# Supplementary material for: From SNPs to pathways: integration of functional effect of sequence variations on models of cell signalling pathways
Source: BMC Bioinformatics. 2009 Aug 27;10(Suppl 8):S6. doi: 10.1186/1471-2105-10-S8-S6 (PMC2745588; doi:10.1186/1471-2105-10-S8-S6)
Supplement: Additional file 2 — BioPAX file of Signaling by EGFR pathway from Reactome. [file 1471-2105-10-S8-S6-S2.owl]

<?xml version="1.0" encoding="UTF-8"?>
<rdf:RDF xmlns:rdf="http://www.w3.org/1999/02/22-rdf-syntax-ns#" xmlns:bp="http://www.biopax.org/release/biopax-level2.owl#" xmlns:rdfs="http://www.w3.org/2000/01/rdf-schema#" xmlns:owl="http://www.w3.org/2002/07/owl#" xmlns:xsd="http://www.w3.org/2001/XMLSchema#" xmlns="http://www.reactome.org/biopax#" xml:base="http://www.reactome.org/biopax">
  <owl:Ontology rdf:about="">
    <owl:imports rdf:resource="http://www.biopax.org/release/biopax-level2.owl" />
    <rdfs:comment rdf:datatype="http://www.w3.org/2001/XMLSchema#string">BioPAX pathway converted from "Signaling by EGFR" in the Reactome database.</rdfs:comment>
  </owl:Ontology>
  <bp:pathway rdf:ID="Signaling_by_EGFR">
    <bp:PATHWAY-COMPONENTS rdf:resource="#EGFR_downregulationStep" />
    <bp:PATHWAY-COMPONENTS rdf:resource="#EGFR_binds_EGF_ligandStep" />
    <bp:PATHWAY-COMPONENTS rdf:resource="#Gab1_signalosomeStep" />
    <bp:PATHWAY-COMPONENTS rdf:resource="#Shc_events_in_EGFR_signalingStep" />
    <bp:PATHWAY-COMPONENTS rdf:resource="#Pro_EGF_is_cleaved_to_form_mature_EGFStep" />
    <bp:PATHWAY-COMPONENTS rdf:resource="#Grb2_events_in_EGFR_signalingStep" />
    <bp:PATHWAY-COMPONENTS rdf:resource="#EGFR_interacts_with_phospholipase_C_gammaStep" />
    <bp:PATHWAY-COMPONENTS rdf:resource="#EGFR_autophosphorylationStep" />
    <bp:PATHWAY-COMPONENTS rdf:resource="#EGFR_dimerizationStep" />
    <bp:PATHWAY-COMPONENTS rdf:resource="#Phosphorylation_of_EGFR_by_SRC_kinaseStep" />
    <bp:ORGANISM rdf:resource="#Homo_sapiens" />
    <bp:NAME rdf:datatype="http://www.w3.org/2001/XMLSchema#string">Signaling by EGFR</bp:NAME>
    <bp:SHORT-NAME rdf:datatype="http://www.w3.org/2001/XMLSchema#string">Signaling by EGFR</bp:SHORT-NAME>
    <bp:SYNONYMS rdf:datatype="http://www.w3.org/2001/XMLSchema#string">Epidermal Growth Factor Receptor (EGFR) signaling</bp:SYNONYMS>
    <bp:XREF rdf:resource="#Reactome177929" />
    <bp:XREF rdf:resource="#REACT_9417.3" />
    <bp:COMMENT rdf:datatype="http://www.w3.org/2001/XMLSchema#string">The epidermal growth factor receptor (EGFR) is one member of the ErbB family of transmembrane glycoprotein tyrosine receptor kinases (RTK). Binding of EGFR to its ligands leads to autophosphorylation of tyrosine residues on the receptor and subsequent activation of signal transduction pathways that are involved in regulating cellular proliferation, differentiation, and survival. Ligand binding with EGFR results in receptor homo- or heterodimerization at the cell surface. Trans-autophosphorylation of the EGFR tyrosine kinase domains occurs and the phosphorylated tyrosine kinase residues serve as binding sites for the recruitment of signal transducers and activators of intracellular substrates, such as Ras, which then stimulate an intracellular signal transduction cascade.</bp:COMMENT>
    <bp:XREF rdf:resource="#Pubmed_12297041" />
    <bp:XREF rdf:resource="#Pubmed_15142631" />
    <bp:XREF rdf:resource="#Pubmed_10459005" />
    <bp:XREF rdf:resource="#Pubmed_10404636" />
    <bp:XREF rdf:resource="#epidermal_growth_factor_receptor_signaling_pathway" />
    <bp:DATA-SOURCE rdf:resource="#ReactomeDataSource" />
    <bp:COMMENT rdf:datatype="http://www.w3.org/2001/XMLSchema#string">Authored: Jassal, B, Castagnoli, L, 2008-02-28 00:00:00</bp:COMMENT>
    <bp:COMMENT rdf:datatype="http://www.w3.org/2001/XMLSchema#string">Reviewed: Muthuswamy, S, Heldin, CH, 2008-02-28 15:20:51</bp:COMMENT>
  </bp:pathway>
  <bp:biochemicalReaction rdf:ID="Pro_EGF_is_cleaved_to_form_mature_EGF">
    <bp:LEFT rdf:resource="#pro_EGF_precursor__plasma_membrane_" />
    <bp:RIGHT rdf:resource="#EGF__extracellular_region_" />
    <bp:EC-NUMBER rdf:datatype="http://www.w3.org/2001/XMLSchema#string">3.4.24</bp:EC-NUMBER>
    <bp:NAME rdf:datatype="http://www.w3.org/2001/XMLSchema#string">Pro-EGF is cleaved to form mature EGF</bp:NAME>
    <bp:SHORT-NAME rdf:datatype="http://www.w3.org/2001/XMLSchema#string">Pro-EGF is cleaved to form mature EGF</bp:SHORT-NAME>
    <bp:XREF rdf:resource="#Reactome177946" />
    <bp:XREF rdf:resource="#REACT_9423.1" />
    <bp:COMMENT rdf:datatype="http://www.w3.org/2001/XMLSchema#string">Ligands of the epidermal growth factor receptor (EGFR)  are shed from the plasma membrane by metalloproteases.  Identification of the sheddases for EGFR ligands using mouse embryonic cells lacking candidate sheddases (a disintegrin and metalloprotease; ADAM) has revealed that ADAM10, -12 and -17 are the sheddases of the EGFR ligands in response to various shedding stimulants such as GPCR agonists, growth factors, cytokines, osmotic stress, wounding and phorbol ester. Among the EGFR ligands, heparin-binding EGF-like growth factor (HB-EGF), EGF and TGF-alpha are the best characterized.</bp:COMMENT>
    <bp:DATA-SOURCE rdf:resource="#ReactomeDataSource" />
    <bp:COMMENT rdf:datatype="http://www.w3.org/2001/XMLSchema#string">Authored: Castagnoli, L, 2006-10-10 13:09:34</bp:COMMENT>
    <bp:COMMENT rdf:datatype="http://www.w3.org/2001/XMLSchema#string">Reviewed: Muthuswamy, S, 2007-02-16 20:08:05</bp:COMMENT>
  </bp:biochemicalReaction>
  <bp:sequenceParticipant rdf:ID="pro_EGF_precursor__plasma_membrane_">
    <bp:PHYSICAL-ENTITY rdf:resource="#UniProt_P01133_RecName__Full_Pro_epidermal_growth_factor__Short_EGF__Contains__RecName__Full_Epidermal_growth_factor__AltName__Full_Urogastrone__Flags__Precursor__GN___Name_EGF__OS___Homo_sapiens__Human_" />
    <bp:SEQUENCE-FEATURE-LIST rdf:resource="#Length_23_1207_" />
    <bp:COMMENT rdf:datatype="http://www.w3.org/2001/XMLSchema#string">Reactome DB_ID: 179888</bp:COMMENT>
    <bp:STOICHIOMETRIC-COEFFICIENT rdf:datatype="http://www.w3.org/2001/XMLSchema#double">1</bp:STOICHIOMETRIC-COEFFICIENT>
  </bp:sequenceParticipant>
  <bp:openControlledVocabulary rdf:ID="plasma_membrane">
    <bp:TERM rdf:datatype="http://www.w3.org/2001/XMLSchema#string">plasma membrane</bp:TERM>
    <bp:XREF rdf:resource="#GO_0005886" />
  </bp:openControlledVocabulary>
  <bp:unificationXref rdf:ID="GO_0005886">
    <bp:DB rdf:datatype="http://www.w3.org/2001/XMLSchema#string">GO</bp:DB>
    <bp:ID rdf:datatype="http://www.w3.org/2001/XMLSchema#string">0005886</bp:ID>
  </bp:unificationXref>
  <bp:protein rdf:ID="UniProt_P01133_RecName__Full_Pro_epidermal_growth_factor__Short_EGF__Contains__RecName__Full_Epidermal_growth_factor__AltName__Full_Urogastrone__Flags__Precursor__GN___Name_EGF__OS___Homo_sapiens__Human_">
    <bp:DATA-SOURCE rdf:resource="#ReactomeDataSource" />
    <bp:ORGANISM rdf:resource="#Homo_sapiens" />
    <bp:NAME rdf:datatype="http://www.w3.org/2001/XMLSchema#string">UniProt:P01133 RecName: Full=Pro-epidermal growth factor; Short=EGF; Contains: RecName: Full=Epidermal growth factor; AltName: Full=Urogastrone; Flags: Precursor;
GN   Name=EGF;
OS   Homo sapiens (Human)</bp:NAME>
    <bp:SYNONYMS rdf:datatype="http://www.w3.org/2001/XMLSchema#string">EGF</bp:SYNONYMS>
    <bp:XREF rdf:resource="#UniProt_P01133" />
    <bp:COMMENT rdf:datatype="http://www.w3.org/2001/XMLSchema#string">FUNCTION: EGF stimulates the growth of various epidermal and epithelial tissues in vivo and in vitro and of some fibroblasts in cell culture. Magnesiotropic hormone that stimulates magnesium reabsorption in the renal distal convoluted tubule via engagement of EGFR and activation of the magnesium channel TRPM6. INTERACTION: P00533:EGFR; NbExp=2; IntAct=EBI-640857, EBI-297353; SUBCELLULAR LOCATION: Membrane; Single-pass type I membrane protein. TISSUE SPECIFICITY: Expressed in kidney, salivary gland, cerebrum and prostate. DISEASE: Defects in EGF are the cause of hypomagnesemia type 4 (HOMG4) [MIM:611718]; also known as renal hypomagnesemia normocalciuric. HOMG4 is a disorder characterized by massive renal hypomagnesemia and normal levels of serum calcium and calcium excretion. Clinical features include seizures, mild-to mederate psychomotor retardation, and brisk tendon reflexes. SIMILARITY: Contains 9 EGF-like domains. SIMILARITY: Contains 9 LDL-receptor class B repeats. WEB RESOURCE: Name=Wikipedia; Note=Epidermal growth factor entry; URL="http://en.wikipedia.org/wiki/Epidermal_growth_factor";</bp:COMMENT>
  </bp:protein>
  <bp:dataSource rdf:ID="ReactomeDataSource">
    <bp:NAME rdf:datatype="http://www.w3.org/2001/XMLSchema#string">Reactome</bp:NAME>
    <bp:COMMENT rdf:datatype="http://www.w3.org/2001/XMLSchema#string">http://www.reactome.org</bp:COMMENT>
  </bp:dataSource>
  <bp:bioSource rdf:ID="Homo_sapiens">
    <bp:NAME rdf:datatype="http://www.w3.org/2001/XMLSchema#string">Homo sapiens</bp:NAME>
    <bp:TAXON-XREF rdf:resource="#NCBI_taxonomy_9606" />
  </bp:bioSource>
  <bp:unificationXref rdf:ID="NCBI_taxonomy_9606">
    <bp:DB rdf:datatype="http://www.w3.org/2001/XMLSchema#string">NCBI_taxonomy</bp:DB>
    <bp:ID rdf:datatype="http://www.w3.org/2001/XMLSchema#string">9606</bp:ID>
  </bp:unificationXref>
  <bp:unificationXref rdf:ID="UniProt_P01133">
    <bp:DB rdf:datatype="http://www.w3.org/2001/XMLSchema#string">UniProt</bp:DB>
    <bp:ID rdf:datatype="http://www.w3.org/2001/XMLSchema#string">P01133</bp:ID>
  </bp:unificationXref>
  <bp:sequenceFeature rdf:ID="Length_23_1207_">
    <bp:FEATURE-TYPE rdf:resource="#LengthFeature" />
    <bp:FEATURE-LOCATION rdf:resource="#SequenceInterval" />
  </bp:sequenceFeature>
  <bp:openControlledVocabulary rdf:ID="LengthFeature">
    <bp:TERM rdf:datatype="http://www.w3.org/2001/XMLSchema#string">Chain Coordinates</bp:TERM>
  </bp:openControlledVocabulary>
  <bp:sequenceInterval rdf:ID="SequenceInterval">
    <bp:SEQUENCE-INTERVAL-BEGIN rdf:resource="#SequenceSite" />
    <bp:SEQUENCE-INTERVAL-END rdf:resource="#SequenceSite1" />
  </bp:sequenceInterval>
  <bp:sequenceSite rdf:ID="SequenceSite">
    <bp:SEQUENCE-POSITION rdf:datatype="http://www.w3.org/2001/XMLSchema#integer">23</bp:SEQUENCE-POSITION>
    <bp:POSITION-STATUS rdf:datatype="http://www.w3.org/2001/XMLSchema#string">EQUAL</bp:POSITION-STATUS>
  </bp:sequenceSite>
  <bp:sequenceSite rdf:ID="SequenceSite1">
    <bp:SEQUENCE-POSITION rdf:datatype="http://www.w3.org/2001/XMLSchema#integer">1207</bp:SEQUENCE-POSITION>
    <bp:POSITION-STATUS rdf:datatype="http://www.w3.org/2001/XMLSchema#string">EQUAL</bp:POSITION-STATUS>
  </bp:sequenceSite>
  <bp:sequenceParticipant rdf:ID="EGF__extracellular_region_">
    <bp:PHYSICAL-ENTITY rdf:resource="#UniProt_P01133_RecName__Full_Pro_epidermal_growth_factor__Short_EGF__Contains__RecName__Full_Epidermal_growth_factor__AltName__Full_Urogastrone__Flags__Precursor__GN___Name_EGF__OS___Homo_sapiens__Human_" />
    <bp:SEQUENCE-FEATURE-LIST rdf:resource="#Length_971_1023_" />
    <bp:COMMENT rdf:datatype="http://www.w3.org/2001/XMLSchema#string">Reactome DB_ID: 179863</bp:COMMENT>
    <bp:STOICHIOMETRIC-COEFFICIENT rdf:datatype="http://www.w3.org/2001/XMLSchema#double">1</bp:STOICHIOMETRIC-COEFFICIENT>
  </bp:sequenceParticipant>
  <bp:openControlledVocabulary rdf:ID="extracellular_region">
    <bp:TERM rdf:datatype="http://www.w3.org/2001/XMLSchema#string">extracellular region</bp:TERM>
    <bp:XREF rdf:resource="#GO_0005576" />
  </bp:openControlledVocabulary>
  <bp:unificationXref rdf:ID="GO_0005576">
    <bp:DB rdf:datatype="http://www.w3.org/2001/XMLSchema#string">GO</bp:DB>
    <bp:ID rdf:datatype="http://www.w3.org/2001/XMLSchema#string">0005576</bp:ID>
  </bp:unificationXref>
  <bp:sequenceFeature rdf:ID="Length_971_1023_">
    <bp:FEATURE-TYPE rdf:resource="#LengthFeature" />
    <bp:FEATURE-LOCATION rdf:resource="#SequenceInterval1" />
  </bp:sequenceFeature>
  <bp:sequenceInterval rdf:ID="SequenceInterval1">
    <bp:SEQUENCE-INTERVAL-BEGIN rdf:resource="#SequenceSite2" />
    <bp:SEQUENCE-INTERVAL-END rdf:resource="#SequenceSite3" />
  </bp:sequenceInterval>
  <bp:sequenceSite rdf:ID="SequenceSite2">
    <bp:SEQUENCE-POSITION rdf:datatype="http://www.w3.org/2001/XMLSchema#integer">971</bp:SEQUENCE-POSITION>
    <bp:POSITION-STATUS rdf:datatype="http://www.w3.org/2001/XMLSchema#string">EQUAL</bp:POSITION-STATUS>
  </bp:sequenceSite>
  <bp:sequenceSite rdf:ID="SequenceSite3">
    <bp:SEQUENCE-POSITION rdf:datatype="http://www.w3.org/2001/XMLSchema#integer">1023</bp:SEQUENCE-POSITION>
    <bp:POSITION-STATUS rdf:datatype="http://www.w3.org/2001/XMLSchema#string">EQUAL</bp:POSITION-STATUS>
  </bp:sequenceSite>
  <bp:catalysis rdf:ID="metalloendopeptidase_activity_of_ADAM_metalloprotease_Zinc_cofactor__plasma_membrane_">
    <bp:CONTROLLER rdf:resource="#ADAM_metalloprotease_Zinc_cofactor__plasma_membrane_" />
    <bp:CONTROLLED rdf:resource="#Pro_EGF_is_cleaved_to_form_mature_EGF" />
    <bp:DIRECTION rdf:datatype="http://www.w3.org/2001/XMLSchema#string">PHYSIOL-LEFT-TO-RIGHT</bp:DIRECTION>
    <bp:CONTROL-TYPE rdf:datatype="http://www.w3.org/2001/XMLSchema#string">ACTIVATION</bp:CONTROL-TYPE>
    <bp:XREF rdf:resource="#metalloendopeptidase_activity" />
    <bp:XREF rdf:resource="#Reactome179871" />
    <bp:DATA-SOURCE rdf:resource="#ReactomeDataSource" />
  </bp:catalysis>
  <bp:physicalEntityParticipant rdf:ID="ADAM_metalloprotease_Zinc_cofactor__plasma_membrane_">
    <bp:CELLULAR-LOCATION rdf:resource="#plasma_membrane" />
    <bp:PHYSICAL-ENTITY rdf:resource="#ADAM_metalloprotease_Zinc_cofactor__plasma_membrane_1" />
    <bp:COMMENT rdf:datatype="http://www.w3.org/2001/XMLSchema#string">Reactome DB_ID: 179842</bp:COMMENT>
  </bp:physicalEntityParticipant>
  <bp:complex rdf:ID="ADAM_metalloprotease_Zinc_cofactor__plasma_membrane_1">
    <bp:COMPONENTS rdf:resource="#ADAM_metalloprotease__plasma_membrane_" />
    <bp:COMPONENTS rdf:resource="#Zn____plasma_membrane_" />
    <bp:ORGANISM rdf:resource="#Homo_sapiens" />
    <bp:NAME rdf:datatype="http://www.w3.org/2001/XMLSchema#string">ADAM metalloprotease:Zinc cofactor [plasma membrane]</bp:NAME>
    <bp:SHORT-NAME rdf:datatype="http://www.w3.org/2001/XMLSchema#string">ADAM metalloprotease:Zinc cofactor</bp:SHORT-NAME>
    <bp:XREF rdf:resource="#Reactome179842" />
    <bp:XREF rdf:resource="#REACT_9655.1" />
    <bp:DATA-SOURCE rdf:resource="#ReactomeDataSource" />
  </bp:complex>
  <bp:sequenceParticipant rdf:ID="ADAM_metalloprotease__plasma_membrane_">
    <bp:COMMENT rdf:datatype="http://www.w3.org/2001/XMLSchema#string">Converted from EntitySet in Reactome</bp:COMMENT>
    <bp:CELLULAR-LOCATION rdf:resource="#plasma_membrane" />
    <bp:PHYSICAL-ENTITY rdf:resource="#ADAM_metalloprotease__plasma_membrane_1" />
    <bp:COMMENT rdf:datatype="http://www.w3.org/2001/XMLSchema#string">Reactome DB_ID: 179832</bp:COMMENT>
    <bp:STOICHIOMETRIC-COEFFICIENT rdf:datatype="http://www.w3.org/2001/XMLSchema#double">1</bp:STOICHIOMETRIC-COEFFICIENT>
  </bp:sequenceParticipant>
  <bp:protein rdf:ID="ADAM_metalloprotease__plasma_membrane_1">
    <bp:DATA-SOURCE rdf:resource="#ReactomeDataSource" />
    <bp:NAME rdf:datatype="http://www.w3.org/2001/XMLSchema#string">ADAM metalloprotease [plasma membrane]</bp:NAME>
    <bp:ORGANISM rdf:resource="#Homo_sapiens" />
    <bp:COMMENT rdf:datatype="http://www.w3.org/2001/XMLSchema#string">Converted from EntitySet in Reactome. Each synonym is a name of a PhysicalEntity, and each XREF points to one PhysicalEntity</bp:COMMENT>
    <bp:XREF rdf:resource="#UniProt_P78536" />
    <bp:SYNONYMS rdf:datatype="http://www.w3.org/2001/XMLSchema#string">ADAM 17 metalloprotease [plasma membrane]</bp:SYNONYMS>
    <bp:XREF rdf:resource="#UniProt_O14672" />
    <bp:SYNONYMS rdf:datatype="http://www.w3.org/2001/XMLSchema#string">ADAM 10 metalloprotease [plasma membrane]</bp:SYNONYMS>
    <bp:XREF rdf:resource="#UniProt_O43184" />
    <bp:SYNONYMS rdf:datatype="http://www.w3.org/2001/XMLSchema#string">ADAM 12 metalloprotease [plasma membrane]</bp:SYNONYMS>
  </bp:protein>
  <bp:unificationXref rdf:ID="UniProt_P78536">
    <bp:DB rdf:datatype="http://www.w3.org/2001/XMLSchema#string">UniProt</bp:DB>
    <bp:ID rdf:datatype="http://www.w3.org/2001/XMLSchema#string">P78536</bp:ID>
  </bp:unificationXref>
  <bp:unificationXref rdf:ID="UniProt_O14672">
    <bp:DB rdf:datatype="http://www.w3.org/2001/XMLSchema#string">UniProt</bp:DB>
    <bp:ID rdf:datatype="http://www.w3.org/2001/XMLSchema#string">O14672</bp:ID>
  </bp:unificationXref>
  <bp:unificationXref rdf:ID="UniProt_O43184">
    <bp:DB rdf:datatype="http://www.w3.org/2001/XMLSchema#string">UniProt</bp:DB>
    <bp:ID rdf:datatype="http://www.w3.org/2001/XMLSchema#string">O43184</bp:ID>
  </bp:unificationXref>
  <bp:physicalEntityParticipant rdf:ID="Zn____plasma_membrane_">
    <bp:CELLULAR-LOCATION rdf:resource="#plasma_membrane" />
    <bp:PHYSICAL-ENTITY rdf:resource="#Zinc__ChEBI_29105_" />
    <bp:COMMENT rdf:datatype="http://www.w3.org/2001/XMLSchema#string">Reactome DB_ID: 109265</bp:COMMENT>
    <bp:STOICHIOMETRIC-COEFFICIENT rdf:datatype="http://www.w3.org/2001/XMLSchema#double">1</bp:STOICHIOMETRIC-COEFFICIENT>
  </bp:physicalEntityParticipant>
  <bp:smallMolecule rdf:ID="Zinc__ChEBI_29105_">
    <bp:DATA-SOURCE rdf:resource="#ReactomeDataSource" />
    <bp:NAME rdf:datatype="http://www.w3.org/2001/XMLSchema#string">Zinc [ChEBI:29105]</bp:NAME>
    <bp:SHORT-NAME rdf:datatype="http://www.w3.org/2001/XMLSchema#string">Zinc</bp:SHORT-NAME>
    <bp:SYNONYMS rdf:datatype="http://www.w3.org/2001/XMLSchema#string">Zn2+</bp:SYNONYMS>
    <bp:SYNONYMS rdf:datatype="http://www.w3.org/2001/XMLSchema#string">Zn(II)</bp:SYNONYMS>
    <bp:XREF rdf:resource="#ChEBI_29105" />
  </bp:smallMolecule>
  <bp:unificationXref rdf:ID="ChEBI_29105">
    <bp:DB rdf:datatype="http://www.w3.org/2001/XMLSchema#string">ChEBI</bp:DB>
    <bp:ID rdf:datatype="http://www.w3.org/2001/XMLSchema#string">29105</bp:ID>
  </bp:unificationXref>
  <bp:unificationXref rdf:ID="Reactome179842">
    <bp:DB rdf:datatype="http://www.w3.org/2001/XMLSchema#string">Reactome</bp:DB>
    <bp:ID rdf:datatype="http://www.w3.org/2001/XMLSchema#string">179842</bp:ID>
    <bp:COMMENT rdf:datatype="http://www.w3.org/2001/XMLSchema#string">Database identifier. Use this URL to connect to the web page of this instance in Reactome: http://www.reactome.org/cgi-bin/eventbrowser?DB=gk_current&amp;ID=179842</bp:COMMENT>
  </bp:unificationXref>
  <bp:unificationXref rdf:ID="REACT_9655.1">
    <bp:DB rdf:datatype="http://www.w3.org/2001/XMLSchema#string">Reactome</bp:DB>
    <bp:ID rdf:datatype="http://www.w3.org/2001/XMLSchema#string">REACT_9655</bp:ID>
    <bp:ID-VERSION rdf:datatype="http://www.w3.org/2001/XMLSchema#string">1</bp:ID-VERSION>
    <bp:COMMENT rdf:datatype="http://www.w3.org/2001/XMLSchema#string">Reactome stable identifier. Use this URL to connect to the web page of this instance in Reactome: http://www.reactome.org/cgi-bin/eventbrowser_st_id?ST_ID=REACT_9655.1</bp:COMMENT>
  </bp:unificationXref>
  <bp:relationshipXref rdf:ID="metalloendopeptidase_activity">
    <bp:DB rdf:datatype="http://www.w3.org/2001/XMLSchema#string">GO</bp:DB>
    <bp:ID rdf:datatype="http://www.w3.org/2001/XMLSchema#string">0004222</bp:ID>
    <bp:RELATIONSHIP-TYPE rdf:datatype="http://www.w3.org/2001/XMLSchema#string">GO molecular function</bp:RELATIONSHIP-TYPE>
  </bp:relationshipXref>
  <bp:unificationXref rdf:ID="Reactome179871">
    <bp:DB rdf:datatype="http://www.w3.org/2001/XMLSchema#string">Reactome</bp:DB>
    <bp:ID rdf:datatype="http://www.w3.org/2001/XMLSchema#string">179871</bp:ID>
    <bp:COMMENT rdf:datatype="http://www.w3.org/2001/XMLSchema#string">Database identifier. Use this URL to connect to the web page of this instance in Reactome: http://www.reactome.org/cgi-bin/eventbrowser?DB=gk_current&amp;ID=179871</bp:COMMENT>
  </bp:unificationXref>
  <bp:unificationXref rdf:ID="Reactome177946">
    <bp:DB rdf:datatype="http://www.w3.org/2001/XMLSchema#string">Reactome</bp:DB>
    <bp:ID rdf:datatype="http://www.w3.org/2001/XMLSchema#string">177946</bp:ID>
    <bp:COMMENT rdf:datatype="http://www.w3.org/2001/XMLSchema#string">Database identifier. Use this URL to connect to the web page of this instance in Reactome: http://www.reactome.org/cgi-bin/eventbrowser?DB=gk_current&amp;ID=177946</bp:COMMENT>
  </bp:unificationXref>
  <bp:unificationXref rdf:ID="REACT_9423.1">
    <bp:DB rdf:datatype="http://www.w3.org/2001/XMLSchema#string">Reactome</bp:DB>
    <bp:ID rdf:datatype="http://www.w3.org/2001/XMLSchema#string">REACT_9423</bp:ID>
    <bp:ID-VERSION rdf:datatype="http://www.w3.org/2001/XMLSchema#string">1</bp:ID-VERSION>
    <bp:COMMENT rdf:datatype="http://www.w3.org/2001/XMLSchema#string">Reactome stable identifier. Use this URL to connect to the web page of this instance in Reactome: http://www.reactome.org/cgi-bin/eventbrowser_st_id?ST_ID=REACT_9423.1</bp:COMMENT>
  </bp:unificationXref>
  <bp:pathwayStep rdf:ID="Pro_EGF_is_cleaved_to_form_mature_EGFStep">
    <bp:STEP-INTERACTIONS rdf:resource="#Pro_EGF_is_cleaved_to_form_mature_EGF" />
    <bp:NEXT-STEP rdf:resource="#EGFR_binds_EGF_ligandStep" />
    <bp:STEP-INTERACTIONS rdf:resource="#metalloendopeptidase_activity_of_ADAM_metalloprotease_Zinc_cofactor__plasma_membrane_" />
  </bp:pathwayStep>
  <bp:biochemicalReaction rdf:ID="EGFR_binds_EGF_ligand">
    <bp:LEFT rdf:resource="#EGF__extracellular_region_1" />
    <bp:LEFT rdf:resource="#EGFR__plasma_membrane_" />
    <bp:RIGHT rdf:resource="#EGF_EGFR__plasma_membrane_" />
    <bp:NAME rdf:datatype="http://www.w3.org/2001/XMLSchema#string">EGFR binds EGF ligand</bp:NAME>
    <bp:SHORT-NAME rdf:datatype="http://www.w3.org/2001/XMLSchema#string">EGFR binds EGF ligand</bp:SHORT-NAME>
    <bp:XREF rdf:resource="#Reactome177942" />
    <bp:XREF rdf:resource="#REACT_9481.1" />
    <bp:COMMENT rdf:datatype="http://www.w3.org/2001/XMLSchema#string">The prototypic receptor tyrosine kinase (RTK) EGFR is composed of 3 major domains; an extracellular domain linked via a single membrane-spanning domain to a cytoplasmic domain. EGF binds to the extracellular domain from where the signal is transmitted to the cytoplasmic domain.</bp:COMMENT>
    <bp:XREF rdf:resource="#Pubmed_8639530" />
    <bp:DATA-SOURCE rdf:resource="#ReactomeDataSource" />
    <bp:COMMENT rdf:datatype="http://www.w3.org/2001/XMLSchema#string">Authored: Castagnoli, L, 2006-10-10 13:09:34</bp:COMMENT>
    <bp:COMMENT rdf:datatype="http://www.w3.org/2001/XMLSchema#string">Reviewed: Muthuswamy, S, 2007-02-16 20:08:05</bp:COMMENT>
  </bp:biochemicalReaction>
  <bp:sequenceParticipant rdf:ID="EGF__extracellular_region_1">
    <bp:CELLULAR-LOCATION rdf:resource="#extracellular_region" />
    <bp:PHYSICAL-ENTITY rdf:resource="#UniProt_P01133_RecName__Full_Pro_epidermal_growth_factor__Short_EGF__Contains__RecName__Full_Epidermal_growth_factor__AltName__Full_Urogastrone__Flags__Precursor__GN___Name_EGF__OS___Homo_sapiens__Human_" />
    <bp:SEQUENCE-FEATURE-LIST rdf:resource="#Length_971_1023_1" />
    <bp:COMMENT rdf:datatype="http://www.w3.org/2001/XMLSchema#string">Reactome DB_ID: 179863</bp:COMMENT>
    <bp:STOICHIOMETRIC-COEFFICIENT rdf:datatype="http://www.w3.org/2001/XMLSchema#double">1</bp:STOICHIOMETRIC-COEFFICIENT>
  </bp:sequenceParticipant>
  <bp:sequenceFeature rdf:ID="Length_971_1023_1">
    <bp:FEATURE-TYPE rdf:resource="#LengthFeature" />
    <bp:FEATURE-LOCATION rdf:resource="#SequenceInterval2" />
  </bp:sequenceFeature>
  <bp:sequenceInterval rdf:ID="SequenceInterval2">
    <bp:SEQUENCE-INTERVAL-BEGIN rdf:resource="#SequenceSite4" />
    <bp:SEQUENCE-INTERVAL-END rdf:resource="#SequenceSite5" />
  </bp:sequenceInterval>
  <bp:sequenceSite rdf:ID="SequenceSite4">
    <bp:SEQUENCE-POSITION rdf:datatype="http://www.w3.org/2001/XMLSchema#integer">971</bp:SEQUENCE-POSITION>
    <bp:POSITION-STATUS rdf:datatype="http://www.w3.org/2001/XMLSchema#string">EQUAL</bp:POSITION-STATUS>
  </bp:sequenceSite>
  <bp:sequenceSite rdf:ID="SequenceSite5">
    <bp:SEQUENCE-POSITION rdf:datatype="http://www.w3.org/2001/XMLSchema#integer">1023</bp:SEQUENCE-POSITION>
    <bp:POSITION-STATUS rdf:datatype="http://www.w3.org/2001/XMLSchema#string">EQUAL</bp:POSITION-STATUS>
  </bp:sequenceSite>
  <bp:sequenceParticipant rdf:ID="EGFR__plasma_membrane_">
    <bp:CELLULAR-LOCATION rdf:resource="#plasma_membrane" />
    <bp:PHYSICAL-ENTITY rdf:resource="#UniProt_P00533_1_RecName__Full_Epidermal_growth_factor_receptor__EC_2_7_10_1__AltName__Full_Receptor_tyrosine_protein_kinase_ErbB_1__Flags__Precursor__GN___Name_EGFR__Synonyms_ERBB1__OS___Homo_sapiens__Human_" />
    <bp:SEQUENCE-FEATURE-LIST rdf:resource="#Length_25_1210_" />
    <bp:COMMENT rdf:datatype="http://www.w3.org/2001/XMLSchema#string">Reactome DB_ID: 179837</bp:COMMENT>
    <bp:STOICHIOMETRIC-COEFFICIENT rdf:datatype="http://www.w3.org/2001/XMLSchema#double">1</bp:STOICHIOMETRIC-COEFFICIENT>
  </bp:sequenceParticipant>
  <bp:protein rdf:ID="UniProt_P00533_1_RecName__Full_Epidermal_growth_factor_receptor__EC_2_7_10_1__AltName__Full_Receptor_tyrosine_protein_kinase_ErbB_1__Flags__Precursor__GN___Name_EGFR__Synonyms_ERBB1__OS___Homo_sapiens__Human_">
    <bp:DATA-SOURCE rdf:resource="#ReactomeDataSource" />
    <bp:ORGANISM rdf:resource="#Homo_sapiens" />
    <bp:NAME rdf:datatype="http://www.w3.org/2001/XMLSchema#string">UniProt:P00533-1 RecName: Full=Epidermal growth factor receptor; EC=2.7.10.1; AltName: Full=Receptor tyrosine-protein kinase ErbB-1; Flags: Precursor;
GN   Name=EGFR; Synonyms=ERBB1;
OS   Homo sapiens (Human)</bp:NAME>
    <bp:SYNONYMS rdf:datatype="http://www.w3.org/2001/XMLSchema#string">EGFR</bp:SYNONYMS>
    <bp:SYNONYMS rdf:datatype="http://www.w3.org/2001/XMLSchema#string">ERBB1</bp:SYNONYMS>
    <bp:XREF rdf:resource="#UniProt_P00533" />
    <bp:COMMENT rdf:datatype="http://www.w3.org/2001/XMLSchema#string">FUNCTION: Receptor for EGF, but also for other members of the EGF family, as TGF-alpha, amphiregulin, betacellulin, heparin-binding EGF-like growth factor, GP30 and vaccinia virus growth factor. Is involved in the control of cell growth and differentiation. Phosphorylates MUC1 in breast cancer cells and increases the interaction of MUC1 with C-SRC and CTNNB1/beta-catenin. FUNCTION: Isoform 2/truncated isoform may act as an antagonist. CATALYTIC ACTIVITY: ATP + a [protein]-L-tyrosine = ADP + a [protein]-L-tyrosine phosphate. SUBUNIT: Binds RIPK1. CBL interacts with the autophosphorylated C- terminal tail of the EGF receptor. Part of a complex with ERBB2 and either PIK3C2A or PIK3C2B. The autophosphorylated form interacts with PIK3C2B, maybe indirectly. Interacts with PELP1. Binds MUC1. INTERACTION: Self; NbExp=1; IntAct=EBI-297353, EBI-297353; Q29376:- (xeno); NbExp=1; IntAct=EBI-297353, EBI-1256881; P62157:CALM (xeno); NbExp=1; IntAct=EBI-297353, EBI-397403; P62158:CALM1; NbExp=1; IntAct=EBI-297353, EBI-397435; P62161:Calm1 (xeno); NbExp=2; IntAct=EBI-297353, EBI-397530; P62204:Calm1 (xeno); NbExp=1; IntAct=EBI-297353, EBI-397460; P22681:CBL; NbExp=1; IntAct=EBI-297353, EBI-518228; P22682:Cbl (xeno); NbExp=1; IntAct=EBI-297353, EBI-640919; P13987:CD59; NbExp=1; IntAct=EBI-297353, EBI-297972; P01133:EGF; NbExp=2; IntAct=EBI-297353, EBI-640857; P04626:ERBB2; NbExp=2; IntAct=EBI-297353, EBI-641062; P21860:ERBB3; NbExp=2; IntAct=EBI-297353, EBI-720706; Q15303:ERBB4; NbExp=2; IntAct=EBI-297353, EBI-80371; P62993:GRB2; NbExp=2; IntAct=EBI-297353, EBI-401755; O00750:PIK3C2B; NbExp=4; IntAct=EBI-297353, EBI-641107; Q9UJ41:RABGEF1; NbExp=2; IntAct=EBI-297353, EBI-913954; P98083:Shc1 (xeno); NbExp=1; IntAct=EBI-297353, EBI-300201; P13866:SLC5A1; NbExp=3; IntAct=EBI-297353, EBI-1772443; P63104:YWHAZ; NbExp=1; IntAct=EBI-297353, EBI-347088; SUBCELLULAR LOCATION: Cell membrane; Single-pass type I membrane protein. SUBCELLULAR LOCATION: Isoform 2: Secreted. ALTERNATIVE PRODUCTS: Event=Alternative splicing; Named isoforms=4; Name=1; Synonyms=p170; IsoId=P00533-1; Sequence=Displayed; Name=2; Synonyms=p60, Truncated, TEGFR; IsoId=P00533-2; Sequence=VSP_002887, VSP_002888; Name=3; Synonyms=p110; IsoId=P00533-3; Sequence=VSP_002889, VSP_002890; Name=4; IsoId=P00533-4; Sequence=VSP_002891, VSP_002892; TISSUE SPECIFICITY: Ubiquitously expressed. Isoform 2 is also expressed in ovarian cancers. PTM: Phosphorylation of Ser-695 is partial and occurs only if Thr- 693 is phosphorylated. PTM: Monoubiquitinated and polyubiquitinated upon EGF stimulation; which does not affect tyrosine kinase activity or signaling capacity but may play a role in lysosomal targeting. Polyubiquitin linkage is mainly through 'Lys-63', but linkage through 'Lys-48', 'Lys-11' and 'Lys-29' also occur. DISEASE: Defects in EGFR are associated with lung cancer [MIM:211980]. MISCELLANEOUS: Binding of EGF to the receptor leads to dimerization, internalization of the EGF-receptor complex, induction of the tyrosine kinase activity, stimulation of cell DNA synthesis, and cell proliferation. SIMILARITY: Belongs to the protein kinase superfamily. Tyr protein kinase family. EGF receptor subfamily. SIMILARITY: Contains 1 protein kinase domain. WEB RESOURCE: Name=GeneReviews; URL="http://www.genetests.org/query?gene=EGFR"; WEB RESOURCE: Name=Wikipedia; Note=EGFR entry; URL="http://en.wikipedia.org/wiki/Epidermal_growth_factor_receptor";</bp:COMMENT>
  </bp:protein>
  <bp:unificationXref rdf:ID="UniProt_P00533">
    <bp:DB rdf:datatype="http://www.w3.org/2001/XMLSchema#string">UniProt</bp:DB>
    <bp:ID rdf:datatype="http://www.w3.org/2001/XMLSchema#string">P00533</bp:ID>
  </bp:unificationXref>
  <bp:sequenceFeature rdf:ID="Length_25_1210_">
    <bp:FEATURE-TYPE rdf:resource="#LengthFeature" />
    <bp:FEATURE-LOCATION rdf:resource="#SequenceInterval3" />
  </bp:sequenceFeature>
  <bp:sequenceInterval rdf:ID="SequenceInterval3">
    <bp:SEQUENCE-INTERVAL-BEGIN rdf:resource="#SequenceSite6" />
    <bp:SEQUENCE-INTERVAL-END rdf:resource="#SequenceSite7" />
  </bp:sequenceInterval>
  <bp:sequenceSite rdf:ID="SequenceSite6">
    <bp:SEQUENCE-POSITION rdf:datatype="http://www.w3.org/2001/XMLSchema#integer">25</bp:SEQUENCE-POSITION>
    <bp:POSITION-STATUS rdf:datatype="http://www.w3.org/2001/XMLSchema#string">EQUAL</bp:POSITION-STATUS>
  </bp:sequenceSite>
  <bp:sequenceSite rdf:ID="SequenceSite7">
    <bp:SEQUENCE-POSITION rdf:datatype="http://www.w3.org/2001/XMLSchema#integer">1210</bp:SEQUENCE-POSITION>
    <bp:POSITION-STATUS rdf:datatype="http://www.w3.org/2001/XMLSchema#string">EQUAL</bp:POSITION-STATUS>
  </bp:sequenceSite>
  <bp:physicalEntityParticipant rdf:ID="EGF_EGFR__plasma_membrane_">
    <bp:CELLULAR-LOCATION rdf:resource="#plasma_membrane" />
    <bp:PHYSICAL-ENTITY rdf:resource="#EGF_EGFR__plasma_membrane_1" />
    <bp:COMMENT rdf:datatype="http://www.w3.org/2001/XMLSchema#string">Reactome DB_ID: 179847</bp:COMMENT>
    <bp:STOICHIOMETRIC-COEFFICIENT rdf:datatype="http://www.w3.org/2001/XMLSchema#double">1</bp:STOICHIOMETRIC-COEFFICIENT>
  </bp:physicalEntityParticipant>
  <bp:complex rdf:ID="EGF_EGFR__plasma_membrane_1">
    <bp:COMPONENTS rdf:resource="#EGF__extracellular_region_2" />
    <bp:COMPONENTS rdf:resource="#EGFR__plasma_membrane_1" />
    <bp:ORGANISM rdf:resource="#Homo_sapiens" />
    <bp:NAME rdf:datatype="http://www.w3.org/2001/XMLSchema#string">EGF:EGFR [plasma membrane]</bp:NAME>
    <bp:SHORT-NAME rdf:datatype="http://www.w3.org/2001/XMLSchema#string">EGF:EGFR</bp:SHORT-NAME>
    <bp:XREF rdf:resource="#Reactome179847" />
    <bp:XREF rdf:resource="#REACT_9893.1" />
    <bp:DATA-SOURCE rdf:resource="#ReactomeDataSource" />
  </bp:complex>
  <bp:sequenceParticipant rdf:ID="EGF__extracellular_region_2">
    <bp:CELLULAR-LOCATION rdf:resource="#extracellular_region" />
    <bp:PHYSICAL-ENTITY rdf:resource="#UniProt_P01133_RecName__Full_Pro_epidermal_growth_factor__Short_EGF__Contains__RecName__Full_Epidermal_growth_factor__AltName__Full_Urogastrone__Flags__Precursor__GN___Name_EGF__OS___Homo_sapiens__Human_" />
    <bp:SEQUENCE-FEATURE-LIST rdf:resource="#Length_971_1023_2" />
    <bp:COMMENT rdf:datatype="http://www.w3.org/2001/XMLSchema#string">Reactome DB_ID: 179863</bp:COMMENT>
    <bp:STOICHIOMETRIC-COEFFICIENT rdf:datatype="http://www.w3.org/2001/XMLSchema#double">1</bp:STOICHIOMETRIC-COEFFICIENT>
  </bp:sequenceParticipant>
  <bp:sequenceFeature rdf:ID="Length_971_1023_2">
    <bp:FEATURE-TYPE rdf:resource="#LengthFeature" />
    <bp:FEATURE-LOCATION rdf:resource="#SequenceInterval4" />
  </bp:sequenceFeature>
  <bp:sequenceInterval rdf:ID="SequenceInterval4">
    <bp:SEQUENCE-INTERVAL-BEGIN rdf:resource="#SequenceSite8" />
    <bp:SEQUENCE-INTERVAL-END rdf:resource="#SequenceSite9" />
  </bp:sequenceInterval>
  <bp:sequenceSite rdf:ID="SequenceSite8">
    <bp:SEQUENCE-POSITION rdf:datatype="http://www.w3.org/2001/XMLSchema#integer">971</bp:SEQUENCE-POSITION>
    <bp:POSITION-STATUS rdf:datatype="http://www.w3.org/2001/XMLSchema#string">EQUAL</bp:POSITION-STATUS>
  </bp:sequenceSite>
  <bp:sequenceSite rdf:ID="SequenceSite9">
    <bp:SEQUENCE-POSITION rdf:datatype="http://www.w3.org/2001/XMLSchema#integer">1023</bp:SEQUENCE-POSITION>
    <bp:POSITION-STATUS rdf:datatype="http://www.w3.org/2001/XMLSchema#string">EQUAL</bp:POSITION-STATUS>
  </bp:sequenceSite>
  <bp:sequenceParticipant rdf:ID="EGFR__plasma_membrane_1">
    <bp:CELLULAR-LOCATION rdf:resource="#plasma_membrane" />
    <bp:PHYSICAL-ENTITY rdf:resource="#UniProt_P00533_1_RecName__Full_Epidermal_growth_factor_receptor__EC_2_7_10_1__AltName__Full_Receptor_tyrosine_protein_kinase_ErbB_1__Flags__Precursor__GN___Name_EGFR__Synonyms_ERBB1__OS___Homo_sapiens__Human_" />
    <bp:SEQUENCE-FEATURE-LIST rdf:resource="#Length_25_1210_1" />
    <bp:COMMENT rdf:datatype="http://www.w3.org/2001/XMLSchema#string">Reactome DB_ID: 179837</bp:COMMENT>
    <bp:STOICHIOMETRIC-COEFFICIENT rdf:datatype="http://www.w3.org/2001/XMLSchema#double">1</bp:STOICHIOMETRIC-COEFFICIENT>
  </bp:sequenceParticipant>
  <bp:sequenceFeature rdf:ID="Length_25_1210_1">
    <bp:FEATURE-TYPE rdf:resource="#LengthFeature" />
    <bp:FEATURE-LOCATION rdf:resource="#SequenceInterval5" />
  </bp:sequenceFeature>
  <bp:sequenceInterval rdf:ID="SequenceInterval5">
    <bp:SEQUENCE-INTERVAL-BEGIN rdf:resource="#SequenceSite10" />
    <bp:SEQUENCE-INTERVAL-END rdf:resource="#SequenceSite11" />
  </bp:sequenceInterval>
  <bp:sequenceSite rdf:ID="SequenceSite10">
    <bp:SEQUENCE-POSITION rdf:datatype="http://www.w3.org/2001/XMLSchema#integer">25</bp:SEQUENCE-POSITION>
    <bp:POSITION-STATUS rdf:datatype="http://www.w3.org/2001/XMLSchema#string">EQUAL</bp:POSITION-STATUS>
  </bp:sequenceSite>
  <bp:sequenceSite rdf:ID="SequenceSite11">
    <bp:SEQUENCE-POSITION rdf:datatype="http://www.w3.org/2001/XMLSchema#integer">1210</bp:SEQUENCE-POSITION>
    <bp:POSITION-STATUS rdf:datatype="http://www.w3.org/2001/XMLSchema#string">EQUAL</bp:POSITION-STATUS>
  </bp:sequenceSite>
  <bp:unificationXref rdf:ID="Reactome179847">
    <bp:DB rdf:datatype="http://www.w3.org/2001/XMLSchema#string">Reactome</bp:DB>
    <bp:ID rdf:datatype="http://www.w3.org/2001/XMLSchema#string">179847</bp:ID>
    <bp:COMMENT rdf:datatype="http://www.w3.org/2001/XMLSchema#string">Database identifier. Use this URL to connect to the web page of this instance in Reactome: http://www.reactome.org/cgi-bin/eventbrowser?DB=gk_current&amp;ID=179847</bp:COMMENT>
  </bp:unificationXref>
  <bp:unificationXref rdf:ID="REACT_9893.1">
    <bp:DB rdf:datatype="http://www.w3.org/2001/XMLSchema#string">Reactome</bp:DB>
    <bp:ID rdf:datatype="http://www.w3.org/2001/XMLSchema#string">REACT_9893</bp:ID>
    <bp:ID-VERSION rdf:datatype="http://www.w3.org/2001/XMLSchema#string">1</bp:ID-VERSION>
    <bp:COMMENT rdf:datatype="http://www.w3.org/2001/XMLSchema#string">Reactome stable identifier. Use this URL to connect to the web page of this instance in Reactome: http://www.reactome.org/cgi-bin/eventbrowser_st_id?ST_ID=REACT_9893.1</bp:COMMENT>
  </bp:unificationXref>
  <bp:unificationXref rdf:ID="Reactome177942">
    <bp:DB rdf:datatype="http://www.w3.org/2001/XMLSchema#string">Reactome</bp:DB>
    <bp:ID rdf:datatype="http://www.w3.org/2001/XMLSchema#string">177942</bp:ID>
    <bp:COMMENT rdf:datatype="http://www.w3.org/2001/XMLSchema#string">Database identifier. Use this URL to connect to the web page of this instance in Reactome: http://www.reactome.org/cgi-bin/eventbrowser?DB=gk_current&amp;ID=177942</bp:COMMENT>
  </bp:unificationXref>
  <bp:unificationXref rdf:ID="REACT_9481.1">
    <bp:DB rdf:datatype="http://www.w3.org/2001/XMLSchema#string">Reactome</bp:DB>
    <bp:ID rdf:datatype="http://www.w3.org/2001/XMLSchema#string">REACT_9481</bp:ID>
    <bp:ID-VERSION rdf:datatype="http://www.w3.org/2001/XMLSchema#string">1</bp:ID-VERSION>
    <bp:COMMENT rdf:datatype="http://www.w3.org/2001/XMLSchema#string">Reactome stable identifier. Use this URL to connect to the web page of this instance in Reactome: http://www.reactome.org/cgi-bin/eventbrowser_st_id?ST_ID=REACT_9481.1</bp:COMMENT>
  </bp:unificationXref>
  <bp:publicationXref rdf:ID="Pubmed_8639530">
    <bp:ID rdf:datatype="http://www.w3.org/2001/XMLSchema#string">8639530</bp:ID>
    <bp:DB rdf:datatype="http://www.w3.org/2001/XMLSchema#string">Pubmed</bp:DB>
    <bp:YEAR rdf:datatype="http://www.w3.org/2001/XMLSchema#int">1996</bp:YEAR>
    <bp:TITLE rdf:datatype="http://www.w3.org/2001/XMLSchema#string">Activation of epidermal growth factor receptor by epidermal growth factor</bp:TITLE>
    <bp:AUTHORS rdf:datatype="http://www.w3.org/2001/XMLSchema#string">Sherrill, JM</bp:AUTHORS>
    <bp:AUTHORS rdf:datatype="http://www.w3.org/2001/XMLSchema#string">Kyte, J</bp:AUTHORS>
    <bp:SOURCE rdf:datatype="http://www.w3.org/2001/XMLSchema#string">Biochemistry 35:5705-18</bp:SOURCE>
  </bp:publicationXref>
  <bp:pathwayStep rdf:ID="EGFR_binds_EGF_ligandStep">
    <bp:STEP-INTERACTIONS rdf:resource="#EGFR_binds_EGF_ligand" />
    <bp:NEXT-STEP rdf:resource="#EGFR_dimerizationStep" />
  </bp:pathwayStep>
  <bp:biochemicalReaction rdf:ID="EGFR_dimerization">
    <bp:LEFT rdf:resource="#EGF_EGFR__plasma_membrane_2" />
    <bp:RIGHT rdf:resource="#EGF_EGFR_dimer__plasma_membrane_" />
    <bp:NAME rdf:datatype="http://www.w3.org/2001/XMLSchema#string">EGFR dimerization</bp:NAME>
    <bp:SHORT-NAME rdf:datatype="http://www.w3.org/2001/XMLSchema#string">EGFR dimerization</bp:SHORT-NAME>
    <bp:XREF rdf:resource="#Reactome177922" />
    <bp:XREF rdf:resource="#REACT_9397.1" />
    <bp:COMMENT rdf:datatype="http://www.w3.org/2001/XMLSchema#string">EGF and other growth factors induce oligomerization of their specific receptors. Inactive EGFR monomers are in equilibrium with active EGFR dimers and binding of the EGF ligand stabilizes the active dimeric form.</bp:COMMENT>
    <bp:XREF rdf:resource="#Pubmed_8639530" />
    <bp:DATA-SOURCE rdf:resource="#ReactomeDataSource" />
    <bp:COMMENT rdf:datatype="http://www.w3.org/2001/XMLSchema#string">Authored: Castagnoli, L, 2006-10-10 13:09:34</bp:COMMENT>
    <bp:COMMENT rdf:datatype="http://www.w3.org/2001/XMLSchema#string">Reviewed: Muthuswamy, S, 2007-02-16 20:08:05</bp:COMMENT>
  </bp:biochemicalReaction>
  <bp:physicalEntityParticipant rdf:ID="EGF_EGFR__plasma_membrane_2">
    <bp:CELLULAR-LOCATION rdf:resource="#plasma_membrane" />
    <bp:PHYSICAL-ENTITY rdf:resource="#EGF_EGFR__plasma_membrane_1" />
    <bp:COMMENT rdf:datatype="http://www.w3.org/2001/XMLSchema#string">Reactome DB_ID: 179847</bp:COMMENT>
    <bp:STOICHIOMETRIC-COEFFICIENT rdf:datatype="http://www.w3.org/2001/XMLSchema#double">2</bp:STOICHIOMETRIC-COEFFICIENT>
  </bp:physicalEntityParticipant>
  <bp:physicalEntityParticipant rdf:ID="EGF_EGFR_dimer__plasma_membrane_">
    <bp:CELLULAR-LOCATION rdf:resource="#plasma_membrane" />
    <bp:PHYSICAL-ENTITY rdf:resource="#EGF_EGFR_dimer__plasma_membrane_1" />
    <bp:COMMENT rdf:datatype="http://www.w3.org/2001/XMLSchema#string">Reactome DB_ID: 179845</bp:COMMENT>
    <bp:STOICHIOMETRIC-COEFFICIENT rdf:datatype="http://www.w3.org/2001/XMLSchema#double">1</bp:STOICHIOMETRIC-COEFFICIENT>
  </bp:physicalEntityParticipant>
  <bp:complex rdf:ID="EGF_EGFR_dimer__plasma_membrane_1">
    <bp:COMPONENTS rdf:resource="#EGF_EGFR__plasma_membrane_3" />
    <bp:ORGANISM rdf:resource="#Homo_sapiens" />
    <bp:NAME rdf:datatype="http://www.w3.org/2001/XMLSchema#string">EGF:EGFR dimer [plasma membrane]</bp:NAME>
    <bp:SHORT-NAME rdf:datatype="http://www.w3.org/2001/XMLSchema#string">EGF:EGFR dimer</bp:SHORT-NAME>
    <bp:XREF rdf:resource="#Reactome179845" />
    <bp:XREF rdf:resource="#REACT_9820.1" />
    <bp:DATA-SOURCE rdf:resource="#ReactomeDataSource" />
  </bp:complex>
  <bp:physicalEntityParticipant rdf:ID="EGF_EGFR__plasma_membrane_3">
    <bp:CELLULAR-LOCATION rdf:resource="#plasma_membrane" />
    <bp:PHYSICAL-ENTITY rdf:resource="#EGF_EGFR__plasma_membrane_1" />
    <bp:COMMENT rdf:datatype="http://www.w3.org/2001/XMLSchema#string">Reactome DB_ID: 179847</bp:COMMENT>
    <bp:STOICHIOMETRIC-COEFFICIENT rdf:datatype="http://www.w3.org/2001/XMLSchema#double">2</bp:STOICHIOMETRIC-COEFFICIENT>
  </bp:physicalEntityParticipant>
  <bp:unificationXref rdf:ID="Reactome179845">
    <bp:DB rdf:datatype="http://www.w3.org/2001/XMLSchema#string">Reactome</bp:DB>
    <bp:ID rdf:datatype="http://www.w3.org/2001/XMLSchema#string">179845</bp:ID>
    <bp:COMMENT rdf:datatype="http://www.w3.org/2001/XMLSchema#string">Database identifier. Use this URL to connect to the web page of this instance in Reactome: http://www.reactome.org/cgi-bin/eventbrowser?DB=gk_current&amp;ID=179845</bp:COMMENT>
  </bp:unificationXref>
  <bp:unificationXref rdf:ID="REACT_9820.1">
    <bp:DB rdf:datatype="http://www.w3.org/2001/XMLSchema#string">Reactome</bp:DB>
    <bp:ID rdf:datatype="http://www.w3.org/2001/XMLSchema#string">REACT_9820</bp:ID>
    <bp:ID-VERSION rdf:datatype="http://www.w3.org/2001/XMLSchema#string">1</bp:ID-VERSION>
    <bp:COMMENT rdf:datatype="http://www.w3.org/2001/XMLSchema#string">Reactome stable identifier. Use this URL to connect to the web page of this instance in Reactome: http://www.reactome.org/cgi-bin/eventbrowser_st_id?ST_ID=REACT_9820.1</bp:COMMENT>
  </bp:unificationXref>
  <bp:unificationXref rdf:ID="Reactome177922">
    <bp:DB rdf:datatype="http://www.w3.org/2001/XMLSchema#string">Reactome</bp:DB>
    <bp:ID rdf:datatype="http://www.w3.org/2001/XMLSchema#string">177922</bp:ID>
    <bp:COMMENT rdf:datatype="http://www.w3.org/2001/XMLSchema#string">Database identifier. Use this URL to connect to the web page of this instance in Reactome: http://www.reactome.org/cgi-bin/eventbrowser?DB=gk_current&amp;ID=177922</bp:COMMENT>
  </bp:unificationXref>
  <bp:unificationXref rdf:ID="REACT_9397.1">
    <bp:DB rdf:datatype="http://www.w3.org/2001/XMLSchema#string">Reactome</bp:DB>
    <bp:ID rdf:datatype="http://www.w3.org/2001/XMLSchema#string">REACT_9397</bp:ID>
    <bp:ID-VERSION rdf:datatype="http://www.w3.org/2001/XMLSchema#string">1</bp:ID-VERSION>
    <bp:COMMENT rdf:datatype="http://www.w3.org/2001/XMLSchema#string">Reactome stable identifier. Use this URL to connect to the web page of this instance in Reactome: http://www.reactome.org/cgi-bin/eventbrowser_st_id?ST_ID=REACT_9397.1</bp:COMMENT>
  </bp:unificationXref>
  <bp:pathwayStep rdf:ID="EGFR_dimerizationStep">
    <bp:STEP-INTERACTIONS rdf:resource="#EGFR_dimerization" />
    <bp:NEXT-STEP rdf:resource="#EGFR_autophosphorylationStep" />
    <bp:NEXT-STEP rdf:resource="#Phosphorylation_of_EGFR_by_SRC_kinaseStep" />
  </bp:pathwayStep>
  <bp:biochemicalReaction rdf:ID="EGFR_autophosphorylation">
    <bp:LEFT rdf:resource="#EGF_EGFR_dimer__plasma_membrane_2" />
    <bp:LEFT rdf:resource="#ATP__cytosol_" />
    <bp:RIGHT rdf:resource="#ADP__cytosol_" />
    <bp:RIGHT rdf:resource="#EGF_Phospho_EGFR__Y992__Y1068__Y1086__Y1148__Y1173__dimer__plasma_membrane_" />
    <bp:EC-NUMBER rdf:datatype="http://www.w3.org/2001/XMLSchema#string">2.7.10</bp:EC-NUMBER>
    <bp:NAME rdf:datatype="http://www.w3.org/2001/XMLSchema#string">EGFR autophosphorylation</bp:NAME>
    <bp:SHORT-NAME rdf:datatype="http://www.w3.org/2001/XMLSchema#string">EGFR autophosphorylation</bp:SHORT-NAME>
    <bp:XREF rdf:resource="#Reactome177934" />
    <bp:XREF rdf:resource="#REACT_9388.1" />
    <bp:COMMENT rdf:datatype="http://www.w3.org/2001/XMLSchema#string">The cytoplasmic domain of EGFR contains tyrosine, serine and threonine phosphorylation sites. Dimerization of EGFR activates its intrinsic protein kinase activity and results in autophosphorylation of 5 of these sites (Y992, Y1068, Y1086, Y1148 and Y1173). Tyrosine autophosphorylation is crucial for normal receptor signalling as it provides specific binding sites for cytosolic target proteins involved in signal transmission.</bp:COMMENT>
    <bp:XREF rdf:resource="#Pubmed_2022652" />
    <bp:XREF rdf:resource="#Pubmed_2543678" />
    <bp:XREF rdf:resource="#Pubmed_1688559" />
    <bp:DATA-SOURCE rdf:resource="#ReactomeDataSource" />
    <bp:COMMENT rdf:datatype="http://www.w3.org/2001/XMLSchema#string">Authored: Castagnoli, L, 2006-10-10 13:09:34</bp:COMMENT>
    <bp:COMMENT rdf:datatype="http://www.w3.org/2001/XMLSchema#string">Reviewed: Muthuswamy, S, 2007-02-16 20:08:05</bp:COMMENT>
  </bp:biochemicalReaction>
  <bp:physicalEntityParticipant rdf:ID="EGF_EGFR_dimer__plasma_membrane_2">
    <bp:CELLULAR-LOCATION rdf:resource="#plasma_membrane" />
    <bp:PHYSICAL-ENTITY rdf:resource="#EGF_EGFR_dimer__plasma_membrane_1" />
    <bp:COMMENT rdf:datatype="http://www.w3.org/2001/XMLSchema#string">Reactome DB_ID: 179845</bp:COMMENT>
    <bp:STOICHIOMETRIC-COEFFICIENT rdf:datatype="http://www.w3.org/2001/XMLSchema#double">1</bp:STOICHIOMETRIC-COEFFICIENT>
  </bp:physicalEntityParticipant>
  <bp:physicalEntityParticipant rdf:ID="ATP__cytosol_">
    <bp:PHYSICAL-ENTITY rdf:resource="#ATP__ChEBI_15422_" />
    <bp:COMMENT rdf:datatype="http://www.w3.org/2001/XMLSchema#string">Reactome DB_ID: 113592</bp:COMMENT>
    <bp:STOICHIOMETRIC-COEFFICIENT rdf:datatype="http://www.w3.org/2001/XMLSchema#double">10</bp:STOICHIOMETRIC-COEFFICIENT>
  </bp:physicalEntityParticipant>
  <bp:openControlledVocabulary rdf:ID="cytosol">
    <bp:TERM rdf:datatype="http://www.w3.org/2001/XMLSchema#string">cytosol</bp:TERM>
    <bp:XREF rdf:resource="#GO_0005829" />
  </bp:openControlledVocabulary>
  <bp:unificationXref rdf:ID="GO_0005829">
    <bp:DB rdf:datatype="http://www.w3.org/2001/XMLSchema#string">GO</bp:DB>
    <bp:ID rdf:datatype="http://www.w3.org/2001/XMLSchema#string">0005829</bp:ID>
  </bp:unificationXref>
  <bp:smallMolecule rdf:ID="ATP__ChEBI_15422_">
    <bp:DATA-SOURCE rdf:resource="#ReactomeDataSource" />
    <bp:NAME rdf:datatype="http://www.w3.org/2001/XMLSchema#string">ATP [ChEBI:15422]</bp:NAME>
    <bp:SHORT-NAME rdf:datatype="http://www.w3.org/2001/XMLSchema#string">ATP</bp:SHORT-NAME>
    <bp:SYNONYMS rdf:datatype="http://www.w3.org/2001/XMLSchema#string">Adenosine 5'-triphosphate</bp:SYNONYMS>
    <bp:XREF rdf:resource="#ChEBI_15422" />
  </bp:smallMolecule>
  <bp:unificationXref rdf:ID="ChEBI_15422">
    <bp:DB rdf:datatype="http://www.w3.org/2001/XMLSchema#string">ChEBI</bp:DB>
    <bp:ID rdf:datatype="http://www.w3.org/2001/XMLSchema#string">15422</bp:ID>
  </bp:unificationXref>
  <bp:physicalEntityParticipant rdf:ID="ADP__cytosol_">
    <bp:CELLULAR-LOCATION rdf:resource="#cytosol" />
    <bp:PHYSICAL-ENTITY rdf:resource="#ADP__ChEBI_16761_" />
    <bp:COMMENT rdf:datatype="http://www.w3.org/2001/XMLSchema#string">Reactome DB_ID: 29370</bp:COMMENT>
    <bp:STOICHIOMETRIC-COEFFICIENT rdf:datatype="http://www.w3.org/2001/XMLSchema#double">10</bp:STOICHIOMETRIC-COEFFICIENT>
  </bp:physicalEntityParticipant>
  <bp:smallMolecule rdf:ID="ADP__ChEBI_16761_">
    <bp:DATA-SOURCE rdf:resource="#ReactomeDataSource" />
    <bp:NAME rdf:datatype="http://www.w3.org/2001/XMLSchema#string">ADP [ChEBI:16761]</bp:NAME>
    <bp:SHORT-NAME rdf:datatype="http://www.w3.org/2001/XMLSchema#string">ADP</bp:SHORT-NAME>
    <bp:SYNONYMS rdf:datatype="http://www.w3.org/2001/XMLSchema#string">Adenosine 5'-diphosphate</bp:SYNONYMS>
    <bp:XREF rdf:resource="#ChEBI_16761" />
  </bp:smallMolecule>
  <bp:unificationXref rdf:ID="ChEBI_16761">
    <bp:DB rdf:datatype="http://www.w3.org/2001/XMLSchema#string">ChEBI</bp:DB>
    <bp:ID rdf:datatype="http://www.w3.org/2001/XMLSchema#string">16761</bp:ID>
  </bp:unificationXref>
  <bp:physicalEntityParticipant rdf:ID="EGF_Phospho_EGFR__Y992__Y1068__Y1086__Y1148__Y1173__dimer__plasma_membrane_">
    <bp:CELLULAR-LOCATION rdf:resource="#plasma_membrane" />
    <bp:PHYSICAL-ENTITY rdf:resource="#EGF_Phospho_EGFR__Y992__Y1068__Y1086__Y1148__Y1173__dimer__plasma_membrane_1" />
    <bp:COMMENT rdf:datatype="http://www.w3.org/2001/XMLSchema#string">Reactome DB_ID: 179882</bp:COMMENT>
    <bp:STOICHIOMETRIC-COEFFICIENT rdf:datatype="http://www.w3.org/2001/XMLSchema#double">1</bp:STOICHIOMETRIC-COEFFICIENT>
  </bp:physicalEntityParticipant>
  <bp:complex rdf:ID="EGF_Phospho_EGFR__Y992__Y1068__Y1086__Y1148__Y1173__dimer__plasma_membrane_1">
    <bp:COMPONENTS rdf:resource="#EGF_Phospho_EGFR__plasma_membrane_" />
    <bp:ORGANISM rdf:resource="#Homo_sapiens" />
    <bp:NAME rdf:datatype="http://www.w3.org/2001/XMLSchema#string">EGF:Phospho-EGFR (Y992, Y1068, Y1086, Y1148, Y1173) dimer [plasma membrane]</bp:NAME>
    <bp:SHORT-NAME rdf:datatype="http://www.w3.org/2001/XMLSchema#string">EGF:Phospho-EGFR (Y992, Y1068, Y1086, Y1148, Y1173) dimer</bp:SHORT-NAME>
    <bp:XREF rdf:resource="#Reactome179882" />
    <bp:XREF rdf:resource="#REACT_9673.1" />
    <bp:DATA-SOURCE rdf:resource="#ReactomeDataSource" />
  </bp:complex>
  <bp:physicalEntityParticipant rdf:ID="EGF_Phospho_EGFR__plasma_membrane_">
    <bp:CELLULAR-LOCATION rdf:resource="#plasma_membrane" />
    <bp:PHYSICAL-ENTITY rdf:resource="#EGF_Phospho_EGFR__plasma_membrane_1" />
    <bp:COMMENT rdf:datatype="http://www.w3.org/2001/XMLSchema#string">Reactome DB_ID: 179860</bp:COMMENT>
    <bp:STOICHIOMETRIC-COEFFICIENT rdf:datatype="http://www.w3.org/2001/XMLSchema#double">2</bp:STOICHIOMETRIC-COEFFICIENT>
  </bp:physicalEntityParticipant>
  <bp:complex rdf:ID="EGF_Phospho_EGFR__plasma_membrane_1">
    <bp:COMPONENTS rdf:resource="#EGF__extracellular_region_3" />
    <bp:COMPONENTS rdf:resource="#Phospho_EGFR__plasma_membrane_" />
    <bp:ORGANISM rdf:resource="#Homo_sapiens" />
    <bp:NAME rdf:datatype="http://www.w3.org/2001/XMLSchema#string">EGF:Phospho-EGFR [plasma membrane]</bp:NAME>
    <bp:SHORT-NAME rdf:datatype="http://www.w3.org/2001/XMLSchema#string">EGF:Phospho-EGFR</bp:SHORT-NAME>
    <bp:XREF rdf:resource="#Reactome179860" />
    <bp:XREF rdf:resource="#REACT_9712.1" />
    <bp:DATA-SOURCE rdf:resource="#ReactomeDataSource" />
  </bp:complex>
  <bp:sequenceParticipant rdf:ID="EGF__extracellular_region_3">
    <bp:CELLULAR-LOCATION rdf:resource="#extracellular_region" />
    <bp:PHYSICAL-ENTITY rdf:resource="#UniProt_P01133_RecName__Full_Pro_epidermal_growth_factor__Short_EGF__Contains__RecName__Full_Epidermal_growth_factor__AltName__Full_Urogastrone__Flags__Precursor__GN___Name_EGF__OS___Homo_sapiens__Human_" />
    <bp:SEQUENCE-FEATURE-LIST rdf:resource="#Length_971_1023_3" />
    <bp:COMMENT rdf:datatype="http://www.w3.org/2001/XMLSchema#string">Reactome DB_ID: 179863</bp:COMMENT>
    <bp:STOICHIOMETRIC-COEFFICIENT rdf:datatype="http://www.w3.org/2001/XMLSchema#double">1</bp:STOICHIOMETRIC-COEFFICIENT>
  </bp:sequenceParticipant>
  <bp:sequenceFeature rdf:ID="Length_971_1023_3">
    <bp:FEATURE-TYPE rdf:resource="#LengthFeature" />
    <bp:FEATURE-LOCATION rdf:resource="#SequenceInterval6" />
  </bp:sequenceFeature>
  <bp:sequenceInterval rdf:ID="SequenceInterval6">
    <bp:SEQUENCE-INTERVAL-BEGIN rdf:resource="#SequenceSite12" />
    <bp:SEQUENCE-INTERVAL-END rdf:resource="#SequenceSite13" />
  </bp:sequenceInterval>
  <bp:sequenceSite rdf:ID="SequenceSite12">
    <bp:SEQUENCE-POSITION rdf:datatype="http://www.w3.org/2001/XMLSchema#integer">971</bp:SEQUENCE-POSITION>
    <bp:POSITION-STATUS rdf:datatype="http://www.w3.org/2001/XMLSchema#string">EQUAL</bp:POSITION-STATUS>
  </bp:sequenceSite>
  <bp:sequenceSite rdf:ID="SequenceSite13">
    <bp:SEQUENCE-POSITION rdf:datatype="http://www.w3.org/2001/XMLSchema#integer">1023</bp:SEQUENCE-POSITION>
    <bp:POSITION-STATUS rdf:datatype="http://www.w3.org/2001/XMLSchema#string">EQUAL</bp:POSITION-STATUS>
  </bp:sequenceSite>
  <bp:sequenceParticipant rdf:ID="Phospho_EGFR__plasma_membrane_">
    <bp:CELLULAR-LOCATION rdf:resource="#plasma_membrane" />
    <bp:PHYSICAL-ENTITY rdf:resource="#UniProt_P00533_1_RecName__Full_Epidermal_growth_factor_receptor__EC_2_7_10_1__AltName__Full_Receptor_tyrosine_protein_kinase_ErbB_1__Flags__Precursor__GN___Name_EGFR__Synonyms_ERBB1__OS___Homo_sapiens__Human_" />
    <bp:SEQUENCE-FEATURE-LIST rdf:resource="#phosphate_group_on_L_Tyrosine__ChEBI_6313__1068_of_UniProt_P00533_1_Epidermal_growth_factor_receptor_precursor__EC_2_7_1_112___Receptor_protein_tyrosine_kinase_ErbB_1_" />
    <bp:SEQUENCE-FEATURE-LIST rdf:resource="#phosphate_group_on_L_Tyrosine__ChEBI_6313__1148_of_UniProt_P00533_1_Epidermal_growth_factor_receptor_precursor__EC_2_7_1_112___Receptor_protein_tyrosine_kinase_ErbB_1_" />
    <bp:SEQUENCE-FEATURE-LIST rdf:resource="#phosphate_group_on_L_Tyrosine__ChEBI_6313__1173_of_UniProt_P00533_1_Epidermal_growth_factor_receptor_precursor__EC_2_7_1_112___Receptor_protein_tyrosine_kinase_ErbB_1_" />
    <bp:SEQUENCE-FEATURE-LIST rdf:resource="#phosphate_group_on_L_Tyrosine__ChEBI_6313__1086_of_UniProt_P00533_1_Epidermal_growth_factor_receptor_precursor__EC_2_7_1_112___Receptor_protein_tyrosine_kinase_ErbB_1_" />
    <bp:SEQUENCE-FEATURE-LIST rdf:resource="#phosphate_group_on_L_Tyrosine__ChEBI_6313__992_of_UniProt_P00533_1_Epidermal_growth_factor_receptor_precursor__EC_2_7_1_112___Receptor_protein_tyrosine_kinase_ErbB_1_" />
    <bp:SEQUENCE-FEATURE-LIST rdf:resource="#Length_25_1210_2" />
    <bp:COMMENT rdf:datatype="http://www.w3.org/2001/XMLSchema#string">Reactome DB_ID: 179803</bp:COMMENT>
    <bp:STOICHIOMETRIC-COEFFICIENT rdf:datatype="http://www.w3.org/2001/XMLSchema#double">1</bp:STOICHIOMETRIC-COEFFICIENT>
  </bp:sequenceParticipant>
  <bp:sequenceFeature rdf:ID="phosphate_group_on_L_Tyrosine__ChEBI_6313__1068_of_UniProt_P00533_1_Epidermal_growth_factor_receptor_precursor__EC_2_7_1_112___Receptor_protein_tyrosine_kinase_ErbB_1_">
    <bp:FEATURE-LOCATION rdf:resource="#SequenceSite14" />
    <bp:FEATURE-TYPE rdf:resource="#phosphate_group" />
    <bp:NAME rdf:datatype="http://www.w3.org/2001/XMLSchema#string">phosphate group on L-Tyrosine [ChEBI:6313] 1068 of UniProt:P00533-1 Epidermal growth factor receptor precursor (EC 2.7.1.112) (Receptor protein-tyrosine kinase ErbB-1)</bp:NAME>
    <bp:COMMENT rdf:datatype="http://www.w3.org/2001/XMLSchema#string">residue: L-Tyrosine [ChEBI:17895]</bp:COMMENT>
  </bp:sequenceFeature>
  <bp:sequenceSite rdf:ID="SequenceSite14">
    <bp:SEQUENCE-POSITION rdf:datatype="http://www.w3.org/2001/XMLSchema#integer">1068</bp:SEQUENCE-POSITION>
    <bp:POSITION-STATUS rdf:datatype="http://www.w3.org/2001/XMLSchema#string">EQUAL</bp:POSITION-STATUS>
  </bp:sequenceSite>
  <bp:openControlledVocabulary rdf:ID="phosphate_group">
    <bp:TERM rdf:datatype="http://www.w3.org/2001/XMLSchema#string">phosphate group</bp:TERM>
    <bp:XREF rdf:resource="#ChEBI_35780" />
  </bp:openControlledVocabulary>
  <bp:unificationXref rdf:ID="ChEBI_35780">
    <bp:DB rdf:datatype="http://www.w3.org/2001/XMLSchema#string">ChEBI</bp:DB>
    <bp:ID rdf:datatype="http://www.w3.org/2001/XMLSchema#string">35780</bp:ID>
  </bp:unificationXref>
  <bp:sequenceFeature rdf:ID="phosphate_group_on_L_Tyrosine__ChEBI_6313__1148_of_UniProt_P00533_1_Epidermal_growth_factor_receptor_precursor__EC_2_7_1_112___Receptor_protein_tyrosine_kinase_ErbB_1_">
    <bp:FEATURE-LOCATION rdf:resource="#SequenceSite15" />
    <bp:FEATURE-TYPE rdf:resource="#phosphate_group" />
    <bp:NAME rdf:datatype="http://www.w3.org/2001/XMLSchema#string">phosphate group on L-Tyrosine [ChEBI:6313] 1148 of UniProt:P00533-1 Epidermal growth factor receptor precursor (EC 2.7.1.112) (Receptor protein-tyrosine kinase ErbB-1)</bp:NAME>
    <bp:COMMENT rdf:datatype="http://www.w3.org/2001/XMLSchema#string">residue: L-Tyrosine [ChEBI:17895]</bp:COMMENT>
  </bp:sequenceFeature>
  <bp:sequenceSite rdf:ID="SequenceSite15">
    <bp:SEQUENCE-POSITION rdf:datatype="http://www.w3.org/2001/XMLSchema#integer">1148</bp:SEQUENCE-POSITION>
    <bp:POSITION-STATUS rdf:datatype="http://www.w3.org/2001/XMLSchema#string">EQUAL</bp:POSITION-STATUS>
  </bp:sequenceSite>
  <bp:sequenceFeature rdf:ID="phosphate_group_on_L_Tyrosine__ChEBI_6313__1173_of_UniProt_P00533_1_Epidermal_growth_factor_receptor_precursor__EC_2_7_1_112___Receptor_protein_tyrosine_kinase_ErbB_1_">
    <bp:FEATURE-LOCATION rdf:resource="#SequenceSite16" />
    <bp:FEATURE-TYPE rdf:resource="#phosphate_group" />
    <bp:NAME rdf:datatype="http://www.w3.org/2001/XMLSchema#string">phosphate group on L-Tyrosine [ChEBI:6313] 1173 of UniProt:P00533-1 Epidermal growth factor receptor precursor (EC 2.7.1.112) (Receptor protein-tyrosine kinase ErbB-1)</bp:NAME>
    <bp:COMMENT rdf:datatype="http://www.w3.org/2001/XMLSchema#string">residue: L-Tyrosine [ChEBI:17895]</bp:COMMENT>
  </bp:sequenceFeature>
  <bp:sequenceSite rdf:ID="SequenceSite16">
    <bp:SEQUENCE-POSITION rdf:datatype="http://www.w3.org/2001/XMLSchema#integer">1173</bp:SEQUENCE-POSITION>
    <bp:POSITION-STATUS rdf:datatype="http://www.w3.org/2001/XMLSchema#string">EQUAL</bp:POSITION-STATUS>
  </bp:sequenceSite>
  <bp:sequenceFeature rdf:ID="phosphate_group_on_L_Tyrosine__ChEBI_6313__1086_of_UniProt_P00533_1_Epidermal_growth_factor_receptor_precursor__EC_2_7_1_112___Receptor_protein_tyrosine_kinase_ErbB_1_">
    <bp:FEATURE-LOCATION rdf:resource="#SequenceSite17" />
    <bp:FEATURE-TYPE rdf:resource="#phosphate_group" />
    <bp:NAME rdf:datatype="http://www.w3.org/2001/XMLSchema#string">phosphate group on L-Tyrosine [ChEBI:6313] 1086 of UniProt:P00533-1 Epidermal growth factor receptor precursor (EC 2.7.1.112) (Receptor protein-tyrosine kinase ErbB-1)</bp:NAME>
    <bp:COMMENT rdf:datatype="http://www.w3.org/2001/XMLSchema#string">residue: L-Tyrosine [ChEBI:17895]</bp:COMMENT>
  </bp:sequenceFeature>
  <bp:sequenceSite rdf:ID="SequenceSite17">
    <bp:SEQUENCE-POSITION rdf:datatype="http://www.w3.org/2001/XMLSchema#integer">1086</bp:SEQUENCE-POSITION>
    <bp:POSITION-STATUS rdf:datatype="http://www.w3.org/2001/XMLSchema#string">EQUAL</bp:POSITION-STATUS>
  </bp:sequenceSite>
  <bp:sequenceFeature rdf:ID="phosphate_group_on_L_Tyrosine__ChEBI_6313__992_of_UniProt_P00533_1_Epidermal_growth_factor_receptor_precursor__EC_2_7_1_112___Receptor_protein_tyrosine_kinase_ErbB_1_">
    <bp:FEATURE-LOCATION rdf:resource="#SequenceSite18" />
    <bp:FEATURE-TYPE rdf:resource="#phosphate_group" />
    <bp:NAME rdf:datatype="http://www.w3.org/2001/XMLSchema#string">phosphate group on L-Tyrosine [ChEBI:6313] 992 of UniProt:P00533-1 Epidermal growth factor receptor precursor (EC 2.7.1.112) (Receptor protein-tyrosine kinase ErbB-1)</bp:NAME>
    <bp:COMMENT rdf:datatype="http://www.w3.org/2001/XMLSchema#string">residue: L-Tyrosine [ChEBI:17895]</bp:COMMENT>
  </bp:sequenceFeature>
  <bp:sequenceSite rdf:ID="SequenceSite18">
    <bp:SEQUENCE-POSITION rdf:datatype="http://www.w3.org/2001/XMLSchema#integer">992</bp:SEQUENCE-POSITION>
    <bp:POSITION-STATUS rdf:datatype="http://www.w3.org/2001/XMLSchema#string">EQUAL</bp:POSITION-STATUS>
  </bp:sequenceSite>
  <bp:sequenceFeature rdf:ID="Length_25_1210_2">
    <bp:FEATURE-TYPE rdf:resource="#LengthFeature" />
    <bp:FEATURE-LOCATION rdf:resource="#SequenceInterval7" />
  </bp:sequenceFeature>
  <bp:sequenceInterval rdf:ID="SequenceInterval7">
    <bp:SEQUENCE-INTERVAL-BEGIN rdf:resource="#SequenceSite19" />
    <bp:SEQUENCE-INTERVAL-END rdf:resource="#SequenceSite20" />
  </bp:sequenceInterval>
  <bp:sequenceSite rdf:ID="SequenceSite19">
    <bp:SEQUENCE-POSITION rdf:datatype="http://www.w3.org/2001/XMLSchema#integer">25</bp:SEQUENCE-POSITION>
    <bp:POSITION-STATUS rdf:datatype="http://www.w3.org/2001/XMLSchema#string">EQUAL</bp:POSITION-STATUS>
  </bp:sequenceSite>
  <bp:sequenceSite rdf:ID="SequenceSite20">
    <bp:SEQUENCE-POSITION rdf:datatype="http://www.w3.org/2001/XMLSchema#integer">1210</bp:SEQUENCE-POSITION>
    <bp:POSITION-STATUS rdf:datatype="http://www.w3.org/2001/XMLSchema#string">EQUAL</bp:POSITION-STATUS>
  </bp:sequenceSite>
  <bp:unificationXref rdf:ID="Reactome179860">
    <bp:DB rdf:datatype="http://www.w3.org/2001/XMLSchema#string">Reactome</bp:DB>
    <bp:ID rdf:datatype="http://www.w3.org/2001/XMLSchema#string">179860</bp:ID>
    <bp:COMMENT rdf:datatype="http://www.w3.org/2001/XMLSchema#string">Database identifier. Use this URL to connect to the web page of this instance in Reactome: http://www.reactome.org/cgi-bin/eventbrowser?DB=gk_current&amp;ID=179860</bp:COMMENT>
  </bp:unificationXref>
  <bp:unificationXref rdf:ID="REACT_9712.1">
    <bp:DB rdf:datatype="http://www.w3.org/2001/XMLSchema#string">Reactome</bp:DB>
    <bp:ID rdf:datatype="http://www.w3.org/2001/XMLSchema#string">REACT_9712</bp:ID>
    <bp:ID-VERSION rdf:datatype="http://www.w3.org/2001/XMLSchema#string">1</bp:ID-VERSION>
    <bp:COMMENT rdf:datatype="http://www.w3.org/2001/XMLSchema#string">Reactome stable identifier. Use this URL to connect to the web page of this instance in Reactome: http://www.reactome.org/cgi-bin/eventbrowser_st_id?ST_ID=REACT_9712.1</bp:COMMENT>
  </bp:unificationXref>
  <bp:unificationXref rdf:ID="Reactome179882">
    <bp:DB rdf:datatype="http://www.w3.org/2001/XMLSchema#string">Reactome</bp:DB>
    <bp:ID rdf:datatype="http://www.w3.org/2001/XMLSchema#string">179882</bp:ID>
    <bp:COMMENT rdf:datatype="http://www.w3.org/2001/XMLSchema#string">Database identifier. Use this URL to connect to the web page of this instance in Reactome: http://www.reactome.org/cgi-bin/eventbrowser?DB=gk_current&amp;ID=179882</bp:COMMENT>
  </bp:unificationXref>
  <bp:unificationXref rdf:ID="REACT_9673.1">
    <bp:DB rdf:datatype="http://www.w3.org/2001/XMLSchema#string">Reactome</bp:DB>
    <bp:ID rdf:datatype="http://www.w3.org/2001/XMLSchema#string">REACT_9673</bp:ID>
    <bp:ID-VERSION rdf:datatype="http://www.w3.org/2001/XMLSchema#string">1</bp:ID-VERSION>
    <bp:COMMENT rdf:datatype="http://www.w3.org/2001/XMLSchema#string">Reactome stable identifier. Use this URL to connect to the web page of this instance in Reactome: http://www.reactome.org/cgi-bin/eventbrowser_st_id?ST_ID=REACT_9673.1</bp:COMMENT>
  </bp:unificationXref>
  <bp:catalysis rdf:ID="protein_tyrosine_kinase_activity_of_EGF_EGFR_dimer__plasma_membrane_">
    <bp:CONTROLLER rdf:resource="#EGF_EGFR_dimer__plasma_membrane_3" />
    <bp:CONTROLLED rdf:resource="#EGFR_autophosphorylation" />
    <bp:DIRECTION rdf:datatype="http://www.w3.org/2001/XMLSchema#string">PHYSIOL-LEFT-TO-RIGHT</bp:DIRECTION>
    <bp:CONTROL-TYPE rdf:datatype="http://www.w3.org/2001/XMLSchema#string">ACTIVATION</bp:CONTROL-TYPE>
    <bp:XREF rdf:resource="#protein_tyrosine_kinase_activity" />
    <bp:XREF rdf:resource="#Reactome179804" />
    <bp:DATA-SOURCE rdf:resource="#ReactomeDataSource" />
  </bp:catalysis>
  <bp:physicalEntityParticipant rdf:ID="EGF_EGFR_dimer__plasma_membrane_3">
    <bp:CELLULAR-LOCATION rdf:resource="#plasma_membrane" />
    <bp:PHYSICAL-ENTITY rdf:resource="#EGF_EGFR_dimer__plasma_membrane_1" />
    <bp:COMMENT rdf:datatype="http://www.w3.org/2001/XMLSchema#string">Reactome DB_ID: 179845</bp:COMMENT>
  </bp:physicalEntityParticipant>
  <bp:relationshipXref rdf:ID="protein_tyrosine_kinase_activity">
    <bp:DB rdf:datatype="http://www.w3.org/2001/XMLSchema#string">GO</bp:DB>
    <bp:ID rdf:datatype="http://www.w3.org/2001/XMLSchema#string">0004713</bp:ID>
    <bp:RELATIONSHIP-TYPE rdf:datatype="http://www.w3.org/2001/XMLSchema#string">GO molecular function</bp:RELATIONSHIP-TYPE>
  </bp:relationshipXref>
  <bp:unificationXref rdf:ID="Reactome179804">
    <bp:DB rdf:datatype="http://www.w3.org/2001/XMLSchema#string">Reactome</bp:DB>
    <bp:ID rdf:datatype="http://www.w3.org/2001/XMLSchema#string">179804</bp:ID>
    <bp:COMMENT rdf:datatype="http://www.w3.org/2001/XMLSchema#string">Database identifier. Use this URL to connect to the web page of this instance in Reactome: http://www.reactome.org/cgi-bin/eventbrowser?DB=gk_current&amp;ID=179804</bp:COMMENT>
  </bp:unificationXref>
  <bp:unificationXref rdf:ID="Reactome177934">
    <bp:DB rdf:datatype="http://www.w3.org/2001/XMLSchema#string">Reactome</bp:DB>
    <bp:ID rdf:datatype="http://www.w3.org/2001/XMLSchema#string">177934</bp:ID>
    <bp:COMMENT rdf:datatype="http://www.w3.org/2001/XMLSchema#string">Database identifier. Use this URL to connect to the web page of this instance in Reactome: http://www.reactome.org/cgi-bin/eventbrowser?DB=gk_current&amp;ID=177934</bp:COMMENT>
  </bp:unificationXref>
  <bp:unificationXref rdf:ID="REACT_9388.1">
    <bp:DB rdf:datatype="http://www.w3.org/2001/XMLSchema#string">Reactome</bp:DB>
    <bp:ID rdf:datatype="http://www.w3.org/2001/XMLSchema#string">REACT_9388</bp:ID>
    <bp:ID-VERSION rdf:datatype="http://www.w3.org/2001/XMLSchema#string">1</bp:ID-VERSION>
    <bp:COMMENT rdf:datatype="http://www.w3.org/2001/XMLSchema#string">Reactome stable identifier. Use this URL to connect to the web page of this instance in Reactome: http://www.reactome.org/cgi-bin/eventbrowser_st_id?ST_ID=REACT_9388.1</bp:COMMENT>
  </bp:unificationXref>
  <bp:publicationXref rdf:ID="Pubmed_2022652">
    <bp:ID rdf:datatype="http://www.w3.org/2001/XMLSchema#string">2022652</bp:ID>
    <bp:DB rdf:datatype="http://www.w3.org/2001/XMLSchema#string">Pubmed</bp:DB>
    <bp:YEAR rdf:datatype="http://www.w3.org/2001/XMLSchema#int">1991</bp:YEAR>
    <bp:TITLE rdf:datatype="http://www.w3.org/2001/XMLSchema#string">Internalization and down-regulation of the human epidermal growth factor receptor are regulated by the carboxyl-terminal tyrosines</bp:TITLE>
    <bp:AUTHORS rdf:datatype="http://www.w3.org/2001/XMLSchema#string">Helin, K</bp:AUTHORS>
    <bp:AUTHORS rdf:datatype="http://www.w3.org/2001/XMLSchema#string">Beguinot, L</bp:AUTHORS>
    <bp:SOURCE rdf:datatype="http://www.w3.org/2001/XMLSchema#string">J Biol Chem 266:8363-8</bp:SOURCE>
  </bp:publicationXref>
  <bp:publicationXref rdf:ID="Pubmed_2543678">
    <bp:ID rdf:datatype="http://www.w3.org/2001/XMLSchema#string">2543678</bp:ID>
    <bp:DB rdf:datatype="http://www.w3.org/2001/XMLSchema#string">Pubmed</bp:DB>
    <bp:YEAR rdf:datatype="http://www.w3.org/2001/XMLSchema#int">1989</bp:YEAR>
    <bp:TITLE rdf:datatype="http://www.w3.org/2001/XMLSchema#string">All autophosphorylation sites of epidermal growth factor (EGF) receptor and HER2/neu are located in their carboxyl-terminal tails. Identification of a novel site in EGF receptor.</bp:TITLE>
    <bp:AUTHORS rdf:datatype="http://www.w3.org/2001/XMLSchema#string">Margolis, BL</bp:AUTHORS>
    <bp:AUTHORS rdf:datatype="http://www.w3.org/2001/XMLSchema#string">Lax, I</bp:AUTHORS>
    <bp:AUTHORS rdf:datatype="http://www.w3.org/2001/XMLSchema#string">Kris, R</bp:AUTHORS>
    <bp:AUTHORS rdf:datatype="http://www.w3.org/2001/XMLSchema#string">Dombalagian, M</bp:AUTHORS>
    <bp:AUTHORS rdf:datatype="http://www.w3.org/2001/XMLSchema#string">Honegger, AM</bp:AUTHORS>
    <bp:AUTHORS rdf:datatype="http://www.w3.org/2001/XMLSchema#string">Howk, R</bp:AUTHORS>
    <bp:AUTHORS rdf:datatype="http://www.w3.org/2001/XMLSchema#string">Givol, D</bp:AUTHORS>
    <bp:AUTHORS rdf:datatype="http://www.w3.org/2001/XMLSchema#string">Ullrich, A</bp:AUTHORS>
    <bp:AUTHORS rdf:datatype="http://www.w3.org/2001/XMLSchema#string">Schlessinger, J</bp:AUTHORS>
    <bp:SOURCE rdf:datatype="http://www.w3.org/2001/XMLSchema#string">J Biol Chem 264:10667-71</bp:SOURCE>
  </bp:publicationXref>
  <bp:publicationXref rdf:ID="Pubmed_1688559">
    <bp:ID rdf:datatype="http://www.w3.org/2001/XMLSchema#string">1688559</bp:ID>
    <bp:DB rdf:datatype="http://www.w3.org/2001/XMLSchema#string">Pubmed</bp:DB>
    <bp:YEAR rdf:datatype="http://www.w3.org/2001/XMLSchema#int">1990</bp:YEAR>
    <bp:TITLE rdf:datatype="http://www.w3.org/2001/XMLSchema#string">Analysis of deletions of the carboxyl terminus of the epidermal growth factor receptor reveals self-phosphorylation at tyrosine 992 and enhanced in vivo tyrosine phosphorylation of cell substrates</bp:TITLE>
    <bp:AUTHORS rdf:datatype="http://www.w3.org/2001/XMLSchema#string">Walton, GM</bp:AUTHORS>
    <bp:AUTHORS rdf:datatype="http://www.w3.org/2001/XMLSchema#string">Chen, WS</bp:AUTHORS>
    <bp:AUTHORS rdf:datatype="http://www.w3.org/2001/XMLSchema#string">Rosenfeld, MG</bp:AUTHORS>
    <bp:AUTHORS rdf:datatype="http://www.w3.org/2001/XMLSchema#string">Gill, GN</bp:AUTHORS>
    <bp:SOURCE rdf:datatype="http://www.w3.org/2001/XMLSchema#string">J Biol Chem 265:1750-4</bp:SOURCE>
  </bp:publicationXref>
  <bp:pathwayStep rdf:ID="EGFR_autophosphorylationStep">
    <bp:STEP-INTERACTIONS rdf:resource="#EGFR_autophosphorylation" />
    <bp:NEXT-STEP rdf:resource="#Gab1_Grb2_binds_to_EGF_Phospho_EGFRStep" />
    <bp:NEXT-STEP rdf:resource="#Sos_Grb2_complex_binds_to_EGF_EGFR_complexStep" />
    <bp:NEXT-STEP rdf:resource="#Shc_binds_to_the_phospho_receptor_ligand_complexStep" />
    <bp:NEXT-STEP rdf:resource="#Gab1_Grb2_PI3K_binds_to_EGF_Phospho_EGFRStep" />
    <bp:STEP-INTERACTIONS rdf:resource="#protein_tyrosine_kinase_activity_of_EGF_EGFR_dimer__plasma_membrane_" />
  </bp:pathwayStep>
  <bp:biochemicalReaction rdf:ID="Phosphorylation_of_EGFR_by_SRC_kinase">
    <bp:LEFT rdf:resource="#EGF_EGFR_dimer__plasma_membrane_4" />
    <bp:LEFT rdf:resource="#ATP__cytosol_1" />
    <bp:RIGHT rdf:resource="#ADP__cytosol_1" />
    <bp:RIGHT rdf:resource="#EGF_Phospho_EGFR__Y992__Y1068__Y1086__Y1148__Y1173__dimer__plasma_membrane_2" />
    <bp:EC-NUMBER rdf:datatype="http://www.w3.org/2001/XMLSchema#string">2.7.10</bp:EC-NUMBER>
    <bp:NAME rdf:datatype="http://www.w3.org/2001/XMLSchema#string">Phosphorylation of EGFR by SRC kinase</bp:NAME>
    <bp:SHORT-NAME rdf:datatype="http://www.w3.org/2001/XMLSchema#string">Phosphorylation of EGFR by SRC kinase</bp:SHORT-NAME>
    <bp:XREF rdf:resource="#Reactome177937" />
    <bp:XREF rdf:resource="#REACT_9401.1" />
    <bp:COMMENT rdf:datatype="http://www.w3.org/2001/XMLSchema#string">As well as autophosphorylation, EGFR can become tyrosine-phosphorylated by the action of  the proto-oncogene tyrosine-protein kinase, c-src. This Src homology 2 (SH2) domain-containing protein is one of many such proteins which bind to phosphorylated sites on EGFR to effect signal transmission into the cell.</bp:COMMENT>
    <bp:XREF rdf:resource="#Pubmed_8845374" />
    <bp:DATA-SOURCE rdf:resource="#ReactomeDataSource" />
    <bp:COMMENT rdf:datatype="http://www.w3.org/2001/XMLSchema#string">Authored: Castagnoli, L, 2006-10-10 13:09:34</bp:COMMENT>
    <bp:COMMENT rdf:datatype="http://www.w3.org/2001/XMLSchema#string">Reviewed: Muthuswamy, S, 2007-02-16 20:08:05</bp:COMMENT>
  </bp:biochemicalReaction>
  <bp:physicalEntityParticipant rdf:ID="EGF_EGFR_dimer__plasma_membrane_4">
    <bp:CELLULAR-LOCATION rdf:resource="#plasma_membrane" />
    <bp:PHYSICAL-ENTITY rdf:resource="#EGF_EGFR_dimer__plasma_membrane_1" />
    <bp:COMMENT rdf:datatype="http://www.w3.org/2001/XMLSchema#string">Reactome DB_ID: 179845</bp:COMMENT>
    <bp:STOICHIOMETRIC-COEFFICIENT rdf:datatype="http://www.w3.org/2001/XMLSchema#double">1</bp:STOICHIOMETRIC-COEFFICIENT>
  </bp:physicalEntityParticipant>
  <bp:physicalEntityParticipant rdf:ID="ATP__cytosol_1">
    <bp:CELLULAR-LOCATION rdf:resource="#cytosol" />
    <bp:PHYSICAL-ENTITY rdf:resource="#ATP__ChEBI_15422_" />
    <bp:COMMENT rdf:datatype="http://www.w3.org/2001/XMLSchema#string">Reactome DB_ID: 113592</bp:COMMENT>
    <bp:STOICHIOMETRIC-COEFFICIENT rdf:datatype="http://www.w3.org/2001/XMLSchema#double">10</bp:STOICHIOMETRIC-COEFFICIENT>
  </bp:physicalEntityParticipant>
  <bp:physicalEntityParticipant rdf:ID="ADP__cytosol_1">
    <bp:CELLULAR-LOCATION rdf:resource="#cytosol" />
    <bp:PHYSICAL-ENTITY rdf:resource="#ADP__ChEBI_16761_" />
    <bp:COMMENT rdf:datatype="http://www.w3.org/2001/XMLSchema#string">Reactome DB_ID: 29370</bp:COMMENT>
    <bp:STOICHIOMETRIC-COEFFICIENT rdf:datatype="http://www.w3.org/2001/XMLSchema#double">10</bp:STOICHIOMETRIC-COEFFICIENT>
  </bp:physicalEntityParticipant>
  <bp:physicalEntityParticipant rdf:ID="EGF_Phospho_EGFR__Y992__Y1068__Y1086__Y1148__Y1173__dimer__plasma_membrane_2">
    <bp:CELLULAR-LOCATION rdf:resource="#plasma_membrane" />
    <bp:PHYSICAL-ENTITY rdf:resource="#EGF_Phospho_EGFR__Y992__Y1068__Y1086__Y1148__Y1173__dimer__plasma_membrane_1" />
    <bp:COMMENT rdf:datatype="http://www.w3.org/2001/XMLSchema#string">Reactome DB_ID: 179882</bp:COMMENT>
    <bp:STOICHIOMETRIC-COEFFICIENT rdf:datatype="http://www.w3.org/2001/XMLSchema#double">1</bp:STOICHIOMETRIC-COEFFICIENT>
  </bp:physicalEntityParticipant>
  <bp:catalysis rdf:ID="protein_tyrosine_kinase_activity_of_SRC__plasma_membrane_">
    <bp:CONTROLLER rdf:resource="#SRC__plasma_membrane_" />
    <bp:CONTROLLED rdf:resource="#Phosphorylation_of_EGFR_by_SRC_kinase" />
    <bp:DIRECTION rdf:datatype="http://www.w3.org/2001/XMLSchema#string">PHYSIOL-LEFT-TO-RIGHT</bp:DIRECTION>
    <bp:CONTROL-TYPE rdf:datatype="http://www.w3.org/2001/XMLSchema#string">ACTIVATION</bp:CONTROL-TYPE>
    <bp:XREF rdf:resource="#protein_tyrosine_kinase_activity" />
    <bp:XREF rdf:resource="#Reactome179862" />
    <bp:DATA-SOURCE rdf:resource="#ReactomeDataSource" />
  </bp:catalysis>
  <bp:sequenceParticipant rdf:ID="SRC__plasma_membrane_">
    <bp:CELLULAR-LOCATION rdf:resource="#plasma_membrane" />
    <bp:PHYSICAL-ENTITY rdf:resource="#UniProt_P12931_1_RecName__Full_Proto_oncogene_tyrosine_protein_kinase_Src__EC_2_7_10_2__AltName__Full_pp60c_src__Short_p60_Src__Short_c_Src__GN___Name_SRC__Synonyms_SRC1__OS___Homo_sapiens__Human_" />
    <bp:COMMENT rdf:datatype="http://www.w3.org/2001/XMLSchema#string">Reactome DB_ID: 65043</bp:COMMENT>
  </bp:sequenceParticipant>
  <bp:protein rdf:ID="UniProt_P12931_1_RecName__Full_Proto_oncogene_tyrosine_protein_kinase_Src__EC_2_7_10_2__AltName__Full_pp60c_src__Short_p60_Src__Short_c_Src__GN___Name_SRC__Synonyms_SRC1__OS___Homo_sapiens__Human_">
    <bp:DATA-SOURCE rdf:resource="#ReactomeDataSource" />
    <bp:ORGANISM rdf:resource="#Homo_sapiens" />
    <bp:NAME rdf:datatype="http://www.w3.org/2001/XMLSchema#string">UniProt:P12931-1 RecName: Full=Proto-oncogene tyrosine-protein kinase Src; EC=2.7.10.2; AltName: Full=pp60c-src; Short=p60-Src; Short=c-Src;
GN   Name=SRC; Synonyms=SRC1;
OS   Homo sapiens (Human)</bp:NAME>
    <bp:SYNONYMS rdf:datatype="http://www.w3.org/2001/XMLSchema#string">SRC1</bp:SYNONYMS>
    <bp:SYNONYMS rdf:datatype="http://www.w3.org/2001/XMLSchema#string">SRC</bp:SYNONYMS>
    <bp:XREF rdf:resource="#UniProt_P12931" />
    <bp:COMMENT rdf:datatype="http://www.w3.org/2001/XMLSchema#string">CATALYTIC ACTIVITY: ATP + a [protein]-L-tyrosine = ADP + a [protein]-L-tyrosine phosphate. SUBUNIT: Interacts with DDEF1/ASAP1; via the SH3 domain. Interacts with CCPG1 (By similarity). Interacts with CDCP1, PELP1, TGFB1I1 and TOM1L2. Interacts with the cytoplasmic domain of MUC1, phosphorylates it and increases binding of MUC1 with beta-catenin. Interacts with RALGPS1; via the SH3 domain. Interacts with HEV ORF3 protein; via the SH3 domain. INTERACTION: P00519:ABL1; NbExp=1; IntAct=EBI-621482, EBI-375543; P42684:ABL2; NbExp=1; IntAct=EBI-621482, EBI-1102694; P12814:ACTN1; NbExp=2; IntAct=EBI-621482, EBI-351710; O43918:AIRE; NbExp=1; IntAct=EBI-621482, EBI-1753081; Q9Y2D5:AKAP2; NbExp=1; IntAct=EBI-621482, EBI-1754555; Q13023:AKAP6; NbExp=1; IntAct=EBI-621482, EBI-1056102; Q96Q35:ALS2CR12; NbExp=1; IntAct=EBI-621482, EBI-1755548; Q9BWW9:APOL5; NbExp=1; IntAct=EBI-621482, EBI-1753592; Q96NS5:ASB16; NbExp=1; IntAct=EBI-621482, EBI-1751918; Q63767:Bcar1 (xeno); NbExp=1; IntAct=EBI-621482, EBI-1176801; P20810:CAST; NbExp=1; IntAct=EBI-621482, EBI-1268770; P48960:CD97; NbExp=1; IntAct=EBI-621482, EBI-1756009; P46527:CDKN1B; NbExp=1; IntAct=EBI-621482, EBI-519280; Q9HCU4:CELSR2; NbExp=1; IntAct=EBI-621482, EBI-724117; Q15027:CENTB1; NbExp=1; IntAct=EBI-621482, EBI-751746; Q8R5G7:Centd3 (xeno); NbExp=3; IntAct=EBI-621482, EBI-621463; Q14008:CKAP5; NbExp=1; IntAct=EBI-621482, EBI-310585; P78329:CYP4F2; NbExp=1; IntAct=EBI-621482, EBI-1752413; Q14118:DAG1; NbExp=1; IntAct=EBI-621482, EBI-1755945; Q9ULH1:DDEF1; NbExp=1; IntAct=EBI-621482, EBI-346622; O43150:DDEF2; NbExp=1; IntAct=EBI-621482, EBI-310968; O14490:DLGAP1; NbExp=1; IntAct=EBI-621482, EBI-1753207; Q9P1A6:DLGAP2; NbExp=1; IntAct=EBI-621482, EBI-1753397; O95886:DLGAP3; NbExp=1; IntAct=EBI-621482, EBI-1752541; Q9Y2H0:DLGAP4; NbExp=1; IntAct=EBI-621482, EBI-722139; Q92988:DLX4; NbExp=1; IntAct=EBI-621482, EBI-1752755; Q14185:DOCK1; NbExp=1; IntAct=EBI-621482, EBI-446740; Q8IZD9:DOCK3; NbExp=1; IntAct=EBI-621482, EBI-1752361; Q9H1R2:DUSP15; NbExp=1; IntAct=EBI-621482, EBI-1752795; O43281:EFS; NbExp=1; IntAct=EBI-621482, EBI-718488; O15371:EIF3D; NbExp=1; IntAct=EBI-621482, EBI-353818; Q9Y2J2:EPB41L3; NbExp=1; IntAct=EBI-621482, EBI-310986; O43909:EXTL3; NbExp=1; IntAct=EBI-621482, EBI-1754679; O00254:F2RL2; NbExp=1; IntAct=EBI-621482, EBI-1751853; O15360:FANCA; NbExp=1; IntAct=EBI-621482, EBI-81570; P25445:FAS; NbExp=2; IntAct=EBI-621482, EBI-494743; P31994:FCGR2B; NbExp=1; IntAct=EBI-621482, EBI-724784; P31995:FCGR2C; NbExp=1; IntAct=EBI-621482, EBI-1396036; Q9NZM4:GLTSCR1; NbExp=1; IntAct=EBI-621482, EBI-1754943; P15586:GNS; NbExp=1; IntAct=EBI-621482, EBI-1752200; Q9UL51:HCN2; NbExp=1; IntAct=EBI-621482, EBI-1751885; P31273:HOXC8; NbExp=1; IntAct=EBI-621482, EBI-1752118; P47928:ID4; NbExp=1; IntAct=EBI-621482, EBI-1754719; Q9Y6K9:IKBKG; NbExp=1; IntAct=EBI-621482, EBI-81279; Q9H9L3:ISG20L2; NbExp=1; IntAct=EBI-621482, EBI-751335; Q60749:Khdrbs1 (xeno); NbExp=1; IntAct=EBI-621482, EBI-519077; Q86X10:KIAA1219; NbExp=1; IntAct=EBI-621482, EBI-1755842; P49916:LIG3; NbExp=1; IntAct=EBI-621482, EBI-1753381; Q92918:MAP4K1; NbExp=1; IntAct=EBI-621482, EBI-881; Q9H204:MED28; NbExp=1; IntAct=EBI-621482, EBI-514199; Q9NQ76:MEPE; NbExp=1; IntAct=EBI-621482, EBI-1753293; P46013:MKI67; NbExp=1; IntAct=EBI-621482, EBI-876367; P43699:NKX2-1; NbExp=1; IntAct=EBI-621482, EBI-1391923; O95157:NXPH3; NbExp=1; IntAct=EBI-621482, EBI-1752913; P20774:OGN; NbExp=1; IntAct=EBI-621482, EBI-1753690; Q8IWT3:PARC; NbExp=1; IntAct=EBI-621482, EBI-311123; P23760:PAX3; NbExp=1; IntAct=EBI-621482, EBI-1167564; P23759:PAX7; NbExp=1; IntAct=EBI-621482, EBI-1042757; Q13087:PDIA2; NbExp=1; IntAct=EBI-621482, EBI-1752525; P16284:PECAM1; NbExp=1; IntAct=EBI-621482, EBI-716404; O75167:PHACTR2; NbExp=1; IntAct=EBI-621482, EBI-1754409; P28340:POLD1; NbExp=1; IntAct=EBI-621482, EBI-716569; O43900:PRICKLE3; NbExp=1; IntAct=EBI-621482, EBI-1751761; Q05397:PTK2; NbExp=1; IntAct=EBI-621482, EBI-702142; Q13905:RAPGEF1; NbExp=1; IntAct=EBI-621482, EBI-976876; Q8TB24:RIN3; NbExp=1; IntAct=EBI-621482, EBI-1570523; P26373:RPL13; NbExp=1; IntAct=EBI-621482, EBI-356849; P78345:RPP38; NbExp=1; IntAct=EBI-621482, EBI-366493; P10301:RRAS; NbExp=1; IntAct=EBI-621482, EBI-968703; Q9NQC3:RTN4; NbExp=1; IntAct=EBI-621482, EBI-715945; Q9NZV5:SEPN1; NbExp=1; IntAct=EBI-621482, EBI-1751965; Q9UPX8:SHANK2; NbExp=1; IntAct=EBI-621482, EBI-1570571; Q9BYB0:SHANK3; NbExp=1; IntAct=EBI-621482, EBI-1752330; Q13796:SHROOM2; NbExp=1; IntAct=EBI-621482, EBI-1644065; Q15036:SNX17; NbExp=1; IntAct=EBI-621482, EBI-1752620; O60493:SNX3; NbExp=1; IntAct=EBI-621482, EBI-727209; Q07889:SOS1; NbExp=1; IntAct=EBI-621482, EBI-297487; Q07890:SOS2; NbExp=1; IntAct=EBI-621482, EBI-298181; P08047:SP1; NbExp=1; IntAct=EBI-621482, EBI-298336; P42227:Stat3 (xeno); NbExp=1; IntAct=EBI-621482, EBI-602878; Q9NRJ4:TULP4; NbExp=1; IntAct=EBI-621482, EBI-1753487; Q05996:ZP2; NbExp=1; IntAct=EBI-621482, EBI-1755919; ALTERNATIVE PRODUCTS: Event=Alternative splicing; Named isoforms=2; Name=1; IsoId=P12931-1; Sequence=Displayed; Name=2; IsoId=P12931-2; Sequence=VSP_012134; PTM: Phosphorylated on Tyr-530 by c-Src kinase (CSK). The phosphorylated form is termed pp60c-src. The phosphorylated tail interacts with the SH2 domain thereby repressing kinase activity. SIMILARITY: Belongs to the protein kinase superfamily. Tyr protein kinase family. SRC subfamily. SIMILARITY: Contains 1 protein kinase domain. SIMILARITY: Contains 1 SH2 domain. SIMILARITY: Contains 1 SH3 domain.</bp:COMMENT>
  </bp:protein>
  <bp:unificationXref rdf:ID="UniProt_P12931">
    <bp:DB rdf:datatype="http://www.w3.org/2001/XMLSchema#string">UniProt</bp:DB>
    <bp:ID rdf:datatype="http://www.w3.org/2001/XMLSchema#string">P12931</bp:ID>
  </bp:unificationXref>
  <bp:unificationXref rdf:ID="Reactome179862">
    <bp:DB rdf:datatype="http://www.w3.org/2001/XMLSchema#string">Reactome</bp:DB>
    <bp:ID rdf:datatype="http://www.w3.org/2001/XMLSchema#string">179862</bp:ID>
    <bp:COMMENT rdf:datatype="http://www.w3.org/2001/XMLSchema#string">Database identifier. Use this URL to connect to the web page of this instance in Reactome: http://www.reactome.org/cgi-bin/eventbrowser?DB=gk_current&amp;ID=179862</bp:COMMENT>
  </bp:unificationXref>
  <bp:unificationXref rdf:ID="Reactome177937">
    <bp:DB rdf:datatype="http://www.w3.org/2001/XMLSchema#string">Reactome</bp:DB>
    <bp:ID rdf:datatype="http://www.w3.org/2001/XMLSchema#string">177937</bp:ID>
    <bp:COMMENT rdf:datatype="http://www.w3.org/2001/XMLSchema#string">Database identifier. Use this URL to connect to the web page of this instance in Reactome: http://www.reactome.org/cgi-bin/eventbrowser?DB=gk_current&amp;ID=177937</bp:COMMENT>
  </bp:unificationXref>
  <bp:unificationXref rdf:ID="REACT_9401.1">
    <bp:DB rdf:datatype="http://www.w3.org/2001/XMLSchema#string">Reactome</bp:DB>
    <bp:ID rdf:datatype="http://www.w3.org/2001/XMLSchema#string">REACT_9401</bp:ID>
    <bp:ID-VERSION rdf:datatype="http://www.w3.org/2001/XMLSchema#string">1</bp:ID-VERSION>
    <bp:COMMENT rdf:datatype="http://www.w3.org/2001/XMLSchema#string">Reactome stable identifier. Use this URL to connect to the web page of this instance in Reactome: http://www.reactome.org/cgi-bin/eventbrowser_st_id?ST_ID=REACT_9401.1</bp:COMMENT>
  </bp:unificationXref>
  <bp:publicationXref rdf:ID="Pubmed_8845374">
    <bp:ID rdf:datatype="http://www.w3.org/2001/XMLSchema#string">8845374</bp:ID>
    <bp:DB rdf:datatype="http://www.w3.org/2001/XMLSchema#string">Pubmed</bp:DB>
    <bp:YEAR rdf:datatype="http://www.w3.org/2001/XMLSchema#int">1995</bp:YEAR>
    <bp:TITLE rdf:datatype="http://www.w3.org/2001/XMLSchema#string">In vitro phosphorylation of the epidermal growth factor receptor autophosphorylation domain by c-src: identification of phosphorylation sites and c-src SH2 domain binding sites</bp:TITLE>
    <bp:AUTHORS rdf:datatype="http://www.w3.org/2001/XMLSchema#string">Lombardo, CR</bp:AUTHORS>
    <bp:AUTHORS rdf:datatype="http://www.w3.org/2001/XMLSchema#string">Consler, TG</bp:AUTHORS>
    <bp:AUTHORS rdf:datatype="http://www.w3.org/2001/XMLSchema#string">Kassel, DB</bp:AUTHORS>
    <bp:SOURCE rdf:datatype="http://www.w3.org/2001/XMLSchema#string">Biochemistry 34:16456-66</bp:SOURCE>
  </bp:publicationXref>
  <bp:pathwayStep rdf:ID="Phosphorylation_of_EGFR_by_SRC_kinaseStep">
    <bp:STEP-INTERACTIONS rdf:resource="#Phosphorylation_of_EGFR_by_SRC_kinase" />
    <bp:NEXT-STEP rdf:resource="#Sos_Grb2_complex_binds_to_EGF_EGFR_complexStep" />
    <bp:STEP-INTERACTIONS rdf:resource="#protein_tyrosine_kinase_activity_of_SRC__plasma_membrane_" />
  </bp:pathwayStep>
  <bp:pathway rdf:ID="EGFR_interacts_with_phospholipase_C_gamma">
    <bp:PATHWAY-COMPONENTS rdf:resource="#Phospholipase_C_gamma1_binds_to_the_activated_EGF_receptorStep" />
    <bp:PATHWAY-COMPONENTS rdf:resource="#EGFR_activates_PLC_gamma1_by_phosphorylationStep" />
    <bp:PATHWAY-COMPONENTS rdf:resource="#Active_PLC_gamma1_dissociates_from_EGFRStep" />
    <bp:ORGANISM rdf:resource="#Homo_sapiens" />
    <bp:NAME rdf:datatype="http://www.w3.org/2001/XMLSchema#string">EGFR interacts with phospholipase C-gamma</bp:NAME>
    <bp:SHORT-NAME rdf:datatype="http://www.w3.org/2001/XMLSchema#string">EGFR interacts with phospholipase C-gamma</bp:SHORT-NAME>
    <bp:XREF rdf:resource="#Reactome212718" />
    <bp:XREF rdf:resource="#REACT_12478.1" />
    <bp:COMMENT rdf:datatype="http://www.w3.org/2001/XMLSchema#string">Activated epidermal growth factor receptors (EGFR) can stimulate phosphatidylinositol (PI) turnover. Activated EGFR can activate phospholipase C-gamma1 (PLC-gamma1) which hydrolyses phosphatidylinositol 4,5-bisphosphate (PIP2) to inositol 1,4,5-triphosphate (IP3) and diacylglycerol (DAG). IP3 is instrumental in the release of calcium from intracellular stores and DAG is involved in protein kinase C activation.</bp:COMMENT>
    <bp:XREF rdf:resource="#Pubmed_1501243" />
    <bp:XREF rdf:resource="#signal_transduction" />
    <bp:DATA-SOURCE rdf:resource="#ReactomeDataSource" />
    <bp:COMMENT rdf:datatype="http://www.w3.org/2001/XMLSchema#string">Authored: Jassal, B, 2008-02-13 11:13:12</bp:COMMENT>
    <bp:COMMENT rdf:datatype="http://www.w3.org/2001/XMLSchema#string">Reviewed: Heldin, CH, 2008-02-12 09:44:02</bp:COMMENT>
  </bp:pathway>
  <bp:biochemicalReaction rdf:ID="Phospholipase_C_gamma1_binds_to_the_activated_EGF_receptor">
    <bp:LEFT rdf:resource="#Phospholipase_C_gamma_1__plasma_membrane_" />
    <bp:LEFT rdf:resource="#EGF_Phospho_EGFR__Y992__Y1068__Y1086__Y1148__Y1173__dimer__plasma_membrane_3" />
    <bp:RIGHT rdf:resource="#Activated_EGFR_PLC_gamma1__plasma_membrane_" />
    <bp:NAME rdf:datatype="http://www.w3.org/2001/XMLSchema#string">Phospholipase C-gamma1 binds to the activated EGF receptor</bp:NAME>
    <bp:SHORT-NAME rdf:datatype="http://www.w3.org/2001/XMLSchema#string">Phospholipase C-gamma1 binds to the activated EGF receptor</bp:SHORT-NAME>
    <bp:XREF rdf:resource="#Reactome212706" />
    <bp:XREF rdf:resource="#REACT_12401.1" />
    <bp:COMMENT rdf:datatype="http://www.w3.org/2001/XMLSchema#string">Inactive phospholipase C-gamma1 (PLC-gamma1) binds to activated epidermal growth factor receptor (EGFR).</bp:COMMENT>
    <bp:XREF rdf:resource="#Pubmed_2153914" />
    <bp:XREF rdf:resource="#Pubmed_2472219" />
    <bp:DATA-SOURCE rdf:resource="#ReactomeDataSource" />
    <bp:COMMENT rdf:datatype="http://www.w3.org/2001/XMLSchema#string">Authored: Jassal, B, 2008-02-13 11:13:12</bp:COMMENT>
    <bp:COMMENT rdf:datatype="http://www.w3.org/2001/XMLSchema#string">Reviewed: Heldin, CH, 2008-02-12 09:44:02</bp:COMMENT>
  </bp:biochemicalReaction>
  <bp:sequenceParticipant rdf:ID="Phospholipase_C_gamma_1__plasma_membrane_">
    <bp:CELLULAR-LOCATION rdf:resource="#plasma_membrane" />
    <bp:PHYSICAL-ENTITY rdf:resource="#UniProt_P19174_RecName__Full_1_phosphatidylinositol_4_5_bisphosphate_phosphodiesterase_gamma_1__EC_3_1_4_11__AltName__Full_Phosphoinositide_phospholipase_C__AltName__Full_Phospholipase_C_gamma_1__Short_PLC_gamma_1__AltName__Full_PLC_II__AltName__Full_PLC_148__GN___Name_PLCG1__Synonyms_PLC1__OS___Homo_sapiens__Human_" />
    <bp:COMMENT rdf:datatype="http://www.w3.org/2001/XMLSchema#string">Reactome DB_ID: 167682</bp:COMMENT>
    <bp:STOICHIOMETRIC-COEFFICIENT rdf:datatype="http://www.w3.org/2001/XMLSchema#double">1</bp:STOICHIOMETRIC-COEFFICIENT>
  </bp:sequenceParticipant>
  <bp:protein rdf:ID="UniProt_P19174_RecName__Full_1_phosphatidylinositol_4_5_bisphosphate_phosphodiesterase_gamma_1__EC_3_1_4_11__AltName__Full_Phosphoinositide_phospholipase_C__AltName__Full_Phospholipase_C_gamma_1__Short_PLC_gamma_1__AltName__Full_PLC_II__AltName__Full_PLC_148__GN___Name_PLCG1__Synonyms_PLC1__OS___Homo_sapiens__Human_">
    <bp:DATA-SOURCE rdf:resource="#ReactomeDataSource" />
    <bp:ORGANISM rdf:resource="#Homo_sapiens" />
    <bp:NAME rdf:datatype="http://www.w3.org/2001/XMLSchema#string">UniProt:P19174 RecName: Full=1-phosphatidylinositol-4,5-bisphosphate phosphodiesterase gamma-1; EC=3.1.4.11; AltName: Full=Phosphoinositide phospholipase C; AltName: Full=Phospholipase C-gamma-1; Short=PLC-gamma-1; AltName: Full=PLC-II; AltName: Full=PLC-148;
GN   Name=PLCG1; Synonyms=PLC1;
OS   Homo sapiens (Human)</bp:NAME>
    <bp:SYNONYMS rdf:datatype="http://www.w3.org/2001/XMLSchema#string">PLC1</bp:SYNONYMS>
    <bp:SYNONYMS rdf:datatype="http://www.w3.org/2001/XMLSchema#string">PLCG1</bp:SYNONYMS>
    <bp:XREF rdf:resource="#UniProt_P19174" />
    <bp:COMMENT rdf:datatype="http://www.w3.org/2001/XMLSchema#string">FUNCTION: PLC-gamma is a major substrate for heparin-binding growth factor 1 (acidic fibroblast growth factor)-activated tyrosine kinase. CATALYTIC ACTIVITY: 1-phosphatidyl-1D-myo-inositol 4,5- bisphosphate + H(2)O = 1D-myo-inositol 1,4,5-trisphosphate + diacylglycerol. COFACTOR: Calcium. SUBUNIT: Interacts with CENTG1 via its SH3 domain (By similarity). Interacts with phosphorylated LAT upon TCR activation. Interacts with the Pro-rich domain of TNK1 via its SH3 domain. Associates with BLNK, VAV1, GRB2 and NCK1 in a B-cell antigen receptor- dependent fashion. Interacts with CBLB in activated T-cells; which inhibits phosphorylation. Interacts with SHB. Interacts via its SH3 domain with the Arg/Gly-rich-flanked Pro-rich domains of KHDRBS1/SAM68. This interaction is selectively regulated by arginine methylation of KHDRBS1/SAM68. Interacts with INPP5D/SHIP1 and MIST (By similarity). Interacts with RALGPS1. Interacts (via SH3 domain) with HEV ORF3 protein. INTERACTION: P00519:ABL1; NbExp=1; IntAct=EBI-79387, EBI-375543; P42684:ABL2; NbExp=2; IntAct=EBI-79387, EBI-1102694; Q9H2P0:ADNP; NbExp=1; IntAct=EBI-79387, EBI-1764854; P51816:AFF2; NbExp=1; IntAct=EBI-79387, EBI-1754468; O43918:AIRE; NbExp=1; IntAct=EBI-79387, EBI-1753081; Q9Y2D5:AKAP2; NbExp=1; IntAct=EBI-79387, EBI-1754555; O15085:ARHGEF11; NbExp=1; IntAct=EBI-79387, EBI-311099; P20810:CAST; NbExp=1; IntAct=EBI-79387, EBI-1268770; P20273:CD22; NbExp=1; IntAct=EBI-79387, EBI-78277; Q13111:CHAF1A; NbExp=1; IntAct=EBI-79387, EBI-1020839; Q14008:CKAP5; NbExp=1; IntAct=EBI-79387, EBI-310585; Q8WX92:COBRA1; NbExp=1; IntAct=EBI-79387, EBI-347721; Q7Z408:CSMD2; NbExp=1; IntAct=EBI-79387, EBI-1957312; Q9ULH1:DDEF1; NbExp=2; IntAct=EBI-79387, EBI-346622; O43150:DDEF2; NbExp=2; IntAct=EBI-79387, EBI-310968; O14490:DLGAP1; NbExp=1; IntAct=EBI-79387, EBI-1753207; O95886:DLGAP3; NbExp=1; IntAct=EBI-79387, EBI-1752541; Q92988:DLX4; NbExp=1; IntAct=EBI-79387, EBI-1752755; Q96EV8:DTNBP1; NbExp=1; IntAct=EBI-79387, EBI-465804; Q9H1R2:DUSP15; NbExp=1; IntAct=EBI-79387, EBI-1752795; O43281:EFS; NbExp=1; IntAct=EBI-79387, EBI-718488; P11678:EPX; NbExp=1; IntAct=EBI-79387, EBI-1761505; O43909:EXTL3; NbExp=1; IntAct=EBI-79387, EBI-1754679; O00254:F2RL2; NbExp=1; IntAct=EBI-79387, EBI-1751853; O15360:FANCA; NbExp=1; IntAct=EBI-79387, EBI-81570; P31994:FCGR2B; NbExp=1; IntAct=EBI-79387, EBI-724784; P31995:FCGR2C; NbExp=1; IntAct=EBI-79387, EBI-1396036; P21333:FLNA; NbExp=1; IntAct=EBI-79387, EBI-350432; O75369:FLNB; NbExp=1; IntAct=EBI-79387, EBI-352089; Q14315:FLNC; NbExp=1; IntAct=EBI-79387, EBI-489954; P10912:GHR; NbExp=1; IntAct=EBI-79387, EBI-286316; Q9NZM4:GLTSCR1; NbExp=1; IntAct=EBI-79387, EBI-1754943; P47928:ID4; NbExp=1; IntAct=EBI-79387, EBI-1754719; P26951:IL3RA; NbExp=1; IntAct=EBI-79387, EBI-1757512; Q9H9L3:ISG20L2; NbExp=1; IntAct=EBI-79387, EBI-751335; O60674:JAK2; NbExp=1; IntAct=EBI-79387, EBI-518647; Q07666:KHDRBS1; NbExp=1; IntAct=EBI-79387, EBI-1364; O43561:LAT; NbExp=1; IntAct=EBI-79387, EBI-1222766; P49916:LIG3; NbExp=1; IntAct=EBI-79387, EBI-1753381; P27816:MAP4; NbExp=1; IntAct=EBI-79387, EBI-715255; Q92918:MAP4K1; NbExp=5; IntAct=EBI-79387, EBI-881; Q9NQ76:MEPE; NbExp=1; IntAct=EBI-79387, EBI-1753293; Q13087:PDIA2; NbExp=1; IntAct=EBI-79387, EBI-1752525; O75167:PHACTR2; NbExp=1; IntAct=EBI-79387, EBI-1754409; O75335:PPFIA4; NbExp=1; IntAct=EBI-79387, EBI-947323; P15918:RAG1; NbExp=1; IntAct=EBI-79387, EBI-1755109; P49802:RGS7; NbExp=1; IntAct=EBI-79387, EBI-1754797; Q8TB24:RIN3; NbExp=2; IntAct=EBI-79387, EBI-1570523; P26373:RPL13; NbExp=1; IntAct=EBI-79387, EBI-356849; P10301:RRAS; NbExp=1; IntAct=EBI-79387, EBI-968703; P21817:RYR1; NbExp=1; IntAct=EBI-79387, EBI-1221290; O95487:SEC24B; NbExp=1; IntAct=EBI-79387, EBI-81101; P01008:SERPINC1; NbExp=1; IntAct=EBI-79387, EBI-1039832; Q9UPX8:SHANK2; NbExp=2; IntAct=EBI-79387, EBI-1570571; Q9BYB0:SHANK3; NbExp=1; IntAct=EBI-79387, EBI-1752330; Q9UHI7:SLC23A1; NbExp=1; IntAct=EBI-79387, EBI-1759386; Q15036:SNX17; NbExp=1; IntAct=EBI-79387, EBI-1752620; Q9UNH6:SNX7; NbExp=1; IntAct=EBI-79387, EBI-751422; Q07889:SOS1; NbExp=1; IntAct=EBI-79387, EBI-297487; Q07890:SOS2; NbExp=2; IntAct=EBI-79387, EBI-298181; Q96T58:SPEN; NbExp=1; IntAct=EBI-79387, EBI-765739; Q9H5I1:SUV39H2; NbExp=1; IntAct=EBI-79387, EBI-723127; Q9BXT4:TDRD1; NbExp=1; IntAct=EBI-79387, EBI-1757688; O43493:TGOLN2; NbExp=1; IntAct=EBI-79387, EBI-1752146; Q9BWF2:TRAIP; NbExp=1; IntAct=EBI-79387, EBI-1756205; Q05996:ZP2; NbExp=1; IntAct=EBI-79387, EBI-1755919; DOMAIN: The SH3 domain mediates interaction with MIST (By similarity). The SH3 domain also mediates interaction with RALGPS1. PTM: The receptor-mediated activation of PLC-gamma-1 and PLC- gamma-2 involves their phosphorylation by tyrosine kinases in response to ligation of a variety of growth factor receptors and immune system receptors. PTM: Ubiquitinated by CBLB in activated T-cells (By similarity). SIMILARITY: Contains 1 C2 domain. SIMILARITY: Contains 1 EF-hand domain. SIMILARITY: Contains 2 PH domains. SIMILARITY: Contains 1 PI-PLC X-box domain. SIMILARITY: Contains 1 PI-PLC Y-box domain. SIMILARITY: Contains 2 SH2 domains. SIMILARITY: Contains 1 SH3 domain.</bp:COMMENT>
  </bp:protein>
  <bp:unificationXref rdf:ID="UniProt_P19174">
    <bp:DB rdf:datatype="http://www.w3.org/2001/XMLSchema#string">UniProt</bp:DB>
    <bp:ID rdf:datatype="http://www.w3.org/2001/XMLSchema#string">P19174</bp:ID>
  </bp:unificationXref>
  <bp:physicalEntityParticipant rdf:ID="EGF_Phospho_EGFR__Y992__Y1068__Y1086__Y1148__Y1173__dimer__plasma_membrane_3">
    <bp:CELLULAR-LOCATION rdf:resource="#plasma_membrane" />
    <bp:PHYSICAL-ENTITY rdf:resource="#EGF_Phospho_EGFR__Y992__Y1068__Y1086__Y1148__Y1173__dimer__plasma_membrane_1" />
    <bp:COMMENT rdf:datatype="http://www.w3.org/2001/XMLSchema#string">Reactome DB_ID: 179882</bp:COMMENT>
    <bp:STOICHIOMETRIC-COEFFICIENT rdf:datatype="http://www.w3.org/2001/XMLSchema#double">1</bp:STOICHIOMETRIC-COEFFICIENT>
  </bp:physicalEntityParticipant>
  <bp:physicalEntityParticipant rdf:ID="Activated_EGFR_PLC_gamma1__plasma_membrane_">
    <bp:CELLULAR-LOCATION rdf:resource="#plasma_membrane" />
    <bp:PHYSICAL-ENTITY rdf:resource="#Activated_EGFR_PLC_gamma1__plasma_membrane_1" />
    <bp:COMMENT rdf:datatype="http://www.w3.org/2001/XMLSchema#string">Reactome DB_ID: 212717</bp:COMMENT>
    <bp:STOICHIOMETRIC-COEFFICIENT rdf:datatype="http://www.w3.org/2001/XMLSchema#double">1</bp:STOICHIOMETRIC-COEFFICIENT>
  </bp:physicalEntityParticipant>
  <bp:complex rdf:ID="Activated_EGFR_PLC_gamma1__plasma_membrane_1">
    <bp:COMPONENTS rdf:resource="#Phospholipase_C_gamma_1__cytosol_" />
    <bp:COMPONENTS rdf:resource="#EGF_Phospho_EGFR__Y992__Y1068__Y1086__Y1148__Y1173__dimer__plasma_membrane_4" />
    <bp:ORGANISM rdf:resource="#Homo_sapiens" />
    <bp:NAME rdf:datatype="http://www.w3.org/2001/XMLSchema#string">Activated EGFR:PLC-gamma1 [plasma membrane]</bp:NAME>
    <bp:SHORT-NAME rdf:datatype="http://www.w3.org/2001/XMLSchema#string">Activated EGFR:PLC-gamma1</bp:SHORT-NAME>
    <bp:XREF rdf:resource="#Reactome212717" />
    <bp:XREF rdf:resource="#REACT_13280.1" />
    <bp:DATA-SOURCE rdf:resource="#ReactomeDataSource" />
  </bp:complex>
  <bp:sequenceParticipant rdf:ID="Phospholipase_C_gamma_1__cytosol_">
    <bp:CELLULAR-LOCATION rdf:resource="#cytosol" />
    <bp:SEQUENCE-FEATURE-LIST rdf:resource="#PH_domain" />
    <bp:SEQUENCE-FEATURE-LIST rdf:resource="#SH2_domain" />
    <bp:SEQUENCE-FEATURE-LIST rdf:resource="#SH2_domain1" />
    <bp:SEQUENCE-FEATURE-LIST rdf:resource="#SH3_domain" />
    <bp:PHYSICAL-ENTITY rdf:resource="#UniProt_P19174_RecName__Full_1_phosphatidylinositol_4_5_bisphosphate_phosphodiesterase_gamma_1__EC_3_1_4_11__AltName__Full_Phosphoinositide_phospholipase_C__AltName__Full_Phospholipase_C_gamma_1__Short_PLC_gamma_1__AltName__Full_PLC_II__AltName__Full_PLC_148__GN___Name_PLCG1__Synonyms_PLC1__OS___Homo_sapiens__Human_" />
    <bp:SEQUENCE-FEATURE-LIST rdf:resource="#Length_1_1290_" />
    <bp:COMMENT rdf:datatype="http://www.w3.org/2001/XMLSchema#string">Reactome DB_ID: 202320</bp:COMMENT>
    <bp:STOICHIOMETRIC-COEFFICIENT rdf:datatype="http://www.w3.org/2001/XMLSchema#double">1</bp:STOICHIOMETRIC-COEFFICIENT>
  </bp:sequenceParticipant>
  <bp:sequenceFeature rdf:ID="PH_domain">
    <bp:NAME rdf:datatype="http://www.w3.org/2001/XMLSchema#string">PH domain</bp:NAME>
    <bp:SHORT-NAME rdf:datatype="http://www.w3.org/2001/XMLSchema#string">PH domain</bp:SHORT-NAME>
    <bp:FEATURE-LOCATION rdf:resource="#SequenceInternal27_142_" />
  </bp:sequenceFeature>
  <bp:sequenceInterval rdf:ID="SequenceInternal27_142_">
    <bp:SEQUENCE-INTERVAL-BEGIN rdf:resource="#SequenceSite27_" />
    <bp:SEQUENCE-INTERVAL-END rdf:resource="#SequenceSite142_" />
  </bp:sequenceInterval>
  <bp:sequenceSite rdf:ID="SequenceSite27_">
    <bp:SEQUENCE-POSITION rdf:datatype="http://www.w3.org/2001/XMLSchema#unsignedLong">27</bp:SEQUENCE-POSITION>
  </bp:sequenceSite>
  <bp:sequenceSite rdf:ID="SequenceSite142_">
    <bp:SEQUENCE-POSITION rdf:datatype="http://www.w3.org/2001/XMLSchema#unsignedLong">142</bp:SEQUENCE-POSITION>
  </bp:sequenceSite>
  <bp:sequenceFeature rdf:ID="SH2_domain">
    <bp:NAME rdf:datatype="http://www.w3.org/2001/XMLSchema#string">SH2 domain</bp:NAME>
    <bp:SHORT-NAME rdf:datatype="http://www.w3.org/2001/XMLSchema#string">SH2 domain</bp:SHORT-NAME>
    <bp:FEATURE-LOCATION rdf:resource="#SequenceInternal550_657_" />
  </bp:sequenceFeature>
  <bp:sequenceInterval rdf:ID="SequenceInternal550_657_">
    <bp:SEQUENCE-INTERVAL-BEGIN rdf:resource="#SequenceSite550_" />
    <bp:SEQUENCE-INTERVAL-END rdf:resource="#SequenceSite657_" />
  </bp:sequenceInterval>
  <bp:sequenceSite rdf:ID="SequenceSite550_">
    <bp:SEQUENCE-POSITION rdf:datatype="http://www.w3.org/2001/XMLSchema#unsignedLong">550</bp:SEQUENCE-POSITION>
  </bp:sequenceSite>
  <bp:sequenceSite rdf:ID="SequenceSite657_">
    <bp:SEQUENCE-POSITION rdf:datatype="http://www.w3.org/2001/XMLSchema#unsignedLong">657</bp:SEQUENCE-POSITION>
  </bp:sequenceSite>
  <bp:sequenceFeature rdf:ID="SH2_domain1">
    <bp:NAME rdf:datatype="http://www.w3.org/2001/XMLSchema#string">SH2 domain</bp:NAME>
    <bp:SHORT-NAME rdf:datatype="http://www.w3.org/2001/XMLSchema#string">SH2 domain</bp:SHORT-NAME>
    <bp:FEATURE-LOCATION rdf:resource="#SequenceInternal688_756_" />
  </bp:sequenceFeature>
  <bp:sequenceInterval rdf:ID="SequenceInternal688_756_">
    <bp:SEQUENCE-INTERVAL-BEGIN rdf:resource="#SequenceSite688_" />
    <bp:SEQUENCE-INTERVAL-END rdf:resource="#SequenceSite756_" />
  </bp:sequenceInterval>
  <bp:sequenceSite rdf:ID="SequenceSite688_">
    <bp:SEQUENCE-POSITION rdf:datatype="http://www.w3.org/2001/XMLSchema#unsignedLong">688</bp:SEQUENCE-POSITION>
  </bp:sequenceSite>
  <bp:sequenceSite rdf:ID="SequenceSite756_">
    <bp:SEQUENCE-POSITION rdf:datatype="http://www.w3.org/2001/XMLSchema#unsignedLong">756</bp:SEQUENCE-POSITION>
  </bp:sequenceSite>
  <bp:sequenceFeature rdf:ID="SH3_domain">
    <bp:NAME rdf:datatype="http://www.w3.org/2001/XMLSchema#string">SH3 domain</bp:NAME>
    <bp:SHORT-NAME rdf:datatype="http://www.w3.org/2001/XMLSchema#string">SH3 domain</bp:SHORT-NAME>
    <bp:FEATURE-LOCATION rdf:resource="#SequenceInternal791_851_" />
  </bp:sequenceFeature>
  <bp:sequenceInterval rdf:ID="SequenceInternal791_851_">
    <bp:SEQUENCE-INTERVAL-BEGIN rdf:resource="#SequenceSite791_" />
    <bp:SEQUENCE-INTERVAL-END rdf:resource="#SequenceSite851_" />
  </bp:sequenceInterval>
  <bp:sequenceSite rdf:ID="SequenceSite791_">
    <bp:SEQUENCE-POSITION rdf:datatype="http://www.w3.org/2001/XMLSchema#unsignedLong">791</bp:SEQUENCE-POSITION>
  </bp:sequenceSite>
  <bp:sequenceSite rdf:ID="SequenceSite851_">
    <bp:SEQUENCE-POSITION rdf:datatype="http://www.w3.org/2001/XMLSchema#unsignedLong">851</bp:SEQUENCE-POSITION>
  </bp:sequenceSite>
  <bp:sequenceFeature rdf:ID="Length_1_1290_">
    <bp:FEATURE-TYPE rdf:resource="#LengthFeature" />
    <bp:FEATURE-LOCATION rdf:resource="#SequenceInterval8" />
  </bp:sequenceFeature>
  <bp:sequenceInterval rdf:ID="SequenceInterval8">
    <bp:SEQUENCE-INTERVAL-BEGIN rdf:resource="#SequenceSite21" />
    <bp:SEQUENCE-INTERVAL-END rdf:resource="#SequenceSite22" />
  </bp:sequenceInterval>
  <bp:sequenceSite rdf:ID="SequenceSite21">
    <bp:SEQUENCE-POSITION rdf:datatype="http://www.w3.org/2001/XMLSchema#integer">1</bp:SEQUENCE-POSITION>
    <bp:POSITION-STATUS rdf:datatype="http://www.w3.org/2001/XMLSchema#string">EQUAL</bp:POSITION-STATUS>
  </bp:sequenceSite>
  <bp:sequenceSite rdf:ID="SequenceSite22">
    <bp:SEQUENCE-POSITION rdf:datatype="http://www.w3.org/2001/XMLSchema#integer">1290</bp:SEQUENCE-POSITION>
    <bp:POSITION-STATUS rdf:datatype="http://www.w3.org/2001/XMLSchema#string">EQUAL</bp:POSITION-STATUS>
  </bp:sequenceSite>
  <bp:physicalEntityParticipant rdf:ID="EGF_Phospho_EGFR__Y992__Y1068__Y1086__Y1148__Y1173__dimer__plasma_membrane_4">
    <bp:CELLULAR-LOCATION rdf:resource="#plasma_membrane" />
    <bp:PHYSICAL-ENTITY rdf:resource="#EGF_Phospho_EGFR__Y992__Y1068__Y1086__Y1148__Y1173__dimer__plasma_membrane_1" />
    <bp:COMMENT rdf:datatype="http://www.w3.org/2001/XMLSchema#string">Reactome DB_ID: 179882</bp:COMMENT>
    <bp:STOICHIOMETRIC-COEFFICIENT rdf:datatype="http://www.w3.org/2001/XMLSchema#double">1</bp:STOICHIOMETRIC-COEFFICIENT>
  </bp:physicalEntityParticipant>
  <bp:unificationXref rdf:ID="Reactome212717">
    <bp:DB rdf:datatype="http://www.w3.org/2001/XMLSchema#string">Reactome</bp:DB>
    <bp:ID rdf:datatype="http://www.w3.org/2001/XMLSchema#string">212717</bp:ID>
    <bp:COMMENT rdf:datatype="http://www.w3.org/2001/XMLSchema#string">Database identifier. Use this URL to connect to the web page of this instance in Reactome: http://www.reactome.org/cgi-bin/eventbrowser?DB=gk_current&amp;ID=212717</bp:COMMENT>
  </bp:unificationXref>
  <bp:unificationXref rdf:ID="REACT_13280.1">
    <bp:DB rdf:datatype="http://www.w3.org/2001/XMLSchema#string">Reactome</bp:DB>
    <bp:ID rdf:datatype="http://www.w3.org/2001/XMLSchema#string">REACT_13280</bp:ID>
    <bp:ID-VERSION rdf:datatype="http://www.w3.org/2001/XMLSchema#string">1</bp:ID-VERSION>
    <bp:COMMENT rdf:datatype="http://www.w3.org/2001/XMLSchema#string">Reactome stable identifier. Use this URL to connect to the web page of this instance in Reactome: http://www.reactome.org/cgi-bin/eventbrowser_st_id?ST_ID=REACT_13280.1</bp:COMMENT>
  </bp:unificationXref>
  <bp:unificationXref rdf:ID="Reactome212706">
    <bp:DB rdf:datatype="http://www.w3.org/2001/XMLSchema#string">Reactome</bp:DB>
    <bp:ID rdf:datatype="http://www.w3.org/2001/XMLSchema#string">212706</bp:ID>
    <bp:COMMENT rdf:datatype="http://www.w3.org/2001/XMLSchema#string">Database identifier. Use this URL to connect to the web page of this instance in Reactome: http://www.reactome.org/cgi-bin/eventbrowser?DB=gk_current&amp;ID=212706</bp:COMMENT>
  </bp:unificationXref>
  <bp:unificationXref rdf:ID="REACT_12401.1">
    <bp:DB rdf:datatype="http://www.w3.org/2001/XMLSchema#string">Reactome</bp:DB>
    <bp:ID rdf:datatype="http://www.w3.org/2001/XMLSchema#string">REACT_12401</bp:ID>
    <bp:ID-VERSION rdf:datatype="http://www.w3.org/2001/XMLSchema#string">1</bp:ID-VERSION>
    <bp:COMMENT rdf:datatype="http://www.w3.org/2001/XMLSchema#string">Reactome stable identifier. Use this URL to connect to the web page of this instance in Reactome: http://www.reactome.org/cgi-bin/eventbrowser_st_id?ST_ID=REACT_12401.1</bp:COMMENT>
  </bp:unificationXref>
  <bp:publicationXref rdf:ID="Pubmed_2153914">
    <bp:ID rdf:datatype="http://www.w3.org/2001/XMLSchema#string">2153914</bp:ID>
    <bp:DB rdf:datatype="http://www.w3.org/2001/XMLSchema#string">Pubmed</bp:DB>
    <bp:YEAR rdf:datatype="http://www.w3.org/2001/XMLSchema#int">1990</bp:YEAR>
    <bp:TITLE rdf:datatype="http://www.w3.org/2001/XMLSchema#string">Tyrosine kinase activity is essential for the association of phospholipase C-gamma with the epidermal growth factor receptor</bp:TITLE>
    <bp:AUTHORS rdf:datatype="http://www.w3.org/2001/XMLSchema#string">Margolis, B</bp:AUTHORS>
    <bp:AUTHORS rdf:datatype="http://www.w3.org/2001/XMLSchema#string">Bellot, F</bp:AUTHORS>
    <bp:AUTHORS rdf:datatype="http://www.w3.org/2001/XMLSchema#string">Honegger, AM</bp:AUTHORS>
    <bp:AUTHORS rdf:datatype="http://www.w3.org/2001/XMLSchema#string">Ullrich, A</bp:AUTHORS>
    <bp:AUTHORS rdf:datatype="http://www.w3.org/2001/XMLSchema#string">Schlessinger, J</bp:AUTHORS>
    <bp:AUTHORS rdf:datatype="http://www.w3.org/2001/XMLSchema#string">Zilberstein, A</bp:AUTHORS>
    <bp:SOURCE rdf:datatype="http://www.w3.org/2001/XMLSchema#string">Mol Cell Biol 10:435-41</bp:SOURCE>
  </bp:publicationXref>
  <bp:publicationXref rdf:ID="Pubmed_2472219">
    <bp:ID rdf:datatype="http://www.w3.org/2001/XMLSchema#string">2472219</bp:ID>
    <bp:DB rdf:datatype="http://www.w3.org/2001/XMLSchema#string">Pubmed</bp:DB>
    <bp:YEAR rdf:datatype="http://www.w3.org/2001/XMLSchema#int">1989</bp:YEAR>
    <bp:TITLE rdf:datatype="http://www.w3.org/2001/XMLSchema#string">Phospholipase C-gamma is a substrate for the PDGF and EGF receptor protein-tyrosine kinases in vivo and in vitro</bp:TITLE>
    <bp:AUTHORS rdf:datatype="http://www.w3.org/2001/XMLSchema#string">Meisenhelder, J</bp:AUTHORS>
    <bp:AUTHORS rdf:datatype="http://www.w3.org/2001/XMLSchema#string">Suh, PG</bp:AUTHORS>
    <bp:AUTHORS rdf:datatype="http://www.w3.org/2001/XMLSchema#string">Rhee, SG</bp:AUTHORS>
    <bp:AUTHORS rdf:datatype="http://www.w3.org/2001/XMLSchema#string">Hunter, T</bp:AUTHORS>
    <bp:SOURCE rdf:datatype="http://www.w3.org/2001/XMLSchema#string">Cell 57:1109-22</bp:SOURCE>
  </bp:publicationXref>
  <bp:pathwayStep rdf:ID="Phospholipase_C_gamma1_binds_to_the_activated_EGF_receptorStep">
    <bp:STEP-INTERACTIONS rdf:resource="#Phospholipase_C_gamma1_binds_to_the_activated_EGF_receptor" />
    <bp:NEXT-STEP rdf:resource="#EGFR_activates_PLC_gamma1_by_phosphorylationStep" />
  </bp:pathwayStep>
  <bp:biochemicalReaction rdf:ID="EGFR_activates_PLC_gamma1_by_phosphorylation">
    <bp:LEFT rdf:resource="#ATP__cytosol_2" />
    <bp:LEFT rdf:resource="#Activated_EGFR_PLC_gamma1__plasma_membrane_2" />
    <bp:RIGHT rdf:resource="#ADP__cytosol_2" />
    <bp:RIGHT rdf:resource="#Activated_EGFR_Phospho_PLC_gamma1__plasma_membrane_" />
    <bp:EC-NUMBER rdf:datatype="http://www.w3.org/2001/XMLSchema#string">2.7.10</bp:EC-NUMBER>
    <bp:NAME rdf:datatype="http://www.w3.org/2001/XMLSchema#string">EGFR activates PLC-gamma1 by phosphorylation</bp:NAME>
    <bp:SHORT-NAME rdf:datatype="http://www.w3.org/2001/XMLSchema#string">EGFR activates PLC-gamma1 by phosphorylation</bp:SHORT-NAME>
    <bp:XREF rdf:resource="#Reactome212710" />
    <bp:XREF rdf:resource="#REACT_12569.1" />
    <bp:COMMENT rdf:datatype="http://www.w3.org/2001/XMLSchema#string">EGFR phosphorylates PLC-gamma1, thus activating it.</bp:COMMENT>
    <bp:XREF rdf:resource="#Pubmed_1689311" />
    <bp:XREF rdf:resource="#Pubmed_2472219" />
    <bp:DATA-SOURCE rdf:resource="#ReactomeDataSource" />
    <bp:COMMENT rdf:datatype="http://www.w3.org/2001/XMLSchema#string">Authored: Jassal, B, 2008-02-13 11:13:12</bp:COMMENT>
    <bp:COMMENT rdf:datatype="http://www.w3.org/2001/XMLSchema#string">Reviewed: Heldin, CH, 2008-02-12 09:44:02</bp:COMMENT>
  </bp:biochemicalReaction>
  <bp:physicalEntityParticipant rdf:ID="ATP__cytosol_2">
    <bp:CELLULAR-LOCATION rdf:resource="#cytosol" />
    <bp:PHYSICAL-ENTITY rdf:resource="#ATP__ChEBI_15422_" />
    <bp:COMMENT rdf:datatype="http://www.w3.org/2001/XMLSchema#string">Reactome DB_ID: 113592</bp:COMMENT>
    <bp:STOICHIOMETRIC-COEFFICIENT rdf:datatype="http://www.w3.org/2001/XMLSchema#double">4</bp:STOICHIOMETRIC-COEFFICIENT>
  </bp:physicalEntityParticipant>
  <bp:physicalEntityParticipant rdf:ID="Activated_EGFR_PLC_gamma1__plasma_membrane_2">
    <bp:CELLULAR-LOCATION rdf:resource="#plasma_membrane" />
    <bp:PHYSICAL-ENTITY rdf:resource="#Activated_EGFR_PLC_gamma1__plasma_membrane_1" />
    <bp:COMMENT rdf:datatype="http://www.w3.org/2001/XMLSchema#string">Reactome DB_ID: 212717</bp:COMMENT>
    <bp:STOICHIOMETRIC-COEFFICIENT rdf:datatype="http://www.w3.org/2001/XMLSchema#double">1</bp:STOICHIOMETRIC-COEFFICIENT>
  </bp:physicalEntityParticipant>
  <bp:physicalEntityParticipant rdf:ID="ADP__cytosol_2">
    <bp:CELLULAR-LOCATION rdf:resource="#cytosol" />
    <bp:PHYSICAL-ENTITY rdf:resource="#ADP__ChEBI_16761_" />
    <bp:COMMENT rdf:datatype="http://www.w3.org/2001/XMLSchema#string">Reactome DB_ID: 29370</bp:COMMENT>
    <bp:STOICHIOMETRIC-COEFFICIENT rdf:datatype="http://www.w3.org/2001/XMLSchema#double">4</bp:STOICHIOMETRIC-COEFFICIENT>
  </bp:physicalEntityParticipant>
  <bp:physicalEntityParticipant rdf:ID="Activated_EGFR_Phospho_PLC_gamma1__plasma_membrane_">
    <bp:CELLULAR-LOCATION rdf:resource="#plasma_membrane" />
    <bp:PHYSICAL-ENTITY rdf:resource="#Activated_EGFR_Phospho_PLC_gamma1__plasma_membrane_1" />
    <bp:COMMENT rdf:datatype="http://www.w3.org/2001/XMLSchema#string">Reactome DB_ID: 212703</bp:COMMENT>
    <bp:STOICHIOMETRIC-COEFFICIENT rdf:datatype="http://www.w3.org/2001/XMLSchema#double">1</bp:STOICHIOMETRIC-COEFFICIENT>
  </bp:physicalEntityParticipant>
  <bp:complex rdf:ID="Activated_EGFR_Phospho_PLC_gamma1__plasma_membrane_1">
    <bp:COMPONENTS rdf:resource="#EGF_Phospho_EGFR__Y992__Y1068__Y1086__Y1148__Y1173__dimer__plasma_membrane_5" />
    <bp:COMPONENTS rdf:resource="#Phospho_Phospholipase_C_gamma_1__plasma_membrane_" />
    <bp:ORGANISM rdf:resource="#Homo_sapiens" />
    <bp:NAME rdf:datatype="http://www.w3.org/2001/XMLSchema#string">Activated EGFR:Phospho-PLC-gamma1 [plasma membrane]</bp:NAME>
    <bp:SHORT-NAME rdf:datatype="http://www.w3.org/2001/XMLSchema#string">Activated EGFR:Phospho-PLC-gamma1</bp:SHORT-NAME>
    <bp:XREF rdf:resource="#Reactome212703" />
    <bp:XREF rdf:resource="#REACT_13347.1" />
    <bp:DATA-SOURCE rdf:resource="#ReactomeDataSource" />
  </bp:complex>
  <bp:physicalEntityParticipant rdf:ID="EGF_Phospho_EGFR__Y992__Y1068__Y1086__Y1148__Y1173__dimer__plasma_membrane_5">
    <bp:CELLULAR-LOCATION rdf:resource="#plasma_membrane" />
    <bp:PHYSICAL-ENTITY rdf:resource="#EGF_Phospho_EGFR__Y992__Y1068__Y1086__Y1148__Y1173__dimer__plasma_membrane_1" />
    <bp:COMMENT rdf:datatype="http://www.w3.org/2001/XMLSchema#string">Reactome DB_ID: 179882</bp:COMMENT>
    <bp:STOICHIOMETRIC-COEFFICIENT rdf:datatype="http://www.w3.org/2001/XMLSchema#double">1</bp:STOICHIOMETRIC-COEFFICIENT>
  </bp:physicalEntityParticipant>
  <bp:sequenceParticipant rdf:ID="Phospho_Phospholipase_C_gamma_1__plasma_membrane_">
    <bp:CELLULAR-LOCATION rdf:resource="#plasma_membrane" />
    <bp:PHYSICAL-ENTITY rdf:resource="#UniProt_P19174_RecName__Full_1_phosphatidylinositol_4_5_bisphosphate_phosphodiesterase_gamma_1__EC_3_1_4_11__AltName__Full_Phosphoinositide_phospholipase_C__AltName__Full_Phospholipase_C_gamma_1__Short_PLC_gamma_1__AltName__Full_PLC_II__AltName__Full_PLC_148__GN___Name_PLCG1__Synonyms_PLC1__OS___Homo_sapiens__Human_" />
    <bp:SEQUENCE-FEATURE-LIST rdf:resource="#phosphate_group_on_L_Tyrosine__ChEBI_17895__771_of_UniProt_P19174_1_phosphatidylinositol_4_5_bisphosphate_phosphodiesterase_gamma_1__EC_3_1_4_11___Phosphoinositide_phospholipase_C___PLC_gamma_1___Phospholipase_C_gamma_1___PLC_II___PLC_148_" />
    <bp:SEQUENCE-FEATURE-LIST rdf:resource="#phosphate_group_on_L_Tyrosine__ChEBI_17895__783_of_UniProt_P19174_1_phosphatidylinositol_4_5_bisphosphate_phosphodiesterase_gamma_1__EC_3_1_4_11___Phosphoinositide_phospholipase_C___PLC_gamma_1___Phospholipase_C_gamma_1___PLC_II___PLC_148_" />
    <bp:SEQUENCE-FEATURE-LIST rdf:resource="#phosphate_group_on_L_Tyrosine__ChEBI_17895__1254_of_UniProt_P19174_1_phosphatidylinositol_4_5_bisphosphate_phosphodiesterase_gamma_1__EC_3_1_4_11___Phosphoinositide_phospholipase_C___PLC_gamma_1___Phospholipase_C_gamma_1___PLC_II___PLC_148_" />
    <bp:SEQUENCE-FEATURE-LIST rdf:resource="#phosphate_group_on_L_Tyrosine__ChEBI_17895__472_of_UniProt_P19174_1_phosphatidylinositol_4_5_bisphosphate_phosphodiesterase_gamma_1__EC_3_1_4_11___Phosphoinositide_phospholipase_C___PLC_gamma_1___Phospholipase_C_gamma_1___PLC_II___PLC_148_" />
    <bp:SEQUENCE-FEATURE-LIST rdf:resource="#Length_1_1290_1" />
    <bp:COMMENT rdf:datatype="http://www.w3.org/2001/XMLSchema#string">Reactome DB_ID: 167679</bp:COMMENT>
    <bp:STOICHIOMETRIC-COEFFICIENT rdf:datatype="http://www.w3.org/2001/XMLSchema#double">1</bp:STOICHIOMETRIC-COEFFICIENT>
  </bp:sequenceParticipant>
  <bp:sequenceFeature rdf:ID="phosphate_group_on_L_Tyrosine__ChEBI_17895__771_of_UniProt_P19174_1_phosphatidylinositol_4_5_bisphosphate_phosphodiesterase_gamma_1__EC_3_1_4_11___Phosphoinositide_phospholipase_C___PLC_gamma_1___Phospholipase_C_gamma_1___PLC_II___PLC_148_">
    <bp:FEATURE-LOCATION rdf:resource="#SequenceSite23" />
    <bp:FEATURE-TYPE rdf:resource="#phosphate_group" />
    <bp:NAME rdf:datatype="http://www.w3.org/2001/XMLSchema#string">phosphate group on L-Tyrosine [ChEBI:17895] 771 of UniProt:P19174 1-phosphatidylinositol-4,5-bisphosphate phosphodiesterase gamma 1 (EC 3.1.4.11) (Phosphoinositide phospholipase C) (PLC-gamma-1) (Phospholipase C-gamma-1) (PLC-II) (PLC-148)</bp:NAME>
    <bp:COMMENT rdf:datatype="http://www.w3.org/2001/XMLSchema#string">residue: L-Tyrosine [ChEBI:17895]</bp:COMMENT>
  </bp:sequenceFeature>
  <bp:sequenceSite rdf:ID="SequenceSite23">
    <bp:SEQUENCE-POSITION rdf:datatype="http://www.w3.org/2001/XMLSchema#integer">771</bp:SEQUENCE-POSITION>
    <bp:POSITION-STATUS rdf:datatype="http://www.w3.org/2001/XMLSchema#string">EQUAL</bp:POSITION-STATUS>
  </bp:sequenceSite>
  <bp:sequenceFeature rdf:ID="phosphate_group_on_L_Tyrosine__ChEBI_17895__783_of_UniProt_P19174_1_phosphatidylinositol_4_5_bisphosphate_phosphodiesterase_gamma_1__EC_3_1_4_11___Phosphoinositide_phospholipase_C___PLC_gamma_1___Phospholipase_C_gamma_1___PLC_II___PLC_148_">
    <bp:FEATURE-LOCATION rdf:resource="#SequenceSite24" />
    <bp:FEATURE-TYPE rdf:resource="#phosphate_group" />
    <bp:NAME rdf:datatype="http://www.w3.org/2001/XMLSchema#string">phosphate group on L-Tyrosine [ChEBI:17895] 783 of UniProt:P19174 1-phosphatidylinositol-4,5-bisphosphate phosphodiesterase gamma 1 (EC 3.1.4.11) (Phosphoinositide phospholipase C) (PLC-gamma-1) (Phospholipase C-gamma-1) (PLC-II) (PLC-148)</bp:NAME>
    <bp:COMMENT rdf:datatype="http://www.w3.org/2001/XMLSchema#string">residue: L-Tyrosine [ChEBI:17895]</bp:COMMENT>
  </bp:sequenceFeature>
  <bp:sequenceSite rdf:ID="SequenceSite24">
    <bp:SEQUENCE-POSITION rdf:datatype="http://www.w3.org/2001/XMLSchema#integer">783</bp:SEQUENCE-POSITION>
    <bp:POSITION-STATUS rdf:datatype="http://www.w3.org/2001/XMLSchema#string">EQUAL</bp:POSITION-STATUS>
  </bp:sequenceSite>
  <bp:sequenceFeature rdf:ID="phosphate_group_on_L_Tyrosine__ChEBI_17895__1254_of_UniProt_P19174_1_phosphatidylinositol_4_5_bisphosphate_phosphodiesterase_gamma_1__EC_3_1_4_11___Phosphoinositide_phospholipase_C___PLC_gamma_1___Phospholipase_C_gamma_1___PLC_II___PLC_148_">
    <bp:FEATURE-LOCATION rdf:resource="#SequenceSite25" />
    <bp:FEATURE-TYPE rdf:resource="#phosphate_group" />
    <bp:NAME rdf:datatype="http://www.w3.org/2001/XMLSchema#string">phosphate group on L-Tyrosine [ChEBI:17895] 1254 of UniProt:P19174 1-phosphatidylinositol-4,5-bisphosphate phosphodiesterase gamma 1 (EC 3.1.4.11) (Phosphoinositide phospholipase C) (PLC-gamma-1) (Phospholipase C-gamma-1) (PLC-II) (PLC-148)</bp:NAME>
    <bp:COMMENT rdf:datatype="http://www.w3.org/2001/XMLSchema#string">residue: L-Tyrosine [ChEBI:17895]</bp:COMMENT>
  </bp:sequenceFeature>
  <bp:sequenceSite rdf:ID="SequenceSite25">
    <bp:SEQUENCE-POSITION rdf:datatype="http://www.w3.org/2001/XMLSchema#integer">1254</bp:SEQUENCE-POSITION>
    <bp:POSITION-STATUS rdf:datatype="http://www.w3.org/2001/XMLSchema#string">EQUAL</bp:POSITION-STATUS>
  </bp:sequenceSite>
  <bp:sequenceFeature rdf:ID="phosphate_group_on_L_Tyrosine__ChEBI_17895__472_of_UniProt_P19174_1_phosphatidylinositol_4_5_bisphosphate_phosphodiesterase_gamma_1__EC_3_1_4_11___Phosphoinositide_phospholipase_C___PLC_gamma_1___Phospholipase_C_gamma_1___PLC_II___PLC_148_">
    <bp:FEATURE-LOCATION rdf:resource="#SequenceSite26" />
    <bp:FEATURE-TYPE rdf:resource="#phosphate_group" />
    <bp:NAME rdf:datatype="http://www.w3.org/2001/XMLSchema#string">phosphate group on L-Tyrosine [ChEBI:17895] 472 of UniProt:P19174 1-phosphatidylinositol-4,5-bisphosphate phosphodiesterase gamma 1 (EC 3.1.4.11) (Phosphoinositide phospholipase C) (PLC-gamma-1) (Phospholipase C-gamma-1) (PLC-II) (PLC-148)</bp:NAME>
    <bp:COMMENT rdf:datatype="http://www.w3.org/2001/XMLSchema#string">residue: L-Tyrosine [ChEBI:17895]</bp:COMMENT>
  </bp:sequenceFeature>
  <bp:sequenceSite rdf:ID="SequenceSite26">
    <bp:SEQUENCE-POSITION rdf:datatype="http://www.w3.org/2001/XMLSchema#integer">472</bp:SEQUENCE-POSITION>
    <bp:POSITION-STATUS rdf:datatype="http://www.w3.org/2001/XMLSchema#string">EQUAL</bp:POSITION-STATUS>
  </bp:sequenceSite>
  <bp:sequenceFeature rdf:ID="Length_1_1290_1">
    <bp:FEATURE-TYPE rdf:resource="#LengthFeature" />
    <bp:FEATURE-LOCATION rdf:resource="#SequenceInterval9" />
  </bp:sequenceFeature>
  <bp:sequenceInterval rdf:ID="SequenceInterval9">
    <bp:SEQUENCE-INTERVAL-BEGIN rdf:resource="#SequenceSite27" />
    <bp:SEQUENCE-INTERVAL-END rdf:resource="#SequenceSite28" />
  </bp:sequenceInterval>
  <bp:sequenceSite rdf:ID="SequenceSite27">
    <bp:SEQUENCE-POSITION rdf:datatype="http://www.w3.org/2001/XMLSchema#integer">1</bp:SEQUENCE-POSITION>
    <bp:POSITION-STATUS rdf:datatype="http://www.w3.org/2001/XMLSchema#string">EQUAL</bp:POSITION-STATUS>
  </bp:sequenceSite>
  <bp:sequenceSite rdf:ID="SequenceSite28">
    <bp:SEQUENCE-POSITION rdf:datatype="http://www.w3.org/2001/XMLSchema#integer">1290</bp:SEQUENCE-POSITION>
    <bp:POSITION-STATUS rdf:datatype="http://www.w3.org/2001/XMLSchema#string">EQUAL</bp:POSITION-STATUS>
  </bp:sequenceSite>
  <bp:unificationXref rdf:ID="Reactome212703">
    <bp:DB rdf:datatype="http://www.w3.org/2001/XMLSchema#string">Reactome</bp:DB>
    <bp:ID rdf:datatype="http://www.w3.org/2001/XMLSchema#string">212703</bp:ID>
    <bp:COMMENT rdf:datatype="http://www.w3.org/2001/XMLSchema#string">Database identifier. Use this URL to connect to the web page of this instance in Reactome: http://www.reactome.org/cgi-bin/eventbrowser?DB=gk_current&amp;ID=212703</bp:COMMENT>
  </bp:unificationXref>
  <bp:unificationXref rdf:ID="REACT_13347.1">
    <bp:DB rdf:datatype="http://www.w3.org/2001/XMLSchema#string">Reactome</bp:DB>
    <bp:ID rdf:datatype="http://www.w3.org/2001/XMLSchema#string">REACT_13347</bp:ID>
    <bp:ID-VERSION rdf:datatype="http://www.w3.org/2001/XMLSchema#string">1</bp:ID-VERSION>
    <bp:COMMENT rdf:datatype="http://www.w3.org/2001/XMLSchema#string">Reactome stable identifier. Use this URL to connect to the web page of this instance in Reactome: http://www.reactome.org/cgi-bin/eventbrowser_st_id?ST_ID=REACT_13347.1</bp:COMMENT>
  </bp:unificationXref>
  <bp:catalysis rdf:ID="protein_tyrosine_kinase_activity_of_Activated_EGFR_PLC_gamma1__plasma_membrane_">
    <bp:CONTROLLER rdf:resource="#Activated_EGFR_PLC_gamma1__plasma_membrane_3" />
    <bp:CONTROLLED rdf:resource="#EGFR_activates_PLC_gamma1_by_phosphorylation" />
    <bp:DIRECTION rdf:datatype="http://www.w3.org/2001/XMLSchema#string">PHYSIOL-LEFT-TO-RIGHT</bp:DIRECTION>
    <bp:CONTROL-TYPE rdf:datatype="http://www.w3.org/2001/XMLSchema#string">ACTIVATION</bp:CONTROL-TYPE>
    <bp:XREF rdf:resource="#protein_tyrosine_kinase_activity" />
    <bp:XREF rdf:resource="#Reactome212705" />
    <bp:DATA-SOURCE rdf:resource="#ReactomeDataSource" />
  </bp:catalysis>
  <bp:physicalEntityParticipant rdf:ID="Activated_EGFR_PLC_gamma1__plasma_membrane_3">
    <bp:CELLULAR-LOCATION rdf:resource="#plasma_membrane" />
    <bp:PHYSICAL-ENTITY rdf:resource="#Activated_EGFR_PLC_gamma1__plasma_membrane_1" />
    <bp:COMMENT rdf:datatype="http://www.w3.org/2001/XMLSchema#string">Reactome DB_ID: 212717</bp:COMMENT>
  </bp:physicalEntityParticipant>
  <bp:unificationXref rdf:ID="Reactome212705">
    <bp:DB rdf:datatype="http://www.w3.org/2001/XMLSchema#string">Reactome</bp:DB>
    <bp:ID rdf:datatype="http://www.w3.org/2001/XMLSchema#string">212705</bp:ID>
    <bp:COMMENT rdf:datatype="http://www.w3.org/2001/XMLSchema#string">Database identifier. Use this URL to connect to the web page of this instance in Reactome: http://www.reactome.org/cgi-bin/eventbrowser?DB=gk_current&amp;ID=212705</bp:COMMENT>
  </bp:unificationXref>
  <bp:unificationXref rdf:ID="Reactome212710">
    <bp:DB rdf:datatype="http://www.w3.org/2001/XMLSchema#string">Reactome</bp:DB>
    <bp:ID rdf:datatype="http://www.w3.org/2001/XMLSchema#string">212710</bp:ID>
    <bp:COMMENT rdf:datatype="http://www.w3.org/2001/XMLSchema#string">Database identifier. Use this URL to connect to the web page of this instance in Reactome: http://www.reactome.org/cgi-bin/eventbrowser?DB=gk_current&amp;ID=212710</bp:COMMENT>
  </bp:unificationXref>
  <bp:unificationXref rdf:ID="REACT_12569.1">
    <bp:DB rdf:datatype="http://www.w3.org/2001/XMLSchema#string">Reactome</bp:DB>
    <bp:ID rdf:datatype="http://www.w3.org/2001/XMLSchema#string">REACT_12569</bp:ID>
    <bp:ID-VERSION rdf:datatype="http://www.w3.org/2001/XMLSchema#string">1</bp:ID-VERSION>
    <bp:COMMENT rdf:datatype="http://www.w3.org/2001/XMLSchema#string">Reactome stable identifier. Use this URL to connect to the web page of this instance in Reactome: http://www.reactome.org/cgi-bin/eventbrowser_st_id?ST_ID=REACT_12569.1</bp:COMMENT>
  </bp:unificationXref>
  <bp:publicationXref rdf:ID="Pubmed_1689311">
    <bp:ID rdf:datatype="http://www.w3.org/2001/XMLSchema#string">1689311</bp:ID>
    <bp:DB rdf:datatype="http://www.w3.org/2001/XMLSchema#string">Pubmed</bp:DB>
    <bp:YEAR rdf:datatype="http://www.w3.org/2001/XMLSchema#int">1990</bp:YEAR>
    <bp:TITLE rdf:datatype="http://www.w3.org/2001/XMLSchema#string">Identification of two epidermal growth factor-sensitive tyrosine phosphorylation sites of phospholipase C-gamma in intact HSC-1 cells</bp:TITLE>
    <bp:AUTHORS rdf:datatype="http://www.w3.org/2001/XMLSchema#string">Wahl, MI</bp:AUTHORS>
    <bp:AUTHORS rdf:datatype="http://www.w3.org/2001/XMLSchema#string">Nishibe, S</bp:AUTHORS>
    <bp:AUTHORS rdf:datatype="http://www.w3.org/2001/XMLSchema#string">Kim, JW</bp:AUTHORS>
    <bp:AUTHORS rdf:datatype="http://www.w3.org/2001/XMLSchema#string">Kim, H</bp:AUTHORS>
    <bp:AUTHORS rdf:datatype="http://www.w3.org/2001/XMLSchema#string">Rhee, SG</bp:AUTHORS>
    <bp:AUTHORS rdf:datatype="http://www.w3.org/2001/XMLSchema#string">Carpenter, G</bp:AUTHORS>
    <bp:SOURCE rdf:datatype="http://www.w3.org/2001/XMLSchema#string">J Biol Chem 265:3944-8</bp:SOURCE>
  </bp:publicationXref>
  <bp:pathwayStep rdf:ID="EGFR_activates_PLC_gamma1_by_phosphorylationStep">
    <bp:STEP-INTERACTIONS rdf:resource="#EGFR_activates_PLC_gamma1_by_phosphorylation" />
    <bp:NEXT-STEP rdf:resource="#Active_PLC_gamma1_dissociates_from_EGFRStep" />
    <bp:STEP-INTERACTIONS rdf:resource="#protein_tyrosine_kinase_activity_of_Activated_EGFR_PLC_gamma1__plasma_membrane_" />
  </bp:pathwayStep>
  <bp:biochemicalReaction rdf:ID="Active_PLC_gamma1_dissociates_from_EGFR">
    <bp:LEFT rdf:resource="#Activated_EGFR_Phospho_PLC_gamma1__plasma_membrane_2" />
    <bp:RIGHT rdf:resource="#EGF_Phospho_EGFR__Y992__Y1068__Y1086__Y1148__Y1173__dimer__plasma_membrane_6" />
    <bp:RIGHT rdf:resource="#Phospho_Phospholipase_C_gamma_1__plasma_membrane_1" />
    <bp:NAME rdf:datatype="http://www.w3.org/2001/XMLSchema#string">Active PLC-gamma1 dissociates from EGFR</bp:NAME>
    <bp:SHORT-NAME rdf:datatype="http://www.w3.org/2001/XMLSchema#string">Active PLC-gamma1 dissociates from EGFR</bp:SHORT-NAME>
    <bp:XREF rdf:resource="#Reactome212713" />
    <bp:XREF rdf:resource="#REACT_12407.1" />
    <bp:COMMENT rdf:datatype="http://www.w3.org/2001/XMLSchema#string">Once activated PLC-gamma1 dissociates from EGFR, it can hydrolyze PIP2.</bp:COMMENT>
    <bp:DATA-SOURCE rdf:resource="#ReactomeDataSource" />
    <bp:COMMENT rdf:datatype="http://www.w3.org/2001/XMLSchema#string">Authored: Jassal, B, 2008-02-13 11:13:12</bp:COMMENT>
    <bp:COMMENT rdf:datatype="http://www.w3.org/2001/XMLSchema#string">Reviewed: Heldin, CH, 2008-02-12 09:44:02</bp:COMMENT>
  </bp:biochemicalReaction>
  <bp:physicalEntityParticipant rdf:ID="Activated_EGFR_Phospho_PLC_gamma1__plasma_membrane_2">
    <bp:CELLULAR-LOCATION rdf:resource="#plasma_membrane" />
    <bp:PHYSICAL-ENTITY rdf:resource="#Activated_EGFR_Phospho_PLC_gamma1__plasma_membrane_1" />
    <bp:COMMENT rdf:datatype="http://www.w3.org/2001/XMLSchema#string">Reactome DB_ID: 212703</bp:COMMENT>
    <bp:STOICHIOMETRIC-COEFFICIENT rdf:datatype="http://www.w3.org/2001/XMLSchema#double">1</bp:STOICHIOMETRIC-COEFFICIENT>
  </bp:physicalEntityParticipant>
  <bp:physicalEntityParticipant rdf:ID="EGF_Phospho_EGFR__Y992__Y1068__Y1086__Y1148__Y1173__dimer__plasma_membrane_6">
    <bp:CELLULAR-LOCATION rdf:resource="#plasma_membrane" />
    <bp:PHYSICAL-ENTITY rdf:resource="#EGF_Phospho_EGFR__Y992__Y1068__Y1086__Y1148__Y1173__dimer__plasma_membrane_1" />
    <bp:COMMENT rdf:datatype="http://www.w3.org/2001/XMLSchema#string">Reactome DB_ID: 179882</bp:COMMENT>
    <bp:STOICHIOMETRIC-COEFFICIENT rdf:datatype="http://www.w3.org/2001/XMLSchema#double">1</bp:STOICHIOMETRIC-COEFFICIENT>
  </bp:physicalEntityParticipant>
  <bp:sequenceParticipant rdf:ID="Phospho_Phospholipase_C_gamma_1__plasma_membrane_1">
    <bp:CELLULAR-LOCATION rdf:resource="#plasma_membrane" />
    <bp:PHYSICAL-ENTITY rdf:resource="#UniProt_P19174_RecName__Full_1_phosphatidylinositol_4_5_bisphosphate_phosphodiesterase_gamma_1__EC_3_1_4_11__AltName__Full_Phosphoinositide_phospholipase_C__AltName__Full_Phospholipase_C_gamma_1__Short_PLC_gamma_1__AltName__Full_PLC_II__AltName__Full_PLC_148__GN___Name_PLCG1__Synonyms_PLC1__OS___Homo_sapiens__Human_" />
    <bp:SEQUENCE-FEATURE-LIST rdf:resource="#phosphate_group_on_L_Tyrosine__ChEBI_17895__771_of_UniProt_P19174_1_phosphatidylinositol_4_5_bisphosphate_phosphodiesterase_gamma_1__EC_3_1_4_11___Phosphoinositide_phospholipase_C___PLC_gamma_1___Phospholipase_C_gamma_1___PLC_II___PLC_148_1" />
    <bp:SEQUENCE-FEATURE-LIST rdf:resource="#phosphate_group_on_L_Tyrosine__ChEBI_17895__783_of_UniProt_P19174_1_phosphatidylinositol_4_5_bisphosphate_phosphodiesterase_gamma_1__EC_3_1_4_11___Phosphoinositide_phospholipase_C___PLC_gamma_1___Phospholipase_C_gamma_1___PLC_II___PLC_148_1" />
    <bp:SEQUENCE-FEATURE-LIST rdf:resource="#phosphate_group_on_L_Tyrosine__ChEBI_17895__1254_of_UniProt_P19174_1_phosphatidylinositol_4_5_bisphosphate_phosphodiesterase_gamma_1__EC_3_1_4_11___Phosphoinositide_phospholipase_C___PLC_gamma_1___Phospholipase_C_gamma_1___PLC_II___PLC_148_1" />
    <bp:SEQUENCE-FEATURE-LIST rdf:resource="#phosphate_group_on_L_Tyrosine__ChEBI_17895__472_of_UniProt_P19174_1_phosphatidylinositol_4_5_bisphosphate_phosphodiesterase_gamma_1__EC_3_1_4_11___Phosphoinositide_phospholipase_C___PLC_gamma_1___Phospholipase_C_gamma_1___PLC_II___PLC_148_1" />
    <bp:SEQUENCE-FEATURE-LIST rdf:resource="#Length_1_1290_2" />
    <bp:COMMENT rdf:datatype="http://www.w3.org/2001/XMLSchema#string">Reactome DB_ID: 167679</bp:COMMENT>
    <bp:STOICHIOMETRIC-COEFFICIENT rdf:datatype="http://www.w3.org/2001/XMLSchema#double">1</bp:STOICHIOMETRIC-COEFFICIENT>
  </bp:sequenceParticipant>
  <bp:sequenceFeature rdf:ID="phosphate_group_on_L_Tyrosine__ChEBI_17895__771_of_UniProt_P19174_1_phosphatidylinositol_4_5_bisphosphate_phosphodiesterase_gamma_1__EC_3_1_4_11___Phosphoinositide_phospholipase_C___PLC_gamma_1___Phospholipase_C_gamma_1___PLC_II___PLC_148_1">
    <bp:FEATURE-LOCATION rdf:resource="#SequenceSite29" />
    <bp:FEATURE-TYPE rdf:resource="#phosphate_group" />
    <bp:NAME rdf:datatype="http://www.w3.org/2001/XMLSchema#string">phosphate group on L-Tyrosine [ChEBI:17895] 771 of UniProt:P19174 1-phosphatidylinositol-4,5-bisphosphate phosphodiesterase gamma 1 (EC 3.1.4.11) (Phosphoinositide phospholipase C) (PLC-gamma-1) (Phospholipase C-gamma-1) (PLC-II) (PLC-148)</bp:NAME>
    <bp:COMMENT rdf:datatype="http://www.w3.org/2001/XMLSchema#string">residue: L-Tyrosine [ChEBI:17895]</bp:COMMENT>
  </bp:sequenceFeature>
  <bp:sequenceSite rdf:ID="SequenceSite29">
    <bp:SEQUENCE-POSITION rdf:datatype="http://www.w3.org/2001/XMLSchema#integer">771</bp:SEQUENCE-POSITION>
    <bp:POSITION-STATUS rdf:datatype="http://www.w3.org/2001/XMLSchema#string">EQUAL</bp:POSITION-STATUS>
  </bp:sequenceSite>
  <bp:sequenceFeature rdf:ID="phosphate_group_on_L_Tyrosine__ChEBI_17895__783_of_UniProt_P19174_1_phosphatidylinositol_4_5_bisphosphate_phosphodiesterase_gamma_1__EC_3_1_4_11___Phosphoinositide_phospholipase_C___PLC_gamma_1___Phospholipase_C_gamma_1___PLC_II___PLC_148_1">
    <bp:FEATURE-LOCATION rdf:resource="#SequenceSite30" />
    <bp:FEATURE-TYPE rdf:resource="#phosphate_group" />
    <bp:NAME rdf:datatype="http://www.w3.org/2001/XMLSchema#string">phosphate group on L-Tyrosine [ChEBI:17895] 783 of UniProt:P19174 1-phosphatidylinositol-4,5-bisphosphate phosphodiesterase gamma 1 (EC 3.1.4.11) (Phosphoinositide phospholipase C) (PLC-gamma-1) (Phospholipase C-gamma-1) (PLC-II) (PLC-148)</bp:NAME>
    <bp:COMMENT rdf:datatype="http://www.w3.org/2001/XMLSchema#string">residue: L-Tyrosine [ChEBI:17895]</bp:COMMENT>
  </bp:sequenceFeature>
  <bp:sequenceSite rdf:ID="SequenceSite30">
    <bp:SEQUENCE-POSITION rdf:datatype="http://www.w3.org/2001/XMLSchema#integer">783</bp:SEQUENCE-POSITION>
    <bp:POSITION-STATUS rdf:datatype="http://www.w3.org/2001/XMLSchema#string">EQUAL</bp:POSITION-STATUS>
  </bp:sequenceSite>
  <bp:sequenceFeature rdf:ID="phosphate_group_on_L_Tyrosine__ChEBI_17895__1254_of_UniProt_P19174_1_phosphatidylinositol_4_5_bisphosphate_phosphodiesterase_gamma_1__EC_3_1_4_11___Phosphoinositide_phospholipase_C___PLC_gamma_1___Phospholipase_C_gamma_1___PLC_II___PLC_148_1">
    <bp:FEATURE-LOCATION rdf:resource="#SequenceSite31" />
    <bp:FEATURE-TYPE rdf:resource="#phosphate_group" />
    <bp:NAME rdf:datatype="http://www.w3.org/2001/XMLSchema#string">phosphate group on L-Tyrosine [ChEBI:17895] 1254 of UniProt:P19174 1-phosphatidylinositol-4,5-bisphosphate phosphodiesterase gamma 1 (EC 3.1.4.11) (Phosphoinositide phospholipase C) (PLC-gamma-1) (Phospholipase C-gamma-1) (PLC-II) (PLC-148)</bp:NAME>
    <bp:COMMENT rdf:datatype="http://www.w3.org/2001/XMLSchema#string">residue: L-Tyrosine [ChEBI:17895]</bp:COMMENT>
  </bp:sequenceFeature>
  <bp:sequenceSite rdf:ID="SequenceSite31">
    <bp:SEQUENCE-POSITION rdf:datatype="http://www.w3.org/2001/XMLSchema#integer">1254</bp:SEQUENCE-POSITION>
    <bp:POSITION-STATUS rdf:datatype="http://www.w3.org/2001/XMLSchema#string">EQUAL</bp:POSITION-STATUS>
  </bp:sequenceSite>
  <bp:sequenceFeature rdf:ID="phosphate_group_on_L_Tyrosine__ChEBI_17895__472_of_UniProt_P19174_1_phosphatidylinositol_4_5_bisphosphate_phosphodiesterase_gamma_1__EC_3_1_4_11___Phosphoinositide_phospholipase_C___PLC_gamma_1___Phospholipase_C_gamma_1___PLC_II___PLC_148_1">
    <bp:FEATURE-LOCATION rdf:resource="#SequenceSite32" />
    <bp:FEATURE-TYPE rdf:resource="#phosphate_group" />
    <bp:NAME rdf:datatype="http://www.w3.org/2001/XMLSchema#string">phosphate group on L-Tyrosine [ChEBI:17895] 472 of UniProt:P19174 1-phosphatidylinositol-4,5-bisphosphate phosphodiesterase gamma 1 (EC 3.1.4.11) (Phosphoinositide phospholipase C) (PLC-gamma-1) (Phospholipase C-gamma-1) (PLC-II) (PLC-148)</bp:NAME>
    <bp:COMMENT rdf:datatype="http://www.w3.org/2001/XMLSchema#string">residue: L-Tyrosine [ChEBI:17895]</bp:COMMENT>
  </bp:sequenceFeature>
  <bp:sequenceSite rdf:ID="SequenceSite32">
    <bp:SEQUENCE-POSITION rdf:datatype="http://www.w3.org/2001/XMLSchema#integer">472</bp:SEQUENCE-POSITION>
    <bp:POSITION-STATUS rdf:datatype="http://www.w3.org/2001/XMLSchema#string">EQUAL</bp:POSITION-STATUS>
  </bp:sequenceSite>
  <bp:sequenceFeature rdf:ID="Length_1_1290_2">
    <bp:FEATURE-TYPE rdf:resource="#LengthFeature" />
    <bp:FEATURE-LOCATION rdf:resource="#SequenceInterval10" />
  </bp:sequenceFeature>
  <bp:sequenceInterval rdf:ID="SequenceInterval10">
    <bp:SEQUENCE-INTERVAL-BEGIN rdf:resource="#SequenceSite33" />
    <bp:SEQUENCE-INTERVAL-END rdf:resource="#SequenceSite34" />
  </bp:sequenceInterval>
  <bp:sequenceSite rdf:ID="SequenceSite33">
    <bp:SEQUENCE-POSITION rdf:datatype="http://www.w3.org/2001/XMLSchema#integer">1</bp:SEQUENCE-POSITION>
    <bp:POSITION-STATUS rdf:datatype="http://www.w3.org/2001/XMLSchema#string">EQUAL</bp:POSITION-STATUS>
  </bp:sequenceSite>
  <bp:sequenceSite rdf:ID="SequenceSite34">
    <bp:SEQUENCE-POSITION rdf:datatype="http://www.w3.org/2001/XMLSchema#integer">1290</bp:SEQUENCE-POSITION>
    <bp:POSITION-STATUS rdf:datatype="http://www.w3.org/2001/XMLSchema#string">EQUAL</bp:POSITION-STATUS>
  </bp:sequenceSite>
  <bp:unificationXref rdf:ID="Reactome212713">
    <bp:DB rdf:datatype="http://www.w3.org/2001/XMLSchema#string">Reactome</bp:DB>
    <bp:ID rdf:datatype="http://www.w3.org/2001/XMLSchema#string">212713</bp:ID>
    <bp:COMMENT rdf:datatype="http://www.w3.org/2001/XMLSchema#string">Database identifier. Use this URL to connect to the web page of this instance in Reactome: http://www.reactome.org/cgi-bin/eventbrowser?DB=gk_current&amp;ID=212713</bp:COMMENT>
  </bp:unificationXref>
  <bp:unificationXref rdf:ID="REACT_12407.1">
    <bp:DB rdf:datatype="http://www.w3.org/2001/XMLSchema#string">Reactome</bp:DB>
    <bp:ID rdf:datatype="http://www.w3.org/2001/XMLSchema#string">REACT_12407</bp:ID>
    <bp:ID-VERSION rdf:datatype="http://www.w3.org/2001/XMLSchema#string">1</bp:ID-VERSION>
    <bp:COMMENT rdf:datatype="http://www.w3.org/2001/XMLSchema#string">Reactome stable identifier. Use this URL to connect to the web page of this instance in Reactome: http://www.reactome.org/cgi-bin/eventbrowser_st_id?ST_ID=REACT_12407.1</bp:COMMENT>
  </bp:unificationXref>
  <bp:pathwayStep rdf:ID="Active_PLC_gamma1_dissociates_from_EGFRStep">
    <bp:STEP-INTERACTIONS rdf:resource="#Active_PLC_gamma1_dissociates_from_EGFR" />
  </bp:pathwayStep>
  <bp:unificationXref rdf:ID="Reactome212718">
    <bp:DB rdf:datatype="http://www.w3.org/2001/XMLSchema#string">Reactome</bp:DB>
    <bp:ID rdf:datatype="http://www.w3.org/2001/XMLSchema#string">212718</bp:ID>
    <bp:COMMENT rdf:datatype="http://www.w3.org/2001/XMLSchema#string">Database identifier. Use this URL to connect to the web page of this instance in Reactome: http://www.reactome.org/cgi-bin/eventbrowser?DB=gk_current&amp;ID=212718</bp:COMMENT>
  </bp:unificationXref>
  <bp:unificationXref rdf:ID="REACT_12478.1">
    <bp:DB rdf:datatype="http://www.w3.org/2001/XMLSchema#string">Reactome</bp:DB>
    <bp:ID rdf:datatype="http://www.w3.org/2001/XMLSchema#string">REACT_12478</bp:ID>
    <bp:ID-VERSION rdf:datatype="http://www.w3.org/2001/XMLSchema#string">1</bp:ID-VERSION>
    <bp:COMMENT rdf:datatype="http://www.w3.org/2001/XMLSchema#string">Reactome stable identifier. Use this URL to connect to the web page of this instance in Reactome: http://www.reactome.org/cgi-bin/eventbrowser_st_id?ST_ID=REACT_12478.1</bp:COMMENT>
  </bp:unificationXref>
  <bp:publicationXref rdf:ID="Pubmed_1501243">
    <bp:ID rdf:datatype="http://www.w3.org/2001/XMLSchema#string">1501243</bp:ID>
    <bp:DB rdf:datatype="http://www.w3.org/2001/XMLSchema#string">Pubmed</bp:DB>
    <bp:YEAR rdf:datatype="http://www.w3.org/2001/XMLSchema#int">1992</bp:YEAR>
    <bp:TITLE rdf:datatype="http://www.w3.org/2001/XMLSchema#string">Epidermal growth factor receptor: elements of intracellular communication</bp:TITLE>
    <bp:AUTHORS rdf:datatype="http://www.w3.org/2001/XMLSchema#string">Hernández-Sotomayor, SM</bp:AUTHORS>
    <bp:AUTHORS rdf:datatype="http://www.w3.org/2001/XMLSchema#string">Carpenter, G</bp:AUTHORS>
    <bp:SOURCE rdf:datatype="http://www.w3.org/2001/XMLSchema#string">J Membr Biol 128:81-9</bp:SOURCE>
  </bp:publicationXref>
  <bp:relationshipXref rdf:ID="signal_transduction">
    <bp:DB rdf:datatype="http://www.w3.org/2001/XMLSchema#string">GO</bp:DB>
    <bp:ID rdf:datatype="http://www.w3.org/2001/XMLSchema#string">0007165</bp:ID>
    <bp:RELATIONSHIP-TYPE rdf:datatype="http://www.w3.org/2001/XMLSchema#string">GO biological process</bp:RELATIONSHIP-TYPE>
  </bp:relationshipXref>
  <bp:pathwayStep rdf:ID="EGFR_interacts_with_phospholipase_C_gammaStep">
    <bp:STEP-INTERACTIONS rdf:resource="#EGFR_interacts_with_phospholipase_C_gamma" />
  </bp:pathwayStep>
  <bp:pathway rdf:ID="Grb2_events_in_EGFR_signaling">
    <bp:PATHWAY-COMPONENTS rdf:resource="#Sos_Grb2_complex_binds_to_EGF_EGFR_complexStep" />
    <bp:PATHWAY-COMPONENTS rdf:resource="#Grb2_binds_SosStep" />
    <bp:PATHWAY-COMPONENTS rdf:resource="#MAP_kinase_cascadeStep" />
    <bp:PATHWAY-COMPONENTS rdf:resource="#RAF_activationStep" />
    <bp:PATHWAY-COMPONENTS rdf:resource="#Sos_mediated_nucleotide_exchange_of_Ras__EGF_EGFR_Sos_Grb2_Step" />
    <bp:ORGANISM rdf:resource="#Homo_sapiens" />
    <bp:NAME rdf:datatype="http://www.w3.org/2001/XMLSchema#string">Grb2 events in EGFR signaling</bp:NAME>
    <bp:SHORT-NAME rdf:datatype="http://www.w3.org/2001/XMLSchema#string">Grb2 events in EGFR signaling</bp:SHORT-NAME>
    <bp:XREF rdf:resource="#Reactome179812" />
    <bp:XREF rdf:resource="#REACT_12606.1" />
    <bp:COMMENT rdf:datatype="http://www.w3.org/2001/XMLSchema#string">Autophosphorylation of tyrosine residues are docking sites for many downstream effectors in EGFR signaling. SH2-containing phosphotyrosine-binding domains of adaptor proteins like GRB2 is one such example. GRB2 is constitutively associated with SOS, a guanine nucleotide exchange factor of Ras. GRB2 binding to phosphorylated EGFR results in the recruitment of SOS to the plasma membrane where it comes in proximity to Ras. This mechanism has been seen to be the model for Ras activation.</bp:COMMENT>
    <bp:XREF rdf:resource="#Pubmed_11498013" />
    <bp:XREF rdf:resource="#Pubmed_11706405" />
    <bp:DATA-SOURCE rdf:resource="#ReactomeDataSource" />
    <bp:COMMENT rdf:datatype="http://www.w3.org/2001/XMLSchema#string">Authored: Castagnoli, L, 2006-10-10 13:09:34</bp:COMMENT>
    <bp:COMMENT rdf:datatype="http://www.w3.org/2001/XMLSchema#string">Reviewed: Heldin, CH, 2008-02-12 09:44:02</bp:COMMENT>
  </bp:pathway>
  <bp:biochemicalReaction rdf:ID="Grb2_binds_Sos">
    <bp:LEFT rdf:resource="#GRB2__cytosol_" />
    <bp:LEFT rdf:resource="#Son_of_sevenless_protein_homolog_1__cytosol_" />
    <bp:RIGHT rdf:resource="#GRB2_SOS__cytosol_" />
    <bp:NAME rdf:datatype="http://www.w3.org/2001/XMLSchema#string">Grb2 binds Sos</bp:NAME>
    <bp:SHORT-NAME rdf:datatype="http://www.w3.org/2001/XMLSchema#string">Grb2 binds Sos</bp:SHORT-NAME>
    <bp:XREF rdf:resource="#Reactome109813" />
    <bp:XREF rdf:resource="#REACT_2257.3" />
    <bp:COMMENT rdf:datatype="http://www.w3.org/2001/XMLSchema#string">In the cytoplasm of unstimulated cells, SOS is found in a complex with GRB2. The interaction occurs between  the carboxy terminal domain of SOS and the Src homology 3 (SH3) domains of GRB2.</bp:COMMENT>
    <bp:XREF rdf:resource="#Pubmed_8479541" />
    <bp:DATA-SOURCE rdf:resource="#ReactomeDataSource" />
    <bp:COMMENT rdf:datatype="http://www.w3.org/2001/XMLSchema#string">Authored: Charalambous, M, 2005-01-07 11:17:43</bp:COMMENT>
    <bp:COMMENT rdf:datatype="http://www.w3.org/2001/XMLSchema#string">Reviewed: Heldin, CH, 2008-02-12 09:44:02</bp:COMMENT>
    <bp:COMMENT rdf:datatype="http://www.w3.org/2001/XMLSchema#string">Edited: Schmidt, EE, 0000-00-00 00:00:00</bp:COMMENT>
  </bp:biochemicalReaction>
  <bp:sequenceParticipant rdf:ID="GRB2__cytosol_">
    <bp:CELLULAR-LOCATION rdf:resource="#cytosol" />
    <bp:SEQUENCE-FEATURE-LIST rdf:resource="#GRB_2___SH2_domain" />
    <bp:SEQUENCE-FEATURE-LIST rdf:resource="#GRB_2___SH3_domain" />
    <bp:PHYSICAL-ENTITY rdf:resource="#UniProt_P62993_1_RecName__Full_Growth_factor_receptor_bound_protein_2__AltName__Full_Adapter_protein_GRB2__AltName__Full_SH2_SH3_adapter_GRB2__AltName__Full_Protein_Ash__GN___Name_GRB2__Synonyms_ASH__OS___Homo_sapiens__Human_" />
    <bp:COMMENT rdf:datatype="http://www.w3.org/2001/XMLSchema#string">Reactome DB_ID: 74686</bp:COMMENT>
    <bp:STOICHIOMETRIC-COEFFICIENT rdf:datatype="http://www.w3.org/2001/XMLSchema#double">1</bp:STOICHIOMETRIC-COEFFICIENT>
  </bp:sequenceParticipant>
  <bp:sequenceFeature rdf:ID="GRB_2___SH2_domain">
    <bp:NAME rdf:datatype="http://www.w3.org/2001/XMLSchema#string">GRB-2 - SH2 domain</bp:NAME>
    <bp:SHORT-NAME rdf:datatype="http://www.w3.org/2001/XMLSchema#string">GRB-2 - SH2 domain</bp:SHORT-NAME>
    <bp:FEATURE-LOCATION rdf:resource="#SequenceInternalnull_null_" />
  </bp:sequenceFeature>
  <bp:sequenceInterval rdf:ID="SequenceInternalnull_null_" />
  <bp:sequenceFeature rdf:ID="GRB_2___SH3_domain">
    <bp:NAME rdf:datatype="http://www.w3.org/2001/XMLSchema#string">GRB-2 - SH3 domain</bp:NAME>
    <bp:SHORT-NAME rdf:datatype="http://www.w3.org/2001/XMLSchema#string">GRB-2 - SH3 domain</bp:SHORT-NAME>
    <bp:FEATURE-LOCATION rdf:resource="#SequenceInternalnull_null_1" />
  </bp:sequenceFeature>
  <bp:sequenceInterval rdf:ID="SequenceInternalnull_null_1" />
  <bp:protein rdf:ID="UniProt_P62993_1_RecName__Full_Growth_factor_receptor_bound_protein_2__AltName__Full_Adapter_protein_GRB2__AltName__Full_SH2_SH3_adapter_GRB2__AltName__Full_Protein_Ash__GN___Name_GRB2__Synonyms_ASH__OS___Homo_sapiens__Human_">
    <bp:DATA-SOURCE rdf:resource="#ReactomeDataSource" />
    <bp:ORGANISM rdf:resource="#Homo_sapiens" />
    <bp:NAME rdf:datatype="http://www.w3.org/2001/XMLSchema#string">UniProt:P62993-1 RecName: Full=Growth factor receptor-bound protein 2; AltName: Full=Adapter protein GRB2; AltName: Full=SH2/SH3 adapter GRB2; AltName: Full=Protein Ash;
GN   Name=GRB2; Synonyms=ASH;
OS   Homo sapiens (Human)</bp:NAME>
    <bp:SYNONYMS rdf:datatype="http://www.w3.org/2001/XMLSchema#string">ASH</bp:SYNONYMS>
    <bp:SYNONYMS rdf:datatype="http://www.w3.org/2001/XMLSchema#string">GRB2</bp:SYNONYMS>
    <bp:XREF rdf:resource="#UniProt_P62993" />
    <bp:COMMENT rdf:datatype="http://www.w3.org/2001/XMLSchema#string">FUNCTION: Adapter protein that provides a critical link between cell surface growth factor receptors and the Ras signaling pathway. FUNCTION: Isoform GRB3-3 does not bind to phosphorylated epidermal growth factor receptor (EGFR) but inhibits EGF-induced transactivation of a RAS-responsive element. Isoform GRB3-3 acts as a dominant negative protein over GRB2 and by suppressing proliferative signals, may trigger active programmed cell death. SUBUNIT: Associates with activated Tyr-phosphorylated EGF receptors and PDGF receptors via its SH2 domain. Also associates to other cellular Tyr-phosphorylated proteins such as SIT1, IRS1, IRS4, SHC and LNK; probably via the concerted action of both its SH2 and SH3 domains. It also seems to interact with RAS in the signaling pathway leading to DNA synthesis. Binds to and translocates the guanine nucleotide exchange factors SOS. Interacts with phosphorylated TOM1L1 and MET. Interacts with the phosphorylated C-terminus of SH2B2. Interacts with phosphorylated SIT1, LAX1, LAT, LAT2 and LIME1 upon TCR and/or BCR activation. Interacts with NISCH, PTPNS1, REPS2 and the syntrophin SNTA1. Interacts with REPS1 and PIK3C2B via its SH3 domains (By similarity). Interacts with HCV NS5A via its SH3 domains. Interacts with CBL and CBLB. Interacts with JUB and MIST (By similarity). Interacts with SHB, INPP5D/SHIP1, SKAP1 and SKAP2. Forms a complex with MUC1 and SOS1, through interaction of the SH3 domains with SOS1 and the SH2 domain with phosphorylated MUC1. Interacts with PRNP (By similarity). Interacts with RALGPS1 and with HCST. Interacts (via SH3 domain) with HEV ORF3 protein. INTERACTION: O92972:- (xeno); NbExp=2; IntAct=EBI-401755, EBI-710506; P26660:- (xeno); NbExp=1; IntAct=EBI-401755, EBI-706322; P27958:- (xeno); NbExp=3; IntAct=EBI-401755, EBI-706378; Q92936:-; NbExp=1; IntAct=EBI-401755, EBI-1760181; Q92937:-; NbExp=1; IntAct=EBI-401755, EBI-1760197; Q9WMX2:- (xeno); NbExp=1; IntAct=EBI-401755, EBI-710918; P00519:ABL1; NbExp=1; IntAct=EBI-401755, EBI-375543; P42684:ABL2; NbExp=1; IntAct=EBI-401755, EBI-1102694; P51816:AFF2; NbExp=1; IntAct=EBI-401755, EBI-1754468; Q15109:AGER; NbExp=1; IntAct=EBI-401755, EBI-1646426; O43918:AIRE; NbExp=1; IntAct=EBI-401755, EBI-1753081; Q9Y2D5:AKAP2; NbExp=1; IntAct=EBI-401755, EBI-1754555; Q13023:AKAP6; NbExp=1; IntAct=EBI-401755, EBI-1056102; Q01484:ANK2; NbExp=1; IntAct=EBI-401755, EBI-941975; Q9BWW9:APOL5; NbExp=1; IntAct=EBI-401755, EBI-1753592; O15085:ARHGEF11; NbExp=1; IntAct=EBI-401755, EBI-311099; Q96NS5:ASB16; NbExp=1; IntAct=EBI-401755, EBI-1751918; Q8IXJ9:ASXL1; NbExp=1; IntAct=EBI-401755, EBI-1646500; Q92934:BAD; NbExp=1; IntAct=EBI-401755, EBI-700771; P48634:BAT2; NbExp=1; IntAct=EBI-401755, EBI-347545; Q9UIF9:BAZ2A; NbExp=1; IntAct=EBI-401755, EBI-934890; O00499:BIN1; NbExp=1; IntAct=EBI-401755, EBI-719094; P51587:BRCA2; NbExp=1; IntAct=EBI-401755, EBI-79792; O60885:BRD4; NbExp=1; IntAct=EBI-401755, EBI-723869; Q9ULD4:BRPF3; NbExp=1; IntAct=EBI-401755, EBI-1753470; P13671:C6; NbExp=1; IntAct=EBI-401755, EBI-1753221; P20810:CAST; NbExp=1; IntAct=EBI-401755, EBI-1268770; P32239:CCKBR; NbExp=1; IntAct=EBI-401755, EBI-1753137; P46092:CCR10; NbExp=1; IntAct=EBI-401755, EBI-348022; P30260:CDC27; NbExp=1; IntAct=EBI-401755, EBI-994813; O76039:CDKL5; NbExp=1; IntAct=EBI-401755, EBI-1752465; Q9NYQ7:CELSR3; NbExp=1; IntAct=EBI-401755, EBI-308417; Q15027:CENTB1; NbExp=1; IntAct=EBI-401755, EBI-751746; Q9H2X0:CHRD; NbExp=1; IntAct=EBI-401755, EBI-947551; Q14008:CKAP5; NbExp=1; IntAct=EBI-401755, EBI-310585; P26992:CNTFR; NbExp=1; IntAct=EBI-401755, EBI-743758; P78357:CNTNAP1; NbExp=1; IntAct=EBI-401755, EBI-1751903; Q8WX92:COBRA1; NbExp=1; IntAct=EBI-401755, EBI-347721; P26998:CRYBB3; NbExp=1; IntAct=EBI-401755, EBI-1965681; O95319:CUGBP2; NbExp=1; IntAct=EBI-401755, EBI-949790; P25106:CXCR7; NbExp=1; IntAct=EBI-401755, EBI-1965291; P78329:CYP4F2; NbExp=1; IntAct=EBI-401755, EBI-1752413; P98082:DAB2; NbExp=1; IntAct=EBI-401755, EBI-1171238; Q14118:DAG1; NbExp=1; IntAct=EBI-401755, EBI-1755945; P14868:DARS; NbExp=1; IntAct=EBI-401755, EBI-358730; Q9ULH1:DDEF1; NbExp=1; IntAct=EBI-401755, EBI-346622; O43150:DDEF2; NbExp=1; IntAct=EBI-401755, EBI-310968; P78352:DLG4; NbExp=1; IntAct=EBI-401755, EBI-80389; O14490:DLGAP1; NbExp=1; IntAct=EBI-401755, EBI-1753207; Q9P1A6:DLGAP2; NbExp=1; IntAct=EBI-401755, EBI-1753397; O95886:DLGAP3; NbExp=1; IntAct=EBI-401755, EBI-1752541; Q9Y2H0:DLGAP4; NbExp=1; IntAct=EBI-401755, EBI-722139; Q92988:DLX4; NbExp=1; IntAct=EBI-401755, EBI-1752755; Q05193:DNM1; NbExp=2; IntAct=EBI-401755, EBI-713135; Q14185:DOCK1; NbExp=1; IntAct=EBI-401755, EBI-446740; Q8IZD9:DOCK3; NbExp=1; IntAct=EBI-401755, EBI-1752361; Q9H1R2:DUSP15; NbExp=1; IntAct=EBI-401755, EBI-1752795; Q9H8V3:ECT2; NbExp=1; IntAct=EBI-401755, EBI-1054039; O43281:EFS; NbExp=1; IntAct=EBI-401755, EBI-718488; P00533:EGFR; NbExp=2; IntAct=EBI-401755, EBI-297353; Q96KQ7:EHMT2; NbExp=1; IntAct=EBI-401755, EBI-744366; O15371:EIF3D; NbExp=1; IntAct=EBI-401755, EBI-353818; P41970:ELK3; NbExp=1; IntAct=EBI-401755, EBI-1758534; P54762:EPHB1; NbExp=1; IntAct=EBI-401755, EBI-80252; P42566:EPS15; NbExp=1; IntAct=EBI-401755, EBI-396684; Q92935:EXTL1; NbExp=1; IntAct=EBI-401755, EBI-1760167; O43909:EXTL3; NbExp=1; IntAct=EBI-401755, EBI-1754679; O00254:F2RL2; NbExp=1; IntAct=EBI-401755, EBI-1751853; Q9BQ89:FAM110A; NbExp=1; IntAct=EBI-401755, EBI-1752811; O15360:FANCA; NbExp=1; IntAct=EBI-401755, EBI-81570; P31994:FCGR2B; NbExp=1; IntAct=EBI-401755, EBI-724784; P31995:FCGR2C; NbExp=1; IntAct=EBI-401755, EBI-1396036; P21333:FLNA; NbExp=1; IntAct=EBI-401755, EBI-350432; O75369:FLNB; NbExp=1; IntAct=EBI-401755, EBI-352089; Q14315:FLNC; NbExp=1; IntAct=EBI-401755, EBI-489954; O75593:FOXH1; NbExp=1; IntAct=EBI-401755, EBI-1759806; Q92949:FOXJ1; NbExp=1; IntAct=EBI-401755, EBI-1760377; Q96I24:FUBP3; NbExp=1; IntAct=EBI-401755, EBI-954200; Q9UBS5:GABBR1; NbExp=1; IntAct=EBI-401755, EBI-724156; Q99259:GAD1; NbExp=1; IntAct=EBI-401755, EBI-743184; Q92947:GCDH; NbExp=1; IntAct=EBI-401755, EBI-1236978; P10912:GHR; NbExp=1; IntAct=EBI-401755, EBI-286316; Q9NZM4:GLTSCR1; NbExp=1; IntAct=EBI-401755, EBI-1754943; P15586:GNS; NbExp=1; IntAct=EBI-401755, EBI-1752200; Q9Y5Y3:GPR45; NbExp=1; IntAct=EBI-401755, EBI-1751869; Q13322:GRB10; NbExp=1; IntAct=EBI-401755, EBI-80275; Q9C0E4:GRIP2; NbExp=1; IntAct=EBI-401755, EBI-949557; O43708:GSTZ1; NbExp=1; IntAct=EBI-401755, EBI-748043; Q9UL51:HCN2; NbExp=1; IntAct=EBI-401755, EBI-1751885; Q6NVY1:HIBCH; NbExp=1; IntAct=EBI-401755, EBI-1965197; P05204:HMGN2; NbExp=1; IntAct=EBI-401755, EBI-1758689; Q15651:HMGN3; NbExp=1; IntAct=EBI-401755, EBI-1758705; O43390:HNRNPR; NbExp=1; IntAct=EBI-401755, EBI-713419; P31273:HOXC8; NbExp=1; IntAct=EBI-401755, EBI-1752118; P47928:ID4; NbExp=1; IntAct=EBI-401755, EBI-1754719; P31785:IL2RG; NbExp=1; IntAct=EBI-401755, EBI-80475; P26951:IL3RA; NbExp=1; IntAct=EBI-401755, EBI-1757512; Q01344:IL5RA; NbExp=1; IntAct=EBI-401755, EBI-1759442; Q9H9L3:ISG20L2; NbExp=1; IntAct=EBI-401755, EBI-751335; O60674:JAK2; NbExp=1; IntAct=EBI-401755, EBI-518647; Q92953:KCNB2; NbExp=1; IntAct=EBI-401755, EBI-1760439; Q9NS40:KCNH7; NbExp=1; IntAct=EBI-401755, EBI-1759868; Q92952:KCNN1; NbExp=1; IntAct=EBI-401755, EBI-1748210; P51787:KCNQ1; NbExp=1; IntAct=EBI-401755, EBI-359667; Q07666:KHDRBS1; NbExp=2; IntAct=EBI-401755, EBI-1364; Q92945:KHSRP; NbExp=1; IntAct=EBI-401755, EBI-1049099; Q9H1H9:KIF13A; NbExp=1; IntAct=EBI-401755, EBI-1759129; O43561:LAT; NbExp=1; IntAct=EBI-401755, EBI-1222766; P48357:LEPR; NbExp=1; IntAct=EBI-401755, EBI-518596; Q14210:LY6D; NbExp=1; IntAct=EBI-401755, EBI-1965225; Q13163:MAP2K5; NbExp=1; IntAct=EBI-401755, EBI-307294; Q92918:MAP4K1; NbExp=1; IntAct=EBI-401755, EBI-881; Q8IVH8:MAP4K3; NbExp=1; IntAct=EBI-401755, EBI-1758170; Q9Y4K4:MAP4K5; NbExp=2; IntAct=EBI-401755, EBI-1279; O60244:MED14; NbExp=1; IntAct=EBI-401755, EBI-394489; Q9H204:MED28; NbExp=3; IntAct=EBI-401755, EBI-514199; Q9NQ76:MEPE; NbExp=1; IntAct=EBI-401755, EBI-1753293; Q15746:MYLK; NbExp=1; IntAct=EBI-401755, EBI-968482; Q8NFW9:MYRIP; NbExp=1; IntAct=EBI-401755, EBI-1759414; O14513:NAP5; NbExp=1; IntAct=EBI-401755, EBI-1752508; Q86SG6:NEK8; NbExp=1; IntAct=EBI-401755, EBI-1752987; O94856:NFASC; NbExp=1; IntAct=EBI-401755, EBI-1751948; Q9Y697:NFS1; NbExp=1; IntAct=EBI-401755, EBI-1751791; P43699:NKX2-1; NbExp=1; IntAct=EBI-401755, EBI-1391923; Q96RI1:NR1H4; NbExp=1; IntAct=EBI-401755, EBI-1250177; Q13285:NR5A1; NbExp=1; IntAct=EBI-401755, EBI-874629; Q99572:P2RX7; NbExp=1; IntAct=EBI-401755, EBI-1753251; Q96RD6:PANX2; NbExp=1; IntAct=EBI-401755, EBI-1759592; P23760:PAX3; NbExp=1; IntAct=EBI-401755, EBI-1167564; Q13087:PDIA2; NbExp=1; IntAct=EBI-401755, EBI-1752525; Q92968:PEX13; NbExp=1; IntAct=EBI-401755, EBI-594849; O75167:PHACTR2; NbExp=1; IntAct=EBI-401755, EBI-1754409; O00750:PIK3C2B; NbExp=1; IntAct=EBI-401755, EBI-641107; P16885:PLCG2; NbExp=1; IntAct=EBI-401755, EBI-617403; O14939:PLD2; NbExp=2; IntAct=EBI-401755, EBI-1053996; Q9UL42:PNMA2; NbExp=1; IntAct=EBI-401755, EBI-302355; P28340:POLD1; NbExp=1; IntAct=EBI-401755, EBI-716569; Q9H9Y6:POLR1B; NbExp=1; IntAct=EBI-401755, EBI-355441; Q08209:PPP3CA; NbExp=1; IntAct=EBI-401755, EBI-352922; P16298:PPP3CB; NbExp=1; IntAct=EBI-401755, EBI-1759540; Q92954:PRG4; NbExp=1; IntAct=EBI-401755, EBI-1760455; O43900:PRICKLE3; NbExp=1; IntAct=EBI-401755, EBI-1751761; P07477:PRSS1; NbExp=1; IntAct=EBI-401755, EBI-1222902; Q99418:PSCD2; NbExp=1; IntAct=EBI-401755, EBI-448974; P29074:PTPN4; NbExp=1; IntAct=EBI-401755, EBI-710431; Q92932:PTPRN2; NbExp=1; IntAct=EBI-401755, EBI-310576; Q92927:rab1b; NbExp=1; IntAct=EBI-401755, EBI-1760045; Q92928:RAB1C; NbExp=1; IntAct=EBI-401755, EBI-1760061; Q92929:rab6b; NbExp=1; IntAct=EBI-401755, EBI-1760079; Q92930:RAB8B; NbExp=1; IntAct=EBI-401755, EBI-1760095; Q92942:RGL2; NbExp=1; IntAct=EBI-401755, EBI-1760273; Q86UR5:RIMS1; NbExp=1; IntAct=EBI-401755, EBI-1043236; Q9UQ26:RIMS2; NbExp=1; IntAct=EBI-401755, EBI-1756749; Q8TB24:RIN3; NbExp=1; IntAct=EBI-401755, EBI-1570523; Q92963:RIT1; NbExp=1; IntAct=EBI-401755, EBI-365845; Q99578:RIT2; NbExp=1; IntAct=EBI-401755, EBI-365914; Q9NRR4:RNASEN; NbExp=1; IntAct=EBI-401755, EBI-528367; Q8IWN7:RP1L1; NbExp=1; IntAct=EBI-401755, EBI-1757848; P26373:RPL13; NbExp=1; IntAct=EBI-401755, EBI-356849; P78345:RPP38; NbExp=1; IntAct=EBI-401755, EBI-366493; Q8IZ73:RPUSD2; NbExp=1; IntAct=EBI-401755, EBI-1965305; P10301:RRAS; NbExp=1; IntAct=EBI-401755, EBI-968703; P21817:RYR1; NbExp=1; IntAct=EBI-401755, EBI-1221290; Q96GP6:SCARF2; NbExp=1; IntAct=EBI-401755, EBI-1752088; O75326:SEMA7A; NbExp=1; IntAct=EBI-401755, EBI-1753538; Q9NZV5:SEPN1; NbExp=1; IntAct=EBI-401755, EBI-1751965; Q15427:SF3B4; NbExp=1; IntAct=EBI-401755, EBI-348469; Q9UPX8:SHANK2; NbExp=1; IntAct=EBI-401755, EBI-1570571; Q9BYB0:SHANK3; NbExp=1; IntAct=EBI-401755, EBI-1752330; Q13796:SHROOM2; NbExp=1; IntAct=EBI-401755, EBI-1644065; Q9UHI7:SLC23A1; NbExp=1; IntAct=EBI-401755, EBI-1759386; O60721:SLC24A1; NbExp=1; IntAct=EBI-401755, EBI-1753504; Q92959:SLCO2A1; NbExp=1; IntAct=EBI-401755, EBI-1760532; P84022:SMAD3; NbExp=1; IntAct=EBI-401755, EBI-347161; Q92922:SMARCC1; NbExp=1; IntAct=EBI-401755, EBI-355653; Q8TAQ2:SMARCC2; NbExp=1; IntAct=EBI-401755, EBI-357418; Q96GM5:SMARCD1; NbExp=1; IntAct=EBI-401755, EBI-358489; Q92925:SMARCD2; NbExp=1; IntAct=EBI-401755, EBI-358441; Q92926:SMARCD3; NbExp=1; IntAct=EBI-401755, EBI-1760029; Q92966:SNAPC3; NbExp=1; IntAct=EBI-401755, EBI-1760638; Q9UMY4:SNX12; NbExp=1; IntAct=EBI-401755, EBI-1752602; Q15036:SNX17; NbExp=1; IntAct=EBI-401755, EBI-1752620; O60493:SNX3; NbExp=1; IntAct=EBI-401755, EBI-727209; Q9UNH6:SNX7; NbExp=1; IntAct=EBI-401755, EBI-751422; Q9Y5X2:SNX8; NbExp=1; IntAct=EBI-401755, EBI-1752557; Q07889:SOS1; NbExp=3; IntAct=EBI-401755, EBI-297487; Q07890:SOS2; NbExp=3; IntAct=EBI-401755, EBI-298181; P08047:SP1; NbExp=1; IntAct=EBI-401755, EBI-298336; Q96T58:SPEN; NbExp=1; IntAct=EBI-401755, EBI-765739; P78524:ST5; NbExp=1; IntAct=EBI-401755, EBI-962633; Q9UJT2:STK22S1; NbExp=1; IntAct=EBI-401755, EBI-852101; Q9H5I1:SUV39H2; NbExp=1; IntAct=EBI-401755, EBI-723127; O15056:SYNJ2; NbExp=1; IntAct=EBI-401755, EBI-310513; O43493:TGOLN2; NbExp=1; IntAct=EBI-401755, EBI-1752146; P42167:TMPO; NbExp=1; IntAct=EBI-401755, EBI-455283; Q92956:TNFRSF14; NbExp=1; IntAct=EBI-401755, EBI-1056653; Q92973:TNPO1; NbExp=1; IntAct=EBI-401755, EBI-286693; Q9ULW0:TPX2; NbExp=1; IntAct=EBI-401755, EBI-1037322; Q9BWF2:TRAIP; NbExp=1; IntAct=EBI-401755, EBI-1756205; Q9HCM9:TRIM39; NbExp=1; IntAct=EBI-401755, EBI-739510; O00294:TULP1; NbExp=1; IntAct=EBI-401755, EBI-1756778; Q16851:UGP2; NbExp=1; IntAct=EBI-401755, EBI-743729; P15498:VAV1; NbExp=1; IntAct=EBI-401755, EBI-625518; Q96RL7:VPS13A; NbExp=1; IntAct=EBI-401755, EBI-1752583; O00401:WASL; NbExp=1; IntAct=EBI-401755, EBI-957615; Q9UMN6:WBP7; NbExp=1; IntAct=EBI-401755, EBI-765774; Q92970:zf30; NbExp=1; IntAct=EBI-401755, EBI-1760698; Q92967:ZF6; NbExp=1; IntAct=EBI-401755, EBI-1760656; Q9BRR0:ZKSCAN3; NbExp=1; IntAct=EBI-401755, EBI-1965777; Q96GC6:ZNF274; NbExp=1; IntAct=EBI-401755, EBI-1965735; Q5JNZ3:ZNF311; NbExp=1; IntAct=EBI-401755, EBI-1965761; P17041:ZNF32; NbExp=1; IntAct=EBI-401755, EBI-1965483; SUBCELLULAR LOCATION: Golgi apparatus (By similarity). ALTERNATIVE PRODUCTS: Event=Alternative splicing; Named isoforms=2; Comment=Additional isoforms seem to exist; Name=1; Synonyms=Ash-L; IsoId=P62993-1, P29354-1; Sequence=Displayed; Name=GRB3-3; IsoId=P62993-2, P29354-2; Sequence=VSP_001839; DOMAIN: The SH3 domains mediate interaction with RALGPS1 and SHB. SIMILARITY: Belongs to the GRB2/sem-5/DRK family. SIMILARITY: Contains 1 SH2 domain. SIMILARITY: Contains 2 SH3 domains. WEB RESOURCE: Name=Atlas of Genetics and Cytogenetics in Oncology and Haematology; URL="http://atlasgeneticsoncology.org/Genes/GRB2ID386ch17q25.html";</bp:COMMENT>
  </bp:protein>
  <bp:unificationXref rdf:ID="UniProt_P62993">
    <bp:DB rdf:datatype="http://www.w3.org/2001/XMLSchema#string">UniProt</bp:DB>
    <bp:ID rdf:datatype="http://www.w3.org/2001/XMLSchema#string">P62993</bp:ID>
  </bp:unificationXref>
  <bp:sequenceParticipant rdf:ID="Son_of_sevenless_protein_homolog_1__cytosol_">
    <bp:CELLULAR-LOCATION rdf:resource="#cytosol" />
    <bp:PHYSICAL-ENTITY rdf:resource="#UniProt_Q07889_RecName__Full_Son_of_sevenless_homolog_1__Short_SOS_1__GN___Name_SOS1__OS___Homo_sapiens__Human_" />
    <bp:COMMENT rdf:datatype="http://www.w3.org/2001/XMLSchema#string">Reactome DB_ID: 64847</bp:COMMENT>
    <bp:STOICHIOMETRIC-COEFFICIENT rdf:datatype="http://www.w3.org/2001/XMLSchema#double">1</bp:STOICHIOMETRIC-COEFFICIENT>
  </bp:sequenceParticipant>
  <bp:protein rdf:ID="UniProt_Q07889_RecName__Full_Son_of_sevenless_homolog_1__Short_SOS_1__GN___Name_SOS1__OS___Homo_sapiens__Human_">
    <bp:DATA-SOURCE rdf:resource="#ReactomeDataSource" />
    <bp:ORGANISM rdf:resource="#Homo_sapiens" />
    <bp:NAME rdf:datatype="http://www.w3.org/2001/XMLSchema#string">UniProt:Q07889 RecName: Full=Son of sevenless homolog 1; Short=SOS-1;
GN   Name=SOS1;
OS   Homo sapiens (Human)</bp:NAME>
    <bp:SYNONYMS rdf:datatype="http://www.w3.org/2001/XMLSchema#string">SOS1</bp:SYNONYMS>
    <bp:XREF rdf:resource="#UniProt_Q07889" />
    <bp:COMMENT rdf:datatype="http://www.w3.org/2001/XMLSchema#string">FUNCTION: Promotes the exchange of Ras-bound GDP by GTP. SUBUNIT: Interacts with GRB2. Forms a complex with phosphorylated MUC1 and GRB2 (via its SH3 domains). Interacts with phosphorylated LAT2. INTERACTION: Q9Y5K6:CD2AP; NbExp=1; IntAct=EBI-297487, EBI-298152; P46108:CRK; NbExp=1; IntAct=EBI-297487, EBI-886; P06241:FYN; NbExp=1; IntAct=EBI-297487, EBI-515315; P62993:GRB2; NbExp=3; IntAct=EBI-297487, EBI-401755; P08631:HCK; NbExp=1; IntAct=EBI-297487, EBI-346340; P01112:HRAS; NbExp=1; IntAct=EBI-297487, EBI-350145; P16333:NCK1; NbExp=2; IntAct=EBI-297487, EBI-389883; Q9UKS6:PACSIN3; NbExp=2; IntAct=EBI-297487, EBI-77926; P27986:PIK3R1; NbExp=1; IntAct=EBI-297487, EBI-79464; P19174:PLCG1; NbExp=1; IntAct=EBI-297487, EBI-79387; Q96RF0:SNX18; NbExp=1; IntAct=EBI-297487, EBI-298169; Q9Y5X1:SNX9; NbExp=2; IntAct=EBI-297487, EBI-77848; P12931:SRC; NbExp=1; IntAct=EBI-297487, EBI-621482; TISSUE SPECIFICITY: Expressed in gingival tissues. DISEASE: Defects in SOS1 are the cause of gingival fibromatosis 1 (GGF1) [MIM:135300]; also designated GINGF1. Gingival fibromatosis is a rare overgrowth condition characterized by a benign, slowly progressive, nonhemorrhagic, fibrous enlargement of maxillary and mandibular keratinized gingiva. GGF1 is usually transmitted as an autosomal dominant trait, although sporadic cases are common. DISEASE: Defects in SOS1 are the cause of Noonan syndrome type 4 (NS4) [MIM:610733]. NS4 is an autosomal dominant disorder characterized by dysmorphic facial features, short stature, hypertelorism, cardiac anomalies, deafness, motor delay, and a bleeding diathesis. It is a genetically heterogeneous and relatively common syndrome, with an estimated incidence of 1 in 1000-2500 live births. Rarely, NS4 is associated with juvenile myelomonocytic leukemia (JMML). SOS1 mutations engender a high prevalence of pulmonary valve disease; atrial septal defects are less common. SIMILARITY: Contains 1 DH (DBL-homology) domain. SIMILARITY: Contains 1 N-terminal Ras-GEF domain. SIMILARITY: Contains 1 PH domain. SIMILARITY: Contains 1 Ras-GEF domain. WEB RESOURCE: Name=GeneReviews; URL="http://www.genetests.org/query?gene=SOS1"; WEB RESOURCE: Name=Wikipedia; Note=Son of sevenless entry; URL="http://en.wikipedia.org/wiki/Son_of_Sevenless";</bp:COMMENT>
  </bp:protein>
  <bp:unificationXref rdf:ID="UniProt_Q07889">
    <bp:DB rdf:datatype="http://www.w3.org/2001/XMLSchema#string">UniProt</bp:DB>
    <bp:ID rdf:datatype="http://www.w3.org/2001/XMLSchema#string">Q07889</bp:ID>
  </bp:unificationXref>
  <bp:physicalEntityParticipant rdf:ID="GRB2_SOS__cytosol_">
    <bp:CELLULAR-LOCATION rdf:resource="#cytosol" />
    <bp:PHYSICAL-ENTITY rdf:resource="#GRB2_SOS__cytosol_1" />
    <bp:COMMENT rdf:datatype="http://www.w3.org/2001/XMLSchema#string">Reactome DB_ID: 109797</bp:COMMENT>
    <bp:STOICHIOMETRIC-COEFFICIENT rdf:datatype="http://www.w3.org/2001/XMLSchema#double">1</bp:STOICHIOMETRIC-COEFFICIENT>
  </bp:physicalEntityParticipant>
  <bp:complex rdf:ID="GRB2_SOS__cytosol_1">
    <bp:COMPONENTS rdf:resource="#GRB2__cytosol_1" />
    <bp:COMPONENTS rdf:resource="#Son_of_sevenless_protein_homolog_1__cytosol_1" />
    <bp:ORGANISM rdf:resource="#Homo_sapiens" />
    <bp:NAME rdf:datatype="http://www.w3.org/2001/XMLSchema#string">GRB2:SOS [cytosol]</bp:NAME>
    <bp:SHORT-NAME rdf:datatype="http://www.w3.org/2001/XMLSchema#string">GRB2:SOS</bp:SHORT-NAME>
    <bp:XREF rdf:resource="#Reactome109797" />
    <bp:XREF rdf:resource="#REACT_4435.1" />
    <bp:DATA-SOURCE rdf:resource="#ReactomeDataSource" />
  </bp:complex>
  <bp:sequenceParticipant rdf:ID="GRB2__cytosol_1">
    <bp:CELLULAR-LOCATION rdf:resource="#cytosol" />
    <bp:SEQUENCE-FEATURE-LIST rdf:resource="#GRB_2___SH2_domain" />
    <bp:SEQUENCE-FEATURE-LIST rdf:resource="#GRB_2___SH3_domain" />
    <bp:PHYSICAL-ENTITY rdf:resource="#UniProt_P62993_1_RecName__Full_Growth_factor_receptor_bound_protein_2__AltName__Full_Adapter_protein_GRB2__AltName__Full_SH2_SH3_adapter_GRB2__AltName__Full_Protein_Ash__GN___Name_GRB2__Synonyms_ASH__OS___Homo_sapiens__Human_" />
    <bp:COMMENT rdf:datatype="http://www.w3.org/2001/XMLSchema#string">Reactome DB_ID: 74686</bp:COMMENT>
    <bp:STOICHIOMETRIC-COEFFICIENT rdf:datatype="http://www.w3.org/2001/XMLSchema#double">1</bp:STOICHIOMETRIC-COEFFICIENT>
  </bp:sequenceParticipant>
  <bp:sequenceParticipant rdf:ID="Son_of_sevenless_protein_homolog_1__cytosol_1">
    <bp:CELLULAR-LOCATION rdf:resource="#cytosol" />
    <bp:PHYSICAL-ENTITY rdf:resource="#UniProt_Q07889_RecName__Full_Son_of_sevenless_homolog_1__Short_SOS_1__GN___Name_SOS1__OS___Homo_sapiens__Human_" />
    <bp:COMMENT rdf:datatype="http://www.w3.org/2001/XMLSchema#string">Reactome DB_ID: 64847</bp:COMMENT>
    <bp:STOICHIOMETRIC-COEFFICIENT rdf:datatype="http://www.w3.org/2001/XMLSchema#double">1</bp:STOICHIOMETRIC-COEFFICIENT>
  </bp:sequenceParticipant>
  <bp:unificationXref rdf:ID="Reactome109797">
    <bp:DB rdf:datatype="http://www.w3.org/2001/XMLSchema#string">Reactome</bp:DB>
    <bp:ID rdf:datatype="http://www.w3.org/2001/XMLSchema#string">109797</bp:ID>
    <bp:COMMENT rdf:datatype="http://www.w3.org/2001/XMLSchema#string">Database identifier. Use this URL to connect to the web page of this instance in Reactome: http://www.reactome.org/cgi-bin/eventbrowser?DB=gk_current&amp;ID=109797</bp:COMMENT>
  </bp:unificationXref>
  <bp:unificationXref rdf:ID="REACT_4435.1">
    <bp:DB rdf:datatype="http://www.w3.org/2001/XMLSchema#string">Reactome</bp:DB>
    <bp:ID rdf:datatype="http://www.w3.org/2001/XMLSchema#string">REACT_4435</bp:ID>
    <bp:ID-VERSION rdf:datatype="http://www.w3.org/2001/XMLSchema#string">1</bp:ID-VERSION>
    <bp:COMMENT rdf:datatype="http://www.w3.org/2001/XMLSchema#string">Reactome stable identifier. Use this URL to connect to the web page of this instance in Reactome: http://www.reactome.org/cgi-bin/eventbrowser_st_id?ST_ID=REACT_4435.1</bp:COMMENT>
  </bp:unificationXref>
  <bp:unificationXref rdf:ID="Reactome109813">
    <bp:DB rdf:datatype="http://www.w3.org/2001/XMLSchema#string">Reactome</bp:DB>
    <bp:ID rdf:datatype="http://www.w3.org/2001/XMLSchema#string">109813</bp:ID>
    <bp:COMMENT rdf:datatype="http://www.w3.org/2001/XMLSchema#string">Database identifier. Use this URL to connect to the web page of this instance in Reactome: http://www.reactome.org/cgi-bin/eventbrowser?DB=gk_current&amp;ID=109813</bp:COMMENT>
  </bp:unificationXref>
  <bp:unificationXref rdf:ID="REACT_2257.3">
    <bp:DB rdf:datatype="http://www.w3.org/2001/XMLSchema#string">Reactome</bp:DB>
    <bp:ID rdf:datatype="http://www.w3.org/2001/XMLSchema#string">REACT_2257</bp:ID>
    <bp:ID-VERSION rdf:datatype="http://www.w3.org/2001/XMLSchema#string">3</bp:ID-VERSION>
    <bp:COMMENT rdf:datatype="http://www.w3.org/2001/XMLSchema#string">Reactome stable identifier. Use this URL to connect to the web page of this instance in Reactome: http://www.reactome.org/cgi-bin/eventbrowser_st_id?ST_ID=REACT_2257.3</bp:COMMENT>
  </bp:unificationXref>
  <bp:publicationXref rdf:ID="Pubmed_8479541">
    <bp:ID rdf:datatype="http://www.w3.org/2001/XMLSchema#string">8479541</bp:ID>
    <bp:DB rdf:datatype="http://www.w3.org/2001/XMLSchema#string">Pubmed</bp:DB>
    <bp:YEAR rdf:datatype="http://www.w3.org/2001/XMLSchema#int">1993</bp:YEAR>
    <bp:TITLE rdf:datatype="http://www.w3.org/2001/XMLSchema#string">Guanine-nucleotide-releasing factor hSos1 binds to Grb2 and links receptor tyrosine kinases to Ras signalling.</bp:TITLE>
    <bp:AUTHORS rdf:datatype="http://www.w3.org/2001/XMLSchema#string">Li, N</bp:AUTHORS>
    <bp:AUTHORS rdf:datatype="http://www.w3.org/2001/XMLSchema#string">Batzer, A</bp:AUTHORS>
    <bp:AUTHORS rdf:datatype="http://www.w3.org/2001/XMLSchema#string">Daly, R</bp:AUTHORS>
    <bp:AUTHORS rdf:datatype="http://www.w3.org/2001/XMLSchema#string">Yajnik, V</bp:AUTHORS>
    <bp:AUTHORS rdf:datatype="http://www.w3.org/2001/XMLSchema#string">Skolnik, E</bp:AUTHORS>
    <bp:AUTHORS rdf:datatype="http://www.w3.org/2001/XMLSchema#string">Margolis, B</bp:AUTHORS>
    <bp:AUTHORS rdf:datatype="http://www.w3.org/2001/XMLSchema#string">Schlessinger, J</bp:AUTHORS>
    <bp:SOURCE rdf:datatype="http://www.w3.org/2001/XMLSchema#string">Nature 363:85-8</bp:SOURCE>
  </bp:publicationXref>
  <bp:pathwayStep rdf:ID="Grb2_binds_SosStep">
    <bp:STEP-INTERACTIONS rdf:resource="#Grb2_binds_Sos" />
    <bp:NEXT-STEP rdf:resource="#Sos_Grb2_complex_binds_to_EGF_EGFR_complexStep" />
    <bp:NEXT-STEP rdf:resource="#Sos_Grb2_binds_to_Phospho_Shc_EGF_Phospho_EGFRStep" />
  </bp:pathwayStep>
  <bp:biochemicalReaction rdf:ID="Sos_Grb2_complex_binds_to_EGF_EGFR_complex">
    <bp:LEFT rdf:resource="#GRB2_SOS__cytosol_2" />
    <bp:LEFT rdf:resource="#EGF_Phospho_EGFR__Y992__Y1068__Y1086__Y1148__Y1173__dimer__plasma_membrane_7" />
    <bp:RIGHT rdf:resource="#GRB2_SOS_EGF_Phospho_EGFR_dimer__plasma_membrane_" />
    <bp:NAME rdf:datatype="http://www.w3.org/2001/XMLSchema#string">Sos:Grb2 complex binds to EGF:EGFR complex</bp:NAME>
    <bp:SHORT-NAME rdf:datatype="http://www.w3.org/2001/XMLSchema#string">Sos:Grb2 complex binds to EGF:EGFR complex</bp:SHORT-NAME>
    <bp:XREF rdf:resource="#Reactome177943" />
    <bp:XREF rdf:resource="#REACT_12392.1" />
    <bp:COMMENT rdf:datatype="http://www.w3.org/2001/XMLSchema#string">Cytoplasmic target proteins containing the SH2 domain can bind to activated EGFR. One such protein, growth factor receptor-bound protein 2 (GRB2), can bind activated EGFR with its SH2 domain whilst in complex with SOS through its SH3 domain. GRB2 can bind at either Y1068 and/or Y1086 tyrosine autophosphorylation sites on the receptor.</bp:COMMENT>
    <bp:XREF rdf:resource="#Pubmed_7527043" />
    <bp:XREF rdf:resource="#Pubmed_7518560" />
    <bp:DATA-SOURCE rdf:resource="#ReactomeDataSource" />
    <bp:COMMENT rdf:datatype="http://www.w3.org/2001/XMLSchema#string">Authored: Castagnoli, L, 2006-10-10 13:09:34</bp:COMMENT>
    <bp:COMMENT rdf:datatype="http://www.w3.org/2001/XMLSchema#string">Reviewed: Heldin, CH, 2008-02-12 09:44:02</bp:COMMENT>
  </bp:biochemicalReaction>
  <bp:physicalEntityParticipant rdf:ID="GRB2_SOS__cytosol_2">
    <bp:CELLULAR-LOCATION rdf:resource="#cytosol" />
    <bp:PHYSICAL-ENTITY rdf:resource="#GRB2_SOS__cytosol_1" />
    <bp:COMMENT rdf:datatype="http://www.w3.org/2001/XMLSchema#string">Reactome DB_ID: 109797</bp:COMMENT>
    <bp:STOICHIOMETRIC-COEFFICIENT rdf:datatype="http://www.w3.org/2001/XMLSchema#double">1</bp:STOICHIOMETRIC-COEFFICIENT>
  </bp:physicalEntityParticipant>
  <bp:physicalEntityParticipant rdf:ID="EGF_Phospho_EGFR__Y992__Y1068__Y1086__Y1148__Y1173__dimer__plasma_membrane_7">
    <bp:CELLULAR-LOCATION rdf:resource="#plasma_membrane" />
    <bp:PHYSICAL-ENTITY rdf:resource="#EGF_Phospho_EGFR__Y992__Y1068__Y1086__Y1148__Y1173__dimer__plasma_membrane_1" />
    <bp:COMMENT rdf:datatype="http://www.w3.org/2001/XMLSchema#string">Reactome DB_ID: 179882</bp:COMMENT>
    <bp:STOICHIOMETRIC-COEFFICIENT rdf:datatype="http://www.w3.org/2001/XMLSchema#double">1</bp:STOICHIOMETRIC-COEFFICIENT>
  </bp:physicalEntityParticipant>
  <bp:physicalEntityParticipant rdf:ID="GRB2_SOS_EGF_Phospho_EGFR_dimer__plasma_membrane_">
    <bp:CELLULAR-LOCATION rdf:resource="#plasma_membrane" />
    <bp:PHYSICAL-ENTITY rdf:resource="#GRB2_SOS_EGF_Phospho_EGFR_dimer__plasma_membrane_1" />
    <bp:COMMENT rdf:datatype="http://www.w3.org/2001/XMLSchema#string">Reactome DB_ID: 179820</bp:COMMENT>
    <bp:STOICHIOMETRIC-COEFFICIENT rdf:datatype="http://www.w3.org/2001/XMLSchema#double">1</bp:STOICHIOMETRIC-COEFFICIENT>
  </bp:physicalEntityParticipant>
  <bp:complex rdf:ID="GRB2_SOS_EGF_Phospho_EGFR_dimer__plasma_membrane_1">
    <bp:COMPONENTS rdf:resource="#GRB2_SOS__cytosol_3" />
    <bp:COMPONENTS rdf:resource="#EGF_Phospho_EGFR__Y992__Y1068__Y1086__Y1148__Y1173__dimer__plasma_membrane_8" />
    <bp:ORGANISM rdf:resource="#Homo_sapiens" />
    <bp:NAME rdf:datatype="http://www.w3.org/2001/XMLSchema#string">GRB2:SOS-EGF-Phospho-EGFR dimer [plasma membrane]</bp:NAME>
    <bp:SHORT-NAME rdf:datatype="http://www.w3.org/2001/XMLSchema#string">GRB2:SOS-EGF-Phospho-EGFR dimer</bp:SHORT-NAME>
    <bp:XREF rdf:resource="#Reactome179820" />
    <bp:XREF rdf:resource="#REACT_12657.1" />
    <bp:DATA-SOURCE rdf:resource="#ReactomeDataSource" />
  </bp:complex>
  <bp:physicalEntityParticipant rdf:ID="GRB2_SOS__cytosol_3">
    <bp:CELLULAR-LOCATION rdf:resource="#cytosol" />
    <bp:PHYSICAL-ENTITY rdf:resource="#GRB2_SOS__cytosol_1" />
    <bp:COMMENT rdf:datatype="http://www.w3.org/2001/XMLSchema#string">Reactome DB_ID: 109797</bp:COMMENT>
    <bp:STOICHIOMETRIC-COEFFICIENT rdf:datatype="http://www.w3.org/2001/XMLSchema#double">1</bp:STOICHIOMETRIC-COEFFICIENT>
  </bp:physicalEntityParticipant>
  <bp:physicalEntityParticipant rdf:ID="EGF_Phospho_EGFR__Y992__Y1068__Y1086__Y1148__Y1173__dimer__plasma_membrane_8">
    <bp:CELLULAR-LOCATION rdf:resource="#plasma_membrane" />
    <bp:PHYSICAL-ENTITY rdf:resource="#EGF_Phospho_EGFR__Y992__Y1068__Y1086__Y1148__Y1173__dimer__plasma_membrane_1" />
    <bp:COMMENT rdf:datatype="http://www.w3.org/2001/XMLSchema#string">Reactome DB_ID: 179882</bp:COMMENT>
    <bp:STOICHIOMETRIC-COEFFICIENT rdf:datatype="http://www.w3.org/2001/XMLSchema#double">1</bp:STOICHIOMETRIC-COEFFICIENT>
  </bp:physicalEntityParticipant>
  <bp:unificationXref rdf:ID="Reactome179820">
    <bp:DB rdf:datatype="http://www.w3.org/2001/XMLSchema#string">Reactome</bp:DB>
    <bp:ID rdf:datatype="http://www.w3.org/2001/XMLSchema#string">179820</bp:ID>
    <bp:COMMENT rdf:datatype="http://www.w3.org/2001/XMLSchema#string">Database identifier. Use this URL to connect to the web page of this instance in Reactome: http://www.reactome.org/cgi-bin/eventbrowser?DB=gk_current&amp;ID=179820</bp:COMMENT>
  </bp:unificationXref>
  <bp:unificationXref rdf:ID="REACT_12657.1">
    <bp:DB rdf:datatype="http://www.w3.org/2001/XMLSchema#string">Reactome</bp:DB>
    <bp:ID rdf:datatype="http://www.w3.org/2001/XMLSchema#string">REACT_12657</bp:ID>
    <bp:ID-VERSION rdf:datatype="http://www.w3.org/2001/XMLSchema#string">1</bp:ID-VERSION>
    <bp:COMMENT rdf:datatype="http://www.w3.org/2001/XMLSchema#string">Reactome stable identifier. Use this URL to connect to the web page of this instance in Reactome: http://www.reactome.org/cgi-bin/eventbrowser_st_id?ST_ID=REACT_12657.1</bp:COMMENT>
  </bp:unificationXref>
  <bp:unificationXref rdf:ID="Reactome177943">
    <bp:DB rdf:datatype="http://www.w3.org/2001/XMLSchema#string">Reactome</bp:DB>
    <bp:ID rdf:datatype="http://www.w3.org/2001/XMLSchema#string">177943</bp:ID>
    <bp:COMMENT rdf:datatype="http://www.w3.org/2001/XMLSchema#string">Database identifier. Use this URL to connect to the web page of this instance in Reactome: http://www.reactome.org/cgi-bin/eventbrowser?DB=gk_current&amp;ID=177943</bp:COMMENT>
  </bp:unificationXref>
  <bp:unificationXref rdf:ID="REACT_12392.1">
    <bp:DB rdf:datatype="http://www.w3.org/2001/XMLSchema#string">Reactome</bp:DB>
    <bp:ID rdf:datatype="http://www.w3.org/2001/XMLSchema#string">REACT_12392</bp:ID>
    <bp:ID-VERSION rdf:datatype="http://www.w3.org/2001/XMLSchema#string">1</bp:ID-VERSION>
    <bp:COMMENT rdf:datatype="http://www.w3.org/2001/XMLSchema#string">Reactome stable identifier. Use this URL to connect to the web page of this instance in Reactome: http://www.reactome.org/cgi-bin/eventbrowser_st_id?ST_ID=REACT_12392.1</bp:COMMENT>
  </bp:unificationXref>
  <bp:publicationXref rdf:ID="Pubmed_7527043">
    <bp:ID rdf:datatype="http://www.w3.org/2001/XMLSchema#string">7527043</bp:ID>
    <bp:DB rdf:datatype="http://www.w3.org/2001/XMLSchema#string">Pubmed</bp:DB>
    <bp:YEAR rdf:datatype="http://www.w3.org/2001/XMLSchema#int">1994</bp:YEAR>
    <bp:TITLE rdf:datatype="http://www.w3.org/2001/XMLSchema#string">Grb2/Ash binds directly to tyrosines 1068 and 1086 and indirectly to tyrosine 1148 of activated human epidermal growth factor receptors in intact cells</bp:TITLE>
    <bp:AUTHORS rdf:datatype="http://www.w3.org/2001/XMLSchema#string">Okutani, T</bp:AUTHORS>
    <bp:AUTHORS rdf:datatype="http://www.w3.org/2001/XMLSchema#string">Okabayashi, Y</bp:AUTHORS>
    <bp:AUTHORS rdf:datatype="http://www.w3.org/2001/XMLSchema#string">Kido, Y</bp:AUTHORS>
    <bp:AUTHORS rdf:datatype="http://www.w3.org/2001/XMLSchema#string">Sugimoto, Y</bp:AUTHORS>
    <bp:AUTHORS rdf:datatype="http://www.w3.org/2001/XMLSchema#string">Sakaguchi, K</bp:AUTHORS>
    <bp:AUTHORS rdf:datatype="http://www.w3.org/2001/XMLSchema#string">Matuoka, K</bp:AUTHORS>
    <bp:AUTHORS rdf:datatype="http://www.w3.org/2001/XMLSchema#string">Takenawa, T</bp:AUTHORS>
    <bp:AUTHORS rdf:datatype="http://www.w3.org/2001/XMLSchema#string">Kasuga, M</bp:AUTHORS>
    <bp:SOURCE rdf:datatype="http://www.w3.org/2001/XMLSchema#string">J Biol Chem 269:31310-4</bp:SOURCE>
  </bp:publicationXref>
  <bp:publicationXref rdf:ID="Pubmed_7518560">
    <bp:ID rdf:datatype="http://www.w3.org/2001/XMLSchema#string">7518560</bp:ID>
    <bp:DB rdf:datatype="http://www.w3.org/2001/XMLSchema#string">Pubmed</bp:DB>
    <bp:YEAR rdf:datatype="http://www.w3.org/2001/XMLSchema#int">1994</bp:YEAR>
    <bp:TITLE rdf:datatype="http://www.w3.org/2001/XMLSchema#string">Hierarchy of binding sites for Grb2 and Shc on the epidermal growth factor receptor</bp:TITLE>
    <bp:AUTHORS rdf:datatype="http://www.w3.org/2001/XMLSchema#string">Batzer, AG</bp:AUTHORS>
    <bp:AUTHORS rdf:datatype="http://www.w3.org/2001/XMLSchema#string">Rotin, D</bp:AUTHORS>
    <bp:AUTHORS rdf:datatype="http://www.w3.org/2001/XMLSchema#string">Urena, JM</bp:AUTHORS>
    <bp:AUTHORS rdf:datatype="http://www.w3.org/2001/XMLSchema#string">Skolnik, EY</bp:AUTHORS>
    <bp:AUTHORS rdf:datatype="http://www.w3.org/2001/XMLSchema#string">Schlessinger, J</bp:AUTHORS>
    <bp:SOURCE rdf:datatype="http://www.w3.org/2001/XMLSchema#string">Mol Cell Biol 14:5192-201</bp:SOURCE>
  </bp:publicationXref>
  <bp:pathwayStep rdf:ID="Sos_Grb2_complex_binds_to_EGF_EGFR_complexStep">
    <bp:STEP-INTERACTIONS rdf:resource="#Sos_Grb2_complex_binds_to_EGF_EGFR_complex" />
    <bp:NEXT-STEP rdf:resource="#Sos_mediated_nucleotide_exchange_of_Ras__EGF_EGFR_Sos_Grb2_Step" />
  </bp:pathwayStep>
  <bp:biochemicalReaction rdf:ID="Sos_mediated_nucleotide_exchange_of_Ras__EGF_EGFR_Sos_Grb2_">
    <bp:LEFT rdf:resource="#GTP__cytosol_" />
    <bp:LEFT rdf:resource="#p21_RAS_GDP__plasma_membrane_" />
    <bp:RIGHT rdf:resource="#GDP__cytosol_1" />
    <bp:RIGHT rdf:resource="#p21_RAS_GTP__plasma_membrane_" />
    <bp:NAME rdf:datatype="http://www.w3.org/2001/XMLSchema#string">Sos-mediated nucleotide exchange of Ras (EGF:EGFR-Sos:Grb2)</bp:NAME>
    <bp:SHORT-NAME rdf:datatype="http://www.w3.org/2001/XMLSchema#string">Sos-mediated nucleotide exchange of Ras (EGF:EGFR-Sos:Grb2)</bp:SHORT-NAME>
    <bp:XREF rdf:resource="#Reactome177938" />
    <bp:XREF rdf:resource="#REACT_12386.1" />
    <bp:COMMENT rdf:datatype="http://www.w3.org/2001/XMLSchema#string">The guanine nucleotide exchange factor SOS interacts with EGFR through the adaptor protein, GRB2. Upon formation of this complex, SOS activates Ras by promoting GDP release and GTP binding.</bp:COMMENT>
    <bp:XREF rdf:resource="#Pubmed_8493579" />
    <bp:DATA-SOURCE rdf:resource="#ReactomeDataSource" />
    <bp:COMMENT rdf:datatype="http://www.w3.org/2001/XMLSchema#string">Authored: Castagnoli, L, 2006-10-10 13:09:34</bp:COMMENT>
    <bp:COMMENT rdf:datatype="http://www.w3.org/2001/XMLSchema#string">Reviewed: Heldin, CH, 2008-02-12 09:44:02</bp:COMMENT>
  </bp:biochemicalReaction>
  <bp:physicalEntityParticipant rdf:ID="GTP__cytosol_">
    <bp:CELLULAR-LOCATION rdf:resource="#cytosol" />
    <bp:PHYSICAL-ENTITY rdf:resource="#GTP__ChEBI_15996_" />
    <bp:COMMENT rdf:datatype="http://www.w3.org/2001/XMLSchema#string">Reactome DB_ID: 29438</bp:COMMENT>
    <bp:STOICHIOMETRIC-COEFFICIENT rdf:datatype="http://www.w3.org/2001/XMLSchema#double">1</bp:STOICHIOMETRIC-COEFFICIENT>
  </bp:physicalEntityParticipant>
  <bp:smallMolecule rdf:ID="GTP__ChEBI_15996_">
    <bp:DATA-SOURCE rdf:resource="#ReactomeDataSource" />
    <bp:NAME rdf:datatype="http://www.w3.org/2001/XMLSchema#string">GTP [ChEBI:15996]</bp:NAME>
    <bp:SHORT-NAME rdf:datatype="http://www.w3.org/2001/XMLSchema#string">GTP</bp:SHORT-NAME>
    <bp:SYNONYMS rdf:datatype="http://www.w3.org/2001/XMLSchema#string">Guanosine 5'-triphosphate</bp:SYNONYMS>
    <bp:XREF rdf:resource="#ChEBI_15996" />
  </bp:smallMolecule>
  <bp:unificationXref rdf:ID="ChEBI_15996">
    <bp:DB rdf:datatype="http://www.w3.org/2001/XMLSchema#string">ChEBI</bp:DB>
    <bp:ID rdf:datatype="http://www.w3.org/2001/XMLSchema#string">15996</bp:ID>
  </bp:unificationXref>
  <bp:physicalEntityParticipant rdf:ID="p21_RAS_GDP__plasma_membrane_">
    <bp:CELLULAR-LOCATION rdf:resource="#plasma_membrane" />
    <bp:PHYSICAL-ENTITY rdf:resource="#p21_RAS_GDP__plasma_membrane_1" />
    <bp:COMMENT rdf:datatype="http://www.w3.org/2001/XMLSchema#string">Reactome DB_ID: 109796</bp:COMMENT>
    <bp:STOICHIOMETRIC-COEFFICIENT rdf:datatype="http://www.w3.org/2001/XMLSchema#double">1</bp:STOICHIOMETRIC-COEFFICIENT>
  </bp:physicalEntityParticipant>
  <bp:complex rdf:ID="p21_RAS_GDP__plasma_membrane_1">
    <bp:COMPONENTS rdf:resource="#GDP__cytosol_" />
    <bp:COMPONENTS rdf:resource="#p21_RAS__plasma_membrane_" />
    <bp:ORGANISM rdf:resource="#Homo_sapiens" />
    <bp:NAME rdf:datatype="http://www.w3.org/2001/XMLSchema#string">p21 RAS:GDP [plasma membrane]</bp:NAME>
    <bp:SHORT-NAME rdf:datatype="http://www.w3.org/2001/XMLSchema#string">p21 RAS:GDP</bp:SHORT-NAME>
    <bp:XREF rdf:resource="#Reactome109796" />
    <bp:XREF rdf:resource="#REACT_2657.1" />
    <bp:DATA-SOURCE rdf:resource="#ReactomeDataSource" />
  </bp:complex>
  <bp:physicalEntityParticipant rdf:ID="GDP__cytosol_">
    <bp:CELLULAR-LOCATION rdf:resource="#cytosol" />
    <bp:PHYSICAL-ENTITY rdf:resource="#GDP__ChEBI_17552_" />
    <bp:COMMENT rdf:datatype="http://www.w3.org/2001/XMLSchema#string">Reactome DB_ID: 29420</bp:COMMENT>
    <bp:STOICHIOMETRIC-COEFFICIENT rdf:datatype="http://www.w3.org/2001/XMLSchema#double">1</bp:STOICHIOMETRIC-COEFFICIENT>
  </bp:physicalEntityParticipant>
  <bp:smallMolecule rdf:ID="GDP__ChEBI_17552_">
    <bp:DATA-SOURCE rdf:resource="#ReactomeDataSource" />
    <bp:NAME rdf:datatype="http://www.w3.org/2001/XMLSchema#string">GDP [ChEBI:17552]</bp:NAME>
    <bp:SHORT-NAME rdf:datatype="http://www.w3.org/2001/XMLSchema#string">GDP</bp:SHORT-NAME>
    <bp:SYNONYMS rdf:datatype="http://www.w3.org/2001/XMLSchema#string">Guanosine 5'-diphosphate</bp:SYNONYMS>
    <bp:SYNONYMS rdf:datatype="http://www.w3.org/2001/XMLSchema#string">Guanosine diphosphate</bp:SYNONYMS>
    <bp:XREF rdf:resource="#ChEBI_17552" />
  </bp:smallMolecule>
  <bp:unificationXref rdf:ID="ChEBI_17552">
    <bp:DB rdf:datatype="http://www.w3.org/2001/XMLSchema#string">ChEBI</bp:DB>
    <bp:ID rdf:datatype="http://www.w3.org/2001/XMLSchema#string">17552</bp:ID>
  </bp:unificationXref>
  <bp:sequenceParticipant rdf:ID="p21_RAS__plasma_membrane_">
    <bp:COMMENT rdf:datatype="http://www.w3.org/2001/XMLSchema#string">Converted from EntitySet in Reactome</bp:COMMENT>
    <bp:CELLULAR-LOCATION rdf:resource="#plasma_membrane" />
    <bp:PHYSICAL-ENTITY rdf:resource="#p21_RAS__plasma_membrane_1" />
    <bp:COMMENT rdf:datatype="http://www.w3.org/2001/XMLSchema#string">Reactome DB_ID: 109782</bp:COMMENT>
    <bp:STOICHIOMETRIC-COEFFICIENT rdf:datatype="http://www.w3.org/2001/XMLSchema#double">1</bp:STOICHIOMETRIC-COEFFICIENT>
  </bp:sequenceParticipant>
  <bp:protein rdf:ID="p21_RAS__plasma_membrane_1">
    <bp:DATA-SOURCE rdf:resource="#ReactomeDataSource" />
    <bp:NAME rdf:datatype="http://www.w3.org/2001/XMLSchema#string">p21 RAS [plasma membrane]</bp:NAME>
    <bp:ORGANISM rdf:resource="#Homo_sapiens" />
    <bp:COMMENT rdf:datatype="http://www.w3.org/2001/XMLSchema#string">Converted from EntitySet in Reactome. Each synonym is a name of a PhysicalEntity, and each XREF points to one PhysicalEntity</bp:COMMENT>
    <bp:XREF rdf:resource="#UniProt_P01116" />
    <bp:SYNONYMS rdf:datatype="http://www.w3.org/2001/XMLSchema#string">p21A (K-Ras 2A) [plasma membrane]</bp:SYNONYMS>
    <bp:XREF rdf:resource="#UniProt_P01112" />
    <bp:SYNONYMS rdf:datatype="http://www.w3.org/2001/XMLSchema#string">p21/H-RAS-1  [plasma membrane]</bp:SYNONYMS>
    <bp:XREF rdf:resource="#UniProt_P01111" />
    <bp:SYNONYMS rdf:datatype="http://www.w3.org/2001/XMLSchema#string">p21/N-Ras [plasma membrane]</bp:SYNONYMS>
  </bp:protein>
  <bp:unificationXref rdf:ID="UniProt_P01116">
    <bp:DB rdf:datatype="http://www.w3.org/2001/XMLSchema#string">UniProt</bp:DB>
    <bp:ID rdf:datatype="http://www.w3.org/2001/XMLSchema#string">P01116</bp:ID>
  </bp:unificationXref>
  <bp:unificationXref rdf:ID="UniProt_P01112">
    <bp:DB rdf:datatype="http://www.w3.org/2001/XMLSchema#string">UniProt</bp:DB>
    <bp:ID rdf:datatype="http://www.w3.org/2001/XMLSchema#string">P01112</bp:ID>
  </bp:unificationXref>
  <bp:unificationXref rdf:ID="UniProt_P01111">
    <bp:DB rdf:datatype="http://www.w3.org/2001/XMLSchema#string">UniProt</bp:DB>
    <bp:ID rdf:datatype="http://www.w3.org/2001/XMLSchema#string">P01111</bp:ID>
  </bp:unificationXref>
  <bp:unificationXref rdf:ID="Reactome109796">
    <bp:DB rdf:datatype="http://www.w3.org/2001/XMLSchema#string">Reactome</bp:DB>
    <bp:ID rdf:datatype="http://www.w3.org/2001/XMLSchema#string">109796</bp:ID>
    <bp:COMMENT rdf:datatype="http://www.w3.org/2001/XMLSchema#string">Database identifier. Use this URL to connect to the web page of this instance in Reactome: http://www.reactome.org/cgi-bin/eventbrowser?DB=gk_current&amp;ID=109796</bp:COMMENT>
  </bp:unificationXref>
  <bp:unificationXref rdf:ID="REACT_2657.1">
    <bp:DB rdf:datatype="http://www.w3.org/2001/XMLSchema#string">Reactome</bp:DB>
    <bp:ID rdf:datatype="http://www.w3.org/2001/XMLSchema#string">REACT_2657</bp:ID>
    <bp:ID-VERSION rdf:datatype="http://www.w3.org/2001/XMLSchema#string">1</bp:ID-VERSION>
    <bp:COMMENT rdf:datatype="http://www.w3.org/2001/XMLSchema#string">Reactome stable identifier. Use this URL to connect to the web page of this instance in Reactome: http://www.reactome.org/cgi-bin/eventbrowser_st_id?ST_ID=REACT_2657.1</bp:COMMENT>
  </bp:unificationXref>
  <bp:physicalEntityParticipant rdf:ID="GDP__cytosol_1">
    <bp:CELLULAR-LOCATION rdf:resource="#cytosol" />
    <bp:PHYSICAL-ENTITY rdf:resource="#GDP__ChEBI_17552_" />
    <bp:COMMENT rdf:datatype="http://www.w3.org/2001/XMLSchema#string">Reactome DB_ID: 29420</bp:COMMENT>
    <bp:STOICHIOMETRIC-COEFFICIENT rdf:datatype="http://www.w3.org/2001/XMLSchema#double">1</bp:STOICHIOMETRIC-COEFFICIENT>
  </bp:physicalEntityParticipant>
  <bp:physicalEntityParticipant rdf:ID="p21_RAS_GTP__plasma_membrane_">
    <bp:CELLULAR-LOCATION rdf:resource="#plasma_membrane" />
    <bp:PHYSICAL-ENTITY rdf:resource="#p21_RAS_GTP__plasma_membrane_1" />
    <bp:COMMENT rdf:datatype="http://www.w3.org/2001/XMLSchema#string">Reactome DB_ID: 109783</bp:COMMENT>
    <bp:STOICHIOMETRIC-COEFFICIENT rdf:datatype="http://www.w3.org/2001/XMLSchema#double">1</bp:STOICHIOMETRIC-COEFFICIENT>
  </bp:physicalEntityParticipant>
  <bp:complex rdf:ID="p21_RAS_GTP__plasma_membrane_1">
    <bp:COMPONENTS rdf:resource="#GTP__cytosol_1" />
    <bp:COMPONENTS rdf:resource="#p21_RAS__plasma_membrane_2" />
    <bp:ORGANISM rdf:resource="#Homo_sapiens" />
    <bp:NAME rdf:datatype="http://www.w3.org/2001/XMLSchema#string">p21 RAS:GTP [plasma membrane]</bp:NAME>
    <bp:SHORT-NAME rdf:datatype="http://www.w3.org/2001/XMLSchema#string">p21 RAS:GTP</bp:SHORT-NAME>
    <bp:XREF rdf:resource="#Reactome109783" />
    <bp:XREF rdf:resource="#REACT_4782.1" />
    <bp:DATA-SOURCE rdf:resource="#ReactomeDataSource" />
  </bp:complex>
  <bp:physicalEntityParticipant rdf:ID="GTP__cytosol_1">
    <bp:CELLULAR-LOCATION rdf:resource="#cytosol" />
    <bp:PHYSICAL-ENTITY rdf:resource="#GTP__ChEBI_15996_" />
    <bp:COMMENT rdf:datatype="http://www.w3.org/2001/XMLSchema#string">Reactome DB_ID: 29438</bp:COMMENT>
    <bp:STOICHIOMETRIC-COEFFICIENT rdf:datatype="http://www.w3.org/2001/XMLSchema#double">1</bp:STOICHIOMETRIC-COEFFICIENT>
  </bp:physicalEntityParticipant>
  <bp:sequenceParticipant rdf:ID="p21_RAS__plasma_membrane_2">
    <bp:COMMENT rdf:datatype="http://www.w3.org/2001/XMLSchema#string">Converted from EntitySet in Reactome</bp:COMMENT>
    <bp:CELLULAR-LOCATION rdf:resource="#plasma_membrane" />
    <bp:PHYSICAL-ENTITY rdf:resource="#p21_RAS__plasma_membrane_1" />
    <bp:COMMENT rdf:datatype="http://www.w3.org/2001/XMLSchema#string">Reactome DB_ID: 109782</bp:COMMENT>
    <bp:STOICHIOMETRIC-COEFFICIENT rdf:datatype="http://www.w3.org/2001/XMLSchema#double">1</bp:STOICHIOMETRIC-COEFFICIENT>
  </bp:sequenceParticipant>
  <bp:unificationXref rdf:ID="Reactome109783">
    <bp:DB rdf:datatype="http://www.w3.org/2001/XMLSchema#string">Reactome</bp:DB>
    <bp:ID rdf:datatype="http://www.w3.org/2001/XMLSchema#string">109783</bp:ID>
    <bp:COMMENT rdf:datatype="http://www.w3.org/2001/XMLSchema#string">Database identifier. Use this URL to connect to the web page of this instance in Reactome: http://www.reactome.org/cgi-bin/eventbrowser?DB=gk_current&amp;ID=109783</bp:COMMENT>
  </bp:unificationXref>
  <bp:unificationXref rdf:ID="REACT_4782.1">
    <bp:DB rdf:datatype="http://www.w3.org/2001/XMLSchema#string">Reactome</bp:DB>
    <bp:ID rdf:datatype="http://www.w3.org/2001/XMLSchema#string">REACT_4782</bp:ID>
    <bp:ID-VERSION rdf:datatype="http://www.w3.org/2001/XMLSchema#string">1</bp:ID-VERSION>
    <bp:COMMENT rdf:datatype="http://www.w3.org/2001/XMLSchema#string">Reactome stable identifier. Use this URL to connect to the web page of this instance in Reactome: http://www.reactome.org/cgi-bin/eventbrowser_st_id?ST_ID=REACT_4782.1</bp:COMMENT>
  </bp:unificationXref>
  <bp:catalysis rdf:ID="Ras_guanyl_nucleotide_exchange_factor_activity_of_GRB2_SOS_EGF_Phospho_EGFR_dimer__plasma_membrane_">
    <bp:CONTROLLER rdf:resource="#GRB2_SOS_EGF_Phospho_EGFR_dimer__plasma_membrane_2" />
    <bp:CONTROLLED rdf:resource="#Sos_mediated_nucleotide_exchange_of_Ras__EGF_EGFR_Sos_Grb2_" />
    <bp:DIRECTION rdf:datatype="http://www.w3.org/2001/XMLSchema#string">PHYSIOL-LEFT-TO-RIGHT</bp:DIRECTION>
    <bp:CONTROL-TYPE rdf:datatype="http://www.w3.org/2001/XMLSchema#string">ACTIVATION</bp:CONTROL-TYPE>
    <bp:XREF rdf:resource="#Ras_guanyl_nucleotide_exchange_factor_activity" />
    <bp:XREF rdf:resource="#Reactome177932" />
    <bp:DATA-SOURCE rdf:resource="#ReactomeDataSource" />
  </bp:catalysis>
  <bp:physicalEntityParticipant rdf:ID="GRB2_SOS_EGF_Phospho_EGFR_dimer__plasma_membrane_2">
    <bp:CELLULAR-LOCATION rdf:resource="#plasma_membrane" />
    <bp:PHYSICAL-ENTITY rdf:resource="#GRB2_SOS_EGF_Phospho_EGFR_dimer__plasma_membrane_1" />
    <bp:COMMENT rdf:datatype="http://www.w3.org/2001/XMLSchema#string">Reactome DB_ID: 179820</bp:COMMENT>
  </bp:physicalEntityParticipant>
  <bp:relationshipXref rdf:ID="Ras_guanyl_nucleotide_exchange_factor_activity">
    <bp:DB rdf:datatype="http://www.w3.org/2001/XMLSchema#string">GO</bp:DB>
    <bp:ID rdf:datatype="http://www.w3.org/2001/XMLSchema#string">0005088</bp:ID>
    <bp:RELATIONSHIP-TYPE rdf:datatype="http://www.w3.org/2001/XMLSchema#string">GO molecular function</bp:RELATIONSHIP-TYPE>
  </bp:relationshipXref>
  <bp:unificationXref rdf:ID="Reactome177932">
    <bp:DB rdf:datatype="http://www.w3.org/2001/XMLSchema#string">Reactome</bp:DB>
    <bp:ID rdf:datatype="http://www.w3.org/2001/XMLSchema#string">177932</bp:ID>
    <bp:COMMENT rdf:datatype="http://www.w3.org/2001/XMLSchema#string">Database identifier. Use this URL to connect to the web page of this instance in Reactome: http://www.reactome.org/cgi-bin/eventbrowser?DB=gk_current&amp;ID=177932</bp:COMMENT>
  </bp:unificationXref>
  <bp:unificationXref rdf:ID="Reactome177938">
    <bp:DB rdf:datatype="http://www.w3.org/2001/XMLSchema#string">Reactome</bp:DB>
    <bp:ID rdf:datatype="http://www.w3.org/2001/XMLSchema#string">177938</bp:ID>
    <bp:COMMENT rdf:datatype="http://www.w3.org/2001/XMLSchema#string">Database identifier. Use this URL to connect to the web page of this instance in Reactome: http://www.reactome.org/cgi-bin/eventbrowser?DB=gk_current&amp;ID=177938</bp:COMMENT>
  </bp:unificationXref>
  <bp:unificationXref rdf:ID="REACT_12386.1">
    <bp:DB rdf:datatype="http://www.w3.org/2001/XMLSchema#string">Reactome</bp:DB>
    <bp:ID rdf:datatype="http://www.w3.org/2001/XMLSchema#string">REACT_12386</bp:ID>
    <bp:ID-VERSION rdf:datatype="http://www.w3.org/2001/XMLSchema#string">1</bp:ID-VERSION>
    <bp:COMMENT rdf:datatype="http://www.w3.org/2001/XMLSchema#string">Reactome stable identifier. Use this URL to connect to the web page of this instance in Reactome: http://www.reactome.org/cgi-bin/eventbrowser_st_id?ST_ID=REACT_12386.1</bp:COMMENT>
  </bp:unificationXref>
  <bp:publicationXref rdf:ID="Pubmed_8493579">
    <bp:ID rdf:datatype="http://www.w3.org/2001/XMLSchema#string">8493579</bp:ID>
    <bp:DB rdf:datatype="http://www.w3.org/2001/XMLSchema#string">Pubmed</bp:DB>
    <bp:YEAR rdf:datatype="http://www.w3.org/2001/XMLSchema#int">1993</bp:YEAR>
    <bp:TITLE rdf:datatype="http://www.w3.org/2001/XMLSchema#string">Human Sos1: a guanine nucleotide exchange factor for Ras that binds to GRB2</bp:TITLE>
    <bp:AUTHORS rdf:datatype="http://www.w3.org/2001/XMLSchema#string">Chardin, P</bp:AUTHORS>
    <bp:AUTHORS rdf:datatype="http://www.w3.org/2001/XMLSchema#string">Camonis, JH</bp:AUTHORS>
    <bp:AUTHORS rdf:datatype="http://www.w3.org/2001/XMLSchema#string">Gale, NW</bp:AUTHORS>
    <bp:AUTHORS rdf:datatype="http://www.w3.org/2001/XMLSchema#string">Van Aelst, L</bp:AUTHORS>
    <bp:AUTHORS rdf:datatype="http://www.w3.org/2001/XMLSchema#string">Schlessinger, J</bp:AUTHORS>
    <bp:AUTHORS rdf:datatype="http://www.w3.org/2001/XMLSchema#string">Wigler, MH</bp:AUTHORS>
    <bp:AUTHORS rdf:datatype="http://www.w3.org/2001/XMLSchema#string">Bar-Sagi, D</bp:AUTHORS>
    <bp:SOURCE rdf:datatype="http://www.w3.org/2001/XMLSchema#string">Science 260:1338-43</bp:SOURCE>
  </bp:publicationXref>
  <bp:pathwayStep rdf:ID="Sos_mediated_nucleotide_exchange_of_Ras__EGF_EGFR_Sos_Grb2_Step">
    <bp:STEP-INTERACTIONS rdf:resource="#Sos_mediated_nucleotide_exchange_of_Ras__EGF_EGFR_Sos_Grb2_" />
    <bp:NEXT-STEP rdf:resource="#Transient_dissociation_of_14_3_3_upon_Ras_bindingStep" />
    <bp:STEP-INTERACTIONS rdf:resource="#Ras_guanyl_nucleotide_exchange_factor_activity_of_GRB2_SOS_EGF_Phospho_EGFR_dimer__plasma_membrane_" />
  </bp:pathwayStep>
  <bp:pathway rdf:ID="RAF_activation">
    <bp:PATHWAY-COMPONENTS rdf:resource="#Stabilisation_of_RAF_by_further_phosphorylationStep" />
    <bp:PATHWAY-COMPONENTS rdf:resource="#Stabilisation_of_RAS_RAF_by_14_3_3Step" />
    <bp:PATHWAY-COMPONENTS rdf:resource="#Transient_dissociation_of_14_3_3_upon_Ras_bindingStep" />
    <bp:ORGANISM rdf:resource="#Homo_sapiens" />
    <bp:NAME rdf:datatype="http://www.w3.org/2001/XMLSchema#string">RAF activation</bp:NAME>
    <bp:SHORT-NAME rdf:datatype="http://www.w3.org/2001/XMLSchema#string">RAF activation</bp:SHORT-NAME>
    <bp:XREF rdf:resource="#Reactome110029" />
    <bp:XREF rdf:resource="#REACT_2077.4" />
    <bp:COMMENT rdf:datatype="http://www.w3.org/2001/XMLSchema#string">Phosphorylated RAF is activated by Ras binding and stabilised in its active form by transient disassociation and reassociation of 14-3-3, as well as further phosphorylation.</bp:COMMENT>
    <bp:XREF rdf:resource="#Pubmed_9069260" />
    <bp:DATA-SOURCE rdf:resource="#ReactomeDataSource" />
    <bp:COMMENT rdf:datatype="http://www.w3.org/2001/XMLSchema#string">Authored: Charalambous, M, 2004-04-29 09:21:24</bp:COMMENT>
    <bp:COMMENT rdf:datatype="http://www.w3.org/2001/XMLSchema#string">Reviewed: Greene, LA, 2007-11-08 15:39:37</bp:COMMENT>
  </bp:pathway>
  <bp:biochemicalReaction rdf:ID="Transient_dissociation_of_14_3_3_upon_Ras_binding">
    <bp:LEFT rdf:resource="#phospho_RAF_14_3_3__cytosol_" />
    <bp:LEFT rdf:resource="#p21_RAS_GTP__plasma_membrane_2" />
    <bp:RIGHT rdf:resource="#RAS_RAF__plasma_membrane_" />
    <bp:RIGHT rdf:resource="#_143B_protein__cytosol_1" />
    <bp:NAME rdf:datatype="http://www.w3.org/2001/XMLSchema#string">Transient dissociation of 14-3-3 upon Ras binding</bp:NAME>
    <bp:SHORT-NAME rdf:datatype="http://www.w3.org/2001/XMLSchema#string">Transient dissociation of 14-3-3 upon Ras binding</bp:SHORT-NAME>
    <bp:XREF rdf:resource="#Reactome109803" />
    <bp:XREF rdf:resource="#REACT_359.4" />
    <bp:COMMENT rdf:datatype="http://www.w3.org/2001/XMLSchema#string">Activated p21ras (the GTP-bound form) is associated with the plasma membrane. Inactive Raf-1 is associated in the cytoplasm with 14-3-3. 14-3-3 binds to Raf-1 via the Ser259 phosphorylation site (S1). This interaction stabilises the inactive conformation of Raf-1 in which the Ras-binding Cysteine-rich domain (CRD) is obscured. The Raf-1 molecule contains an additional p21ras-binding domain (RBD), a second serine phosphorylation site at S621 (S2) and two tyrosine phosphorylation sites (at 340, Y1 and 341, Y2).&lt;br&gt;Raf-1 binds activated p21ras via the RBD. This displaces 14-3-3 from Ser259 and unmasks the CRD.</bp:COMMENT>
    <bp:XREF rdf:resource="#Pubmed_9069260" />
    <bp:DATA-SOURCE rdf:resource="#ReactomeDataSource" />
    <bp:COMMENT rdf:datatype="http://www.w3.org/2001/XMLSchema#string">Authored: Charalambous, M, 2005-01-07 11:17:43</bp:COMMENT>
    <bp:COMMENT rdf:datatype="http://www.w3.org/2001/XMLSchema#string">Reviewed: Heldin, CH, 2008-02-12 09:44:02</bp:COMMENT>
    <bp:COMMENT rdf:datatype="http://www.w3.org/2001/XMLSchema#string">Edited: Schmidt, EE, 0000-00-00 00:00:00</bp:COMMENT>
  </bp:biochemicalReaction>
  <bp:physicalEntityParticipant rdf:ID="phospho_RAF_14_3_3__cytosol_">
    <bp:CELLULAR-LOCATION rdf:resource="#cytosol" />
    <bp:PHYSICAL-ENTITY rdf:resource="#phospho_RAF_14_3_3__cytosol_1" />
    <bp:COMMENT rdf:datatype="http://www.w3.org/2001/XMLSchema#string">Reactome DB_ID: 109787</bp:COMMENT>
    <bp:STOICHIOMETRIC-COEFFICIENT rdf:datatype="http://www.w3.org/2001/XMLSchema#double">1</bp:STOICHIOMETRIC-COEFFICIENT>
  </bp:physicalEntityParticipant>
  <bp:complex rdf:ID="phospho_RAF_14_3_3__cytosol_1">
    <bp:COMPONENTS rdf:resource="#_143B_protein__cytosol_" />
    <bp:COMPONENTS rdf:resource="#phospho_RAF__cytosol_" />
    <bp:ORGANISM rdf:resource="#Homo_sapiens" />
    <bp:NAME rdf:datatype="http://www.w3.org/2001/XMLSchema#string">phospho-RAF:14-3-3 [cytosol]</bp:NAME>
    <bp:SHORT-NAME rdf:datatype="http://www.w3.org/2001/XMLSchema#string">phospho-RAF:14-3-3</bp:SHORT-NAME>
    <bp:XREF rdf:resource="#Reactome109787" />
    <bp:XREF rdf:resource="#REACT_4612.1" />
    <bp:DATA-SOURCE rdf:resource="#ReactomeDataSource" />
  </bp:complex>
  <bp:sequenceParticipant rdf:ID="_143B_protein__cytosol_">
    <bp:CELLULAR-LOCATION rdf:resource="#cytosol" />
    <bp:PHYSICAL-ENTITY rdf:resource="#UniProt_P31946_1_RecName__Full_14_3_3_protein_beta_alpha__AltName__Full_Protein_kinase_C_inhibitor_protein_1__Short_KCIP_1__AltName__Full_Protein_1054__GN___Name_YWHAB__OS___Homo_sapiens__Human_" />
    <bp:COMMENT rdf:datatype="http://www.w3.org/2001/XMLSchema#string">Reactome DB_ID: 48888</bp:COMMENT>
    <bp:STOICHIOMETRIC-COEFFICIENT rdf:datatype="http://www.w3.org/2001/XMLSchema#double">1</bp:STOICHIOMETRIC-COEFFICIENT>
  </bp:sequenceParticipant>
  <bp:protein rdf:ID="UniProt_P31946_1_RecName__Full_14_3_3_protein_beta_alpha__AltName__Full_Protein_kinase_C_inhibitor_protein_1__Short_KCIP_1__AltName__Full_Protein_1054__GN___Name_YWHAB__OS___Homo_sapiens__Human_">
    <bp:DATA-SOURCE rdf:resource="#ReactomeDataSource" />
    <bp:ORGANISM rdf:resource="#Homo_sapiens" />
    <bp:NAME rdf:datatype="http://www.w3.org/2001/XMLSchema#string">UniProt:P31946-1 RecName: Full=14-3-3 protein beta/alpha; AltName: Full=Protein kinase C inhibitor protein 1; Short=KCIP-1; AltName: Full=Protein 1054;
GN   Name=YWHAB;
OS   Homo sapiens (Human)</bp:NAME>
    <bp:SYNONYMS rdf:datatype="http://www.w3.org/2001/XMLSchema#string">YWHAB</bp:SYNONYMS>
    <bp:XREF rdf:resource="#UniProt_P31946" />
    <bp:COMMENT rdf:datatype="http://www.w3.org/2001/XMLSchema#string">FUNCTION: Adapter protein implicated in the regulation of a large spectrum of both general and specialized signaling pathway. Binds to a large number of partners, usually by recognition of a phosphoserine or phosphothreonine motif. Binding generally results in the modulation of the activity of the binding partner. SUBUNIT: Homodimer. Interacts with SSH1 and TORC2/CRTC2. INTERACTION: Q9P0K1-1:ADAM22; NbExp=2; IntAct=EBI-359815, EBI-1567258; Q9P0K1-3:ADAM22; NbExp=1; IntAct=EBI-359815, EBI-1567267; Q12802:AKAP13; NbExp=1; IntAct=EBI-359815, EBI-1373806; O43521:BCL2L11; NbExp=1; IntAct=EBI-359815, EBI-526406; P15056:BRAF; NbExp=1; IntAct=EBI-359815, EBI-365980; P46527:CDKN1B; NbExp=1; IntAct=EBI-359815, EBI-519280; Q9P2M7:CGN; NbExp=1; IntAct=EBI-359815, EBI-79537; P68400:CSNK2A1; NbExp=1; IntAct=EBI-359815, EBI-347804; Q7Z401:DENND4A; NbExp=1; IntAct=EBI-359815, EBI-1046479; Q13627-2:DYRK1A; NbExp=3; IntAct=EBI-359815, EBI-1053621; Q96F86:EDC3; NbExp=1; IntAct=EBI-359815, EBI-997311; Q9Y2J2:EPB41L3; NbExp=1; IntAct=EBI-359815, EBI-310986; Q96TC7:FAM82A2; NbExp=1; IntAct=EBI-359815, EBI-1056589; Q9Y4H2:IRS2; NbExp=1; IntAct=EBI-359815, EBI-1049582; Q02241:KIF23; NbExp=1; IntAct=EBI-359815, EBI-306852; P33176:KIF5B; NbExp=1; IntAct=EBI-359815, EBI-355878; Q07866:KLC1; NbExp=1; IntAct=EBI-359815, EBI-721019; Q6PKG0:LARP1; NbExp=1; IntAct=EBI-359815, EBI-1052114; P27448:MARK3; NbExp=1; IntAct=EBI-359815, EBI-707595; Q6WCQ1:MPRIP; NbExp=1; IntAct=EBI-359815, EBI-1022605; Q9Y2A7:NCKAP1; NbExp=1; IntAct=EBI-359815, EBI-389845; Q9H4L5:OSBPL3; NbExp=1; IntAct=EBI-359815, EBI-1051317; Q8TEW0:PARD3; NbExp=1; IntAct=EBI-359815, EBI-81968; O94921:PFTK1; NbExp=5; IntAct=EBI-359815, EBI-1043945; Q9UBF8:PI4KB; NbExp=1; IntAct=EBI-359815, EBI-1053214; Q9UJ41:RABGEF1; NbExp=1; IntAct=EBI-359815, EBI-913954; Q9H0H5:RACGAP1; NbExp=1; IntAct=EBI-359815, EBI-717233; P04049:RAF1; NbExp=4; IntAct=EBI-359815, EBI-365996; Q9P0K7:RAI14; NbExp=1; IntAct=EBI-359815, EBI-1023749; Q5PRF9:SAMD4B; NbExp=1; IntAct=EBI-359815, EBI-1047489; Q9Y6M7:SLC4A7; NbExp=1; IntAct=EBI-359815, EBI-1044546; Q9UQ35:SRRM2; NbExp=1; IntAct=EBI-359815, EBI-1050142; Q9UDY2:TJP2; NbExp=1; IntAct=EBI-359815, EBI-1042602; P40818:USP8; NbExp=1; IntAct=EBI-359815, EBI-1050865; SUBCELLULAR LOCATION: Cytoplasm. Melanosome. Note=Identified by mass spectrometry in melanosome fractions from stage I to stage IV. ALTERNATIVE PRODUCTS: Event=Alternative initiation; Named isoforms=2; Name=Long; IsoId=P31946-1; Sequence=Displayed; Name=Short; IsoId=P31946-2; Sequence=VSP_018632; Note=Contains a N-acetylmethionine at position 1 (By similarity); PTM: Isoform alpha differs from isoform beta in being phosphorylated (By similarity). PTM: Isoform Short contains a N-acetylmethionine at position 1 (By similarity). SIMILARITY: Belongs to the 14-3-3 family.</bp:COMMENT>
  </bp:protein>
  <bp:unificationXref rdf:ID="UniProt_P31946">
    <bp:DB rdf:datatype="http://www.w3.org/2001/XMLSchema#string">UniProt</bp:DB>
    <bp:ID rdf:datatype="http://www.w3.org/2001/XMLSchema#string">P31946</bp:ID>
  </bp:unificationXref>
  <bp:sequenceParticipant rdf:ID="phospho_RAF__cytosol_">
    <bp:CELLULAR-LOCATION rdf:resource="#cytosol" />
    <bp:PHYSICAL-ENTITY rdf:resource="#UniProt_P04049_1_RecName__Full_RAF_proto_oncogene_serine_threonine_protein_kinase__EC_2_7_11_1__AltName__Full_C_RAF__Short_cRaf__AltName__Full_Raf_1__GN___Name_RAF1__Synonyms_RAF__OS___Homo_sapiens__Human_" />
    <bp:SEQUENCE-FEATURE-LIST rdf:resource="#phosphate_group_on_L_Serine_259_of_UniProt_P04049_RAF_proto_oncogene_serine_threonine_protein_kinase__EC_2_7_1_37___Raf_1___C_RAF___cRaf_" />
    <bp:SEQUENCE-FEATURE-LIST rdf:resource="#phosphate_group_on_L_Serine_621_of_UniProt_P04049_RAF_proto_oncogene_serine_threonine_protein_kinase__EC_2_7_1_37___Raf_1___C_RAF___cRaf_" />
    <bp:COMMENT rdf:datatype="http://www.w3.org/2001/XMLSchema#string">Reactome DB_ID: 109786</bp:COMMENT>
    <bp:STOICHIOMETRIC-COEFFICIENT rdf:datatype="http://www.w3.org/2001/XMLSchema#double">1</bp:STOICHIOMETRIC-COEFFICIENT>
  </bp:sequenceParticipant>
  <bp:protein rdf:ID="UniProt_P04049_1_RecName__Full_RAF_proto_oncogene_serine_threonine_protein_kinase__EC_2_7_11_1__AltName__Full_C_RAF__Short_cRaf__AltName__Full_Raf_1__GN___Name_RAF1__Synonyms_RAF__OS___Homo_sapiens__Human_">
    <bp:DATA-SOURCE rdf:resource="#ReactomeDataSource" />
    <bp:ORGANISM rdf:resource="#Homo_sapiens" />
    <bp:NAME rdf:datatype="http://www.w3.org/2001/XMLSchema#string">UniProt:P04049-1 RecName: Full=RAF proto-oncogene serine/threonine-protein kinase; EC=2.7.11.1; AltName: Full=C-RAF; Short=cRaf; AltName: Full=Raf-1;
GN   Name=RAF1; Synonyms=RAF;
OS   Homo sapiens (Human)</bp:NAME>
    <bp:SYNONYMS rdf:datatype="http://www.w3.org/2001/XMLSchema#string">RAF1</bp:SYNONYMS>
    <bp:SYNONYMS rdf:datatype="http://www.w3.org/2001/XMLSchema#string">RAF</bp:SYNONYMS>
    <bp:XREF rdf:resource="#UniProt_P04049" />
    <bp:COMMENT rdf:datatype="http://www.w3.org/2001/XMLSchema#string">FUNCTION: Involved in the transduction of mitogenic signals from the cell membrane to the nucleus. Part of the Ras-dependent signaling pathway from receptors to the nucleus. Protects cells from apoptosis mediated by STK3. CATALYTIC ACTIVITY: ATP + a protein = ADP + a phosphoprotein. COFACTOR: Binds 2 zinc ions per subunit. SUBUNIT: Interacts with Ras proteins. The interaction with Ras is antagonized by RIN1. Weakly interacts with RIT1 (By similarity). Interacts with STK3, which inhibits its pro-apoptotic activity. INTERACTION: P49368:CCT3; NbExp=3; IntAct=EBI-365996, EBI-356673; Q9UNS2:COPS3; NbExp=2; IntAct=EBI-365996, EBI-350590; P31327:CPS1; NbExp=2; IntAct=EBI-365996, EBI-536811; P01112:HRAS; NbExp=5; IntAct=EBI-365996, EBI-350145; P08238:HSP90AB1; NbExp=1; IntAct=EBI-365996, EBI-352572; P11021:HSPA5; NbExp=3; IntAct=EBI-365996, EBI-354921; Q9NVR2:INTS10; NbExp=2; IntAct=EBI-365996, EBI-536703; Q02750:MAP2K1; NbExp=1; IntAct=EBI-365996, EBI-492564; O43482:OIP5; NbExp=3; IntAct=EBI-365996, EBI-536879; Q13177:PAK2; NbExp=2; IntAct=EBI-365996, EBI-1045887; P14618:PKM2; NbExp=3; IntAct=EBI-365996, EBI-353408; P62834:RAP1A; NbExp=2; IntAct=EBI-365996, EBI-491414; P53805-2:RCAN1; NbExp=3; IntAct=EBI-365996, EBI-1541912; Q3ZCQ8:TIMM50; NbExp=3; IntAct=EBI-365996, EBI-355175; P31946:YWHAB; NbExp=4; IntAct=EBI-365996, EBI-359815; P61981:YWHAG; NbExp=1; IntAct=EBI-365996, EBI-359832; Q04917:YWHAH; NbExp=1; IntAct=EBI-365996, EBI-306940; P27348:YWHAQ; NbExp=1; IntAct=EBI-365996, EBI-359854; P63104:YWHAZ; NbExp=2; IntAct=EBI-365996, EBI-347088; ALTERNATIVE PRODUCTS: Event=Alternative splicing; Named isoforms=2; Name=1; Synonyms=6C; IsoId=P04049-1; Sequence=Displayed; Name=2; Synonyms=1A; IsoId=P04049-2; Sequence=VSP_034649; TISSUE SPECIFICITY: In skeletal muscle, isoform 1 is more abundant than isoform 2. PTM: Phosphorylated upon DNA damage, probably by ATM or ATR. Phosphorylation at Thr-269 increases its kinase activity. DISEASE: Defects in RAF1 are the cause of Noonan syndrome type 5 (NS5) [MIM:611553]. Noonan syndrome (NS) is a disorder characterized by dysmorphic facial features, short stature, hypertelorism, cardiac anomalies, deafness, motor delay, and a bleeding diathesis. It is a genetically heterogeneous and relatively common syndrome, with an estimated incidence of 1 in 1000-2500 live births. DISEASE: Defects in RAF1 are the cause of LEOPARD syndrome type 2 (LEOPARD syndrome-2) [MIM:611554]. LEOPARD syndrome is an autosomal dominant disorder allelic with Noonan syndrome. The acronym LEOPARD stands for lentigines, electrocardiographic conduction abnormalities, ocular hypertelorism, pulmonic stenosis, abnormalities of genitalia, retardation of growth, and deafness. SIMILARITY: Belongs to the protein kinase superfamily. TKL Ser/Thr protein kinase family. RAF subfamily. SIMILARITY: Contains 1 phorbol-ester/DAG-type zinc finger. SIMILARITY: Contains 1 protein kinase domain. SIMILARITY: Contains 1 RBD (Ras-binding) domain. WEB RESOURCE: Name=GeneReviews; URL="http://www.genetests.org/query?gene=RAF1"; WEB RESOURCE: Name=NIEHS SNPs; URL="http://egp.gs.washington.edu/data/raf1/"; WEB RESOURCE: Name=Atlas of Genetics and Cytogenetics in Oncology and Haematology; URL="http://atlasgeneticsoncology.org/Genes/RAF1ID42032ch3p25.html";</bp:COMMENT>
  </bp:protein>
  <bp:unificationXref rdf:ID="UniProt_P04049">
    <bp:DB rdf:datatype="http://www.w3.org/2001/XMLSchema#string">UniProt</bp:DB>
    <bp:ID rdf:datatype="http://www.w3.org/2001/XMLSchema#string">P04049</bp:ID>
  </bp:unificationXref>
  <bp:sequenceFeature rdf:ID="phosphate_group_on_L_Serine_259_of_UniProt_P04049_RAF_proto_oncogene_serine_threonine_protein_kinase__EC_2_7_1_37___Raf_1___C_RAF___cRaf_">
    <bp:FEATURE-LOCATION rdf:resource="#SequenceSite35" />
    <bp:FEATURE-TYPE rdf:resource="#phosphate_group" />
    <bp:NAME rdf:datatype="http://www.w3.org/2001/XMLSchema#string">phosphate group on L-Serine 259 of UniProt:P04049 RAF proto-oncogene serine/threonine-protein kinase (EC 2.7.1.37) (Raf-1) (C-RAF) (cRaf)</bp:NAME>
    <bp:COMMENT rdf:datatype="http://www.w3.org/2001/XMLSchema#string">residue: L-Serine [ChEBI:6301]</bp:COMMENT>
  </bp:sequenceFeature>
  <bp:sequenceSite rdf:ID="SequenceSite35">
    <bp:SEQUENCE-POSITION rdf:datatype="http://www.w3.org/2001/XMLSchema#integer">259</bp:SEQUENCE-POSITION>
    <bp:POSITION-STATUS rdf:datatype="http://www.w3.org/2001/XMLSchema#string">EQUAL</bp:POSITION-STATUS>
  </bp:sequenceSite>
  <bp:sequenceFeature rdf:ID="phosphate_group_on_L_Serine_621_of_UniProt_P04049_RAF_proto_oncogene_serine_threonine_protein_kinase__EC_2_7_1_37___Raf_1___C_RAF___cRaf_">
    <bp:FEATURE-LOCATION rdf:resource="#SequenceSite36" />
    <bp:FEATURE-TYPE rdf:resource="#phosphate_group" />
    <bp:NAME rdf:datatype="http://www.w3.org/2001/XMLSchema#string">phosphate group on L-Serine 621 of UniProt:P04049 RAF proto-oncogene serine/threonine-protein kinase (EC 2.7.1.37) (Raf-1) (C-RAF) (cRaf)</bp:NAME>
    <bp:COMMENT rdf:datatype="http://www.w3.org/2001/XMLSchema#string">residue: L-Serine [ChEBI:6301]</bp:COMMENT>
  </bp:sequenceFeature>
  <bp:sequenceSite rdf:ID="SequenceSite36">
    <bp:SEQUENCE-POSITION rdf:datatype="http://www.w3.org/2001/XMLSchema#integer">621</bp:SEQUENCE-POSITION>
    <bp:POSITION-STATUS rdf:datatype="http://www.w3.org/2001/XMLSchema#string">EQUAL</bp:POSITION-STATUS>
  </bp:sequenceSite>
  <bp:unificationXref rdf:ID="Reactome109787">
    <bp:DB rdf:datatype="http://www.w3.org/2001/XMLSchema#string">Reactome</bp:DB>
    <bp:ID rdf:datatype="http://www.w3.org/2001/XMLSchema#string">109787</bp:ID>
    <bp:COMMENT rdf:datatype="http://www.w3.org/2001/XMLSchema#string">Database identifier. Use this URL to connect to the web page of this instance in Reactome: http://www.reactome.org/cgi-bin/eventbrowser?DB=gk_current&amp;ID=109787</bp:COMMENT>
  </bp:unificationXref>
  <bp:unificationXref rdf:ID="REACT_4612.1">
    <bp:DB rdf:datatype="http://www.w3.org/2001/XMLSchema#string">Reactome</bp:DB>
    <bp:ID rdf:datatype="http://www.w3.org/2001/XMLSchema#string">REACT_4612</bp:ID>
    <bp:ID-VERSION rdf:datatype="http://www.w3.org/2001/XMLSchema#string">1</bp:ID-VERSION>
    <bp:COMMENT rdf:datatype="http://www.w3.org/2001/XMLSchema#string">Reactome stable identifier. Use this URL to connect to the web page of this instance in Reactome: http://www.reactome.org/cgi-bin/eventbrowser_st_id?ST_ID=REACT_4612.1</bp:COMMENT>
  </bp:unificationXref>
  <bp:physicalEntityParticipant rdf:ID="p21_RAS_GTP__plasma_membrane_2">
    <bp:CELLULAR-LOCATION rdf:resource="#plasma_membrane" />
    <bp:PHYSICAL-ENTITY rdf:resource="#p21_RAS_GTP__plasma_membrane_1" />
    <bp:COMMENT rdf:datatype="http://www.w3.org/2001/XMLSchema#string">Reactome DB_ID: 109783</bp:COMMENT>
    <bp:STOICHIOMETRIC-COEFFICIENT rdf:datatype="http://www.w3.org/2001/XMLSchema#double">1</bp:STOICHIOMETRIC-COEFFICIENT>
  </bp:physicalEntityParticipant>
  <bp:physicalEntityParticipant rdf:ID="RAS_RAF__plasma_membrane_">
    <bp:CELLULAR-LOCATION rdf:resource="#plasma_membrane" />
    <bp:PHYSICAL-ENTITY rdf:resource="#RAS_RAF__plasma_membrane_1" />
    <bp:COMMENT rdf:datatype="http://www.w3.org/2001/XMLSchema#string">Reactome DB_ID: 109788</bp:COMMENT>
    <bp:STOICHIOMETRIC-COEFFICIENT rdf:datatype="http://www.w3.org/2001/XMLSchema#double">1</bp:STOICHIOMETRIC-COEFFICIENT>
  </bp:physicalEntityParticipant>
  <bp:complex rdf:ID="RAS_RAF__plasma_membrane_1">
    <bp:COMPONENTS rdf:resource="#phospho_RAF__cytosol_1" />
    <bp:COMPONENTS rdf:resource="#p21_RAS_GTP__plasma_membrane_3" />
    <bp:ORGANISM rdf:resource="#Homo_sapiens" />
    <bp:NAME rdf:datatype="http://www.w3.org/2001/XMLSchema#string">RAS:RAF [plasma membrane]</bp:NAME>
    <bp:SHORT-NAME rdf:datatype="http://www.w3.org/2001/XMLSchema#string">RAS:RAF</bp:SHORT-NAME>
    <bp:XREF rdf:resource="#Reactome109788" />
    <bp:XREF rdf:resource="#REACT_3036.1" />
    <bp:DATA-SOURCE rdf:resource="#ReactomeDataSource" />
  </bp:complex>
  <bp:sequenceParticipant rdf:ID="phospho_RAF__cytosol_1">
    <bp:CELLULAR-LOCATION rdf:resource="#cytosol" />
    <bp:PHYSICAL-ENTITY rdf:resource="#UniProt_P04049_1_RecName__Full_RAF_proto_oncogene_serine_threonine_protein_kinase__EC_2_7_11_1__AltName__Full_C_RAF__Short_cRaf__AltName__Full_Raf_1__GN___Name_RAF1__Synonyms_RAF__OS___Homo_sapiens__Human_" />
    <bp:SEQUENCE-FEATURE-LIST rdf:resource="#phosphate_group_on_L_Serine_259_of_UniProt_P04049_RAF_proto_oncogene_serine_threonine_protein_kinase__EC_2_7_1_37___Raf_1___C_RAF___cRaf_1" />
    <bp:SEQUENCE-FEATURE-LIST rdf:resource="#phosphate_group_on_L_Serine_621_of_UniProt_P04049_RAF_proto_oncogene_serine_threonine_protein_kinase__EC_2_7_1_37___Raf_1___C_RAF___cRaf_1" />
    <bp:COMMENT rdf:datatype="http://www.w3.org/2001/XMLSchema#string">Reactome DB_ID: 109786</bp:COMMENT>
    <bp:STOICHIOMETRIC-COEFFICIENT rdf:datatype="http://www.w3.org/2001/XMLSchema#double">1</bp:STOICHIOMETRIC-COEFFICIENT>
  </bp:sequenceParticipant>
  <bp:sequenceFeature rdf:ID="phosphate_group_on_L_Serine_259_of_UniProt_P04049_RAF_proto_oncogene_serine_threonine_protein_kinase__EC_2_7_1_37___Raf_1___C_RAF___cRaf_1">
    <bp:FEATURE-LOCATION rdf:resource="#SequenceSite37" />
    <bp:FEATURE-TYPE rdf:resource="#phosphate_group" />
    <bp:NAME rdf:datatype="http://www.w3.org/2001/XMLSchema#string">phosphate group on L-Serine 259 of UniProt:P04049 RAF proto-oncogene serine/threonine-protein kinase (EC 2.7.1.37) (Raf-1) (C-RAF) (cRaf)</bp:NAME>
    <bp:COMMENT rdf:datatype="http://www.w3.org/2001/XMLSchema#string">residue: L-Serine [ChEBI:6301]</bp:COMMENT>
  </bp:sequenceFeature>
  <bp:sequenceSite rdf:ID="SequenceSite37">
    <bp:SEQUENCE-POSITION rdf:datatype="http://www.w3.org/2001/XMLSchema#integer">259</bp:SEQUENCE-POSITION>
    <bp:POSITION-STATUS rdf:datatype="http://www.w3.org/2001/XMLSchema#string">EQUAL</bp:POSITION-STATUS>
  </bp:sequenceSite>
  <bp:sequenceFeature rdf:ID="phosphate_group_on_L_Serine_621_of_UniProt_P04049_RAF_proto_oncogene_serine_threonine_protein_kinase__EC_2_7_1_37___Raf_1___C_RAF___cRaf_1">
    <bp:FEATURE-LOCATION rdf:resource="#SequenceSite38" />
    <bp:FEATURE-TYPE rdf:resource="#phosphate_group" />
    <bp:NAME rdf:datatype="http://www.w3.org/2001/XMLSchema#string">phosphate group on L-Serine 621 of UniProt:P04049 RAF proto-oncogene serine/threonine-protein kinase (EC 2.7.1.37) (Raf-1) (C-RAF) (cRaf)</bp:NAME>
    <bp:COMMENT rdf:datatype="http://www.w3.org/2001/XMLSchema#string">residue: L-Serine [ChEBI:6301]</bp:COMMENT>
  </bp:sequenceFeature>
  <bp:sequenceSite rdf:ID="SequenceSite38">
    <bp:SEQUENCE-POSITION rdf:datatype="http://www.w3.org/2001/XMLSchema#integer">621</bp:SEQUENCE-POSITION>
    <bp:POSITION-STATUS rdf:datatype="http://www.w3.org/2001/XMLSchema#string">EQUAL</bp:POSITION-STATUS>
  </bp:sequenceSite>
  <bp:physicalEntityParticipant rdf:ID="p21_RAS_GTP__plasma_membrane_3">
    <bp:CELLULAR-LOCATION rdf:resource="#plasma_membrane" />
    <bp:PHYSICAL-ENTITY rdf:resource="#p21_RAS_GTP__plasma_membrane_1" />
    <bp:COMMENT rdf:datatype="http://www.w3.org/2001/XMLSchema#string">Reactome DB_ID: 109783</bp:COMMENT>
    <bp:STOICHIOMETRIC-COEFFICIENT rdf:datatype="http://www.w3.org/2001/XMLSchema#double">1</bp:STOICHIOMETRIC-COEFFICIENT>
  </bp:physicalEntityParticipant>
  <bp:unificationXref rdf:ID="Reactome109788">
    <bp:DB rdf:datatype="http://www.w3.org/2001/XMLSchema#string">Reactome</bp:DB>
    <bp:ID rdf:datatype="http://www.w3.org/2001/XMLSchema#string">109788</bp:ID>
    <bp:COMMENT rdf:datatype="http://www.w3.org/2001/XMLSchema#string">Database identifier. Use this URL to connect to the web page of this instance in Reactome: http://www.reactome.org/cgi-bin/eventbrowser?DB=gk_current&amp;ID=109788</bp:COMMENT>
  </bp:unificationXref>
  <bp:unificationXref rdf:ID="REACT_3036.1">
    <bp:DB rdf:datatype="http://www.w3.org/2001/XMLSchema#string">Reactome</bp:DB>
    <bp:ID rdf:datatype="http://www.w3.org/2001/XMLSchema#string">REACT_3036</bp:ID>
    <bp:ID-VERSION rdf:datatype="http://www.w3.org/2001/XMLSchema#string">1</bp:ID-VERSION>
    <bp:COMMENT rdf:datatype="http://www.w3.org/2001/XMLSchema#string">Reactome stable identifier. Use this URL to connect to the web page of this instance in Reactome: http://www.reactome.org/cgi-bin/eventbrowser_st_id?ST_ID=REACT_3036.1</bp:COMMENT>
  </bp:unificationXref>
  <bp:sequenceParticipant rdf:ID="_143B_protein__cytosol_1">
    <bp:CELLULAR-LOCATION rdf:resource="#cytosol" />
    <bp:PHYSICAL-ENTITY rdf:resource="#UniProt_P31946_1_RecName__Full_14_3_3_protein_beta_alpha__AltName__Full_Protein_kinase_C_inhibitor_protein_1__Short_KCIP_1__AltName__Full_Protein_1054__GN___Name_YWHAB__OS___Homo_sapiens__Human_" />
    <bp:COMMENT rdf:datatype="http://www.w3.org/2001/XMLSchema#string">Reactome DB_ID: 48888</bp:COMMENT>
    <bp:STOICHIOMETRIC-COEFFICIENT rdf:datatype="http://www.w3.org/2001/XMLSchema#double">1</bp:STOICHIOMETRIC-COEFFICIENT>
  </bp:sequenceParticipant>
  <bp:unificationXref rdf:ID="Reactome109803">
    <bp:DB rdf:datatype="http://www.w3.org/2001/XMLSchema#string">Reactome</bp:DB>
    <bp:ID rdf:datatype="http://www.w3.org/2001/XMLSchema#string">109803</bp:ID>
    <bp:COMMENT rdf:datatype="http://www.w3.org/2001/XMLSchema#string">Database identifier. Use this URL to connect to the web page of this instance in Reactome: http://www.reactome.org/cgi-bin/eventbrowser?DB=gk_current&amp;ID=109803</bp:COMMENT>
  </bp:unificationXref>
  <bp:unificationXref rdf:ID="REACT_359.4">
    <bp:DB rdf:datatype="http://www.w3.org/2001/XMLSchema#string">Reactome</bp:DB>
    <bp:ID rdf:datatype="http://www.w3.org/2001/XMLSchema#string">REACT_359</bp:ID>
    <bp:ID-VERSION rdf:datatype="http://www.w3.org/2001/XMLSchema#string">4</bp:ID-VERSION>
    <bp:COMMENT rdf:datatype="http://www.w3.org/2001/XMLSchema#string">Reactome stable identifier. Use this URL to connect to the web page of this instance in Reactome: http://www.reactome.org/cgi-bin/eventbrowser_st_id?ST_ID=REACT_359.4</bp:COMMENT>
  </bp:unificationXref>
  <bp:publicationXref rdf:ID="Pubmed_9069260">
    <bp:ID rdf:datatype="http://www.w3.org/2001/XMLSchema#string">9069260</bp:ID>
    <bp:DB rdf:datatype="http://www.w3.org/2001/XMLSchema#string">Pubmed</bp:DB>
    <bp:YEAR rdf:datatype="http://www.w3.org/2001/XMLSchema#int">1997</bp:YEAR>
    <bp:TITLE rdf:datatype="http://www.w3.org/2001/XMLSchema#string">The complexity of Raf-1 regulation.</bp:TITLE>
    <bp:AUTHORS rdf:datatype="http://www.w3.org/2001/XMLSchema#string">Morrison, DK</bp:AUTHORS>
    <bp:AUTHORS rdf:datatype="http://www.w3.org/2001/XMLSchema#string">Cutler, RE</bp:AUTHORS>
    <bp:SOURCE rdf:datatype="http://www.w3.org/2001/XMLSchema#string">Curr Opin Cell Biol 9:174-9</bp:SOURCE>
  </bp:publicationXref>
  <bp:pathwayStep rdf:ID="Transient_dissociation_of_14_3_3_upon_Ras_bindingStep">
    <bp:STEP-INTERACTIONS rdf:resource="#Transient_dissociation_of_14_3_3_upon_Ras_binding" />
    <bp:NEXT-STEP rdf:resource="#Stabilisation_of_RAS_RAF_by_14_3_3Step" />
  </bp:pathwayStep>
  <bp:biochemicalReaction rdf:ID="Stabilisation_of_RAS_RAF_by_14_3_3">
    <bp:LEFT rdf:resource="#RAS_RAF__plasma_membrane_2" />
    <bp:LEFT rdf:resource="#_143B_protein__cytosol_2" />
    <bp:RIGHT rdf:resource="#RAS_RAF_14_3_3__plasma_membrane_" />
    <bp:NAME rdf:datatype="http://www.w3.org/2001/XMLSchema#string">Stabilisation of RAS:RAF by 14-3-3</bp:NAME>
    <bp:SHORT-NAME rdf:datatype="http://www.w3.org/2001/XMLSchema#string">Stabilisation of RAS:RAF by 14-3-3</bp:SHORT-NAME>
    <bp:XREF rdf:resource="#Reactome109802" />
    <bp:XREF rdf:resource="#REACT_996.3" />
    <bp:COMMENT rdf:datatype="http://www.w3.org/2001/XMLSchema#string">14-3-3 has been displaced from Ser259. 14-3-3 may now bind its higher affinity Ser621 (S2) site. This stabilises an 'open' Raf-1 conformation that is catalytically active, and bound to p21ras via both p21ras-binding domains, CRD and RBD.</bp:COMMENT>
    <bp:XREF rdf:resource="#Pubmed_9069260" />
    <bp:DATA-SOURCE rdf:resource="#ReactomeDataSource" />
    <bp:COMMENT rdf:datatype="http://www.w3.org/2001/XMLSchema#string">Authored: Charalambous, M, 2005-01-07 11:17:43</bp:COMMENT>
    <bp:COMMENT rdf:datatype="http://www.w3.org/2001/XMLSchema#string">Edited: Schmidt, EE, 0000-00-00 00:00:00</bp:COMMENT>
  </bp:biochemicalReaction>
  <bp:physicalEntityParticipant rdf:ID="RAS_RAF__plasma_membrane_2">
    <bp:CELLULAR-LOCATION rdf:resource="#plasma_membrane" />
    <bp:PHYSICAL-ENTITY rdf:resource="#RAS_RAF__plasma_membrane_1" />
    <bp:COMMENT rdf:datatype="http://www.w3.org/2001/XMLSchema#string">Reactome DB_ID: 109788</bp:COMMENT>
    <bp:STOICHIOMETRIC-COEFFICIENT rdf:datatype="http://www.w3.org/2001/XMLSchema#double">1</bp:STOICHIOMETRIC-COEFFICIENT>
  </bp:physicalEntityParticipant>
  <bp:sequenceParticipant rdf:ID="_143B_protein__cytosol_2">
    <bp:CELLULAR-LOCATION rdf:resource="#cytosol" />
    <bp:PHYSICAL-ENTITY rdf:resource="#UniProt_P31946_1_RecName__Full_14_3_3_protein_beta_alpha__AltName__Full_Protein_kinase_C_inhibitor_protein_1__Short_KCIP_1__AltName__Full_Protein_1054__GN___Name_YWHAB__OS___Homo_sapiens__Human_" />
    <bp:COMMENT rdf:datatype="http://www.w3.org/2001/XMLSchema#string">Reactome DB_ID: 48888</bp:COMMENT>
    <bp:STOICHIOMETRIC-COEFFICIENT rdf:datatype="http://www.w3.org/2001/XMLSchema#double">1</bp:STOICHIOMETRIC-COEFFICIENT>
  </bp:sequenceParticipant>
  <bp:physicalEntityParticipant rdf:ID="RAS_RAF_14_3_3__plasma_membrane_">
    <bp:CELLULAR-LOCATION rdf:resource="#plasma_membrane" />
    <bp:PHYSICAL-ENTITY rdf:resource="#RAS_RAF_14_3_3__plasma_membrane_1" />
    <bp:COMMENT rdf:datatype="http://www.w3.org/2001/XMLSchema#string">Reactome DB_ID: 109789</bp:COMMENT>
    <bp:STOICHIOMETRIC-COEFFICIENT rdf:datatype="http://www.w3.org/2001/XMLSchema#double">1</bp:STOICHIOMETRIC-COEFFICIENT>
  </bp:physicalEntityParticipant>
  <bp:complex rdf:ID="RAS_RAF_14_3_3__plasma_membrane_1">
    <bp:COMPONENTS rdf:resource="#RAS_RAF__plasma_membrane_3" />
    <bp:COMPONENTS rdf:resource="#_143B_protein__cytosol_3" />
    <bp:ORGANISM rdf:resource="#Homo_sapiens" />
    <bp:NAME rdf:datatype="http://www.w3.org/2001/XMLSchema#string">RAS:RAF:14-3-3 [plasma membrane]</bp:NAME>
    <bp:SHORT-NAME rdf:datatype="http://www.w3.org/2001/XMLSchema#string">RAS:RAF:14-3-3</bp:SHORT-NAME>
    <bp:XREF rdf:resource="#Reactome109789" />
    <bp:XREF rdf:resource="#REACT_3642.1" />
    <bp:DATA-SOURCE rdf:resource="#ReactomeDataSource" />
  </bp:complex>
  <bp:physicalEntityParticipant rdf:ID="RAS_RAF__plasma_membrane_3">
    <bp:CELLULAR-LOCATION rdf:resource="#plasma_membrane" />
    <bp:PHYSICAL-ENTITY rdf:resource="#RAS_RAF__plasma_membrane_1" />
    <bp:COMMENT rdf:datatype="http://www.w3.org/2001/XMLSchema#string">Reactome DB_ID: 109788</bp:COMMENT>
    <bp:STOICHIOMETRIC-COEFFICIENT rdf:datatype="http://www.w3.org/2001/XMLSchema#double">1</bp:STOICHIOMETRIC-COEFFICIENT>
  </bp:physicalEntityParticipant>
  <bp:sequenceParticipant rdf:ID="_143B_protein__cytosol_3">
    <bp:CELLULAR-LOCATION rdf:resource="#cytosol" />
    <bp:PHYSICAL-ENTITY rdf:resource="#UniProt_P31946_1_RecName__Full_14_3_3_protein_beta_alpha__AltName__Full_Protein_kinase_C_inhibitor_protein_1__Short_KCIP_1__AltName__Full_Protein_1054__GN___Name_YWHAB__OS___Homo_sapiens__Human_" />
    <bp:COMMENT rdf:datatype="http://www.w3.org/2001/XMLSchema#string">Reactome DB_ID: 48888</bp:COMMENT>
    <bp:STOICHIOMETRIC-COEFFICIENT rdf:datatype="http://www.w3.org/2001/XMLSchema#double">1</bp:STOICHIOMETRIC-COEFFICIENT>
  </bp:sequenceParticipant>
  <bp:unificationXref rdf:ID="Reactome109789">
    <bp:DB rdf:datatype="http://www.w3.org/2001/XMLSchema#string">Reactome</bp:DB>
    <bp:ID rdf:datatype="http://www.w3.org/2001/XMLSchema#string">109789</bp:ID>
    <bp:COMMENT rdf:datatype="http://www.w3.org/2001/XMLSchema#string">Database identifier. Use this URL to connect to the web page of this instance in Reactome: http://www.reactome.org/cgi-bin/eventbrowser?DB=gk_current&amp;ID=109789</bp:COMMENT>
  </bp:unificationXref>
  <bp:unificationXref rdf:ID="REACT_3642.1">
    <bp:DB rdf:datatype="http://www.w3.org/2001/XMLSchema#string">Reactome</bp:DB>
    <bp:ID rdf:datatype="http://www.w3.org/2001/XMLSchema#string">REACT_3642</bp:ID>
    <bp:ID-VERSION rdf:datatype="http://www.w3.org/2001/XMLSchema#string">1</bp:ID-VERSION>
    <bp:COMMENT rdf:datatype="http://www.w3.org/2001/XMLSchema#string">Reactome stable identifier. Use this URL to connect to the web page of this instance in Reactome: http://www.reactome.org/cgi-bin/eventbrowser_st_id?ST_ID=REACT_3642.1</bp:COMMENT>
  </bp:unificationXref>
  <bp:unificationXref rdf:ID="Reactome109802">
    <bp:DB rdf:datatype="http://www.w3.org/2001/XMLSchema#string">Reactome</bp:DB>
    <bp:ID rdf:datatype="http://www.w3.org/2001/XMLSchema#string">109802</bp:ID>
    <bp:COMMENT rdf:datatype="http://www.w3.org/2001/XMLSchema#string">Database identifier. Use this URL to connect to the web page of this instance in Reactome: http://www.reactome.org/cgi-bin/eventbrowser?DB=gk_current&amp;ID=109802</bp:COMMENT>
  </bp:unificationXref>
  <bp:unificationXref rdf:ID="REACT_996.3">
    <bp:DB rdf:datatype="http://www.w3.org/2001/XMLSchema#string">Reactome</bp:DB>
    <bp:ID rdf:datatype="http://www.w3.org/2001/XMLSchema#string">REACT_996</bp:ID>
    <bp:ID-VERSION rdf:datatype="http://www.w3.org/2001/XMLSchema#string">3</bp:ID-VERSION>
    <bp:COMMENT rdf:datatype="http://www.w3.org/2001/XMLSchema#string">Reactome stable identifier. Use this URL to connect to the web page of this instance in Reactome: http://www.reactome.org/cgi-bin/eventbrowser_st_id?ST_ID=REACT_996.3</bp:COMMENT>
  </bp:unificationXref>
  <bp:pathwayStep rdf:ID="Stabilisation_of_RAS_RAF_by_14_3_3Step">
    <bp:STEP-INTERACTIONS rdf:resource="#Stabilisation_of_RAS_RAF_by_14_3_3" />
    <bp:NEXT-STEP rdf:resource="#Stabilisation_of_RAF_by_further_phosphorylationStep" />
  </bp:pathwayStep>
  <bp:biochemicalReaction rdf:ID="Stabilisation_of_RAF_by_further_phosphorylation">
    <bp:LEFT rdf:resource="#RAS_RAF_14_3_3__plasma_membrane_2" />
    <bp:LEFT rdf:resource="#ATP__cytosol_3" />
    <bp:RIGHT rdf:resource="#ADP__cytosol_3" />
    <bp:RIGHT rdf:resource="#activated_RAF_complex__plasma_membrane_" />
    <bp:EC-NUMBER rdf:datatype="http://www.w3.org/2001/XMLSchema#string">2.7.10</bp:EC-NUMBER>
    <bp:NAME rdf:datatype="http://www.w3.org/2001/XMLSchema#string">Stabilisation of RAF by further phosphorylation</bp:NAME>
    <bp:SHORT-NAME rdf:datatype="http://www.w3.org/2001/XMLSchema#string">Stabilisation of RAF by further phosphorylation</bp:SHORT-NAME>
    <bp:XREF rdf:resource="#Reactome109829" />
    <bp:XREF rdf:resource="#REACT_525.2" />
    <bp:COMMENT rdf:datatype="http://www.w3.org/2001/XMLSchema#string">Un as yet unidentified protein tyrosine kinase located in the plasma membrane phosphorylates Tyrosines 340 and 341 (Y1, Y2) of Raf-1. Tyrosine phosphorylation serves to further stabilise the active 'open' Raf-1 conformation. (While the kinase has not been definitively identified, the Src kinase is a plausible candidate.)</bp:COMMENT>
    <bp:XREF rdf:resource="#Pubmed_9069260" />
    <bp:DATA-SOURCE rdf:resource="#ReactomeDataSource" />
    <bp:COMMENT rdf:datatype="http://www.w3.org/2001/XMLSchema#string">Authored: Charalambous, M, 2005-01-07 11:17:43</bp:COMMENT>
    <bp:COMMENT rdf:datatype="http://www.w3.org/2001/XMLSchema#string">Edited: Schmidt, EE, 0000-00-00 00:00:00</bp:COMMENT>
  </bp:biochemicalReaction>
  <bp:physicalEntityParticipant rdf:ID="RAS_RAF_14_3_3__plasma_membrane_2">
    <bp:CELLULAR-LOCATION rdf:resource="#plasma_membrane" />
    <bp:PHYSICAL-ENTITY rdf:resource="#RAS_RAF_14_3_3__plasma_membrane_1" />
    <bp:COMMENT rdf:datatype="http://www.w3.org/2001/XMLSchema#string">Reactome DB_ID: 109789</bp:COMMENT>
    <bp:STOICHIOMETRIC-COEFFICIENT rdf:datatype="http://www.w3.org/2001/XMLSchema#double">1</bp:STOICHIOMETRIC-COEFFICIENT>
  </bp:physicalEntityParticipant>
  <bp:physicalEntityParticipant rdf:ID="ATP__cytosol_3">
    <bp:CELLULAR-LOCATION rdf:resource="#cytosol" />
    <bp:PHYSICAL-ENTITY rdf:resource="#ATP__ChEBI_15422_" />
    <bp:COMMENT rdf:datatype="http://www.w3.org/2001/XMLSchema#string">Reactome DB_ID: 113592</bp:COMMENT>
    <bp:STOICHIOMETRIC-COEFFICIENT rdf:datatype="http://www.w3.org/2001/XMLSchema#double">2</bp:STOICHIOMETRIC-COEFFICIENT>
  </bp:physicalEntityParticipant>
  <bp:physicalEntityParticipant rdf:ID="ADP__cytosol_3">
    <bp:CELLULAR-LOCATION rdf:resource="#cytosol" />
    <bp:PHYSICAL-ENTITY rdf:resource="#ADP__ChEBI_16761_" />
    <bp:COMMENT rdf:datatype="http://www.w3.org/2001/XMLSchema#string">Reactome DB_ID: 29370</bp:COMMENT>
    <bp:STOICHIOMETRIC-COEFFICIENT rdf:datatype="http://www.w3.org/2001/XMLSchema#double">2</bp:STOICHIOMETRIC-COEFFICIENT>
  </bp:physicalEntityParticipant>
  <bp:physicalEntityParticipant rdf:ID="activated_RAF_complex__plasma_membrane_">
    <bp:CELLULAR-LOCATION rdf:resource="#plasma_membrane" />
    <bp:PHYSICAL-ENTITY rdf:resource="#activated_RAF_complex__plasma_membrane_1" />
    <bp:COMMENT rdf:datatype="http://www.w3.org/2001/XMLSchema#string">Reactome DB_ID: 109793</bp:COMMENT>
    <bp:STOICHIOMETRIC-COEFFICIENT rdf:datatype="http://www.w3.org/2001/XMLSchema#double">1</bp:STOICHIOMETRIC-COEFFICIENT>
  </bp:physicalEntityParticipant>
  <bp:complex rdf:ID="activated_RAF_complex__plasma_membrane_1">
    <bp:COMPONENTS rdf:resource="#_143B_protein__cytosol_4" />
    <bp:COMPONENTS rdf:resource="#phospho_RAF__multiple_sites___plasma_membrane_" />
    <bp:COMPONENTS rdf:resource="#p21_RAS_GTP__plasma_membrane_4" />
    <bp:ORGANISM rdf:resource="#Homo_sapiens" />
    <bp:NAME rdf:datatype="http://www.w3.org/2001/XMLSchema#string">activated RAF complex [plasma membrane]</bp:NAME>
    <bp:SHORT-NAME rdf:datatype="http://www.w3.org/2001/XMLSchema#string">activated RAF complex</bp:SHORT-NAME>
    <bp:XREF rdf:resource="#Reactome109793" />
    <bp:XREF rdf:resource="#REACT_4906.1" />
    <bp:DATA-SOURCE rdf:resource="#ReactomeDataSource" />
  </bp:complex>
  <bp:sequenceParticipant rdf:ID="_143B_protein__cytosol_4">
    <bp:CELLULAR-LOCATION rdf:resource="#cytosol" />
    <bp:PHYSICAL-ENTITY rdf:resource="#UniProt_P31946_1_RecName__Full_14_3_3_protein_beta_alpha__AltName__Full_Protein_kinase_C_inhibitor_protein_1__Short_KCIP_1__AltName__Full_Protein_1054__GN___Name_YWHAB__OS___Homo_sapiens__Human_" />
    <bp:COMMENT rdf:datatype="http://www.w3.org/2001/XMLSchema#string">Reactome DB_ID: 48888</bp:COMMENT>
    <bp:STOICHIOMETRIC-COEFFICIENT rdf:datatype="http://www.w3.org/2001/XMLSchema#double">1</bp:STOICHIOMETRIC-COEFFICIENT>
  </bp:sequenceParticipant>
  <bp:sequenceParticipant rdf:ID="phospho_RAF__multiple_sites___plasma_membrane_">
    <bp:CELLULAR-LOCATION rdf:resource="#plasma_membrane" />
    <bp:PHYSICAL-ENTITY rdf:resource="#UniProt_P04049_1_RecName__Full_RAF_proto_oncogene_serine_threonine_protein_kinase__EC_2_7_11_1__AltName__Full_C_RAF__Short_cRaf__AltName__Full_Raf_1__GN___Name_RAF1__Synonyms_RAF__OS___Homo_sapiens__Human_" />
    <bp:SEQUENCE-FEATURE-LIST rdf:resource="#phosphate_group_on_L_Serine_259_of_UniProt_P04049_RAF_proto_oncogene_serine_threonine_protein_kinase__EC_2_7_1_37___Raf_1___C_RAF___cRaf_2" />
    <bp:SEQUENCE-FEATURE-LIST rdf:resource="#phosphate_group_on_L_Serine_621_of_UniProt_P04049_RAF_proto_oncogene_serine_threonine_protein_kinase__EC_2_7_1_37___Raf_1___C_RAF___cRaf_2" />
    <bp:SEQUENCE-FEATURE-LIST rdf:resource="#phosphate_group_on_ChEBI_6313_L_Tyrosine_340_of_UniProt_P04049_RAF_proto_oncogene_serine_threonine_protein_kinase__EC_2_7_1_37___Raf__1___C_RAF___cRaf_" />
    <bp:SEQUENCE-FEATURE-LIST rdf:resource="#phosphate_group_on_ChEBI_6313_L_Tyrosine_341_of_UniProt_P04049_RAF_proto_oncogene_serine_threonine_protein_kinase__EC_2_7_1_37___Raf__1___C_RAF___cRaf_" />
    <bp:COMMENT rdf:datatype="http://www.w3.org/2001/XMLSchema#string">Reactome DB_ID: 109792</bp:COMMENT>
    <bp:STOICHIOMETRIC-COEFFICIENT rdf:datatype="http://www.w3.org/2001/XMLSchema#double">1</bp:STOICHIOMETRIC-COEFFICIENT>
  </bp:sequenceParticipant>
  <bp:sequenceFeature rdf:ID="phosphate_group_on_L_Serine_259_of_UniProt_P04049_RAF_proto_oncogene_serine_threonine_protein_kinase__EC_2_7_1_37___Raf_1___C_RAF___cRaf_2">
    <bp:FEATURE-LOCATION rdf:resource="#SequenceSite39" />
    <bp:FEATURE-TYPE rdf:resource="#phosphate_group" />
    <bp:NAME rdf:datatype="http://www.w3.org/2001/XMLSchema#string">phosphate group on L-Serine 259 of UniProt:P04049 RAF proto-oncogene serine/threonine-protein kinase (EC 2.7.1.37) (Raf-1) (C-RAF) (cRaf)</bp:NAME>
    <bp:COMMENT rdf:datatype="http://www.w3.org/2001/XMLSchema#string">residue: L-Serine [ChEBI:6301]</bp:COMMENT>
  </bp:sequenceFeature>
  <bp:sequenceSite rdf:ID="SequenceSite39">
    <bp:SEQUENCE-POSITION rdf:datatype="http://www.w3.org/2001/XMLSchema#integer">259</bp:SEQUENCE-POSITION>
    <bp:POSITION-STATUS rdf:datatype="http://www.w3.org/2001/XMLSchema#string">EQUAL</bp:POSITION-STATUS>
  </bp:sequenceSite>
  <bp:sequenceFeature rdf:ID="phosphate_group_on_L_Serine_621_of_UniProt_P04049_RAF_proto_oncogene_serine_threonine_protein_kinase__EC_2_7_1_37___Raf_1___C_RAF___cRaf_2">
    <bp:FEATURE-LOCATION rdf:resource="#SequenceSite40" />
    <bp:FEATURE-TYPE rdf:resource="#phosphate_group" />
    <bp:NAME rdf:datatype="http://www.w3.org/2001/XMLSchema#string">phosphate group on L-Serine 621 of UniProt:P04049 RAF proto-oncogene serine/threonine-protein kinase (EC 2.7.1.37) (Raf-1) (C-RAF) (cRaf)</bp:NAME>
    <bp:COMMENT rdf:datatype="http://www.w3.org/2001/XMLSchema#string">residue: L-Serine [ChEBI:6301]</bp:COMMENT>
  </bp:sequenceFeature>
  <bp:sequenceSite rdf:ID="SequenceSite40">
    <bp:SEQUENCE-POSITION rdf:datatype="http://www.w3.org/2001/XMLSchema#integer">621</bp:SEQUENCE-POSITION>
    <bp:POSITION-STATUS rdf:datatype="http://www.w3.org/2001/XMLSchema#string">EQUAL</bp:POSITION-STATUS>
  </bp:sequenceSite>
  <bp:sequenceFeature rdf:ID="phosphate_group_on_ChEBI_6313_L_Tyrosine_340_of_UniProt_P04049_RAF_proto_oncogene_serine_threonine_protein_kinase__EC_2_7_1_37___Raf__1___C_RAF___cRaf_">
    <bp:FEATURE-LOCATION rdf:resource="#SequenceSite41" />
    <bp:FEATURE-TYPE rdf:resource="#phosphate_group" />
    <bp:NAME rdf:datatype="http://www.w3.org/2001/XMLSchema#string">phosphate group on ChEBI:6313 L-Tyrosine 340 of UniProt:P04049 RAF proto-oncogene serine/threonine-protein kinase (EC 2.7.1.37) (Raf- 1) (C-RAF) (cRaf)</bp:NAME>
    <bp:COMMENT rdf:datatype="http://www.w3.org/2001/XMLSchema#string">residue: L-Tyrosine [ChEBI:17895]</bp:COMMENT>
  </bp:sequenceFeature>
  <bp:sequenceSite rdf:ID="SequenceSite41">
    <bp:SEQUENCE-POSITION rdf:datatype="http://www.w3.org/2001/XMLSchema#integer">340</bp:SEQUENCE-POSITION>
    <bp:POSITION-STATUS rdf:datatype="http://www.w3.org/2001/XMLSchema#string">EQUAL</bp:POSITION-STATUS>
  </bp:sequenceSite>
  <bp:sequenceFeature rdf:ID="phosphate_group_on_ChEBI_6313_L_Tyrosine_341_of_UniProt_P04049_RAF_proto_oncogene_serine_threonine_protein_kinase__EC_2_7_1_37___Raf__1___C_RAF___cRaf_">
    <bp:FEATURE-LOCATION rdf:resource="#SequenceSite42" />
    <bp:FEATURE-TYPE rdf:resource="#phosphate_group" />
    <bp:NAME rdf:datatype="http://www.w3.org/2001/XMLSchema#string">phosphate group on ChEBI:6313 L-Tyrosine 341 of UniProt:P04049 RAF proto-oncogene serine/threonine-protein kinase (EC 2.7.1.37) (Raf- 1) (C-RAF) (cRaf)</bp:NAME>
    <bp:COMMENT rdf:datatype="http://www.w3.org/2001/XMLSchema#string">residue: L-Tyrosine [ChEBI:17895]</bp:COMMENT>
  </bp:sequenceFeature>
  <bp:sequenceSite rdf:ID="SequenceSite42">
    <bp:SEQUENCE-POSITION rdf:datatype="http://www.w3.org/2001/XMLSchema#integer">341</bp:SEQUENCE-POSITION>
    <bp:POSITION-STATUS rdf:datatype="http://www.w3.org/2001/XMLSchema#string">EQUAL</bp:POSITION-STATUS>
  </bp:sequenceSite>
  <bp:physicalEntityParticipant rdf:ID="p21_RAS_GTP__plasma_membrane_4">
    <bp:CELLULAR-LOCATION rdf:resource="#plasma_membrane" />
    <bp:PHYSICAL-ENTITY rdf:resource="#p21_RAS_GTP__plasma_membrane_1" />
    <bp:COMMENT rdf:datatype="http://www.w3.org/2001/XMLSchema#string">Reactome DB_ID: 109783</bp:COMMENT>
    <bp:STOICHIOMETRIC-COEFFICIENT rdf:datatype="http://www.w3.org/2001/XMLSchema#double">1</bp:STOICHIOMETRIC-COEFFICIENT>
  </bp:physicalEntityParticipant>
  <bp:unificationXref rdf:ID="Reactome109793">
    <bp:DB rdf:datatype="http://www.w3.org/2001/XMLSchema#string">Reactome</bp:DB>
    <bp:ID rdf:datatype="http://www.w3.org/2001/XMLSchema#string">109793</bp:ID>
    <bp:COMMENT rdf:datatype="http://www.w3.org/2001/XMLSchema#string">Database identifier. Use this URL to connect to the web page of this instance in Reactome: http://www.reactome.org/cgi-bin/eventbrowser?DB=gk_current&amp;ID=109793</bp:COMMENT>
  </bp:unificationXref>
  <bp:unificationXref rdf:ID="REACT_4906.1">
    <bp:DB rdf:datatype="http://www.w3.org/2001/XMLSchema#string">Reactome</bp:DB>
    <bp:ID rdf:datatype="http://www.w3.org/2001/XMLSchema#string">REACT_4906</bp:ID>
    <bp:ID-VERSION rdf:datatype="http://www.w3.org/2001/XMLSchema#string">1</bp:ID-VERSION>
    <bp:COMMENT rdf:datatype="http://www.w3.org/2001/XMLSchema#string">Reactome stable identifier. Use this URL to connect to the web page of this instance in Reactome: http://www.reactome.org/cgi-bin/eventbrowser_st_id?ST_ID=REACT_4906.1</bp:COMMENT>
  </bp:unificationXref>
  <bp:catalysis rdf:ID="protein_tyrosine_kinase_activity_of_unidentified_protein_tyrosine_kinase__plasma_membrane_">
    <bp:CONTROLLER rdf:resource="#unidentified_protein_tyrosine_kinase__plasma_membrane_" />
    <bp:CONTROLLED rdf:resource="#Stabilisation_of_RAF_by_further_phosphorylation" />
    <bp:DIRECTION rdf:datatype="http://www.w3.org/2001/XMLSchema#string">PHYSIOL-LEFT-TO-RIGHT</bp:DIRECTION>
    <bp:CONTROL-TYPE rdf:datatype="http://www.w3.org/2001/XMLSchema#string">ACTIVATION</bp:CONTROL-TYPE>
    <bp:XREF rdf:resource="#protein_tyrosine_kinase_activity" />
    <bp:XREF rdf:resource="#Reactome112332" />
    <bp:DATA-SOURCE rdf:resource="#ReactomeDataSource" />
  </bp:catalysis>
  <bp:physicalEntityParticipant rdf:ID="unidentified_protein_tyrosine_kinase__plasma_membrane_">
    <bp:CELLULAR-LOCATION rdf:resource="#plasma_membrane" />
    <bp:PHYSICAL-ENTITY rdf:resource="#unidentified_protein_tyrosine_kinase__plasma_membrane_1" />
    <bp:COMMENT rdf:datatype="http://www.w3.org/2001/XMLSchema#string">Reactome DB_ID: 163338</bp:COMMENT>
  </bp:physicalEntityParticipant>
  <bp:physicalEntity rdf:ID="unidentified_protein_tyrosine_kinase__plasma_membrane_1">
    <bp:NAME rdf:datatype="http://www.w3.org/2001/XMLSchema#string">unidentified protein tyrosine kinase [plasma membrane]</bp:NAME>
    <bp:SHORT-NAME rdf:datatype="http://www.w3.org/2001/XMLSchema#string">unidentified protein tyrosine kinase</bp:SHORT-NAME>
    <bp:DATA-SOURCE rdf:resource="#ReactomeDataSource" />
  </bp:physicalEntity>
  <bp:unificationXref rdf:ID="Reactome112332">
    <bp:DB rdf:datatype="http://www.w3.org/2001/XMLSchema#string">Reactome</bp:DB>
    <bp:ID rdf:datatype="http://www.w3.org/2001/XMLSchema#string">112332</bp:ID>
    <bp:COMMENT rdf:datatype="http://www.w3.org/2001/XMLSchema#string">Database identifier. Use this URL to connect to the web page of this instance in Reactome: http://www.reactome.org/cgi-bin/eventbrowser?DB=gk_current&amp;ID=112332</bp:COMMENT>
  </bp:unificationXref>
  <bp:unificationXref rdf:ID="Reactome109829">
    <bp:DB rdf:datatype="http://www.w3.org/2001/XMLSchema#string">Reactome</bp:DB>
    <bp:ID rdf:datatype="http://www.w3.org/2001/XMLSchema#string">109829</bp:ID>
    <bp:COMMENT rdf:datatype="http://www.w3.org/2001/XMLSchema#string">Database identifier. Use this URL to connect to the web page of this instance in Reactome: http://www.reactome.org/cgi-bin/eventbrowser?DB=gk_current&amp;ID=109829</bp:COMMENT>
  </bp:unificationXref>
  <bp:unificationXref rdf:ID="REACT_525.2">
    <bp:DB rdf:datatype="http://www.w3.org/2001/XMLSchema#string">Reactome</bp:DB>
    <bp:ID rdf:datatype="http://www.w3.org/2001/XMLSchema#string">REACT_525</bp:ID>
    <bp:ID-VERSION rdf:datatype="http://www.w3.org/2001/XMLSchema#string">2</bp:ID-VERSION>
    <bp:COMMENT rdf:datatype="http://www.w3.org/2001/XMLSchema#string">Reactome stable identifier. Use this URL to connect to the web page of this instance in Reactome: http://www.reactome.org/cgi-bin/eventbrowser_st_id?ST_ID=REACT_525.2</bp:COMMENT>
  </bp:unificationXref>
  <bp:pathwayStep rdf:ID="Stabilisation_of_RAF_by_further_phosphorylationStep">
    <bp:STEP-INTERACTIONS rdf:resource="#Stabilisation_of_RAF_by_further_phosphorylation" />
    <bp:NEXT-STEP rdf:resource="#Activated_RAF_complex_binds_MEKStep" />
    <bp:STEP-INTERACTIONS rdf:resource="#protein_tyrosine_kinase_activity_of_unidentified_protein_tyrosine_kinase__plasma_membrane_" />
  </bp:pathwayStep>
  <bp:unificationXref rdf:ID="Reactome110029">
    <bp:DB rdf:datatype="http://www.w3.org/2001/XMLSchema#string">Reactome</bp:DB>
    <bp:ID rdf:datatype="http://www.w3.org/2001/XMLSchema#string">110029</bp:ID>
    <bp:COMMENT rdf:datatype="http://www.w3.org/2001/XMLSchema#string">Database identifier. Use this URL to connect to the web page of this instance in Reactome: http://www.reactome.org/cgi-bin/eventbrowser?DB=gk_current&amp;ID=110029</bp:COMMENT>
  </bp:unificationXref>
  <bp:unificationXref rdf:ID="REACT_2077.4">
    <bp:DB rdf:datatype="http://www.w3.org/2001/XMLSchema#string">Reactome</bp:DB>
    <bp:ID rdf:datatype="http://www.w3.org/2001/XMLSchema#string">REACT_2077</bp:ID>
    <bp:ID-VERSION rdf:datatype="http://www.w3.org/2001/XMLSchema#string">4</bp:ID-VERSION>
    <bp:COMMENT rdf:datatype="http://www.w3.org/2001/XMLSchema#string">Reactome stable identifier. Use this URL to connect to the web page of this instance in Reactome: http://www.reactome.org/cgi-bin/eventbrowser_st_id?ST_ID=REACT_2077.4</bp:COMMENT>
  </bp:unificationXref>
  <bp:pathwayStep rdf:ID="RAF_activationStep">
    <bp:STEP-INTERACTIONS rdf:resource="#RAF_activation" />
  </bp:pathwayStep>
  <bp:pathway rdf:ID="MAP_kinase_cascade">
    <bp:PATHWAY-COMPONENTS rdf:resource="#ERK_activationStep" />
    <bp:PATHWAY-COMPONENTS rdf:resource="#MEK_activationStep" />
    <bp:ORGANISM rdf:resource="#Homo_sapiens" />
    <bp:NAME rdf:datatype="http://www.w3.org/2001/XMLSchema#string">MAP kinase cascade</bp:NAME>
    <bp:SHORT-NAME rdf:datatype="http://www.w3.org/2001/XMLSchema#string">MAP kinase cascade</bp:SHORT-NAME>
    <bp:XREF rdf:resource="#Reactome109869" />
    <bp:XREF rdf:resource="#REACT_634.4" />
    <bp:COMMENT rdf:datatype="http://www.w3.org/2001/XMLSchema#string">The MAP kinase cascade describes a sequence of phosphorylation events involving serine/threonine-specific protein kinases. Used by various signal transduction pathways, this cascade constitutes a common 'module' in the transmission of an extracellular signal into the nucleus.</bp:COMMENT>
    <bp:XREF rdf:resource="#MAPKKK_cascade" />
    <bp:DATA-SOURCE rdf:resource="#ReactomeDataSource" />
    <bp:COMMENT rdf:datatype="http://www.w3.org/2001/XMLSchema#string">Authored: Charalambous, M, 2004-04-29 09:21:24</bp:COMMENT>
    <bp:COMMENT rdf:datatype="http://www.w3.org/2001/XMLSchema#string">Reviewed: Greene, LA, 2007-11-08 15:39:37</bp:COMMENT>
  </bp:pathway>
  <bp:pathway rdf:ID="MEK_activation">
    <bp:PATHWAY-COMPONENTS rdf:resource="#RAF_phosphorylates_MEKStep" />
    <bp:PATHWAY-COMPONENTS rdf:resource="#Activated_RAF_complex_binds_MEKStep" />
    <bp:ORGANISM rdf:resource="#Homo_sapiens" />
    <bp:NAME rdf:datatype="http://www.w3.org/2001/XMLSchema#string">MEK activation</bp:NAME>
    <bp:SHORT-NAME rdf:datatype="http://www.w3.org/2001/XMLSchema#string">MEK activation</bp:SHORT-NAME>
    <bp:XREF rdf:resource="#Reactome110049" />
    <bp:XREF rdf:resource="#REACT_962.4" />
    <bp:COMMENT rdf:datatype="http://www.w3.org/2001/XMLSchema#string">MEK is phosphorylated and activated by RAF.</bp:COMMENT>
    <bp:XREF rdf:resource="#activation_of_MAPKK_activity" />
    <bp:DATA-SOURCE rdf:resource="#ReactomeDataSource" />
    <bp:COMMENT rdf:datatype="http://www.w3.org/2001/XMLSchema#string">Authored: Charalambous, M, 2004-04-29 09:21:24</bp:COMMENT>
    <bp:COMMENT rdf:datatype="http://www.w3.org/2001/XMLSchema#string">Reviewed: Greene, LA, 2007-11-08 15:39:37</bp:COMMENT>
  </bp:pathway>
  <bp:biochemicalReaction rdf:ID="Activated_RAF_complex_binds_MEK">
    <bp:LEFT rdf:resource="#MEK__cytosol_" />
    <bp:LEFT rdf:resource="#activated_RAF_complex__plasma_membrane_2" />
    <bp:RIGHT rdf:resource="#RAF_MEK__plasma_membrane_" />
    <bp:NAME rdf:datatype="http://www.w3.org/2001/XMLSchema#string">Activated RAF complex binds MEK</bp:NAME>
    <bp:SHORT-NAME rdf:datatype="http://www.w3.org/2001/XMLSchema#string">Activated RAF complex binds MEK</bp:SHORT-NAME>
    <bp:XREF rdf:resource="#Reactome109830" />
    <bp:XREF rdf:resource="#REACT_143.3" />
    <bp:COMMENT rdf:datatype="http://www.w3.org/2001/XMLSchema#string">MEK-1/2 have a proline rich domain (P) and critical Serine residues  (MEK-1 S218/222, MEK-2 unknown, S) upon which the molecules may be phosphorylated. MEK1/2 are found in the cytoplasm of unstimulated cells.&lt;br&gt;MEK-1/2 bind to active Raf-1 via the proline-rich domain. Active Raf-1 is able to phosphorylate target Serine and Threonine residues in the presence of ATP.</bp:COMMENT>
    <bp:DATA-SOURCE rdf:resource="#ReactomeDataSource" />
    <bp:COMMENT rdf:datatype="http://www.w3.org/2001/XMLSchema#string">Authored: Charalambous, M, 2005-01-07 11:17:43</bp:COMMENT>
    <bp:COMMENT rdf:datatype="http://www.w3.org/2001/XMLSchema#string">Edited: Schmidt, EE, 0000-00-00 00:00:00</bp:COMMENT>
  </bp:biochemicalReaction>
  <bp:sequenceParticipant rdf:ID="MEK__cytosol_">
    <bp:COMMENT rdf:datatype="http://www.w3.org/2001/XMLSchema#string">Converted from EntitySet in Reactome</bp:COMMENT>
    <bp:CELLULAR-LOCATION rdf:resource="#cytosol" />
    <bp:PHYSICAL-ENTITY rdf:resource="#MEK__cytosol_1" />
    <bp:COMMENT rdf:datatype="http://www.w3.org/2001/XMLSchema#string">Reactome DB_ID: 112398</bp:COMMENT>
    <bp:STOICHIOMETRIC-COEFFICIENT rdf:datatype="http://www.w3.org/2001/XMLSchema#double">1</bp:STOICHIOMETRIC-COEFFICIENT>
  </bp:sequenceParticipant>
  <bp:protein rdf:ID="MEK__cytosol_1">
    <bp:DATA-SOURCE rdf:resource="#ReactomeDataSource" />
    <bp:NAME rdf:datatype="http://www.w3.org/2001/XMLSchema#string">MEK [cytosol]</bp:NAME>
    <bp:ORGANISM rdf:resource="#Homo_sapiens" />
    <bp:COMMENT rdf:datatype="http://www.w3.org/2001/XMLSchema#string">Converted from EntitySet in Reactome. Each synonym is a name of a PhysicalEntity, and each XREF points to one PhysicalEntity</bp:COMMENT>
    <bp:XREF rdf:resource="#UniProt_P36507" />
    <bp:SYNONYMS rdf:datatype="http://www.w3.org/2001/XMLSchema#string">MEK2 [cytosol]</bp:SYNONYMS>
    <bp:XREF rdf:resource="#UniProt_Q02750" />
    <bp:SYNONYMS rdf:datatype="http://www.w3.org/2001/XMLSchema#string">MEK1 [cytosol]</bp:SYNONYMS>
  </bp:protein>
  <bp:unificationXref rdf:ID="UniProt_P36507">
    <bp:DB rdf:datatype="http://www.w3.org/2001/XMLSchema#string">UniProt</bp:DB>
    <bp:ID rdf:datatype="http://www.w3.org/2001/XMLSchema#string">P36507</bp:ID>
  </bp:unificationXref>
  <bp:unificationXref rdf:ID="UniProt_Q02750">
    <bp:DB rdf:datatype="http://www.w3.org/2001/XMLSchema#string">UniProt</bp:DB>
    <bp:ID rdf:datatype="http://www.w3.org/2001/XMLSchema#string">Q02750</bp:ID>
  </bp:unificationXref>
  <bp:physicalEntityParticipant rdf:ID="activated_RAF_complex__plasma_membrane_2">
    <bp:CELLULAR-LOCATION rdf:resource="#plasma_membrane" />
    <bp:PHYSICAL-ENTITY rdf:resource="#activated_RAF_complex__plasma_membrane_1" />
    <bp:COMMENT rdf:datatype="http://www.w3.org/2001/XMLSchema#string">Reactome DB_ID: 109793</bp:COMMENT>
    <bp:STOICHIOMETRIC-COEFFICIENT rdf:datatype="http://www.w3.org/2001/XMLSchema#double">1</bp:STOICHIOMETRIC-COEFFICIENT>
  </bp:physicalEntityParticipant>
  <bp:physicalEntityParticipant rdf:ID="RAF_MEK__plasma_membrane_">
    <bp:CELLULAR-LOCATION rdf:resource="#plasma_membrane" />
    <bp:PHYSICAL-ENTITY rdf:resource="#RAF_MEK__plasma_membrane_1" />
    <bp:COMMENT rdf:datatype="http://www.w3.org/2001/XMLSchema#string">Reactome DB_ID: 112406</bp:COMMENT>
    <bp:STOICHIOMETRIC-COEFFICIENT rdf:datatype="http://www.w3.org/2001/XMLSchema#double">1</bp:STOICHIOMETRIC-COEFFICIENT>
  </bp:physicalEntityParticipant>
  <bp:complex rdf:ID="RAF_MEK__plasma_membrane_1">
    <bp:COMPONENTS rdf:resource="#MEK__cytosol_2" />
    <bp:COMPONENTS rdf:resource="#activated_RAF_complex__plasma_membrane_3" />
    <bp:ORGANISM rdf:resource="#Homo_sapiens" />
    <bp:NAME rdf:datatype="http://www.w3.org/2001/XMLSchema#string">RAF:MEK [plasma membrane]</bp:NAME>
    <bp:SHORT-NAME rdf:datatype="http://www.w3.org/2001/XMLSchema#string">RAF:MEK</bp:SHORT-NAME>
    <bp:XREF rdf:resource="#Reactome112406" />
    <bp:XREF rdf:resource="#REACT_3953.1" />
    <bp:DATA-SOURCE rdf:resource="#ReactomeDataSource" />
  </bp:complex>
  <bp:sequenceParticipant rdf:ID="MEK__cytosol_2">
    <bp:COMMENT rdf:datatype="http://www.w3.org/2001/XMLSchema#string">Converted from EntitySet in Reactome</bp:COMMENT>
    <bp:CELLULAR-LOCATION rdf:resource="#cytosol" />
    <bp:PHYSICAL-ENTITY rdf:resource="#MEK__cytosol_1" />
    <bp:COMMENT rdf:datatype="http://www.w3.org/2001/XMLSchema#string">Reactome DB_ID: 112398</bp:COMMENT>
    <bp:STOICHIOMETRIC-COEFFICIENT rdf:datatype="http://www.w3.org/2001/XMLSchema#double">1</bp:STOICHIOMETRIC-COEFFICIENT>
  </bp:sequenceParticipant>
  <bp:physicalEntityParticipant rdf:ID="activated_RAF_complex__plasma_membrane_3">
    <bp:CELLULAR-LOCATION rdf:resource="#plasma_membrane" />
    <bp:PHYSICAL-ENTITY rdf:resource="#activated_RAF_complex__plasma_membrane_1" />
    <bp:COMMENT rdf:datatype="http://www.w3.org/2001/XMLSchema#string">Reactome DB_ID: 109793</bp:COMMENT>
    <bp:STOICHIOMETRIC-COEFFICIENT rdf:datatype="http://www.w3.org/2001/XMLSchema#double">1</bp:STOICHIOMETRIC-COEFFICIENT>
  </bp:physicalEntityParticipant>
  <bp:unificationXref rdf:ID="Reactome112406">
    <bp:DB rdf:datatype="http://www.w3.org/2001/XMLSchema#string">Reactome</bp:DB>
    <bp:ID rdf:datatype="http://www.w3.org/2001/XMLSchema#string">112406</bp:ID>
    <bp:COMMENT rdf:datatype="http://www.w3.org/2001/XMLSchema#string">Database identifier. Use this URL to connect to the web page of this instance in Reactome: http://www.reactome.org/cgi-bin/eventbrowser?DB=gk_current&amp;ID=112406</bp:COMMENT>
  </bp:unificationXref>
  <bp:unificationXref rdf:ID="REACT_3953.1">
    <bp:DB rdf:datatype="http://www.w3.org/2001/XMLSchema#string">Reactome</bp:DB>
    <bp:ID rdf:datatype="http://www.w3.org/2001/XMLSchema#string">REACT_3953</bp:ID>
    <bp:ID-VERSION rdf:datatype="http://www.w3.org/2001/XMLSchema#string">1</bp:ID-VERSION>
    <bp:COMMENT rdf:datatype="http://www.w3.org/2001/XMLSchema#string">Reactome stable identifier. Use this URL to connect to the web page of this instance in Reactome: http://www.reactome.org/cgi-bin/eventbrowser_st_id?ST_ID=REACT_3953.1</bp:COMMENT>
  </bp:unificationXref>
  <bp:unificationXref rdf:ID="Reactome109830">
    <bp:DB rdf:datatype="http://www.w3.org/2001/XMLSchema#string">Reactome</bp:DB>
    <bp:ID rdf:datatype="http://www.w3.org/2001/XMLSchema#string">109830</bp:ID>
    <bp:COMMENT rdf:datatype="http://www.w3.org/2001/XMLSchema#string">Database identifier. Use this URL to connect to the web page of this instance in Reactome: http://www.reactome.org/cgi-bin/eventbrowser?DB=gk_current&amp;ID=109830</bp:COMMENT>
  </bp:unificationXref>
  <bp:unificationXref rdf:ID="REACT_143.3">
    <bp:DB rdf:datatype="http://www.w3.org/2001/XMLSchema#string">Reactome</bp:DB>
    <bp:ID rdf:datatype="http://www.w3.org/2001/XMLSchema#string">REACT_143</bp:ID>
    <bp:ID-VERSION rdf:datatype="http://www.w3.org/2001/XMLSchema#string">3</bp:ID-VERSION>
    <bp:COMMENT rdf:datatype="http://www.w3.org/2001/XMLSchema#string">Reactome stable identifier. Use this URL to connect to the web page of this instance in Reactome: http://www.reactome.org/cgi-bin/eventbrowser_st_id?ST_ID=REACT_143.3</bp:COMMENT>
  </bp:unificationXref>
  <bp:pathwayStep rdf:ID="Activated_RAF_complex_binds_MEKStep">
    <bp:STEP-INTERACTIONS rdf:resource="#Activated_RAF_complex_binds_MEK" />
    <bp:NEXT-STEP rdf:resource="#RAF_phosphorylates_MEK2Step" />
    <bp:NEXT-STEP rdf:resource="#RAF_phosphorylates_MEK1Step" />
  </bp:pathwayStep>
  <bp:pathway rdf:ID="RAF_phosphorylates_MEK">
    <bp:PATHWAY-COMPONENTS rdf:resource="#RAF_phosphorylates_MEK2Step" />
    <bp:PATHWAY-COMPONENTS rdf:resource="#RAF_phosphorylates_MEK1Step" />
    <bp:ORGANISM rdf:resource="#Homo_sapiens" />
    <bp:NAME rdf:datatype="http://www.w3.org/2001/XMLSchema#string">RAF phosphorylates MEK</bp:NAME>
    <bp:SHORT-NAME rdf:datatype="http://www.w3.org/2001/XMLSchema#string">RAF phosphorylates MEK</bp:SHORT-NAME>
    <bp:XREF rdf:resource="#Reactome112407" />
    <bp:XREF rdf:resource="#REACT_614.3" />
    <bp:COMMENT rdf:datatype="http://www.w3.org/2001/XMLSchema#string">Active Raf-1 phosphorylates MEK-1/2 on Serine residues, converting ATP to ADP. The MEK-1/2 kinase is now active.</bp:COMMENT>
    <bp:DATA-SOURCE rdf:resource="#ReactomeDataSource" />
    <bp:COMMENT rdf:datatype="http://www.w3.org/2001/XMLSchema#string">Authored: Charalambous, M, 2005-01-07 11:17:43</bp:COMMENT>
    <bp:COMMENT rdf:datatype="http://www.w3.org/2001/XMLSchema#string">Edited: Schmidt, EE, 0000-00-00 00:00:00</bp:COMMENT>
  </bp:pathway>
  <bp:biochemicalReaction rdf:ID="RAF_phosphorylates_MEK1">
    <bp:LEFT rdf:resource="#RAF_MEK1__plasma_membrane_" />
    <bp:LEFT rdf:resource="#ATP__cytosol_4" />
    <bp:RIGHT rdf:resource="#ADP__cytosol_4" />
    <bp:RIGHT rdf:resource="#phospho_MEK1__cytosol_" />
    <bp:RIGHT rdf:resource="#activated_RAF_complex__plasma_membrane_5" />
    <bp:NAME rdf:datatype="http://www.w3.org/2001/XMLSchema#string">RAF phosphorylates MEK1</bp:NAME>
    <bp:SHORT-NAME rdf:datatype="http://www.w3.org/2001/XMLSchema#string">RAF phosphorylates MEK1</bp:SHORT-NAME>
    <bp:XREF rdf:resource="#Reactome109841" />
    <bp:XREF rdf:resource="#REACT_545.2" />
    <bp:COMMENT rdf:datatype="http://www.w3.org/2001/XMLSchema#string">Active Raf-1 phosphorylates MEK-1/2 on Serine residues, converting ATP to ADP. The MEK-1/2 kinase is now active.</bp:COMMENT>
    <bp:DATA-SOURCE rdf:resource="#ReactomeDataSource" />
    <bp:COMMENT rdf:datatype="http://www.w3.org/2001/XMLSchema#string">Authored: Charalambous, M, 2005-01-07 11:17:43</bp:COMMENT>
    <bp:COMMENT rdf:datatype="http://www.w3.org/2001/XMLSchema#string">Edited: Schmidt, EE, 0000-00-00 00:00:00</bp:COMMENT>
  </bp:biochemicalReaction>
  <bp:physicalEntityParticipant rdf:ID="RAF_MEK1__plasma_membrane_">
    <bp:CELLULAR-LOCATION rdf:resource="#plasma_membrane" />
    <bp:PHYSICAL-ENTITY rdf:resource="#RAF_MEK1__plasma_membrane_1" />
    <bp:COMMENT rdf:datatype="http://www.w3.org/2001/XMLSchema#string">Reactome DB_ID: 109794</bp:COMMENT>
    <bp:STOICHIOMETRIC-COEFFICIENT rdf:datatype="http://www.w3.org/2001/XMLSchema#double">1</bp:STOICHIOMETRIC-COEFFICIENT>
  </bp:physicalEntityParticipant>
  <bp:complex rdf:ID="RAF_MEK1__plasma_membrane_1">
    <bp:COMPONENTS rdf:resource="#MEK1__cytosol_" />
    <bp:COMPONENTS rdf:resource="#activated_RAF_complex__plasma_membrane_4" />
    <bp:ORGANISM rdf:resource="#Homo_sapiens" />
    <bp:NAME rdf:datatype="http://www.w3.org/2001/XMLSchema#string">RAF:MEK1 [plasma membrane]</bp:NAME>
    <bp:SHORT-NAME rdf:datatype="http://www.w3.org/2001/XMLSchema#string">RAF:MEK1</bp:SHORT-NAME>
    <bp:XREF rdf:resource="#Reactome109794" />
    <bp:XREF rdf:resource="#REACT_4256.1" />
    <bp:DATA-SOURCE rdf:resource="#ReactomeDataSource" />
  </bp:complex>
  <bp:sequenceParticipant rdf:ID="MEK1__cytosol_">
    <bp:CELLULAR-LOCATION rdf:resource="#cytosol" />
    <bp:PHYSICAL-ENTITY rdf:resource="#UniProt_Q02750_RecName__Full_Dual_specificity_mitogen_activated_protein_kinase_kinase_1__Short_MAP_kinase_kinase_1__Short_MAPKK_1__EC_2_7_12_2__AltName__Full_ERK_activator_kinase_1__AltName__Full_MAPK_ERK_kinase_1__Short_MEK1__GN___Name_MAP2K1__Synonyms_MEK1__PRKMK1__OS___Homo_sapiens__Human_" />
    <bp:COMMENT rdf:datatype="http://www.w3.org/2001/XMLSchema#string">Reactome DB_ID: 59502</bp:COMMENT>
    <bp:STOICHIOMETRIC-COEFFICIENT rdf:datatype="http://www.w3.org/2001/XMLSchema#double">1</bp:STOICHIOMETRIC-COEFFICIENT>
  </bp:sequenceParticipant>
  <bp:protein rdf:ID="UniProt_Q02750_RecName__Full_Dual_specificity_mitogen_activated_protein_kinase_kinase_1__Short_MAP_kinase_kinase_1__Short_MAPKK_1__EC_2_7_12_2__AltName__Full_ERK_activator_kinase_1__AltName__Full_MAPK_ERK_kinase_1__Short_MEK1__GN___Name_MAP2K1__Synonyms_MEK1__PRKMK1__OS___Homo_sapiens__Human_">
    <bp:DATA-SOURCE rdf:resource="#ReactomeDataSource" />
    <bp:ORGANISM rdf:resource="#Homo_sapiens" />
    <bp:NAME rdf:datatype="http://www.w3.org/2001/XMLSchema#string">UniProt:Q02750 RecName: Full=Dual specificity mitogen-activated protein kinase kinase 1; Short=MAP kinase kinase 1; Short=MAPKK 1; EC=2.7.12.2; AltName: Full=ERK activator kinase 1; AltName: Full=MAPK/ERK kinase 1; Short=MEK1;
GN   Name=MAP2K1; Synonyms=MEK1, PRKMK1;
OS   Homo sapiens (Human)</bp:NAME>
    <bp:SYNONYMS rdf:datatype="http://www.w3.org/2001/XMLSchema#string">MAP2K1</bp:SYNONYMS>
    <bp:SYNONYMS rdf:datatype="http://www.w3.org/2001/XMLSchema#string">PRKMK1</bp:SYNONYMS>
    <bp:SYNONYMS rdf:datatype="http://www.w3.org/2001/XMLSchema#string">MEK1</bp:SYNONYMS>
    <bp:XREF rdf:resource="#UniProt_Q02750" />
    <bp:COMMENT rdf:datatype="http://www.w3.org/2001/XMLSchema#string">FUNCTION: Catalyzes the concomitant phosphorylation of a threonine and a tyrosine residue in a Thr-Glu-Tyr sequence located in MAP kinases. Activates ERK1 and ERK2 MAP kinases. CATALYTIC ACTIVITY: ATP + a protein = ADP + a phosphoprotein. ENZYME REGULATION: Activated by phosphorylation. SUBUNIT: Interacts with MORG1 (By similarity). Interacts with Yersinia yopJ. INTERACTION: Q9NR09:BIRC6; NbExp=1; IntAct=EBI-492564, EBI-1765160; P04049:RAF1; NbExp=1; IntAct=EBI-492564, EBI-365996; Q96RU8:TRIB1; NbExp=1; IntAct=EBI-492564, EBI-492555; Q96RU7:TRIB3; NbExp=1; IntAct=EBI-492564, EBI-492476; PTM: Phosphorylation on Ser/Thr by MAP kinase kinase kinases (RAF or MEKK1) regulates positively the kinase activity. PTM: Acetylation by Yersinia yopJ prevents phosphorylation and activation, thus blocking the MAPK signaling pathway. DISEASE: Defects in MAP2K1 are a cause of cardiofaciocutaneous syndrome (CFC syndrome) [MIM:115150]; also known as cardio-facio- cutaneous syndrome. CFC syndrome is characterized by a distinctive facial appearance, heart defects and mental retardation. Heart defects include pulmonic stenosis, atrial septal defects and hypertrophic cardiomyopathy. Some affected individuals present with ectodermal abnormalities such as sparse, friable hair, hyperkeratotic skin lesions and a generalized ichthyosis-like condition. Typical facial features are similar to Noonan syndrome. They include high forehead with bitemporal constriction, hypoplastic supraorbital ridges, downslanting palpebral fissures, a depressed nasal bridge, and posteriorly angulated ears with prominent helices. The inheritance of CFC syndrome is autosomal dominant. SIMILARITY: Belongs to the protein kinase superfamily. STE Ser/Thr protein kinase family. MAP kinase kinase subfamily. SIMILARITY: Contains 1 protein kinase domain. WEB RESOURCE: Name=GeneReviews; URL="http://www.genetests.org/query?gene=MAP2K1";</bp:COMMENT>
  </bp:protein>
  <bp:physicalEntityParticipant rdf:ID="activated_RAF_complex__plasma_membrane_4">
    <bp:CELLULAR-LOCATION rdf:resource="#plasma_membrane" />
    <bp:PHYSICAL-ENTITY rdf:resource="#activated_RAF_complex__plasma_membrane_1" />
    <bp:COMMENT rdf:datatype="http://www.w3.org/2001/XMLSchema#string">Reactome DB_ID: 109793</bp:COMMENT>
    <bp:STOICHIOMETRIC-COEFFICIENT rdf:datatype="http://www.w3.org/2001/XMLSchema#double">1</bp:STOICHIOMETRIC-COEFFICIENT>
  </bp:physicalEntityParticipant>
  <bp:unificationXref rdf:ID="Reactome109794">
    <bp:DB rdf:datatype="http://www.w3.org/2001/XMLSchema#string">Reactome</bp:DB>
    <bp:ID rdf:datatype="http://www.w3.org/2001/XMLSchema#string">109794</bp:ID>
    <bp:COMMENT rdf:datatype="http://www.w3.org/2001/XMLSchema#string">Database identifier. Use this URL to connect to the web page of this instance in Reactome: http://www.reactome.org/cgi-bin/eventbrowser?DB=gk_current&amp;ID=109794</bp:COMMENT>
  </bp:unificationXref>
  <bp:unificationXref rdf:ID="REACT_4256.1">
    <bp:DB rdf:datatype="http://www.w3.org/2001/XMLSchema#string">Reactome</bp:DB>
    <bp:ID rdf:datatype="http://www.w3.org/2001/XMLSchema#string">REACT_4256</bp:ID>
    <bp:ID-VERSION rdf:datatype="http://www.w3.org/2001/XMLSchema#string">1</bp:ID-VERSION>
    <bp:COMMENT rdf:datatype="http://www.w3.org/2001/XMLSchema#string">Reactome stable identifier. Use this URL to connect to the web page of this instance in Reactome: http://www.reactome.org/cgi-bin/eventbrowser_st_id?ST_ID=REACT_4256.1</bp:COMMENT>
  </bp:unificationXref>
  <bp:physicalEntityParticipant rdf:ID="ATP__cytosol_4">
    <bp:CELLULAR-LOCATION rdf:resource="#cytosol" />
    <bp:PHYSICAL-ENTITY rdf:resource="#ATP__ChEBI_15422_" />
    <bp:COMMENT rdf:datatype="http://www.w3.org/2001/XMLSchema#string">Reactome DB_ID: 113592</bp:COMMENT>
    <bp:STOICHIOMETRIC-COEFFICIENT rdf:datatype="http://www.w3.org/2001/XMLSchema#double">2</bp:STOICHIOMETRIC-COEFFICIENT>
  </bp:physicalEntityParticipant>
  <bp:physicalEntityParticipant rdf:ID="ADP__cytosol_4">
    <bp:CELLULAR-LOCATION rdf:resource="#cytosol" />
    <bp:PHYSICAL-ENTITY rdf:resource="#ADP__ChEBI_16761_" />
    <bp:COMMENT rdf:datatype="http://www.w3.org/2001/XMLSchema#string">Reactome DB_ID: 29370</bp:COMMENT>
    <bp:STOICHIOMETRIC-COEFFICIENT rdf:datatype="http://www.w3.org/2001/XMLSchema#double">2</bp:STOICHIOMETRIC-COEFFICIENT>
  </bp:physicalEntityParticipant>
  <bp:sequenceParticipant rdf:ID="phospho_MEK1__cytosol_">
    <bp:CELLULAR-LOCATION rdf:resource="#cytosol" />
    <bp:PHYSICAL-ENTITY rdf:resource="#UniProt_Q02750_RecName__Full_Dual_specificity_mitogen_activated_protein_kinase_kinase_1__Short_MAP_kinase_kinase_1__Short_MAPKK_1__EC_2_7_12_2__AltName__Full_ERK_activator_kinase_1__AltName__Full_MAPK_ERK_kinase_1__Short_MEK1__GN___Name_MAP2K1__Synonyms_MEK1__PRKMK1__OS___Homo_sapiens__Human_" />
    <bp:SEQUENCE-FEATURE-LIST rdf:resource="#phosphate_group_on_L_Serine_218_of_UniProt_Q02750_Dual_specificity_mitogen_activated_protein_kinase_kinase_1__EC_2_7_1_____MAP_kinase_kinase_1___MAPKK_1___ERK_activator_kinase_1___MAPK_ERK_kinase_1___MEK1_" />
    <bp:SEQUENCE-FEATURE-LIST rdf:resource="#phosphate_group_on_L_Serine_222_of_UniProt_Q02750_Dual_specificity_mitogen_activated_protein_kinase_kinase_1__EC_2_7_1_____MAP_kinase_kinase_1___MAPKK_1___ERK_activator_kinase_1___MAPK_ERK_kinase_1___MEK1_" />
    <bp:COMMENT rdf:datatype="http://www.w3.org/2001/XMLSchema#string">Reactome DB_ID: 109837</bp:COMMENT>
    <bp:STOICHIOMETRIC-COEFFICIENT rdf:datatype="http://www.w3.org/2001/XMLSchema#double">1</bp:STOICHIOMETRIC-COEFFICIENT>
  </bp:sequenceParticipant>
  <bp:sequenceFeature rdf:ID="phosphate_group_on_L_Serine_218_of_UniProt_Q02750_Dual_specificity_mitogen_activated_protein_kinase_kinase_1__EC_2_7_1_____MAP_kinase_kinase_1___MAPKK_1___ERK_activator_kinase_1___MAPK_ERK_kinase_1___MEK1_">
    <bp:FEATURE-LOCATION rdf:resource="#SequenceSite43" />
    <bp:FEATURE-TYPE rdf:resource="#phosphate_group" />
    <bp:NAME rdf:datatype="http://www.w3.org/2001/XMLSchema#string">phosphate group on L-Serine 218 of UniProt:Q02750 Dual specificity mitogen-activated protein kinase kinase 1 (EC 2.7.1.-) (MAP kinase kinase 1) (MAPKK 1) (ERK activator kinase 1) (MAPK/ERK kinase 1) (MEK1)</bp:NAME>
    <bp:COMMENT rdf:datatype="http://www.w3.org/2001/XMLSchema#string">residue: L-Serine [ChEBI:6301]</bp:COMMENT>
  </bp:sequenceFeature>
  <bp:sequenceSite rdf:ID="SequenceSite43">
    <bp:SEQUENCE-POSITION rdf:datatype="http://www.w3.org/2001/XMLSchema#integer">218</bp:SEQUENCE-POSITION>
    <bp:POSITION-STATUS rdf:datatype="http://www.w3.org/2001/XMLSchema#string">EQUAL</bp:POSITION-STATUS>
  </bp:sequenceSite>
  <bp:sequenceFeature rdf:ID="phosphate_group_on_L_Serine_222_of_UniProt_Q02750_Dual_specificity_mitogen_activated_protein_kinase_kinase_1__EC_2_7_1_____MAP_kinase_kinase_1___MAPKK_1___ERK_activator_kinase_1___MAPK_ERK_kinase_1___MEK1_">
    <bp:FEATURE-LOCATION rdf:resource="#SequenceSite44" />
    <bp:FEATURE-TYPE rdf:resource="#phosphate_group" />
    <bp:NAME rdf:datatype="http://www.w3.org/2001/XMLSchema#string">phosphate group on L-Serine 222 of UniProt:Q02750 Dual specificity mitogen-activated protein kinase kinase 1 (EC 2.7.1.-) (MAP kinase kinase 1) (MAPKK 1) (ERK activator kinase 1) (MAPK/ERK kinase 1) (MEK1)</bp:NAME>
    <bp:COMMENT rdf:datatype="http://www.w3.org/2001/XMLSchema#string">residue: L-Serine [ChEBI:6301]</bp:COMMENT>
  </bp:sequenceFeature>
  <bp:sequenceSite rdf:ID="SequenceSite44">
    <bp:SEQUENCE-POSITION rdf:datatype="http://www.w3.org/2001/XMLSchema#integer">222</bp:SEQUENCE-POSITION>
    <bp:POSITION-STATUS rdf:datatype="http://www.w3.org/2001/XMLSchema#string">EQUAL</bp:POSITION-STATUS>
  </bp:sequenceSite>
  <bp:physicalEntityParticipant rdf:ID="activated_RAF_complex__plasma_membrane_5">
    <bp:CELLULAR-LOCATION rdf:resource="#plasma_membrane" />
    <bp:PHYSICAL-ENTITY rdf:resource="#activated_RAF_complex__plasma_membrane_1" />
    <bp:COMMENT rdf:datatype="http://www.w3.org/2001/XMLSchema#string">Reactome DB_ID: 109793</bp:COMMENT>
    <bp:STOICHIOMETRIC-COEFFICIENT rdf:datatype="http://www.w3.org/2001/XMLSchema#double">1</bp:STOICHIOMETRIC-COEFFICIENT>
  </bp:physicalEntityParticipant>
  <bp:catalysis rdf:ID="kinase_activity_of_RAF_MEK1__plasma_membrane_">
    <bp:CONTROLLER rdf:resource="#RAF_MEK1__plasma_membrane_2" />
    <bp:CONTROLLED rdf:resource="#RAF_phosphorylates_MEK1" />
    <bp:DIRECTION rdf:datatype="http://www.w3.org/2001/XMLSchema#string">PHYSIOL-LEFT-TO-RIGHT</bp:DIRECTION>
    <bp:CONTROL-TYPE rdf:datatype="http://www.w3.org/2001/XMLSchema#string">ACTIVATION</bp:CONTROL-TYPE>
    <bp:XREF rdf:resource="#kinase_activity" />
    <bp:XREF rdf:resource="#Reactome109834" />
    <bp:DATA-SOURCE rdf:resource="#ReactomeDataSource" />
  </bp:catalysis>
  <bp:physicalEntityParticipant rdf:ID="RAF_MEK1__plasma_membrane_2">
    <bp:CELLULAR-LOCATION rdf:resource="#plasma_membrane" />
    <bp:PHYSICAL-ENTITY rdf:resource="#RAF_MEK1__plasma_membrane_1" />
    <bp:COMMENT rdf:datatype="http://www.w3.org/2001/XMLSchema#string">Reactome DB_ID: 109794</bp:COMMENT>
  </bp:physicalEntityParticipant>
  <bp:relationshipXref rdf:ID="kinase_activity">
    <bp:DB rdf:datatype="http://www.w3.org/2001/XMLSchema#string">GO</bp:DB>
    <bp:ID rdf:datatype="http://www.w3.org/2001/XMLSchema#string">0016301</bp:ID>
    <bp:RELATIONSHIP-TYPE rdf:datatype="http://www.w3.org/2001/XMLSchema#string">GO molecular function</bp:RELATIONSHIP-TYPE>
  </bp:relationshipXref>
  <bp:unificationXref rdf:ID="Reactome109834">
    <bp:DB rdf:datatype="http://www.w3.org/2001/XMLSchema#string">Reactome</bp:DB>
    <bp:ID rdf:datatype="http://www.w3.org/2001/XMLSchema#string">109834</bp:ID>
    <bp:COMMENT rdf:datatype="http://www.w3.org/2001/XMLSchema#string">Database identifier. Use this URL to connect to the web page of this instance in Reactome: http://www.reactome.org/cgi-bin/eventbrowser?DB=gk_current&amp;ID=109834</bp:COMMENT>
  </bp:unificationXref>
  <bp:unificationXref rdf:ID="Reactome109841">
    <bp:DB rdf:datatype="http://www.w3.org/2001/XMLSchema#string">Reactome</bp:DB>
    <bp:ID rdf:datatype="http://www.w3.org/2001/XMLSchema#string">109841</bp:ID>
    <bp:COMMENT rdf:datatype="http://www.w3.org/2001/XMLSchema#string">Database identifier. Use this URL to connect to the web page of this instance in Reactome: http://www.reactome.org/cgi-bin/eventbrowser?DB=gk_current&amp;ID=109841</bp:COMMENT>
  </bp:unificationXref>
  <bp:unificationXref rdf:ID="REACT_545.2">
    <bp:DB rdf:datatype="http://www.w3.org/2001/XMLSchema#string">Reactome</bp:DB>
    <bp:ID rdf:datatype="http://www.w3.org/2001/XMLSchema#string">REACT_545</bp:ID>
    <bp:ID-VERSION rdf:datatype="http://www.w3.org/2001/XMLSchema#string">2</bp:ID-VERSION>
    <bp:COMMENT rdf:datatype="http://www.w3.org/2001/XMLSchema#string">Reactome stable identifier. Use this URL to connect to the web page of this instance in Reactome: http://www.reactome.org/cgi-bin/eventbrowser_st_id?ST_ID=REACT_545.2</bp:COMMENT>
  </bp:unificationXref>
  <bp:pathwayStep rdf:ID="RAF_phosphorylates_MEK1Step">
    <bp:STEP-INTERACTIONS rdf:resource="#RAF_phosphorylates_MEK1" />
    <bp:NEXT-STEP rdf:resource="#MEK1_binds_ERK_1Step" />
    <bp:STEP-INTERACTIONS rdf:resource="#kinase_activity_of_RAF_MEK1__plasma_membrane_" />
  </bp:pathwayStep>
  <bp:biochemicalReaction rdf:ID="RAF_phosphorylates_MEK2">
    <bp:LEFT rdf:resource="#RAF_MEK2__plasma_membrane_" />
    <bp:LEFT rdf:resource="#ATP__cytosol_5" />
    <bp:RIGHT rdf:resource="#ADP__cytosol_5" />
    <bp:RIGHT rdf:resource="#phospho_MEK2__cytosol_" />
    <bp:RIGHT rdf:resource="#activated_RAF_complex__plasma_membrane_7" />
    <bp:EC-NUMBER rdf:datatype="http://www.w3.org/2001/XMLSchema#string">2.7.11</bp:EC-NUMBER>
    <bp:NAME rdf:datatype="http://www.w3.org/2001/XMLSchema#string">RAF phosphorylates MEK2</bp:NAME>
    <bp:SHORT-NAME rdf:datatype="http://www.w3.org/2001/XMLSchema#string">RAF phosphorylates MEK2</bp:SHORT-NAME>
    <bp:XREF rdf:resource="#Reactome109852" />
    <bp:XREF rdf:resource="#REACT_1727.2" />
    <bp:COMMENT rdf:datatype="http://www.w3.org/2001/XMLSchema#string">Active Raf-1 phosphorylates MEK-1/2 on Serine residues, converting ATP to ADP. The MEK-1/2 kinase is now active.</bp:COMMENT>
    <bp:DATA-SOURCE rdf:resource="#ReactomeDataSource" />
    <bp:COMMENT rdf:datatype="http://www.w3.org/2001/XMLSchema#string">Authored: Charalambous, M, 2005-01-07 11:17:43</bp:COMMENT>
    <bp:COMMENT rdf:datatype="http://www.w3.org/2001/XMLSchema#string">Edited: Schmidt, EE, 0000-00-00 00:00:00</bp:COMMENT>
  </bp:biochemicalReaction>
  <bp:physicalEntityParticipant rdf:ID="RAF_MEK2__plasma_membrane_">
    <bp:CELLULAR-LOCATION rdf:resource="#plasma_membrane" />
    <bp:PHYSICAL-ENTITY rdf:resource="#RAF_MEK2__plasma_membrane_1" />
    <bp:COMMENT rdf:datatype="http://www.w3.org/2001/XMLSchema#string">Reactome DB_ID: 109795</bp:COMMENT>
    <bp:STOICHIOMETRIC-COEFFICIENT rdf:datatype="http://www.w3.org/2001/XMLSchema#double">1</bp:STOICHIOMETRIC-COEFFICIENT>
  </bp:physicalEntityParticipant>
  <bp:complex rdf:ID="RAF_MEK2__plasma_membrane_1">
    <bp:COMPONENTS rdf:resource="#MEK2__cytosol_" />
    <bp:COMPONENTS rdf:resource="#activated_RAF_complex__plasma_membrane_6" />
    <bp:ORGANISM rdf:resource="#Homo_sapiens" />
    <bp:NAME rdf:datatype="http://www.w3.org/2001/XMLSchema#string">RAF:MEK2 [plasma membrane]</bp:NAME>
    <bp:SHORT-NAME rdf:datatype="http://www.w3.org/2001/XMLSchema#string">RAF:MEK2</bp:SHORT-NAME>
    <bp:XREF rdf:resource="#Reactome109795" />
    <bp:XREF rdf:resource="#REACT_4223.1" />
    <bp:DATA-SOURCE rdf:resource="#ReactomeDataSource" />
  </bp:complex>
  <bp:sequenceParticipant rdf:ID="MEK2__cytosol_">
    <bp:CELLULAR-LOCATION rdf:resource="#cytosol" />
    <bp:PHYSICAL-ENTITY rdf:resource="#UniProt_P36507_RecName__Full_Dual_specificity_mitogen_activated_protein_kinase_kinase_2__Short_MAP_kinase_kinase_2__Short_MAPKK_2__EC_2_7_12_2__AltName__Full_ERK_activator_kinase_2__AltName__Full_MAPK_ERK_kinase_2__Short_MEK2__GN___Name_MAP2K2__Synonyms_MEK2__MKK2__PRKMK2__OS___Homo_sapiens__Human_" />
    <bp:COMMENT rdf:datatype="http://www.w3.org/2001/XMLSchema#string">Reactome DB_ID: 59504</bp:COMMENT>
    <bp:STOICHIOMETRIC-COEFFICIENT rdf:datatype="http://www.w3.org/2001/XMLSchema#double">1</bp:STOICHIOMETRIC-COEFFICIENT>
  </bp:sequenceParticipant>
  <bp:protein rdf:ID="UniProt_P36507_RecName__Full_Dual_specificity_mitogen_activated_protein_kinase_kinase_2__Short_MAP_kinase_kinase_2__Short_MAPKK_2__EC_2_7_12_2__AltName__Full_ERK_activator_kinase_2__AltName__Full_MAPK_ERK_kinase_2__Short_MEK2__GN___Name_MAP2K2__Synonyms_MEK2__MKK2__PRKMK2__OS___Homo_sapiens__Human_">
    <bp:DATA-SOURCE rdf:resource="#ReactomeDataSource" />
    <bp:ORGANISM rdf:resource="#Homo_sapiens" />
    <bp:NAME rdf:datatype="http://www.w3.org/2001/XMLSchema#string">UniProt:P36507 RecName: Full=Dual specificity mitogen-activated protein kinase kinase 2; Short=MAP kinase kinase 2; Short=MAPKK 2; EC=2.7.12.2; AltName: Full=ERK activator kinase 2; AltName: Full=MAPK/ERK kinase 2; Short=MEK2;
GN   Name=MAP2K2; Synonyms=MEK2, MKK2, PRKMK2;
OS   Homo sapiens (Human)</bp:NAME>
    <bp:SYNONYMS rdf:datatype="http://www.w3.org/2001/XMLSchema#string">MKK2</bp:SYNONYMS>
    <bp:SYNONYMS rdf:datatype="http://www.w3.org/2001/XMLSchema#string">MAP2K2</bp:SYNONYMS>
    <bp:SYNONYMS rdf:datatype="http://www.w3.org/2001/XMLSchema#string">PRKMK2</bp:SYNONYMS>
    <bp:SYNONYMS rdf:datatype="http://www.w3.org/2001/XMLSchema#string">MEK2</bp:SYNONYMS>
    <bp:XREF rdf:resource="#UniProt_P36507" />
    <bp:COMMENT rdf:datatype="http://www.w3.org/2001/XMLSchema#string">FUNCTION: Catalyzes the concomitant phosphorylation of a threonine and a tyrosine residue in a Thr-Glu-Tyr sequence located in MAP kinases. Activates the ERK1 and ERK2 MAP kinases (By similarity). CATALYTIC ACTIVITY: ATP + a protein = ADP + a phosphoprotein. SUBUNIT: Interacts with MORG1 (By similarity). INTERACTION: P10398:ARAF; NbExp=3; IntAct=EBI-1056930, EBI-365961; PTM: MAPKK is itself dependent on Ser/Thr phosphorylation for activity catalyzed by MAP kinase kinase kinases (RAF or MEKK1). DISEASE: Defects in MAP2K2 are a cause of cardiofaciocutaneous syndrome (CFC syndrome) [MIM:115150]; also known as cardio-facio- cutaneous syndrome. CFC syndrome is characterized by a distinctive facial appearance, heart defects and mental retardation. Heart defects include pulmonic stenosis, atrial septal defects and hypertrophic cardiomyopathy. Some affected individuals present with ectodermal abnormalities such as sparse, friable hair, hyperkeratotic skin lesions and a generalized ichthyosis-like condition. Typical facial features are similar to Noonan syndrome. They include high forehead with bitemporal constriction, hypoplastic supraorbital ridges, downslanting palpebral fissures, a depressed nasal bridge, and posteriorly angulated ears with prominent helices. The inheritance of CFC syndrome is autosomal dominant. SIMILARITY: Belongs to the protein kinase superfamily. STE Ser/Thr protein kinase family. MAP kinase kinase subfamily. SIMILARITY: Contains 1 protein kinase domain. WEB RESOURCE: Name=GeneReviews; URL="http://www.genetests.org/query?gene=MAP2K2";</bp:COMMENT>
  </bp:protein>
  <bp:physicalEntityParticipant rdf:ID="activated_RAF_complex__plasma_membrane_6">
    <bp:CELLULAR-LOCATION rdf:resource="#plasma_membrane" />
    <bp:PHYSICAL-ENTITY rdf:resource="#activated_RAF_complex__plasma_membrane_1" />
    <bp:COMMENT rdf:datatype="http://www.w3.org/2001/XMLSchema#string">Reactome DB_ID: 109793</bp:COMMENT>
    <bp:STOICHIOMETRIC-COEFFICIENT rdf:datatype="http://www.w3.org/2001/XMLSchema#double">1</bp:STOICHIOMETRIC-COEFFICIENT>
  </bp:physicalEntityParticipant>
  <bp:unificationXref rdf:ID="Reactome109795">
    <bp:DB rdf:datatype="http://www.w3.org/2001/XMLSchema#string">Reactome</bp:DB>
    <bp:ID rdf:datatype="http://www.w3.org/2001/XMLSchema#string">109795</bp:ID>
    <bp:COMMENT rdf:datatype="http://www.w3.org/2001/XMLSchema#string">Database identifier. Use this URL to connect to the web page of this instance in Reactome: http://www.reactome.org/cgi-bin/eventbrowser?DB=gk_current&amp;ID=109795</bp:COMMENT>
  </bp:unificationXref>
  <bp:unificationXref rdf:ID="REACT_4223.1">
    <bp:DB rdf:datatype="http://www.w3.org/2001/XMLSchema#string">Reactome</bp:DB>
    <bp:ID rdf:datatype="http://www.w3.org/2001/XMLSchema#string">REACT_4223</bp:ID>
    <bp:ID-VERSION rdf:datatype="http://www.w3.org/2001/XMLSchema#string">1</bp:ID-VERSION>
    <bp:COMMENT rdf:datatype="http://www.w3.org/2001/XMLSchema#string">Reactome stable identifier. Use this URL to connect to the web page of this instance in Reactome: http://www.reactome.org/cgi-bin/eventbrowser_st_id?ST_ID=REACT_4223.1</bp:COMMENT>
  </bp:unificationXref>
  <bp:physicalEntityParticipant rdf:ID="ATP__cytosol_5">
    <bp:CELLULAR-LOCATION rdf:resource="#cytosol" />
    <bp:PHYSICAL-ENTITY rdf:resource="#ATP__ChEBI_15422_" />
    <bp:COMMENT rdf:datatype="http://www.w3.org/2001/XMLSchema#string">Reactome DB_ID: 113592</bp:COMMENT>
    <bp:STOICHIOMETRIC-COEFFICIENT rdf:datatype="http://www.w3.org/2001/XMLSchema#double">2</bp:STOICHIOMETRIC-COEFFICIENT>
  </bp:physicalEntityParticipant>
  <bp:physicalEntityParticipant rdf:ID="ADP__cytosol_5">
    <bp:CELLULAR-LOCATION rdf:resource="#cytosol" />
    <bp:PHYSICAL-ENTITY rdf:resource="#ADP__ChEBI_16761_" />
    <bp:COMMENT rdf:datatype="http://www.w3.org/2001/XMLSchema#string">Reactome DB_ID: 29370</bp:COMMENT>
    <bp:STOICHIOMETRIC-COEFFICIENT rdf:datatype="http://www.w3.org/2001/XMLSchema#double">2</bp:STOICHIOMETRIC-COEFFICIENT>
  </bp:physicalEntityParticipant>
  <bp:sequenceParticipant rdf:ID="phospho_MEK2__cytosol_">
    <bp:CELLULAR-LOCATION rdf:resource="#cytosol" />
    <bp:PHYSICAL-ENTITY rdf:resource="#UniProt_P36507_RecName__Full_Dual_specificity_mitogen_activated_protein_kinase_kinase_2__Short_MAP_kinase_kinase_2__Short_MAPKK_2__EC_2_7_12_2__AltName__Full_ERK_activator_kinase_2__AltName__Full_MAPK_ERK_kinase_2__Short_MEK2__GN___Name_MAP2K2__Synonyms_MEK2__MKK2__PRKMK2__OS___Homo_sapiens__Human_" />
    <bp:SEQUENCE-FEATURE-LIST rdf:resource="#phosphate_group_on_unknown_ChEBI_6301_L_Serine__of_UniProt_P36507_Dual_specificity_mitogen_activated_protein_kinase_kinase_2__EC_2_7_1_____MAP_kinase_kinase_2___MAPKK_2___ERK_activator_kinase_2___MAPK_ERK_kinase_2___MEK2_" />
    <bp:SEQUENCE-FEATURE-LIST rdf:resource="#phosphate_group_on_unknown_ChEBI_6308_L_Threonine__of_UniProt_P36507_Dual_specificity_mitogen_activated_protein_kinase_kinase_2__EC_2_7_1_____MAP_kinase_kinase_2___MAPKK_2___ERK_activator_kinase_2___MAPK_ERK_kinase_2___MEK2_" />
    <bp:COMMENT rdf:datatype="http://www.w3.org/2001/XMLSchema#string">Reactome DB_ID: 109848</bp:COMMENT>
    <bp:STOICHIOMETRIC-COEFFICIENT rdf:datatype="http://www.w3.org/2001/XMLSchema#double">1</bp:STOICHIOMETRIC-COEFFICIENT>
  </bp:sequenceParticipant>
  <bp:sequenceFeature rdf:ID="phosphate_group_on_unknown_ChEBI_6301_L_Serine__of_UniProt_P36507_Dual_specificity_mitogen_activated_protein_kinase_kinase_2__EC_2_7_1_____MAP_kinase_kinase_2___MAPKK_2___ERK_activator_kinase_2___MAPK_ERK_kinase_2___MEK2_">
    <bp:FEATURE-TYPE rdf:resource="#phosphate_group" />
    <bp:NAME rdf:datatype="http://www.w3.org/2001/XMLSchema#string">phosphate group on unknown ChEBI:6301 L-Serine  of UniProt:P36507 Dual specificity mitogen-activated protein kinase kinase 2 (EC 2.7.1.-) (MAP kinase kinase 2) (MAPKK 2) (ERK activator kinase 2) (MAPK/ERK kinase 2) (MEK2)</bp:NAME>
    <bp:COMMENT rdf:datatype="http://www.w3.org/2001/XMLSchema#string">residue: L-Serine [ChEBI:6301]</bp:COMMENT>
  </bp:sequenceFeature>
  <bp:sequenceFeature rdf:ID="phosphate_group_on_unknown_ChEBI_6308_L_Threonine__of_UniProt_P36507_Dual_specificity_mitogen_activated_protein_kinase_kinase_2__EC_2_7_1_____MAP_kinase_kinase_2___MAPKK_2___ERK_activator_kinase_2___MAPK_ERK_kinase_2___MEK2_">
    <bp:FEATURE-TYPE rdf:resource="#phosphate_group" />
    <bp:NAME rdf:datatype="http://www.w3.org/2001/XMLSchema#string">phosphate group on unknown ChEBI:6308 L-Threonine  of UniProt:P36507 Dual specificity mitogen-activated protein kinase kinase 2 (EC 2.7.1.-) (MAP kinase kinase 2) (MAPKK 2) (ERK activator kinase 2) (MAPK/ERK kinase 2) (MEK2)</bp:NAME>
    <bp:COMMENT rdf:datatype="http://www.w3.org/2001/XMLSchema#string">residue: L-Threonine [ChEBI:6308]</bp:COMMENT>
  </bp:sequenceFeature>
  <bp:physicalEntityParticipant rdf:ID="activated_RAF_complex__plasma_membrane_7">
    <bp:CELLULAR-LOCATION rdf:resource="#plasma_membrane" />
    <bp:PHYSICAL-ENTITY rdf:resource="#activated_RAF_complex__plasma_membrane_1" />
    <bp:COMMENT rdf:datatype="http://www.w3.org/2001/XMLSchema#string">Reactome DB_ID: 109793</bp:COMMENT>
    <bp:STOICHIOMETRIC-COEFFICIENT rdf:datatype="http://www.w3.org/2001/XMLSchema#double">1</bp:STOICHIOMETRIC-COEFFICIENT>
  </bp:physicalEntityParticipant>
  <bp:catalysis rdf:ID="protein_serine_threonine_kinase_activity_of_RAF_MEK2__plasma_membrane_">
    <bp:CONTROLLER rdf:resource="#RAF_MEK2__plasma_membrane_2" />
    <bp:CONTROLLED rdf:resource="#RAF_phosphorylates_MEK2" />
    <bp:DIRECTION rdf:datatype="http://www.w3.org/2001/XMLSchema#string">PHYSIOL-LEFT-TO-RIGHT</bp:DIRECTION>
    <bp:CONTROL-TYPE rdf:datatype="http://www.w3.org/2001/XMLSchema#string">ACTIVATION</bp:CONTROL-TYPE>
    <bp:XREF rdf:resource="#protein_serine_threonine_kinase_activity" />
    <bp:XREF rdf:resource="#Reactome110045" />
    <bp:DATA-SOURCE rdf:resource="#ReactomeDataSource" />
  </bp:catalysis>
  <bp:physicalEntityParticipant rdf:ID="RAF_MEK2__plasma_membrane_2">
    <bp:CELLULAR-LOCATION rdf:resource="#plasma_membrane" />
    <bp:PHYSICAL-ENTITY rdf:resource="#RAF_MEK2__plasma_membrane_1" />
    <bp:COMMENT rdf:datatype="http://www.w3.org/2001/XMLSchema#string">Reactome DB_ID: 109795</bp:COMMENT>
  </bp:physicalEntityParticipant>
  <bp:relationshipXref rdf:ID="protein_serine_threonine_kinase_activity">
    <bp:DB rdf:datatype="http://www.w3.org/2001/XMLSchema#string">GO</bp:DB>
    <bp:ID rdf:datatype="http://www.w3.org/2001/XMLSchema#string">0004674</bp:ID>
    <bp:RELATIONSHIP-TYPE rdf:datatype="http://www.w3.org/2001/XMLSchema#string">GO molecular function</bp:RELATIONSHIP-TYPE>
  </bp:relationshipXref>
  <bp:unificationXref rdf:ID="Reactome110045">
    <bp:DB rdf:datatype="http://www.w3.org/2001/XMLSchema#string">Reactome</bp:DB>
    <bp:ID rdf:datatype="http://www.w3.org/2001/XMLSchema#string">110045</bp:ID>
    <bp:COMMENT rdf:datatype="http://www.w3.org/2001/XMLSchema#string">Database identifier. Use this URL to connect to the web page of this instance in Reactome: http://www.reactome.org/cgi-bin/eventbrowser?DB=gk_current&amp;ID=110045</bp:COMMENT>
  </bp:unificationXref>
  <bp:unificationXref rdf:ID="Reactome109852">
    <bp:DB rdf:datatype="http://www.w3.org/2001/XMLSchema#string">Reactome</bp:DB>
    <bp:ID rdf:datatype="http://www.w3.org/2001/XMLSchema#string">109852</bp:ID>
    <bp:COMMENT rdf:datatype="http://www.w3.org/2001/XMLSchema#string">Database identifier. Use this URL to connect to the web page of this instance in Reactome: http://www.reactome.org/cgi-bin/eventbrowser?DB=gk_current&amp;ID=109852</bp:COMMENT>
  </bp:unificationXref>
  <bp:unificationXref rdf:ID="REACT_1727.2">
    <bp:DB rdf:datatype="http://www.w3.org/2001/XMLSchema#string">Reactome</bp:DB>
    <bp:ID rdf:datatype="http://www.w3.org/2001/XMLSchema#string">REACT_1727</bp:ID>
    <bp:ID-VERSION rdf:datatype="http://www.w3.org/2001/XMLSchema#string">2</bp:ID-VERSION>
    <bp:COMMENT rdf:datatype="http://www.w3.org/2001/XMLSchema#string">Reactome stable identifier. Use this URL to connect to the web page of this instance in Reactome: http://www.reactome.org/cgi-bin/eventbrowser_st_id?ST_ID=REACT_1727.2</bp:COMMENT>
  </bp:unificationXref>
  <bp:pathwayStep rdf:ID="RAF_phosphorylates_MEK2Step">
    <bp:STEP-INTERACTIONS rdf:resource="#RAF_phosphorylates_MEK2" />
    <bp:NEXT-STEP rdf:resource="#MEK2_binds_ERK_2Step" />
    <bp:STEP-INTERACTIONS rdf:resource="#protein_serine_threonine_kinase_activity_of_RAF_MEK2__plasma_membrane_" />
  </bp:pathwayStep>
  <bp:unificationXref rdf:ID="Reactome112407">
    <bp:DB rdf:datatype="http://www.w3.org/2001/XMLSchema#string">Reactome</bp:DB>
    <bp:ID rdf:datatype="http://www.w3.org/2001/XMLSchema#string">112407</bp:ID>
    <bp:COMMENT rdf:datatype="http://www.w3.org/2001/XMLSchema#string">Database identifier. Use this URL to connect to the web page of this instance in Reactome: http://www.reactome.org/cgi-bin/eventbrowser?DB=gk_current&amp;ID=112407</bp:COMMENT>
  </bp:unificationXref>
  <bp:unificationXref rdf:ID="REACT_614.3">
    <bp:DB rdf:datatype="http://www.w3.org/2001/XMLSchema#string">Reactome</bp:DB>
    <bp:ID rdf:datatype="http://www.w3.org/2001/XMLSchema#string">REACT_614</bp:ID>
    <bp:ID-VERSION rdf:datatype="http://www.w3.org/2001/XMLSchema#string">3</bp:ID-VERSION>
    <bp:COMMENT rdf:datatype="http://www.w3.org/2001/XMLSchema#string">Reactome stable identifier. Use this URL to connect to the web page of this instance in Reactome: http://www.reactome.org/cgi-bin/eventbrowser_st_id?ST_ID=REACT_614.3</bp:COMMENT>
  </bp:unificationXref>
  <bp:pathwayStep rdf:ID="RAF_phosphorylates_MEKStep">
    <bp:STEP-INTERACTIONS rdf:resource="#RAF_phosphorylates_MEK" />
  </bp:pathwayStep>
  <bp:unificationXref rdf:ID="Reactome110049">
    <bp:DB rdf:datatype="http://www.w3.org/2001/XMLSchema#string">Reactome</bp:DB>
    <bp:ID rdf:datatype="http://www.w3.org/2001/XMLSchema#string">110049</bp:ID>
    <bp:COMMENT rdf:datatype="http://www.w3.org/2001/XMLSchema#string">Database identifier. Use this URL to connect to the web page of this instance in Reactome: http://www.reactome.org/cgi-bin/eventbrowser?DB=gk_current&amp;ID=110049</bp:COMMENT>
  </bp:unificationXref>
  <bp:unificationXref rdf:ID="REACT_962.4">
    <bp:DB rdf:datatype="http://www.w3.org/2001/XMLSchema#string">Reactome</bp:DB>
    <bp:ID rdf:datatype="http://www.w3.org/2001/XMLSchema#string">REACT_962</bp:ID>
    <bp:ID-VERSION rdf:datatype="http://www.w3.org/2001/XMLSchema#string">4</bp:ID-VERSION>
    <bp:COMMENT rdf:datatype="http://www.w3.org/2001/XMLSchema#string">Reactome stable identifier. Use this URL to connect to the web page of this instance in Reactome: http://www.reactome.org/cgi-bin/eventbrowser_st_id?ST_ID=REACT_962.4</bp:COMMENT>
  </bp:unificationXref>
  <bp:relationshipXref rdf:ID="activation_of_MAPKK_activity">
    <bp:DB rdf:datatype="http://www.w3.org/2001/XMLSchema#string">GO</bp:DB>
    <bp:ID rdf:datatype="http://www.w3.org/2001/XMLSchema#string">0000186</bp:ID>
    <bp:RELATIONSHIP-TYPE rdf:datatype="http://www.w3.org/2001/XMLSchema#string">GO biological process</bp:RELATIONSHIP-TYPE>
  </bp:relationshipXref>
  <bp:pathwayStep rdf:ID="MEK_activationStep">
    <bp:STEP-INTERACTIONS rdf:resource="#MEK_activation" />
  </bp:pathwayStep>
  <bp:pathway rdf:ID="ERK_activation">
    <bp:PATHWAY-COMPONENTS rdf:resource="#ERK1_activationStep" />
    <bp:PATHWAY-COMPONENTS rdf:resource="#ERK2_activationStep" />
    <bp:ORGANISM rdf:resource="#Homo_sapiens" />
    <bp:NAME rdf:datatype="http://www.w3.org/2001/XMLSchema#string">ERK activation</bp:NAME>
    <bp:SHORT-NAME rdf:datatype="http://www.w3.org/2001/XMLSchema#string">ERK activation</bp:SHORT-NAME>
    <bp:XREF rdf:resource="#Reactome112409" />
    <bp:XREF rdf:resource="#REACT_1482.4" />
    <bp:COMMENT rdf:datatype="http://www.w3.org/2001/XMLSchema#string">Activated MEK phosphorylates and activates ERK.</bp:COMMENT>
    <bp:XREF rdf:resource="#activation_of_MAPK_activity" />
    <bp:DATA-SOURCE rdf:resource="#ReactomeDataSource" />
    <bp:COMMENT rdf:datatype="http://www.w3.org/2001/XMLSchema#string">Reviewed: Greene, LA, 2007-11-08 15:39:37</bp:COMMENT>
  </bp:pathway>
  <bp:pathway rdf:ID="ERK1_activation">
    <bp:PATHWAY-COMPONENTS rdf:resource="#MEK1_binds_ERK_1Step" />
    <bp:PATHWAY-COMPONENTS rdf:resource="#Nuclear_translocation_of_phospho_ERK_1_dimerStep" />
    <bp:PATHWAY-COMPONENTS rdf:resource="#MEK1_phosphorylates_ERK_1Step" />
    <bp:PATHWAY-COMPONENTS rdf:resource="#Dimerisation_of_phospho_ERK_1Step" />
    <bp:ORGANISM rdf:resource="#Homo_sapiens" />
    <bp:NAME rdf:datatype="http://www.w3.org/2001/XMLSchema#string">ERK1 activation</bp:NAME>
    <bp:SHORT-NAME rdf:datatype="http://www.w3.org/2001/XMLSchema#string">ERK1 activation</bp:SHORT-NAME>
    <bp:XREF rdf:resource="#Reactome110056" />
    <bp:XREF rdf:resource="#REACT_1391.3" />
    <bp:COMMENT rdf:datatype="http://www.w3.org/2001/XMLSchema#string">Activated MEK1 phosphorylates and activates ERK1.</bp:COMMENT>
    <bp:DATA-SOURCE rdf:resource="#ReactomeDataSource" />
    <bp:COMMENT rdf:datatype="http://www.w3.org/2001/XMLSchema#string">Authored: Charalambous, M, 2005-02-04 06:50:22</bp:COMMENT>
    <bp:COMMENT rdf:datatype="http://www.w3.org/2001/XMLSchema#string">Reviewed: Greene, LA, 2007-11-08 15:39:37</bp:COMMENT>
    <bp:COMMENT rdf:datatype="http://www.w3.org/2001/XMLSchema#string">Edited: Schmidt, EE, 0000-00-00 00:00:00</bp:COMMENT>
  </bp:pathway>
  <bp:biochemicalReaction rdf:ID="MEK1_binds_ERK_1">
    <bp:LEFT rdf:resource="#phospho_MEK1__cytosol_1" />
    <bp:LEFT rdf:resource="#ERK1__cytosol_" />
    <bp:RIGHT rdf:resource="#MEK1_ERK_1__cytosol_" />
    <bp:NAME rdf:datatype="http://www.w3.org/2001/XMLSchema#string">MEK1 binds ERK-1</bp:NAME>
    <bp:SHORT-NAME rdf:datatype="http://www.w3.org/2001/XMLSchema#string">MEK1 binds ERK-1</bp:SHORT-NAME>
    <bp:XREF rdf:resource="#Reactome109857" />
    <bp:XREF rdf:resource="#REACT_1780.3" />
    <bp:COMMENT rdf:datatype="http://www.w3.org/2001/XMLSchema#string">In the cytoplasm activated MEK1 (Serine phosphorylated) may encounter monomeric, inactive ERK1. ERK1 in its inactive form is not phosphorylated on a critical Threonine (T) and a critical Tyrosine (Y).</bp:COMMENT>
    <bp:XREF rdf:resource="#Pubmed_8388392" />
    <bp:DATA-SOURCE rdf:resource="#ReactomeDataSource" />
    <bp:COMMENT rdf:datatype="http://www.w3.org/2001/XMLSchema#string">Authored: Charalambous, M, 2005-02-04 06:50:22</bp:COMMENT>
    <bp:COMMENT rdf:datatype="http://www.w3.org/2001/XMLSchema#string">Reviewed: Greene, LA, 2007-11-08 15:39:37</bp:COMMENT>
    <bp:COMMENT rdf:datatype="http://www.w3.org/2001/XMLSchema#string">Edited: Schmidt, EE, 0000-00-00 00:00:00</bp:COMMENT>
  </bp:biochemicalReaction>
  <bp:sequenceParticipant rdf:ID="phospho_MEK1__cytosol_1">
    <bp:CELLULAR-LOCATION rdf:resource="#cytosol" />
    <bp:PHYSICAL-ENTITY rdf:resource="#UniProt_Q02750_RecName__Full_Dual_specificity_mitogen_activated_protein_kinase_kinase_1__Short_MAP_kinase_kinase_1__Short_MAPKK_1__EC_2_7_12_2__AltName__Full_ERK_activator_kinase_1__AltName__Full_MAPK_ERK_kinase_1__Short_MEK1__GN___Name_MAP2K1__Synonyms_MEK1__PRKMK1__OS___Homo_sapiens__Human_" />
    <bp:SEQUENCE-FEATURE-LIST rdf:resource="#phosphate_group_on_L_Serine_218_of_UniProt_Q02750_Dual_specificity_mitogen_activated_protein_kinase_kinase_1__EC_2_7_1_____MAP_kinase_kinase_1___MAPKK_1___ERK_activator_kinase_1___MAPK_ERK_kinase_1___MEK1_1" />
    <bp:SEQUENCE-FEATURE-LIST rdf:resource="#phosphate_group_on_L_Serine_222_of_UniProt_Q02750_Dual_specificity_mitogen_activated_protein_kinase_kinase_1__EC_2_7_1_____MAP_kinase_kinase_1___MAPKK_1___ERK_activator_kinase_1___MAPK_ERK_kinase_1___MEK1_1" />
    <bp:COMMENT rdf:datatype="http://www.w3.org/2001/XMLSchema#string">Reactome DB_ID: 109837</bp:COMMENT>
    <bp:STOICHIOMETRIC-COEFFICIENT rdf:datatype="http://www.w3.org/2001/XMLSchema#double">1</bp:STOICHIOMETRIC-COEFFICIENT>
  </bp:sequenceParticipant>
  <bp:sequenceFeature rdf:ID="phosphate_group_on_L_Serine_218_of_UniProt_Q02750_Dual_specificity_mitogen_activated_protein_kinase_kinase_1__EC_2_7_1_____MAP_kinase_kinase_1___MAPKK_1___ERK_activator_kinase_1___MAPK_ERK_kinase_1___MEK1_1">
    <bp:FEATURE-LOCATION rdf:resource="#SequenceSite45" />
    <bp:FEATURE-TYPE rdf:resource="#phosphate_group" />
    <bp:NAME rdf:datatype="http://www.w3.org/2001/XMLSchema#string">phosphate group on L-Serine 218 of UniProt:Q02750 Dual specificity mitogen-activated protein kinase kinase 1 (EC 2.7.1.-) (MAP kinase kinase 1) (MAPKK 1) (ERK activator kinase 1) (MAPK/ERK kinase 1) (MEK1)</bp:NAME>
    <bp:COMMENT rdf:datatype="http://www.w3.org/2001/XMLSchema#string">residue: L-Serine [ChEBI:6301]</bp:COMMENT>
  </bp:sequenceFeature>
  <bp:sequenceSite rdf:ID="SequenceSite45">
    <bp:SEQUENCE-POSITION rdf:datatype="http://www.w3.org/2001/XMLSchema#integer">218</bp:SEQUENCE-POSITION>
    <bp:POSITION-STATUS rdf:datatype="http://www.w3.org/2001/XMLSchema#string">EQUAL</bp:POSITION-STATUS>
  </bp:sequenceSite>
  <bp:sequenceFeature rdf:ID="phosphate_group_on_L_Serine_222_of_UniProt_Q02750_Dual_specificity_mitogen_activated_protein_kinase_kinase_1__EC_2_7_1_____MAP_kinase_kinase_1___MAPKK_1___ERK_activator_kinase_1___MAPK_ERK_kinase_1___MEK1_1">
    <bp:FEATURE-LOCATION rdf:resource="#SequenceSite46" />
    <bp:FEATURE-TYPE rdf:resource="#phosphate_group" />
    <bp:NAME rdf:datatype="http://www.w3.org/2001/XMLSchema#string">phosphate group on L-Serine 222 of UniProt:Q02750 Dual specificity mitogen-activated protein kinase kinase 1 (EC 2.7.1.-) (MAP kinase kinase 1) (MAPKK 1) (ERK activator kinase 1) (MAPK/ERK kinase 1) (MEK1)</bp:NAME>
    <bp:COMMENT rdf:datatype="http://www.w3.org/2001/XMLSchema#string">residue: L-Serine [ChEBI:6301]</bp:COMMENT>
  </bp:sequenceFeature>
  <bp:sequenceSite rdf:ID="SequenceSite46">
    <bp:SEQUENCE-POSITION rdf:datatype="http://www.w3.org/2001/XMLSchema#integer">222</bp:SEQUENCE-POSITION>
    <bp:POSITION-STATUS rdf:datatype="http://www.w3.org/2001/XMLSchema#string">EQUAL</bp:POSITION-STATUS>
  </bp:sequenceSite>
  <bp:sequenceParticipant rdf:ID="ERK1__cytosol_">
    <bp:CELLULAR-LOCATION rdf:resource="#cytosol" />
    <bp:PHYSICAL-ENTITY rdf:resource="#UniProt_P27361_RecName__Full_Mitogen_activated_protein_kinase_3__EC_2_7_11_24__AltName__Full_Extracellular_signal_regulated_kinase_1__Short_ERK_1__AltName__Full_Insulin_stimulated_MAP2_kinase__AltName__Full_MAP_kinase_1__Short_MAPK_1__AltName__Full_p44_ERK1__AltName__Full_ERT2__AltName__Full_p44_MAPK__AltName__Full_Microtubule_associated_protein_2_kinase__GN___Name_MAPK3__Synonyms_ERK1__PRKM3__OS___Homo_sapiens__Human_" />
    <bp:COMMENT rdf:datatype="http://www.w3.org/2001/XMLSchema#string">Reactome DB_ID: 59284</bp:COMMENT>
    <bp:STOICHIOMETRIC-COEFFICIENT rdf:datatype="http://www.w3.org/2001/XMLSchema#double">1</bp:STOICHIOMETRIC-COEFFICIENT>
  </bp:sequenceParticipant>
  <bp:protein rdf:ID="UniProt_P27361_RecName__Full_Mitogen_activated_protein_kinase_3__EC_2_7_11_24__AltName__Full_Extracellular_signal_regulated_kinase_1__Short_ERK_1__AltName__Full_Insulin_stimulated_MAP2_kinase__AltName__Full_MAP_kinase_1__Short_MAPK_1__AltName__Full_p44_ERK1__AltName__Full_ERT2__AltName__Full_p44_MAPK__AltName__Full_Microtubule_associated_protein_2_kinase__GN___Name_MAPK3__Synonyms_ERK1__PRKM3__OS___Homo_sapiens__Human_">
    <bp:DATA-SOURCE rdf:resource="#ReactomeDataSource" />
    <bp:ORGANISM rdf:resource="#Homo_sapiens" />
    <bp:NAME rdf:datatype="http://www.w3.org/2001/XMLSchema#string">UniProt:P27361 RecName: Full=Mitogen-activated protein kinase 3; EC=2.7.11.24; AltName: Full=Extracellular signal-regulated kinase 1; Short=ERK-1; AltName: Full=Insulin-stimulated MAP2 kinase; AltName: Full=MAP kinase 1; Short=MAPK 1; AltName: Full=p44-ERK1; AltName: Full=ERT2; AltName: Full=p44-MAPK; AltName: Full=Microtubule-associated protein 2 kinase;
GN   Name=MAPK3; Synonyms=ERK1, PRKM3;
OS   Homo sapiens (Human)</bp:NAME>
    <bp:SYNONYMS rdf:datatype="http://www.w3.org/2001/XMLSchema#string">ERK1</bp:SYNONYMS>
    <bp:SYNONYMS rdf:datatype="http://www.w3.org/2001/XMLSchema#string">MAPK3</bp:SYNONYMS>
    <bp:SYNONYMS rdf:datatype="http://www.w3.org/2001/XMLSchema#string">PRKM3</bp:SYNONYMS>
    <bp:XREF rdf:resource="#UniProt_P27361" />
    <bp:COMMENT rdf:datatype="http://www.w3.org/2001/XMLSchema#string">FUNCTION: Involved in both the initiation and regulation of meiosis, mitosis, and postmitotic functions in differentiated cells by phosphorylating a number of transcription factors such as ELK-1. Phosphorylates EIF4EBP1; required for initiation of translation. Phosphorylates microtubule-associated protein 2 (MAP2). Phosphorylates SPZ1 (By similarity). Phosphorylates heat shock factor protein 4 (HSF4). CATALYTIC ACTIVITY: ATP + a protein = ADP + a phosphoprotein. COFACTOR: Magnesium (By similarity). ENZYME REGULATION: Activated by tyrosine phosphorylation in response to insulin and NGF. SUBUNIT: Interacts with MORG1 (By similarity). Binds to HIV-1 Nef. This interaction inhibits its kinase activity. Interacts with HSF4 and NISCH. INTERACTION: P53355:DAPK1; NbExp=3; IntAct=EBI-73995, EBI-358616; P19419:ELK1; NbExp=1; IntAct=EBI-73995, EBI-726632; O75676:RPS6KA4; NbExp=1; IntAct=EBI-73995, EBI-73933; DOMAIN: The TXY motif contains the threonine and tyrosine residues whose phosphorylation activates the MAP kinases. PTM: Dually phosphorylated on Thr-202 and Tyr-204, which activates the enzyme. SIMILARITY: Belongs to the protein kinase superfamily. CMGC Ser/Thr protein kinase family. MAP kinase subfamily. SIMILARITY: Contains 1 protein kinase domain.</bp:COMMENT>
  </bp:protein>
  <bp:unificationXref rdf:ID="UniProt_P27361">
    <bp:DB rdf:datatype="http://www.w3.org/2001/XMLSchema#string">UniProt</bp:DB>
    <bp:ID rdf:datatype="http://www.w3.org/2001/XMLSchema#string">P27361</bp:ID>
  </bp:unificationXref>
  <bp:physicalEntityParticipant rdf:ID="MEK1_ERK_1__cytosol_">
    <bp:CELLULAR-LOCATION rdf:resource="#cytosol" />
    <bp:PHYSICAL-ENTITY rdf:resource="#MEK1_ERK_1__cytosol_1" />
    <bp:COMMENT rdf:datatype="http://www.w3.org/2001/XMLSchema#string">Reactome DB_ID: 109838</bp:COMMENT>
    <bp:STOICHIOMETRIC-COEFFICIENT rdf:datatype="http://www.w3.org/2001/XMLSchema#double">1</bp:STOICHIOMETRIC-COEFFICIENT>
  </bp:physicalEntityParticipant>
  <bp:complex rdf:ID="MEK1_ERK_1__cytosol_1">
    <bp:COMPONENTS rdf:resource="#phospho_MEK1__cytosol_2" />
    <bp:COMPONENTS rdf:resource="#ERK1__cytosol_1" />
    <bp:ORGANISM rdf:resource="#Homo_sapiens" />
    <bp:NAME rdf:datatype="http://www.w3.org/2001/XMLSchema#string">MEK1:ERK-1 [cytosol]</bp:NAME>
    <bp:SHORT-NAME rdf:datatype="http://www.w3.org/2001/XMLSchema#string">MEK1:ERK-1</bp:SHORT-NAME>
    <bp:XREF rdf:resource="#Reactome109838" />
    <bp:XREF rdf:resource="#REACT_5539.1" />
    <bp:DATA-SOURCE rdf:resource="#ReactomeDataSource" />
  </bp:complex>
  <bp:sequenceParticipant rdf:ID="phospho_MEK1__cytosol_2">
    <bp:CELLULAR-LOCATION rdf:resource="#cytosol" />
    <bp:PHYSICAL-ENTITY rdf:resource="#UniProt_Q02750_RecName__Full_Dual_specificity_mitogen_activated_protein_kinase_kinase_1__Short_MAP_kinase_kinase_1__Short_MAPKK_1__EC_2_7_12_2__AltName__Full_ERK_activator_kinase_1__AltName__Full_MAPK_ERK_kinase_1__Short_MEK1__GN___Name_MAP2K1__Synonyms_MEK1__PRKMK1__OS___Homo_sapiens__Human_" />
    <bp:SEQUENCE-FEATURE-LIST rdf:resource="#phosphate_group_on_L_Serine_218_of_UniProt_Q02750_Dual_specificity_mitogen_activated_protein_kinase_kinase_1__EC_2_7_1_____MAP_kinase_kinase_1___MAPKK_1___ERK_activator_kinase_1___MAPK_ERK_kinase_1___MEK1_2" />
    <bp:SEQUENCE-FEATURE-LIST rdf:resource="#phosphate_group_on_L_Serine_222_of_UniProt_Q02750_Dual_specificity_mitogen_activated_protein_kinase_kinase_1__EC_2_7_1_____MAP_kinase_kinase_1___MAPKK_1___ERK_activator_kinase_1___MAPK_ERK_kinase_1___MEK1_2" />
    <bp:COMMENT rdf:datatype="http://www.w3.org/2001/XMLSchema#string">Reactome DB_ID: 109837</bp:COMMENT>
    <bp:STOICHIOMETRIC-COEFFICIENT rdf:datatype="http://www.w3.org/2001/XMLSchema#double">1</bp:STOICHIOMETRIC-COEFFICIENT>
  </bp:sequenceParticipant>
  <bp:sequenceFeature rdf:ID="phosphate_group_on_L_Serine_218_of_UniProt_Q02750_Dual_specificity_mitogen_activated_protein_kinase_kinase_1__EC_2_7_1_____MAP_kinase_kinase_1___MAPKK_1___ERK_activator_kinase_1___MAPK_ERK_kinase_1___MEK1_2">
    <bp:FEATURE-LOCATION rdf:resource="#SequenceSite47" />
    <bp:FEATURE-TYPE rdf:resource="#phosphate_group" />
    <bp:NAME rdf:datatype="http://www.w3.org/2001/XMLSchema#string">phosphate group on L-Serine 218 of UniProt:Q02750 Dual specificity mitogen-activated protein kinase kinase 1 (EC 2.7.1.-) (MAP kinase kinase 1) (MAPKK 1) (ERK activator kinase 1) (MAPK/ERK kinase 1) (MEK1)</bp:NAME>
    <bp:COMMENT rdf:datatype="http://www.w3.org/2001/XMLSchema#string">residue: L-Serine [ChEBI:6301]</bp:COMMENT>
  </bp:sequenceFeature>
  <bp:sequenceSite rdf:ID="SequenceSite47">
    <bp:SEQUENCE-POSITION rdf:datatype="http://www.w3.org/2001/XMLSchema#integer">218</bp:SEQUENCE-POSITION>
    <bp:POSITION-STATUS rdf:datatype="http://www.w3.org/2001/XMLSchema#string">EQUAL</bp:POSITION-STATUS>
  </bp:sequenceSite>
  <bp:sequenceFeature rdf:ID="phosphate_group_on_L_Serine_222_of_UniProt_Q02750_Dual_specificity_mitogen_activated_protein_kinase_kinase_1__EC_2_7_1_____MAP_kinase_kinase_1___MAPKK_1___ERK_activator_kinase_1___MAPK_ERK_kinase_1___MEK1_2">
    <bp:FEATURE-LOCATION rdf:resource="#SequenceSite48" />
    <bp:FEATURE-TYPE rdf:resource="#phosphate_group" />
    <bp:NAME rdf:datatype="http://www.w3.org/2001/XMLSchema#string">phosphate group on L-Serine 222 of UniProt:Q02750 Dual specificity mitogen-activated protein kinase kinase 1 (EC 2.7.1.-) (MAP kinase kinase 1) (MAPKK 1) (ERK activator kinase 1) (MAPK/ERK kinase 1) (MEK1)</bp:NAME>
    <bp:COMMENT rdf:datatype="http://www.w3.org/2001/XMLSchema#string">residue: L-Serine [ChEBI:6301]</bp:COMMENT>
  </bp:sequenceFeature>
  <bp:sequenceSite rdf:ID="SequenceSite48">
    <bp:SEQUENCE-POSITION rdf:datatype="http://www.w3.org/2001/XMLSchema#integer">222</bp:SEQUENCE-POSITION>
    <bp:POSITION-STATUS rdf:datatype="http://www.w3.org/2001/XMLSchema#string">EQUAL</bp:POSITION-STATUS>
  </bp:sequenceSite>
  <bp:sequenceParticipant rdf:ID="ERK1__cytosol_1">
    <bp:CELLULAR-LOCATION rdf:resource="#cytosol" />
    <bp:PHYSICAL-ENTITY rdf:resource="#UniProt_P27361_RecName__Full_Mitogen_activated_protein_kinase_3__EC_2_7_11_24__AltName__Full_Extracellular_signal_regulated_kinase_1__Short_ERK_1__AltName__Full_Insulin_stimulated_MAP2_kinase__AltName__Full_MAP_kinase_1__Short_MAPK_1__AltName__Full_p44_ERK1__AltName__Full_ERT2__AltName__Full_p44_MAPK__AltName__Full_Microtubule_associated_protein_2_kinase__GN___Name_MAPK3__Synonyms_ERK1__PRKM3__OS___Homo_sapiens__Human_" />
    <bp:COMMENT rdf:datatype="http://www.w3.org/2001/XMLSchema#string">Reactome DB_ID: 59284</bp:COMMENT>
    <bp:STOICHIOMETRIC-COEFFICIENT rdf:datatype="http://www.w3.org/2001/XMLSchema#double">1</bp:STOICHIOMETRIC-COEFFICIENT>
  </bp:sequenceParticipant>
  <bp:unificationXref rdf:ID="Reactome109838">
    <bp:DB rdf:datatype="http://www.w3.org/2001/XMLSchema#string">Reactome</bp:DB>
    <bp:ID rdf:datatype="http://www.w3.org/2001/XMLSchema#string">109838</bp:ID>
    <bp:COMMENT rdf:datatype="http://www.w3.org/2001/XMLSchema#string">Database identifier. Use this URL to connect to the web page of this instance in Reactome: http://www.reactome.org/cgi-bin/eventbrowser?DB=gk_current&amp;ID=109838</bp:COMMENT>
  </bp:unificationXref>
  <bp:unificationXref rdf:ID="REACT_5539.1">
    <bp:DB rdf:datatype="http://www.w3.org/2001/XMLSchema#string">Reactome</bp:DB>
    <bp:ID rdf:datatype="http://www.w3.org/2001/XMLSchema#string">REACT_5539</bp:ID>
    <bp:ID-VERSION rdf:datatype="http://www.w3.org/2001/XMLSchema#string">1</bp:ID-VERSION>
    <bp:COMMENT rdf:datatype="http://www.w3.org/2001/XMLSchema#string">Reactome stable identifier. Use this URL to connect to the web page of this instance in Reactome: http://www.reactome.org/cgi-bin/eventbrowser_st_id?ST_ID=REACT_5539.1</bp:COMMENT>
  </bp:unificationXref>
  <bp:unificationXref rdf:ID="Reactome109857">
    <bp:DB rdf:datatype="http://www.w3.org/2001/XMLSchema#string">Reactome</bp:DB>
    <bp:ID rdf:datatype="http://www.w3.org/2001/XMLSchema#string">109857</bp:ID>
    <bp:COMMENT rdf:datatype="http://www.w3.org/2001/XMLSchema#string">Database identifier. Use this URL to connect to the web page of this instance in Reactome: http://www.reactome.org/cgi-bin/eventbrowser?DB=gk_current&amp;ID=109857</bp:COMMENT>
  </bp:unificationXref>
  <bp:unificationXref rdf:ID="REACT_1780.3">
    <bp:DB rdf:datatype="http://www.w3.org/2001/XMLSchema#string">Reactome</bp:DB>
    <bp:ID rdf:datatype="http://www.w3.org/2001/XMLSchema#string">REACT_1780</bp:ID>
    <bp:ID-VERSION rdf:datatype="http://www.w3.org/2001/XMLSchema#string">3</bp:ID-VERSION>
    <bp:COMMENT rdf:datatype="http://www.w3.org/2001/XMLSchema#string">Reactome stable identifier. Use this URL to connect to the web page of this instance in Reactome: http://www.reactome.org/cgi-bin/eventbrowser_st_id?ST_ID=REACT_1780.3</bp:COMMENT>
  </bp:unificationXref>
  <bp:publicationXref rdf:ID="Pubmed_8388392">
    <bp:ID rdf:datatype="http://www.w3.org/2001/XMLSchema#string">8388392</bp:ID>
    <bp:DB rdf:datatype="http://www.w3.org/2001/XMLSchema#string">Pubmed</bp:DB>
    <bp:YEAR rdf:datatype="http://www.w3.org/2001/XMLSchema#int">1993</bp:YEAR>
    <bp:TITLE rdf:datatype="http://www.w3.org/2001/XMLSchema#string">Cloning and characterization of two distinct human extracellular signal-regulated kinase activator kinases, MEK1 and MEK2.</bp:TITLE>
    <bp:AUTHORS rdf:datatype="http://www.w3.org/2001/XMLSchema#string">Zheng, CF</bp:AUTHORS>
    <bp:AUTHORS rdf:datatype="http://www.w3.org/2001/XMLSchema#string">Guan, KL</bp:AUTHORS>
    <bp:SOURCE rdf:datatype="http://www.w3.org/2001/XMLSchema#string">J Biol Chem 268:11435-9</bp:SOURCE>
  </bp:publicationXref>
  <bp:pathwayStep rdf:ID="MEK1_binds_ERK_1Step">
    <bp:STEP-INTERACTIONS rdf:resource="#MEK1_binds_ERK_1" />
    <bp:NEXT-STEP rdf:resource="#MEK1_phosphorylates_ERK_1Step" />
  </bp:pathwayStep>
  <bp:biochemicalReaction rdf:ID="MEK1_phosphorylates_ERK_1">
    <bp:LEFT rdf:resource="#MEK1_ERK_1__cytosol_2" />
    <bp:LEFT rdf:resource="#ATP__cytosol_6" />
    <bp:RIGHT rdf:resource="#ADP__cytosol_6" />
    <bp:RIGHT rdf:resource="#phospho_ERK_1_MEK1__cytosol_" />
    <bp:EC-NUMBER rdf:datatype="http://www.w3.org/2001/XMLSchema#string">2.7.11</bp:EC-NUMBER>
    <bp:NAME rdf:datatype="http://www.w3.org/2001/XMLSchema#string">MEK1 phosphorylates ERK-1</bp:NAME>
    <bp:SHORT-NAME rdf:datatype="http://www.w3.org/2001/XMLSchema#string">MEK1 phosphorylates ERK-1</bp:SHORT-NAME>
    <bp:XREF rdf:resource="#Reactome109860" />
    <bp:XREF rdf:resource="#REACT_136.3" />
    <bp:COMMENT rdf:datatype="http://www.w3.org/2001/XMLSchema#string">MEK1 phosphorylates the critical Tyrosine and Threonine on ERK1, converting two ATP to ADP. Phosphorylation of ERK-1 activates its kinase activity.</bp:COMMENT>
    <bp:XREF rdf:resource="#Pubmed_8388392" />
    <bp:DATA-SOURCE rdf:resource="#ReactomeDataSource" />
    <bp:COMMENT rdf:datatype="http://www.w3.org/2001/XMLSchema#string">Authored: Charalambous, M, 2005-02-04 06:50:22</bp:COMMENT>
    <bp:COMMENT rdf:datatype="http://www.w3.org/2001/XMLSchema#string">Reviewed: Greene, LA, 2007-11-08 15:39:37</bp:COMMENT>
    <bp:COMMENT rdf:datatype="http://www.w3.org/2001/XMLSchema#string">Edited: Schmidt, EE, 0000-00-00 00:00:00</bp:COMMENT>
  </bp:biochemicalReaction>
  <bp:physicalEntityParticipant rdf:ID="MEK1_ERK_1__cytosol_2">
    <bp:CELLULAR-LOCATION rdf:resource="#cytosol" />
    <bp:PHYSICAL-ENTITY rdf:resource="#MEK1_ERK_1__cytosol_1" />
    <bp:COMMENT rdf:datatype="http://www.w3.org/2001/XMLSchema#string">Reactome DB_ID: 109838</bp:COMMENT>
    <bp:STOICHIOMETRIC-COEFFICIENT rdf:datatype="http://www.w3.org/2001/XMLSchema#double">1</bp:STOICHIOMETRIC-COEFFICIENT>
  </bp:physicalEntityParticipant>
  <bp:physicalEntityParticipant rdf:ID="ATP__cytosol_6">
    <bp:CELLULAR-LOCATION rdf:resource="#cytosol" />
    <bp:PHYSICAL-ENTITY rdf:resource="#ATP__ChEBI_15422_" />
    <bp:COMMENT rdf:datatype="http://www.w3.org/2001/XMLSchema#string">Reactome DB_ID: 113592</bp:COMMENT>
    <bp:STOICHIOMETRIC-COEFFICIENT rdf:datatype="http://www.w3.org/2001/XMLSchema#double">2</bp:STOICHIOMETRIC-COEFFICIENT>
  </bp:physicalEntityParticipant>
  <bp:physicalEntityParticipant rdf:ID="ADP__cytosol_6">
    <bp:CELLULAR-LOCATION rdf:resource="#cytosol" />
    <bp:PHYSICAL-ENTITY rdf:resource="#ADP__ChEBI_16761_" />
    <bp:COMMENT rdf:datatype="http://www.w3.org/2001/XMLSchema#string">Reactome DB_ID: 29370</bp:COMMENT>
    <bp:STOICHIOMETRIC-COEFFICIENT rdf:datatype="http://www.w3.org/2001/XMLSchema#double">2</bp:STOICHIOMETRIC-COEFFICIENT>
  </bp:physicalEntityParticipant>
  <bp:physicalEntityParticipant rdf:ID="phospho_ERK_1_MEK1__cytosol_">
    <bp:CELLULAR-LOCATION rdf:resource="#cytosol" />
    <bp:PHYSICAL-ENTITY rdf:resource="#phospho_ERK_1_MEK1__cytosol_1" />
    <bp:COMMENT rdf:datatype="http://www.w3.org/2001/XMLSchema#string">Reactome DB_ID: 109843</bp:COMMENT>
    <bp:STOICHIOMETRIC-COEFFICIENT rdf:datatype="http://www.w3.org/2001/XMLSchema#double">1</bp:STOICHIOMETRIC-COEFFICIENT>
  </bp:physicalEntityParticipant>
  <bp:complex rdf:ID="phospho_ERK_1_MEK1__cytosol_1">
    <bp:COMPONENTS rdf:resource="#phospho_MEK1__cytosol_3" />
    <bp:COMPONENTS rdf:resource="#phospho_ERK_1__cytosol_" />
    <bp:ORGANISM rdf:resource="#Homo_sapiens" />
    <bp:NAME rdf:datatype="http://www.w3.org/2001/XMLSchema#string">phospho-ERK-1:MEK1 [cytosol]</bp:NAME>
    <bp:SHORT-NAME rdf:datatype="http://www.w3.org/2001/XMLSchema#string">phospho-ERK-1:MEK1</bp:SHORT-NAME>
    <bp:XREF rdf:resource="#Reactome109843" />
    <bp:XREF rdf:resource="#REACT_2796.1" />
    <bp:DATA-SOURCE rdf:resource="#ReactomeDataSource" />
  </bp:complex>
  <bp:sequenceParticipant rdf:ID="phospho_MEK1__cytosol_3">
    <bp:CELLULAR-LOCATION rdf:resource="#cytosol" />
    <bp:PHYSICAL-ENTITY rdf:resource="#UniProt_Q02750_RecName__Full_Dual_specificity_mitogen_activated_protein_kinase_kinase_1__Short_MAP_kinase_kinase_1__Short_MAPKK_1__EC_2_7_12_2__AltName__Full_ERK_activator_kinase_1__AltName__Full_MAPK_ERK_kinase_1__Short_MEK1__GN___Name_MAP2K1__Synonyms_MEK1__PRKMK1__OS___Homo_sapiens__Human_" />
    <bp:SEQUENCE-FEATURE-LIST rdf:resource="#phosphate_group_on_L_Serine_218_of_UniProt_Q02750_Dual_specificity_mitogen_activated_protein_kinase_kinase_1__EC_2_7_1_____MAP_kinase_kinase_1___MAPKK_1___ERK_activator_kinase_1___MAPK_ERK_kinase_1___MEK1_3" />
    <bp:SEQUENCE-FEATURE-LIST rdf:resource="#phosphate_group_on_L_Serine_222_of_UniProt_Q02750_Dual_specificity_mitogen_activated_protein_kinase_kinase_1__EC_2_7_1_____MAP_kinase_kinase_1___MAPKK_1___ERK_activator_kinase_1___MAPK_ERK_kinase_1___MEK1_3" />
    <bp:COMMENT rdf:datatype="http://www.w3.org/2001/XMLSchema#string">Reactome DB_ID: 109837</bp:COMMENT>
    <bp:STOICHIOMETRIC-COEFFICIENT rdf:datatype="http://www.w3.org/2001/XMLSchema#double">1</bp:STOICHIOMETRIC-COEFFICIENT>
  </bp:sequenceParticipant>
  <bp:sequenceFeature rdf:ID="phosphate_group_on_L_Serine_218_of_UniProt_Q02750_Dual_specificity_mitogen_activated_protein_kinase_kinase_1__EC_2_7_1_____MAP_kinase_kinase_1___MAPKK_1___ERK_activator_kinase_1___MAPK_ERK_kinase_1___MEK1_3">
    <bp:FEATURE-LOCATION rdf:resource="#SequenceSite49" />
    <bp:FEATURE-TYPE rdf:resource="#phosphate_group" />
    <bp:NAME rdf:datatype="http://www.w3.org/2001/XMLSchema#string">phosphate group on L-Serine 218 of UniProt:Q02750 Dual specificity mitogen-activated protein kinase kinase 1 (EC 2.7.1.-) (MAP kinase kinase 1) (MAPKK 1) (ERK activator kinase 1) (MAPK/ERK kinase 1) (MEK1)</bp:NAME>
    <bp:COMMENT rdf:datatype="http://www.w3.org/2001/XMLSchema#string">residue: L-Serine [ChEBI:6301]</bp:COMMENT>
  </bp:sequenceFeature>
  <bp:sequenceSite rdf:ID="SequenceSite49">
    <bp:SEQUENCE-POSITION rdf:datatype="http://www.w3.org/2001/XMLSchema#integer">218</bp:SEQUENCE-POSITION>
    <bp:POSITION-STATUS rdf:datatype="http://www.w3.org/2001/XMLSchema#string">EQUAL</bp:POSITION-STATUS>
  </bp:sequenceSite>
  <bp:sequenceFeature rdf:ID="phosphate_group_on_L_Serine_222_of_UniProt_Q02750_Dual_specificity_mitogen_activated_protein_kinase_kinase_1__EC_2_7_1_____MAP_kinase_kinase_1___MAPKK_1___ERK_activator_kinase_1___MAPK_ERK_kinase_1___MEK1_3">
    <bp:FEATURE-LOCATION rdf:resource="#SequenceSite50" />
    <bp:FEATURE-TYPE rdf:resource="#phosphate_group" />
    <bp:NAME rdf:datatype="http://www.w3.org/2001/XMLSchema#string">phosphate group on L-Serine 222 of UniProt:Q02750 Dual specificity mitogen-activated protein kinase kinase 1 (EC 2.7.1.-) (MAP kinase kinase 1) (MAPKK 1) (ERK activator kinase 1) (MAPK/ERK kinase 1) (MEK1)</bp:NAME>
    <bp:COMMENT rdf:datatype="http://www.w3.org/2001/XMLSchema#string">residue: L-Serine [ChEBI:6301]</bp:COMMENT>
  </bp:sequenceFeature>
  <bp:sequenceSite rdf:ID="SequenceSite50">
    <bp:SEQUENCE-POSITION rdf:datatype="http://www.w3.org/2001/XMLSchema#integer">222</bp:SEQUENCE-POSITION>
    <bp:POSITION-STATUS rdf:datatype="http://www.w3.org/2001/XMLSchema#string">EQUAL</bp:POSITION-STATUS>
  </bp:sequenceSite>
  <bp:sequenceParticipant rdf:ID="phospho_ERK_1__cytosol_">
    <bp:CELLULAR-LOCATION rdf:resource="#cytosol" />
    <bp:PHYSICAL-ENTITY rdf:resource="#UniProt_P27361_RecName__Full_Mitogen_activated_protein_kinase_3__EC_2_7_11_24__AltName__Full_Extracellular_signal_regulated_kinase_1__Short_ERK_1__AltName__Full_Insulin_stimulated_MAP2_kinase__AltName__Full_MAP_kinase_1__Short_MAPK_1__AltName__Full_p44_ERK1__AltName__Full_ERT2__AltName__Full_p44_MAPK__AltName__Full_Microtubule_associated_protein_2_kinase__GN___Name_MAPK3__Synonyms_ERK1__PRKM3__OS___Homo_sapiens__Human_" />
    <bp:SEQUENCE-FEATURE-LIST rdf:resource="#phosphate_group_on_unknown_ChEBI_6308_L_Threonine__of_UniProt_P27361_Mitogen_activated_protein_kinase_3__EC_2_7_1_37___Extracellular_signal_regulated_kinase_1___ERK_1___Insulin_stimulated_MAP2_kinase___MAP_kinase_1___MAPK_1___p44_ERK1___ERT2___p44_MAPK___Microtubule__associated_protein_2_kinase_" />
    <bp:SEQUENCE-FEATURE-LIST rdf:resource="#phosphate_group_on_unknown_ChEBI_6313_L_Tyrosine__of_UniProt_P27361_Mitogen_activated_protein_kinase_3__EC_2_7_1_37___Extracellular_signal_regulated_kinase_1___ERK_1___Insulin_stimulated_MAP2_kinase___MAP_kinase_1___MAPK_1___p44_ERK1___ERT2___p44_MAPK___Microtubule__associated_protein_2_kinase_" />
    <bp:COMMENT rdf:datatype="http://www.w3.org/2001/XMLSchema#string">Reactome DB_ID: 109842</bp:COMMENT>
    <bp:STOICHIOMETRIC-COEFFICIENT rdf:datatype="http://www.w3.org/2001/XMLSchema#double">1</bp:STOICHIOMETRIC-COEFFICIENT>
  </bp:sequenceParticipant>
  <bp:sequenceFeature rdf:ID="phosphate_group_on_unknown_ChEBI_6308_L_Threonine__of_UniProt_P27361_Mitogen_activated_protein_kinase_3__EC_2_7_1_37___Extracellular_signal_regulated_kinase_1___ERK_1___Insulin_stimulated_MAP2_kinase___MAP_kinase_1___MAPK_1___p44_ERK1___ERT2___p44_MAPK___Microtubule__associated_protein_2_kinase_">
    <bp:FEATURE-TYPE rdf:resource="#phosphate_group" />
    <bp:NAME rdf:datatype="http://www.w3.org/2001/XMLSchema#string">phosphate group on unknown ChEBI:6308 L-Threonine  of UniProt:P27361 Mitogen-activated protein kinase 3 (EC 2.7.1.37) (Extracellular signal-regulated kinase 1) (ERK-1) (Insulin-stimulated MAP2 kinase) (MAP kinase 1) (MAPK 1) (p44-ERK1) (ERT2) (p44-MAPK) (Microtubule- associated protein-2 kinase)</bp:NAME>
    <bp:COMMENT rdf:datatype="http://www.w3.org/2001/XMLSchema#string">residue: L-Threonine [ChEBI:6308]</bp:COMMENT>
  </bp:sequenceFeature>
  <bp:sequenceFeature rdf:ID="phosphate_group_on_unknown_ChEBI_6313_L_Tyrosine__of_UniProt_P27361_Mitogen_activated_protein_kinase_3__EC_2_7_1_37___Extracellular_signal_regulated_kinase_1___ERK_1___Insulin_stimulated_MAP2_kinase___MAP_kinase_1___MAPK_1___p44_ERK1___ERT2___p44_MAPK___Microtubule__associated_protein_2_kinase_">
    <bp:FEATURE-TYPE rdf:resource="#phosphate_group" />
    <bp:NAME rdf:datatype="http://www.w3.org/2001/XMLSchema#string">phosphate group on unknown ChEBI:6313 L-Tyrosine  of UniProt:P27361 Mitogen-activated protein kinase 3 (EC 2.7.1.37) (Extracellular signal-regulated kinase 1) (ERK-1) (Insulin-stimulated MAP2 kinase) (MAP kinase 1) (MAPK 1) (p44-ERK1) (ERT2) (p44-MAPK) (Microtubule- associated protein-2 kinase)</bp:NAME>
    <bp:COMMENT rdf:datatype="http://www.w3.org/2001/XMLSchema#string">residue: L-Tyrosine [ChEBI:17895]</bp:COMMENT>
  </bp:sequenceFeature>
  <bp:unificationXref rdf:ID="Reactome109843">
    <bp:DB rdf:datatype="http://www.w3.org/2001/XMLSchema#string">Reactome</bp:DB>
    <bp:ID rdf:datatype="http://www.w3.org/2001/XMLSchema#string">109843</bp:ID>
    <bp:COMMENT rdf:datatype="http://www.w3.org/2001/XMLSchema#string">Database identifier. Use this URL to connect to the web page of this instance in Reactome: http://www.reactome.org/cgi-bin/eventbrowser?DB=gk_current&amp;ID=109843</bp:COMMENT>
  </bp:unificationXref>
  <bp:unificationXref rdf:ID="REACT_2796.1">
    <bp:DB rdf:datatype="http://www.w3.org/2001/XMLSchema#string">Reactome</bp:DB>
    <bp:ID rdf:datatype="http://www.w3.org/2001/XMLSchema#string">REACT_2796</bp:ID>
    <bp:ID-VERSION rdf:datatype="http://www.w3.org/2001/XMLSchema#string">1</bp:ID-VERSION>
    <bp:COMMENT rdf:datatype="http://www.w3.org/2001/XMLSchema#string">Reactome stable identifier. Use this URL to connect to the web page of this instance in Reactome: http://www.reactome.org/cgi-bin/eventbrowser_st_id?ST_ID=REACT_2796.1</bp:COMMENT>
  </bp:unificationXref>
  <bp:catalysis rdf:ID="protein_serine_threonine_kinase_activity_of_MEK1_ERK_1__cytosol_">
    <bp:CONTROLLER rdf:resource="#MEK1_ERK_1__cytosol_3" />
    <bp:CONTROLLED rdf:resource="#MEK1_phosphorylates_ERK_1" />
    <bp:DIRECTION rdf:datatype="http://www.w3.org/2001/XMLSchema#string">PHYSIOL-LEFT-TO-RIGHT</bp:DIRECTION>
    <bp:CONTROL-TYPE rdf:datatype="http://www.w3.org/2001/XMLSchema#string">ACTIVATION</bp:CONTROL-TYPE>
    <bp:XREF rdf:resource="#protein_serine_threonine_kinase_activity" />
    <bp:XREF rdf:resource="#Reactome109859" />
    <bp:DATA-SOURCE rdf:resource="#ReactomeDataSource" />
  </bp:catalysis>
  <bp:physicalEntityParticipant rdf:ID="MEK1_ERK_1__cytosol_3">
    <bp:CELLULAR-LOCATION rdf:resource="#cytosol" />
    <bp:PHYSICAL-ENTITY rdf:resource="#MEK1_ERK_1__cytosol_1" />
    <bp:COMMENT rdf:datatype="http://www.w3.org/2001/XMLSchema#string">Reactome DB_ID: 109838</bp:COMMENT>
  </bp:physicalEntityParticipant>
  <bp:unificationXref rdf:ID="Reactome109859">
    <bp:DB rdf:datatype="http://www.w3.org/2001/XMLSchema#string">Reactome</bp:DB>
    <bp:ID rdf:datatype="http://www.w3.org/2001/XMLSchema#string">109859</bp:ID>
    <bp:COMMENT rdf:datatype="http://www.w3.org/2001/XMLSchema#string">Database identifier. Use this URL to connect to the web page of this instance in Reactome: http://www.reactome.org/cgi-bin/eventbrowser?DB=gk_current&amp;ID=109859</bp:COMMENT>
  </bp:unificationXref>
  <bp:unificationXref rdf:ID="Reactome109860">
    <bp:DB rdf:datatype="http://www.w3.org/2001/XMLSchema#string">Reactome</bp:DB>
    <bp:ID rdf:datatype="http://www.w3.org/2001/XMLSchema#string">109860</bp:ID>
    <bp:COMMENT rdf:datatype="http://www.w3.org/2001/XMLSchema#string">Database identifier. Use this URL to connect to the web page of this instance in Reactome: http://www.reactome.org/cgi-bin/eventbrowser?DB=gk_current&amp;ID=109860</bp:COMMENT>
  </bp:unificationXref>
  <bp:unificationXref rdf:ID="REACT_136.3">
    <bp:DB rdf:datatype="http://www.w3.org/2001/XMLSchema#string">Reactome</bp:DB>
    <bp:ID rdf:datatype="http://www.w3.org/2001/XMLSchema#string">REACT_136</bp:ID>
    <bp:ID-VERSION rdf:datatype="http://www.w3.org/2001/XMLSchema#string">3</bp:ID-VERSION>
    <bp:COMMENT rdf:datatype="http://www.w3.org/2001/XMLSchema#string">Reactome stable identifier. Use this URL to connect to the web page of this instance in Reactome: http://www.reactome.org/cgi-bin/eventbrowser_st_id?ST_ID=REACT_136.3</bp:COMMENT>
  </bp:unificationXref>
  <bp:pathwayStep rdf:ID="MEK1_phosphorylates_ERK_1Step">
    <bp:STEP-INTERACTIONS rdf:resource="#MEK1_phosphorylates_ERK_1" />
    <bp:STEP-INTERACTIONS rdf:resource="#protein_serine_threonine_kinase_activity_of_MEK1_ERK_1__cytosol_" />
  </bp:pathwayStep>
  <bp:biochemicalReaction rdf:ID="Dimerisation_of_phospho_ERK_1">
    <bp:LEFT rdf:resource="#phospho_ERK_1__cytosol_1" />
    <bp:RIGHT rdf:resource="#phospho_ERK_1_dimer__cytosol_" />
    <bp:NAME rdf:datatype="http://www.w3.org/2001/XMLSchema#string">Dimerisation of phospho-ERK-1</bp:NAME>
    <bp:SHORT-NAME rdf:datatype="http://www.w3.org/2001/XMLSchema#string">Dimerisation of phospho-ERK-1</bp:SHORT-NAME>
    <bp:XREF rdf:resource="#Reactome109865" />
    <bp:XREF rdf:resource="#REACT_1289.3" />
    <bp:COMMENT rdf:datatype="http://www.w3.org/2001/XMLSchema#string">Two phospho-ERK1 molecules dimerise and enter the nucleus, where they may phosphorylate downstream targets.</bp:COMMENT>
    <bp:DATA-SOURCE rdf:resource="#ReactomeDataSource" />
    <bp:COMMENT rdf:datatype="http://www.w3.org/2001/XMLSchema#string">Authored: Charalambous, M, 2005-02-04 06:50:22</bp:COMMENT>
    <bp:COMMENT rdf:datatype="http://www.w3.org/2001/XMLSchema#string">Reviewed: Greene, LA, 2007-11-08 15:39:37</bp:COMMENT>
    <bp:COMMENT rdf:datatype="http://www.w3.org/2001/XMLSchema#string">Edited: Schmidt, EE, 0000-00-00 00:00:00</bp:COMMENT>
  </bp:biochemicalReaction>
  <bp:sequenceParticipant rdf:ID="phospho_ERK_1__cytosol_1">
    <bp:CELLULAR-LOCATION rdf:resource="#cytosol" />
    <bp:PHYSICAL-ENTITY rdf:resource="#UniProt_P27361_RecName__Full_Mitogen_activated_protein_kinase_3__EC_2_7_11_24__AltName__Full_Extracellular_signal_regulated_kinase_1__Short_ERK_1__AltName__Full_Insulin_stimulated_MAP2_kinase__AltName__Full_MAP_kinase_1__Short_MAPK_1__AltName__Full_p44_ERK1__AltName__Full_ERT2__AltName__Full_p44_MAPK__AltName__Full_Microtubule_associated_protein_2_kinase__GN___Name_MAPK3__Synonyms_ERK1__PRKM3__OS___Homo_sapiens__Human_" />
    <bp:SEQUENCE-FEATURE-LIST rdf:resource="#phosphate_group_on_unknown_ChEBI_6308_L_Threonine__of_UniProt_P27361_Mitogen_activated_protein_kinase_3__EC_2_7_1_37___Extracellular_signal_regulated_kinase_1___ERK_1___Insulin_stimulated_MAP2_kinase___MAP_kinase_1___MAPK_1___p44_ERK1___ERT2___p44_MAPK___Microtubule__associated_protein_2_kinase_1" />
    <bp:SEQUENCE-FEATURE-LIST rdf:resource="#phosphate_group_on_unknown_ChEBI_6313_L_Tyrosine__of_UniProt_P27361_Mitogen_activated_protein_kinase_3__EC_2_7_1_37___Extracellular_signal_regulated_kinase_1___ERK_1___Insulin_stimulated_MAP2_kinase___MAP_kinase_1___MAPK_1___p44_ERK1___ERT2___p44_MAPK___Microtubule__associated_protein_2_kinase_1" />
    <bp:COMMENT rdf:datatype="http://www.w3.org/2001/XMLSchema#string">Reactome DB_ID: 109842</bp:COMMENT>
    <bp:STOICHIOMETRIC-COEFFICIENT rdf:datatype="http://www.w3.org/2001/XMLSchema#double">2</bp:STOICHIOMETRIC-COEFFICIENT>
  </bp:sequenceParticipant>
  <bp:sequenceFeature rdf:ID="phosphate_group_on_unknown_ChEBI_6308_L_Threonine__of_UniProt_P27361_Mitogen_activated_protein_kinase_3__EC_2_7_1_37___Extracellular_signal_regulated_kinase_1___ERK_1___Insulin_stimulated_MAP2_kinase___MAP_kinase_1___MAPK_1___p44_ERK1___ERT2___p44_MAPK___Microtubule__associated_protein_2_kinase_1">
    <bp:FEATURE-TYPE rdf:resource="#phosphate_group" />
    <bp:NAME rdf:datatype="http://www.w3.org/2001/XMLSchema#string">phosphate group on unknown ChEBI:6308 L-Threonine  of UniProt:P27361 Mitogen-activated protein kinase 3 (EC 2.7.1.37) (Extracellular signal-regulated kinase 1) (ERK-1) (Insulin-stimulated MAP2 kinase) (MAP kinase 1) (MAPK 1) (p44-ERK1) (ERT2) (p44-MAPK) (Microtubule- associated protein-2 kinase)</bp:NAME>
    <bp:COMMENT rdf:datatype="http://www.w3.org/2001/XMLSchema#string">residue: L-Threonine [ChEBI:6308]</bp:COMMENT>
  </bp:sequenceFeature>
  <bp:sequenceFeature rdf:ID="phosphate_group_on_unknown_ChEBI_6313_L_Tyrosine__of_UniProt_P27361_Mitogen_activated_protein_kinase_3__EC_2_7_1_37___Extracellular_signal_regulated_kinase_1___ERK_1___Insulin_stimulated_MAP2_kinase___MAP_kinase_1___MAPK_1___p44_ERK1___ERT2___p44_MAPK___Microtubule__associated_protein_2_kinase_1">
    <bp:FEATURE-TYPE rdf:resource="#phosphate_group" />
    <bp:NAME rdf:datatype="http://www.w3.org/2001/XMLSchema#string">phosphate group on unknown ChEBI:6313 L-Tyrosine  of UniProt:P27361 Mitogen-activated protein kinase 3 (EC 2.7.1.37) (Extracellular signal-regulated kinase 1) (ERK-1) (Insulin-stimulated MAP2 kinase) (MAP kinase 1) (MAPK 1) (p44-ERK1) (ERT2) (p44-MAPK) (Microtubule- associated protein-2 kinase)</bp:NAME>
    <bp:COMMENT rdf:datatype="http://www.w3.org/2001/XMLSchema#string">residue: L-Tyrosine [ChEBI:17895]</bp:COMMENT>
  </bp:sequenceFeature>
  <bp:physicalEntityParticipant rdf:ID="phospho_ERK_1_dimer__cytosol_">
    <bp:CELLULAR-LOCATION rdf:resource="#cytosol" />
    <bp:PHYSICAL-ENTITY rdf:resource="#phospho_ERK_1_dimer__cytosol_1" />
    <bp:COMMENT rdf:datatype="http://www.w3.org/2001/XMLSchema#string">Reactome DB_ID: 109844</bp:COMMENT>
    <bp:STOICHIOMETRIC-COEFFICIENT rdf:datatype="http://www.w3.org/2001/XMLSchema#double">1</bp:STOICHIOMETRIC-COEFFICIENT>
  </bp:physicalEntityParticipant>
  <bp:complex rdf:ID="phospho_ERK_1_dimer__cytosol_1">
    <bp:COMPONENTS rdf:resource="#phospho_ERK_1__cytosol_2" />
    <bp:ORGANISM rdf:resource="#Homo_sapiens" />
    <bp:NAME rdf:datatype="http://www.w3.org/2001/XMLSchema#string">phospho-ERK-1 dimer [cytosol]</bp:NAME>
    <bp:SHORT-NAME rdf:datatype="http://www.w3.org/2001/XMLSchema#string">phospho-ERK-1 dimer</bp:SHORT-NAME>
    <bp:XREF rdf:resource="#Reactome109844" />
    <bp:XREF rdf:resource="#REACT_3932.1" />
    <bp:DATA-SOURCE rdf:resource="#ReactomeDataSource" />
  </bp:complex>
  <bp:sequenceParticipant rdf:ID="phospho_ERK_1__cytosol_2">
    <bp:CELLULAR-LOCATION rdf:resource="#cytosol" />
    <bp:PHYSICAL-ENTITY rdf:resource="#UniProt_P27361_RecName__Full_Mitogen_activated_protein_kinase_3__EC_2_7_11_24__AltName__Full_Extracellular_signal_regulated_kinase_1__Short_ERK_1__AltName__Full_Insulin_stimulated_MAP2_kinase__AltName__Full_MAP_kinase_1__Short_MAPK_1__AltName__Full_p44_ERK1__AltName__Full_ERT2__AltName__Full_p44_MAPK__AltName__Full_Microtubule_associated_protein_2_kinase__GN___Name_MAPK3__Synonyms_ERK1__PRKM3__OS___Homo_sapiens__Human_" />
    <bp:SEQUENCE-FEATURE-LIST rdf:resource="#phosphate_group_on_unknown_ChEBI_6308_L_Threonine__of_UniProt_P27361_Mitogen_activated_protein_kinase_3__EC_2_7_1_37___Extracellular_signal_regulated_kinase_1___ERK_1___Insulin_stimulated_MAP2_kinase___MAP_kinase_1___MAPK_1___p44_ERK1___ERT2___p44_MAPK___Microtubule__associated_protein_2_kinase_2" />
    <bp:SEQUENCE-FEATURE-LIST rdf:resource="#phosphate_group_on_unknown_ChEBI_6313_L_Tyrosine__of_UniProt_P27361_Mitogen_activated_protein_kinase_3__EC_2_7_1_37___Extracellular_signal_regulated_kinase_1___ERK_1___Insulin_stimulated_MAP2_kinase___MAP_kinase_1___MAPK_1___p44_ERK1___ERT2___p44_MAPK___Microtubule__associated_protein_2_kinase_2" />
    <bp:COMMENT rdf:datatype="http://www.w3.org/2001/XMLSchema#string">Reactome DB_ID: 109842</bp:COMMENT>
    <bp:STOICHIOMETRIC-COEFFICIENT rdf:datatype="http://www.w3.org/2001/XMLSchema#double">2</bp:STOICHIOMETRIC-COEFFICIENT>
  </bp:sequenceParticipant>
  <bp:sequenceFeature rdf:ID="phosphate_group_on_unknown_ChEBI_6308_L_Threonine__of_UniProt_P27361_Mitogen_activated_protein_kinase_3__EC_2_7_1_37___Extracellular_signal_regulated_kinase_1___ERK_1___Insulin_stimulated_MAP2_kinase___MAP_kinase_1___MAPK_1___p44_ERK1___ERT2___p44_MAPK___Microtubule__associated_protein_2_kinase_2">
    <bp:FEATURE-TYPE rdf:resource="#phosphate_group" />
    <bp:NAME rdf:datatype="http://www.w3.org/2001/XMLSchema#string">phosphate group on unknown ChEBI:6308 L-Threonine  of UniProt:P27361 Mitogen-activated protein kinase 3 (EC 2.7.1.37) (Extracellular signal-regulated kinase 1) (ERK-1) (Insulin-stimulated MAP2 kinase) (MAP kinase 1) (MAPK 1) (p44-ERK1) (ERT2) (p44-MAPK) (Microtubule- associated protein-2 kinase)</bp:NAME>
    <bp:COMMENT rdf:datatype="http://www.w3.org/2001/XMLSchema#string">residue: L-Threonine [ChEBI:6308]</bp:COMMENT>
  </bp:sequenceFeature>
  <bp:sequenceFeature rdf:ID="phosphate_group_on_unknown_ChEBI_6313_L_Tyrosine__of_UniProt_P27361_Mitogen_activated_protein_kinase_3__EC_2_7_1_37___Extracellular_signal_regulated_kinase_1___ERK_1___Insulin_stimulated_MAP2_kinase___MAP_kinase_1___MAPK_1___p44_ERK1___ERT2___p44_MAPK___Microtubule__associated_protein_2_kinase_2">
    <bp:FEATURE-TYPE rdf:resource="#phosphate_group" />
    <bp:NAME rdf:datatype="http://www.w3.org/2001/XMLSchema#string">phosphate group on unknown ChEBI:6313 L-Tyrosine  of UniProt:P27361 Mitogen-activated protein kinase 3 (EC 2.7.1.37) (Extracellular signal-regulated kinase 1) (ERK-1) (Insulin-stimulated MAP2 kinase) (MAP kinase 1) (MAPK 1) (p44-ERK1) (ERT2) (p44-MAPK) (Microtubule- associated protein-2 kinase)</bp:NAME>
    <bp:COMMENT rdf:datatype="http://www.w3.org/2001/XMLSchema#string">residue: L-Tyrosine [ChEBI:17895]</bp:COMMENT>
  </bp:sequenceFeature>
  <bp:unificationXref rdf:ID="Reactome109844">
    <bp:DB rdf:datatype="http://www.w3.org/2001/XMLSchema#string">Reactome</bp:DB>
    <bp:ID rdf:datatype="http://www.w3.org/2001/XMLSchema#string">109844</bp:ID>
    <bp:COMMENT rdf:datatype="http://www.w3.org/2001/XMLSchema#string">Database identifier. Use this URL to connect to the web page of this instance in Reactome: http://www.reactome.org/cgi-bin/eventbrowser?DB=gk_current&amp;ID=109844</bp:COMMENT>
  </bp:unificationXref>
  <bp:unificationXref rdf:ID="REACT_3932.1">
    <bp:DB rdf:datatype="http://www.w3.org/2001/XMLSchema#string">Reactome</bp:DB>
    <bp:ID rdf:datatype="http://www.w3.org/2001/XMLSchema#string">REACT_3932</bp:ID>
    <bp:ID-VERSION rdf:datatype="http://www.w3.org/2001/XMLSchema#string">1</bp:ID-VERSION>
    <bp:COMMENT rdf:datatype="http://www.w3.org/2001/XMLSchema#string">Reactome stable identifier. Use this URL to connect to the web page of this instance in Reactome: http://www.reactome.org/cgi-bin/eventbrowser_st_id?ST_ID=REACT_3932.1</bp:COMMENT>
  </bp:unificationXref>
  <bp:unificationXref rdf:ID="Reactome109865">
    <bp:DB rdf:datatype="http://www.w3.org/2001/XMLSchema#string">Reactome</bp:DB>
    <bp:ID rdf:datatype="http://www.w3.org/2001/XMLSchema#string">109865</bp:ID>
    <bp:COMMENT rdf:datatype="http://www.w3.org/2001/XMLSchema#string">Database identifier. Use this URL to connect to the web page of this instance in Reactome: http://www.reactome.org/cgi-bin/eventbrowser?DB=gk_current&amp;ID=109865</bp:COMMENT>
  </bp:unificationXref>
  <bp:unificationXref rdf:ID="REACT_1289.3">
    <bp:DB rdf:datatype="http://www.w3.org/2001/XMLSchema#string">Reactome</bp:DB>
    <bp:ID rdf:datatype="http://www.w3.org/2001/XMLSchema#string">REACT_1289</bp:ID>
    <bp:ID-VERSION rdf:datatype="http://www.w3.org/2001/XMLSchema#string">3</bp:ID-VERSION>
    <bp:COMMENT rdf:datatype="http://www.w3.org/2001/XMLSchema#string">Reactome stable identifier. Use this URL to connect to the web page of this instance in Reactome: http://www.reactome.org/cgi-bin/eventbrowser_st_id?ST_ID=REACT_1289.3</bp:COMMENT>
  </bp:unificationXref>
  <bp:pathwayStep rdf:ID="Dimerisation_of_phospho_ERK_1Step">
    <bp:STEP-INTERACTIONS rdf:resource="#Dimerisation_of_phospho_ERK_1" />
    <bp:NEXT-STEP rdf:resource="#Nuclear_translocation_of_phospho_ERK_1_dimerStep" />
  </bp:pathwayStep>
  <bp:biochemicalReaction rdf:ID="Nuclear_translocation_of_phospho_ERK_1_dimer">
    <bp:LEFT rdf:resource="#phospho_ERK_1_dimer__cytosol_2" />
    <bp:RIGHT rdf:resource="#phospho_ERK_1_dimer__nucleoplasm_" />
    <bp:NAME rdf:datatype="http://www.w3.org/2001/XMLSchema#string">Nuclear translocation of phospho-ERK-1 dimer</bp:NAME>
    <bp:SHORT-NAME rdf:datatype="http://www.w3.org/2001/XMLSchema#string">Nuclear translocation of phospho-ERK-1 dimer</bp:SHORT-NAME>
    <bp:XREF rdf:resource="#Reactome109867" />
    <bp:XREF rdf:resource="#REACT_1866.5" />
    <bp:COMMENT rdf:datatype="http://www.w3.org/2001/XMLSchema#string">In this reaction, 1 molecule of  'phospho-ERK-1 dimer' is translocated from cytosol to nucleoplasm.&lt;br&gt;&lt;br&gt;This reaction takes place in the 'intracellular'.&lt;br&gt;</bp:COMMENT>
    <bp:XREF rdf:resource="#nuclear_translocation_of_MAPK" />
    <bp:DATA-SOURCE rdf:resource="#ReactomeDataSource" />
    <bp:COMMENT rdf:datatype="http://www.w3.org/2001/XMLSchema#string">Reviewed: Greene, LA, 2007-11-08 15:39:37</bp:COMMENT>
  </bp:biochemicalReaction>
  <bp:physicalEntityParticipant rdf:ID="phospho_ERK_1_dimer__cytosol_2">
    <bp:CELLULAR-LOCATION rdf:resource="#cytosol" />
    <bp:PHYSICAL-ENTITY rdf:resource="#phospho_ERK_1_dimer__cytosol_1" />
    <bp:COMMENT rdf:datatype="http://www.w3.org/2001/XMLSchema#string">Reactome DB_ID: 109844</bp:COMMENT>
    <bp:STOICHIOMETRIC-COEFFICIENT rdf:datatype="http://www.w3.org/2001/XMLSchema#double">1</bp:STOICHIOMETRIC-COEFFICIENT>
  </bp:physicalEntityParticipant>
  <bp:physicalEntityParticipant rdf:ID="phospho_ERK_1_dimer__nucleoplasm_">
    <bp:PHYSICAL-ENTITY rdf:resource="#phospho_ERK_1_dimer__nucleoplasm_1" />
    <bp:COMMENT rdf:datatype="http://www.w3.org/2001/XMLSchema#string">Reactome DB_ID: 109845</bp:COMMENT>
    <bp:STOICHIOMETRIC-COEFFICIENT rdf:datatype="http://www.w3.org/2001/XMLSchema#double">1</bp:STOICHIOMETRIC-COEFFICIENT>
  </bp:physicalEntityParticipant>
  <bp:openControlledVocabulary rdf:ID="nucleoplasm">
    <bp:TERM rdf:datatype="http://www.w3.org/2001/XMLSchema#string">nucleoplasm</bp:TERM>
    <bp:XREF rdf:resource="#GO_0005654" />
  </bp:openControlledVocabulary>
  <bp:unificationXref rdf:ID="GO_0005654">
    <bp:DB rdf:datatype="http://www.w3.org/2001/XMLSchema#string">GO</bp:DB>
    <bp:ID rdf:datatype="http://www.w3.org/2001/XMLSchema#string">0005654</bp:ID>
  </bp:unificationXref>
  <bp:complex rdf:ID="phospho_ERK_1_dimer__nucleoplasm_1">
    <bp:COMPONENTS rdf:resource="#phospho_ERK_1__nucleoplasm_" />
    <bp:ORGANISM rdf:resource="#Homo_sapiens" />
    <bp:NAME rdf:datatype="http://www.w3.org/2001/XMLSchema#string">phospho-ERK-1 dimer [nucleoplasm]</bp:NAME>
    <bp:SHORT-NAME rdf:datatype="http://www.w3.org/2001/XMLSchema#string">phospho-ERK-1 dimer</bp:SHORT-NAME>
    <bp:XREF rdf:resource="#Reactome109845" />
    <bp:XREF rdf:resource="#REACT_3152.1" />
    <bp:DATA-SOURCE rdf:resource="#ReactomeDataSource" />
  </bp:complex>
  <bp:sequenceParticipant rdf:ID="phospho_ERK_1__nucleoplasm_">
    <bp:CELLULAR-LOCATION rdf:resource="#nucleoplasm" />
    <bp:PHYSICAL-ENTITY rdf:resource="#UniProt_P27361_RecName__Full_Mitogen_activated_protein_kinase_3__EC_2_7_11_24__AltName__Full_Extracellular_signal_regulated_kinase_1__Short_ERK_1__AltName__Full_Insulin_stimulated_MAP2_kinase__AltName__Full_MAP_kinase_1__Short_MAPK_1__AltName__Full_p44_ERK1__AltName__Full_ERT2__AltName__Full_p44_MAPK__AltName__Full_Microtubule_associated_protein_2_kinase__GN___Name_MAPK3__Synonyms_ERK1__PRKM3__OS___Homo_sapiens__Human_" />
    <bp:SEQUENCE-FEATURE-LIST rdf:resource="#phosphate_group_on_unknown_ChEBI_6308_L_Threonine__of_UniProt_P27361_Mitogen_activated_protein_kinase_3__EC_2_7_1_37___Extracellular_signal_regulated_kinase_1___ERK_1___Insulin_stimulated_MAP2_kinase___MAP_kinase_1___MAPK_1___p44_ERK1___ERT2___p44_MAPK___Microtubule__associated_protein_2_kinase_3" />
    <bp:SEQUENCE-FEATURE-LIST rdf:resource="#phosphate_group_on_unknown_ChEBI_6313_L_Tyrosine__of_UniProt_P27361_Mitogen_activated_protein_kinase_3__EC_2_7_1_37___Extracellular_signal_regulated_kinase_1___ERK_1___Insulin_stimulated_MAP2_kinase___MAP_kinase_1___MAPK_1___p44_ERK1___ERT2___p44_MAPK___Microtubule__associated_protein_2_kinase_3" />
    <bp:COMMENT rdf:datatype="http://www.w3.org/2001/XMLSchema#string">Reactome DB_ID: 112359</bp:COMMENT>
    <bp:STOICHIOMETRIC-COEFFICIENT rdf:datatype="http://www.w3.org/2001/XMLSchema#double">2</bp:STOICHIOMETRIC-COEFFICIENT>
  </bp:sequenceParticipant>
  <bp:sequenceFeature rdf:ID="phosphate_group_on_unknown_ChEBI_6308_L_Threonine__of_UniProt_P27361_Mitogen_activated_protein_kinase_3__EC_2_7_1_37___Extracellular_signal_regulated_kinase_1___ERK_1___Insulin_stimulated_MAP2_kinase___MAP_kinase_1___MAPK_1___p44_ERK1___ERT2___p44_MAPK___Microtubule__associated_protein_2_kinase_3">
    <bp:FEATURE-TYPE rdf:resource="#phosphate_group" />
    <bp:NAME rdf:datatype="http://www.w3.org/2001/XMLSchema#string">phosphate group on unknown ChEBI:6308 L-Threonine  of UniProt:P27361 Mitogen-activated protein kinase 3 (EC 2.7.1.37) (Extracellular signal-regulated kinase 1) (ERK-1) (Insulin-stimulated MAP2 kinase) (MAP kinase 1) (MAPK 1) (p44-ERK1) (ERT2) (p44-MAPK) (Microtubule- associated protein-2 kinase)</bp:NAME>
    <bp:COMMENT rdf:datatype="http://www.w3.org/2001/XMLSchema#string">residue: L-Threonine [ChEBI:6308]</bp:COMMENT>
  </bp:sequenceFeature>
  <bp:sequenceFeature rdf:ID="phosphate_group_on_unknown_ChEBI_6313_L_Tyrosine__of_UniProt_P27361_Mitogen_activated_protein_kinase_3__EC_2_7_1_37___Extracellular_signal_regulated_kinase_1___ERK_1___Insulin_stimulated_MAP2_kinase___MAP_kinase_1___MAPK_1___p44_ERK1___ERT2___p44_MAPK___Microtubule__associated_protein_2_kinase_3">
    <bp:FEATURE-TYPE rdf:resource="#phosphate_group" />
    <bp:NAME rdf:datatype="http://www.w3.org/2001/XMLSchema#string">phosphate group on unknown ChEBI:6313 L-Tyrosine  of UniProt:P27361 Mitogen-activated protein kinase 3 (EC 2.7.1.37) (Extracellular signal-regulated kinase 1) (ERK-1) (Insulin-stimulated MAP2 kinase) (MAP kinase 1) (MAPK 1) (p44-ERK1) (ERT2) (p44-MAPK) (Microtubule- associated protein-2 kinase)</bp:NAME>
    <bp:COMMENT rdf:datatype="http://www.w3.org/2001/XMLSchema#string">residue: L-Tyrosine [ChEBI:17895]</bp:COMMENT>
  </bp:sequenceFeature>
  <bp:unificationXref rdf:ID="Reactome109845">
    <bp:DB rdf:datatype="http://www.w3.org/2001/XMLSchema#string">Reactome</bp:DB>
    <bp:ID rdf:datatype="http://www.w3.org/2001/XMLSchema#string">109845</bp:ID>
    <bp:COMMENT rdf:datatype="http://www.w3.org/2001/XMLSchema#string">Database identifier. Use this URL to connect to the web page of this instance in Reactome: http://www.reactome.org/cgi-bin/eventbrowser?DB=gk_current&amp;ID=109845</bp:COMMENT>
  </bp:unificationXref>
  <bp:unificationXref rdf:ID="REACT_3152.1">
    <bp:DB rdf:datatype="http://www.w3.org/2001/XMLSchema#string">Reactome</bp:DB>
    <bp:ID rdf:datatype="http://www.w3.org/2001/XMLSchema#string">REACT_3152</bp:ID>
    <bp:ID-VERSION rdf:datatype="http://www.w3.org/2001/XMLSchema#string">1</bp:ID-VERSION>
    <bp:COMMENT rdf:datatype="http://www.w3.org/2001/XMLSchema#string">Reactome stable identifier. Use this URL to connect to the web page of this instance in Reactome: http://www.reactome.org/cgi-bin/eventbrowser_st_id?ST_ID=REACT_3152.1</bp:COMMENT>
  </bp:unificationXref>
  <bp:unificationXref rdf:ID="Reactome109867">
    <bp:DB rdf:datatype="http://www.w3.org/2001/XMLSchema#string">Reactome</bp:DB>
    <bp:ID rdf:datatype="http://www.w3.org/2001/XMLSchema#string">109867</bp:ID>
    <bp:COMMENT rdf:datatype="http://www.w3.org/2001/XMLSchema#string">Database identifier. Use this URL to connect to the web page of this instance in Reactome: http://www.reactome.org/cgi-bin/eventbrowser?DB=gk_current&amp;ID=109867</bp:COMMENT>
  </bp:unificationXref>
  <bp:unificationXref rdf:ID="REACT_1866.5">
    <bp:DB rdf:datatype="http://www.w3.org/2001/XMLSchema#string">Reactome</bp:DB>
    <bp:ID rdf:datatype="http://www.w3.org/2001/XMLSchema#string">REACT_1866</bp:ID>
    <bp:ID-VERSION rdf:datatype="http://www.w3.org/2001/XMLSchema#string">5</bp:ID-VERSION>
    <bp:COMMENT rdf:datatype="http://www.w3.org/2001/XMLSchema#string">Reactome stable identifier. Use this URL to connect to the web page of this instance in Reactome: http://www.reactome.org/cgi-bin/eventbrowser_st_id?ST_ID=REACT_1866.5</bp:COMMENT>
  </bp:unificationXref>
  <bp:relationshipXref rdf:ID="nuclear_translocation_of_MAPK">
    <bp:DB rdf:datatype="http://www.w3.org/2001/XMLSchema#string">GO</bp:DB>
    <bp:ID rdf:datatype="http://www.w3.org/2001/XMLSchema#string">0000189</bp:ID>
    <bp:RELATIONSHIP-TYPE rdf:datatype="http://www.w3.org/2001/XMLSchema#string">GO biological process</bp:RELATIONSHIP-TYPE>
  </bp:relationshipXref>
  <bp:pathwayStep rdf:ID="Nuclear_translocation_of_phospho_ERK_1_dimerStep">
    <bp:STEP-INTERACTIONS rdf:resource="#Nuclear_translocation_of_phospho_ERK_1_dimer" />
  </bp:pathwayStep>
  <bp:unificationXref rdf:ID="Reactome110056">
    <bp:DB rdf:datatype="http://www.w3.org/2001/XMLSchema#string">Reactome</bp:DB>
    <bp:ID rdf:datatype="http://www.w3.org/2001/XMLSchema#string">110056</bp:ID>
    <bp:COMMENT rdf:datatype="http://www.w3.org/2001/XMLSchema#string">Database identifier. Use this URL to connect to the web page of this instance in Reactome: http://www.reactome.org/cgi-bin/eventbrowser?DB=gk_current&amp;ID=110056</bp:COMMENT>
  </bp:unificationXref>
  <bp:unificationXref rdf:ID="REACT_1391.3">
    <bp:DB rdf:datatype="http://www.w3.org/2001/XMLSchema#string">Reactome</bp:DB>
    <bp:ID rdf:datatype="http://www.w3.org/2001/XMLSchema#string">REACT_1391</bp:ID>
    <bp:ID-VERSION rdf:datatype="http://www.w3.org/2001/XMLSchema#string">3</bp:ID-VERSION>
    <bp:COMMENT rdf:datatype="http://www.w3.org/2001/XMLSchema#string">Reactome stable identifier. Use this URL to connect to the web page of this instance in Reactome: http://www.reactome.org/cgi-bin/eventbrowser_st_id?ST_ID=REACT_1391.3</bp:COMMENT>
  </bp:unificationXref>
  <bp:pathwayStep rdf:ID="ERK1_activationStep">
    <bp:STEP-INTERACTIONS rdf:resource="#ERK1_activation" />
  </bp:pathwayStep>
  <bp:pathway rdf:ID="ERK2_activation">
    <bp:PATHWAY-COMPONENTS rdf:resource="#MEK2_phosphorylates_ERK_2Step" />
    <bp:PATHWAY-COMPONENTS rdf:resource="#MEK2_binds_ERK_2Step" />
    <bp:PATHWAY-COMPONENTS rdf:resource="#Nuclear_translocation_of_phospho_ERK_2_dimerStep" />
    <bp:PATHWAY-COMPONENTS rdf:resource="#Dimerisation_of_phospho_ERK_2Step" />
    <bp:ORGANISM rdf:resource="#Homo_sapiens" />
    <bp:NAME rdf:datatype="http://www.w3.org/2001/XMLSchema#string">ERK2 activation</bp:NAME>
    <bp:SHORT-NAME rdf:datatype="http://www.w3.org/2001/XMLSchema#string">ERK2 activation</bp:SHORT-NAME>
    <bp:XREF rdf:resource="#Reactome112411" />
    <bp:XREF rdf:resource="#REACT_1183.3" />
    <bp:COMMENT rdf:datatype="http://www.w3.org/2001/XMLSchema#string">Activated MEK2 phosphorylates and activates ERK2.</bp:COMMENT>
    <bp:DATA-SOURCE rdf:resource="#ReactomeDataSource" />
    <bp:COMMENT rdf:datatype="http://www.w3.org/2001/XMLSchema#string">Authored: Charalambous, M, 2005-02-04 06:50:22</bp:COMMENT>
    <bp:COMMENT rdf:datatype="http://www.w3.org/2001/XMLSchema#string">Reviewed: Greene, LA, 2007-11-08 15:39:37</bp:COMMENT>
    <bp:COMMENT rdf:datatype="http://www.w3.org/2001/XMLSchema#string">Edited: Schmidt, EE, 0000-00-00 00:00:00</bp:COMMENT>
  </bp:pathway>
  <bp:biochemicalReaction rdf:ID="MEK2_binds_ERK_2">
    <bp:LEFT rdf:resource="#ERK_2__cytosol_" />
    <bp:LEFT rdf:resource="#phospho_MEK2__cytosol_1" />
    <bp:RIGHT rdf:resource="#MEK2_ERK_2__cytosol_" />
    <bp:NAME rdf:datatype="http://www.w3.org/2001/XMLSchema#string">MEK2 binds ERK-2</bp:NAME>
    <bp:SHORT-NAME rdf:datatype="http://www.w3.org/2001/XMLSchema#string">MEK2 binds ERK-2</bp:SHORT-NAME>
    <bp:XREF rdf:resource="#Reactome109858" />
    <bp:XREF rdf:resource="#REACT_495.3" />
    <bp:COMMENT rdf:datatype="http://www.w3.org/2001/XMLSchema#string">In the cytoplasm activated MEK2 (Serine phosphorylated) may encounter monomeric, inactive ERK2. ERK2 in its inactive form is not phosphorylated on a critical Threonine (T183) and a critical Tyrosine (Y185).</bp:COMMENT>
    <bp:XREF rdf:resource="#Pubmed_8388392" />
    <bp:DATA-SOURCE rdf:resource="#ReactomeDataSource" />
    <bp:COMMENT rdf:datatype="http://www.w3.org/2001/XMLSchema#string">Authored: Charalambous, M, 2005-02-04 06:50:22</bp:COMMENT>
    <bp:COMMENT rdf:datatype="http://www.w3.org/2001/XMLSchema#string">Reviewed: Greene, LA, 2007-11-08 15:39:37</bp:COMMENT>
    <bp:COMMENT rdf:datatype="http://www.w3.org/2001/XMLSchema#string">Edited: Schmidt, EE, 0000-00-00 00:00:00</bp:COMMENT>
  </bp:biochemicalReaction>
  <bp:sequenceParticipant rdf:ID="ERK_2__cytosol_">
    <bp:CELLULAR-LOCATION rdf:resource="#cytosol" />
    <bp:PHYSICAL-ENTITY rdf:resource="#UniProt_P28482_RecName__Full_Mitogen_activated_protein_kinase_1__EC_2_7_11_24__AltName__Full_Extracellular_signal_regulated_kinase_2__Short_ERK_2__AltName__Full_Mitogen_activated_protein_kinase_2__Short_MAP_kinase_2__Short_MAPK_2__AltName__Full_p42_MAPK__AltName__Full_ERT1__GN___Name_MAPK1__Synonyms_ERK2__PRKM1__PRKM2__OS___Homo_sapiens__Human_" />
    <bp:COMMENT rdf:datatype="http://www.w3.org/2001/XMLSchema#string">Reactome DB_ID: 59282</bp:COMMENT>
    <bp:STOICHIOMETRIC-COEFFICIENT rdf:datatype="http://www.w3.org/2001/XMLSchema#double">1</bp:STOICHIOMETRIC-COEFFICIENT>
  </bp:sequenceParticipant>
  <bp:protein rdf:ID="UniProt_P28482_RecName__Full_Mitogen_activated_protein_kinase_1__EC_2_7_11_24__AltName__Full_Extracellular_signal_regulated_kinase_2__Short_ERK_2__AltName__Full_Mitogen_activated_protein_kinase_2__Short_MAP_kinase_2__Short_MAPK_2__AltName__Full_p42_MAPK__AltName__Full_ERT1__GN___Name_MAPK1__Synonyms_ERK2__PRKM1__PRKM2__OS___Homo_sapiens__Human_">
    <bp:DATA-SOURCE rdf:resource="#ReactomeDataSource" />
    <bp:ORGANISM rdf:resource="#Homo_sapiens" />
    <bp:NAME rdf:datatype="http://www.w3.org/2001/XMLSchema#string">UniProt:P28482 RecName: Full=Mitogen-activated protein kinase 1; EC=2.7.11.24; AltName: Full=Extracellular signal-regulated kinase 2; Short=ERK-2; AltName: Full=Mitogen-activated protein kinase 2; Short=MAP kinase 2; Short=MAPK 2; AltName: Full=p42-MAPK; AltName: Full=ERT1;
GN   Name=MAPK1; Synonyms=ERK2, PRKM1, PRKM2;
OS   Homo sapiens (Human)</bp:NAME>
    <bp:SYNONYMS rdf:datatype="http://www.w3.org/2001/XMLSchema#string">MAPK1</bp:SYNONYMS>
    <bp:SYNONYMS rdf:datatype="http://www.w3.org/2001/XMLSchema#string">ERK2</bp:SYNONYMS>
    <bp:SYNONYMS rdf:datatype="http://www.w3.org/2001/XMLSchema#string">PRKM2</bp:SYNONYMS>
    <bp:SYNONYMS rdf:datatype="http://www.w3.org/2001/XMLSchema#string">PRKM1</bp:SYNONYMS>
    <bp:XREF rdf:resource="#UniProt_P28482" />
    <bp:COMMENT rdf:datatype="http://www.w3.org/2001/XMLSchema#string">FUNCTION: Involved in both the initiation and regulation of meiosis, mitosis, and postmitotic functions in differentiated cells by phosphorylating a number of transcription factors such as ELK1. Phosphorylates EIF4EBP1; required for initiation of translation. Phosphorylates microtubule-associated protein 2 (MAP2). Phosphorylates SPZ1 (By similarity). Phosphorylates heat shock factor protein 4 (HSF4) and ARHGEF2. CATALYTIC ACTIVITY: ATP + a protein = ADP + a phosphoprotein. COFACTOR: Magnesium (By similarity). ENZYME REGULATION: Activated by phosphorylation on tyrosine and threonine in response to insulin and NGF. Both phosphorylations are required for activity (By similarity). SUBUNIT: Interacts with MORG1 (By similarity). Binds to HIV-1 Nef through its SH3 domain. This interaction inhibits its tyrosine- kinase activity. Interacts with its substrates HSF4 and ARHGEF2. Interacts with NISCH. INTERACTION: P28562:DUSP1; NbExp=2; IntAct=EBI-959949, EBI-975493; P19419:ELK1; NbExp=1; IntAct=EBI-959949, EBI-726632; P02687:MBP (xeno); NbExp=1; IntAct=EBI-959949, EBI-908215; DOMAIN: The TXY motif contains the threonine and tyrosine residues whose phosphorylation activates the MAP kinases. PTM: Dually phosphorylated on Thr-185 and Tyr-187, which activates the enzyme. SIMILARITY: Belongs to the protein kinase superfamily. CMGC Ser/Thr protein kinase family. MAP kinase subfamily. SIMILARITY: Contains 1 protein kinase domain. WEB RESOURCE: Name=Wikipedia; Note=Extracellular signal-regulated kinase entry; URL="http://en.wikipedia.org/wiki/Extracellular_signal-regulated_kinase";</bp:COMMENT>
  </bp:protein>
  <bp:unificationXref rdf:ID="UniProt_P28482">
    <bp:DB rdf:datatype="http://www.w3.org/2001/XMLSchema#string">UniProt</bp:DB>
    <bp:ID rdf:datatype="http://www.w3.org/2001/XMLSchema#string">P28482</bp:ID>
  </bp:unificationXref>
  <bp:sequenceParticipant rdf:ID="phospho_MEK2__cytosol_1">
    <bp:CELLULAR-LOCATION rdf:resource="#cytosol" />
    <bp:PHYSICAL-ENTITY rdf:resource="#UniProt_P36507_RecName__Full_Dual_specificity_mitogen_activated_protein_kinase_kinase_2__Short_MAP_kinase_kinase_2__Short_MAPKK_2__EC_2_7_12_2__AltName__Full_ERK_activator_kinase_2__AltName__Full_MAPK_ERK_kinase_2__Short_MEK2__GN___Name_MAP2K2__Synonyms_MEK2__MKK2__PRKMK2__OS___Homo_sapiens__Human_" />
    <bp:SEQUENCE-FEATURE-LIST rdf:resource="#phosphate_group_on_unknown_ChEBI_6301_L_Serine__of_UniProt_P36507_Dual_specificity_mitogen_activated_protein_kinase_kinase_2__EC_2_7_1_____MAP_kinase_kinase_2___MAPKK_2___ERK_activator_kinase_2___MAPK_ERK_kinase_2___MEK2_1" />
    <bp:SEQUENCE-FEATURE-LIST rdf:resource="#phosphate_group_on_unknown_ChEBI_6308_L_Threonine__of_UniProt_P36507_Dual_specificity_mitogen_activated_protein_kinase_kinase_2__EC_2_7_1_____MAP_kinase_kinase_2___MAPKK_2___ERK_activator_kinase_2___MAPK_ERK_kinase_2___MEK2_1" />
    <bp:COMMENT rdf:datatype="http://www.w3.org/2001/XMLSchema#string">Reactome DB_ID: 109848</bp:COMMENT>
    <bp:STOICHIOMETRIC-COEFFICIENT rdf:datatype="http://www.w3.org/2001/XMLSchema#double">1</bp:STOICHIOMETRIC-COEFFICIENT>
  </bp:sequenceParticipant>
  <bp:sequenceFeature rdf:ID="phosphate_group_on_unknown_ChEBI_6301_L_Serine__of_UniProt_P36507_Dual_specificity_mitogen_activated_protein_kinase_kinase_2__EC_2_7_1_____MAP_kinase_kinase_2___MAPKK_2___ERK_activator_kinase_2___MAPK_ERK_kinase_2___MEK2_1">
    <bp:FEATURE-TYPE rdf:resource="#phosphate_group" />
    <bp:NAME rdf:datatype="http://www.w3.org/2001/XMLSchema#string">phosphate group on unknown ChEBI:6301 L-Serine  of UniProt:P36507 Dual specificity mitogen-activated protein kinase kinase 2 (EC 2.7.1.-) (MAP kinase kinase 2) (MAPKK 2) (ERK activator kinase 2) (MAPK/ERK kinase 2) (MEK2)</bp:NAME>
    <bp:COMMENT rdf:datatype="http://www.w3.org/2001/XMLSchema#string">residue: L-Serine [ChEBI:6301]</bp:COMMENT>
  </bp:sequenceFeature>
  <bp:sequenceFeature rdf:ID="phosphate_group_on_unknown_ChEBI_6308_L_Threonine__of_UniProt_P36507_Dual_specificity_mitogen_activated_protein_kinase_kinase_2__EC_2_7_1_____MAP_kinase_kinase_2___MAPKK_2___ERK_activator_kinase_2___MAPK_ERK_kinase_2___MEK2_1">
    <bp:FEATURE-TYPE rdf:resource="#phosphate_group" />
    <bp:NAME rdf:datatype="http://www.w3.org/2001/XMLSchema#string">phosphate group on unknown ChEBI:6308 L-Threonine  of UniProt:P36507 Dual specificity mitogen-activated protein kinase kinase 2 (EC 2.7.1.-) (MAP kinase kinase 2) (MAPKK 2) (ERK activator kinase 2) (MAPK/ERK kinase 2) (MEK2)</bp:NAME>
    <bp:COMMENT rdf:datatype="http://www.w3.org/2001/XMLSchema#string">residue: L-Threonine [ChEBI:6308]</bp:COMMENT>
  </bp:sequenceFeature>
  <bp:physicalEntityParticipant rdf:ID="MEK2_ERK_2__cytosol_">
    <bp:CELLULAR-LOCATION rdf:resource="#cytosol" />
    <bp:PHYSICAL-ENTITY rdf:resource="#MEK2_ERK_2__cytosol_1" />
    <bp:COMMENT rdf:datatype="http://www.w3.org/2001/XMLSchema#string">Reactome DB_ID: 109849</bp:COMMENT>
    <bp:STOICHIOMETRIC-COEFFICIENT rdf:datatype="http://www.w3.org/2001/XMLSchema#double">1</bp:STOICHIOMETRIC-COEFFICIENT>
  </bp:physicalEntityParticipant>
  <bp:complex rdf:ID="MEK2_ERK_2__cytosol_1">
    <bp:COMPONENTS rdf:resource="#ERK_2__cytosol_1" />
    <bp:COMPONENTS rdf:resource="#phospho_MEK2__cytosol_2" />
    <bp:ORGANISM rdf:resource="#Homo_sapiens" />
    <bp:NAME rdf:datatype="http://www.w3.org/2001/XMLSchema#string">MEK2:ERK-2 [cytosol]</bp:NAME>
    <bp:SHORT-NAME rdf:datatype="http://www.w3.org/2001/XMLSchema#string">MEK2:ERK-2</bp:SHORT-NAME>
    <bp:XREF rdf:resource="#Reactome109849" />
    <bp:XREF rdf:resource="#REACT_5435.1" />
    <bp:DATA-SOURCE rdf:resource="#ReactomeDataSource" />
  </bp:complex>
  <bp:sequenceParticipant rdf:ID="ERK_2__cytosol_1">
    <bp:CELLULAR-LOCATION rdf:resource="#cytosol" />
    <bp:PHYSICAL-ENTITY rdf:resource="#UniProt_P28482_RecName__Full_Mitogen_activated_protein_kinase_1__EC_2_7_11_24__AltName__Full_Extracellular_signal_regulated_kinase_2__Short_ERK_2__AltName__Full_Mitogen_activated_protein_kinase_2__Short_MAP_kinase_2__Short_MAPK_2__AltName__Full_p42_MAPK__AltName__Full_ERT1__GN___Name_MAPK1__Synonyms_ERK2__PRKM1__PRKM2__OS___Homo_sapiens__Human_" />
    <bp:COMMENT rdf:datatype="http://www.w3.org/2001/XMLSchema#string">Reactome DB_ID: 59282</bp:COMMENT>
    <bp:STOICHIOMETRIC-COEFFICIENT rdf:datatype="http://www.w3.org/2001/XMLSchema#double">1</bp:STOICHIOMETRIC-COEFFICIENT>
  </bp:sequenceParticipant>
  <bp:sequenceParticipant rdf:ID="phospho_MEK2__cytosol_2">
    <bp:CELLULAR-LOCATION rdf:resource="#cytosol" />
    <bp:PHYSICAL-ENTITY rdf:resource="#UniProt_P36507_RecName__Full_Dual_specificity_mitogen_activated_protein_kinase_kinase_2__Short_MAP_kinase_kinase_2__Short_MAPKK_2__EC_2_7_12_2__AltName__Full_ERK_activator_kinase_2__AltName__Full_MAPK_ERK_kinase_2__Short_MEK2__GN___Name_MAP2K2__Synonyms_MEK2__MKK2__PRKMK2__OS___Homo_sapiens__Human_" />
    <bp:SEQUENCE-FEATURE-LIST rdf:resource="#phosphate_group_on_unknown_ChEBI_6301_L_Serine__of_UniProt_P36507_Dual_specificity_mitogen_activated_protein_kinase_kinase_2__EC_2_7_1_____MAP_kinase_kinase_2___MAPKK_2___ERK_activator_kinase_2___MAPK_ERK_kinase_2___MEK2_2" />
    <bp:SEQUENCE-FEATURE-LIST rdf:resource="#phosphate_group_on_unknown_ChEBI_6308_L_Threonine__of_UniProt_P36507_Dual_specificity_mitogen_activated_protein_kinase_kinase_2__EC_2_7_1_____MAP_kinase_kinase_2___MAPKK_2___ERK_activator_kinase_2___MAPK_ERK_kinase_2___MEK2_2" />
    <bp:COMMENT rdf:datatype="http://www.w3.org/2001/XMLSchema#string">Reactome DB_ID: 109848</bp:COMMENT>
    <bp:STOICHIOMETRIC-COEFFICIENT rdf:datatype="http://www.w3.org/2001/XMLSchema#double">1</bp:STOICHIOMETRIC-COEFFICIENT>
  </bp:sequenceParticipant>
  <bp:sequenceFeature rdf:ID="phosphate_group_on_unknown_ChEBI_6301_L_Serine__of_UniProt_P36507_Dual_specificity_mitogen_activated_protein_kinase_kinase_2__EC_2_7_1_____MAP_kinase_kinase_2___MAPKK_2___ERK_activator_kinase_2___MAPK_ERK_kinase_2___MEK2_2">
    <bp:FEATURE-TYPE rdf:resource="#phosphate_group" />
    <bp:NAME rdf:datatype="http://www.w3.org/2001/XMLSchema#string">phosphate group on unknown ChEBI:6301 L-Serine  of UniProt:P36507 Dual specificity mitogen-activated protein kinase kinase 2 (EC 2.7.1.-) (MAP kinase kinase 2) (MAPKK 2) (ERK activator kinase 2) (MAPK/ERK kinase 2) (MEK2)</bp:NAME>
    <bp:COMMENT rdf:datatype="http://www.w3.org/2001/XMLSchema#string">residue: L-Serine [ChEBI:6301]</bp:COMMENT>
  </bp:sequenceFeature>
  <bp:sequenceFeature rdf:ID="phosphate_group_on_unknown_ChEBI_6308_L_Threonine__of_UniProt_P36507_Dual_specificity_mitogen_activated_protein_kinase_kinase_2__EC_2_7_1_____MAP_kinase_kinase_2___MAPKK_2___ERK_activator_kinase_2___MAPK_ERK_kinase_2___MEK2_2">
    <bp:FEATURE-TYPE rdf:resource="#phosphate_group" />
    <bp:NAME rdf:datatype="http://www.w3.org/2001/XMLSchema#string">phosphate group on unknown ChEBI:6308 L-Threonine  of UniProt:P36507 Dual specificity mitogen-activated protein kinase kinase 2 (EC 2.7.1.-) (MAP kinase kinase 2) (MAPKK 2) (ERK activator kinase 2) (MAPK/ERK kinase 2) (MEK2)</bp:NAME>
    <bp:COMMENT rdf:datatype="http://www.w3.org/2001/XMLSchema#string">residue: L-Threonine [ChEBI:6308]</bp:COMMENT>
  </bp:sequenceFeature>
  <bp:unificationXref rdf:ID="Reactome109849">
    <bp:DB rdf:datatype="http://www.w3.org/2001/XMLSchema#string">Reactome</bp:DB>
    <bp:ID rdf:datatype="http://www.w3.org/2001/XMLSchema#string">109849</bp:ID>
    <bp:COMMENT rdf:datatype="http://www.w3.org/2001/XMLSchema#string">Database identifier. Use this URL to connect to the web page of this instance in Reactome: http://www.reactome.org/cgi-bin/eventbrowser?DB=gk_current&amp;ID=109849</bp:COMMENT>
  </bp:unificationXref>
  <bp:unificationXref rdf:ID="REACT_5435.1">
    <bp:DB rdf:datatype="http://www.w3.org/2001/XMLSchema#string">Reactome</bp:DB>
    <bp:ID rdf:datatype="http://www.w3.org/2001/XMLSchema#string">REACT_5435</bp:ID>
    <bp:ID-VERSION rdf:datatype="http://www.w3.org/2001/XMLSchema#string">1</bp:ID-VERSION>
    <bp:COMMENT rdf:datatype="http://www.w3.org/2001/XMLSchema#string">Reactome stable identifier. Use this URL to connect to the web page of this instance in Reactome: http://www.reactome.org/cgi-bin/eventbrowser_st_id?ST_ID=REACT_5435.1</bp:COMMENT>
  </bp:unificationXref>
  <bp:unificationXref rdf:ID="Reactome109858">
    <bp:DB rdf:datatype="http://www.w3.org/2001/XMLSchema#string">Reactome</bp:DB>
    <bp:ID rdf:datatype="http://www.w3.org/2001/XMLSchema#string">109858</bp:ID>
    <bp:COMMENT rdf:datatype="http://www.w3.org/2001/XMLSchema#string">Database identifier. Use this URL to connect to the web page of this instance in Reactome: http://www.reactome.org/cgi-bin/eventbrowser?DB=gk_current&amp;ID=109858</bp:COMMENT>
  </bp:unificationXref>
  <bp:unificationXref rdf:ID="REACT_495.3">
    <bp:DB rdf:datatype="http://www.w3.org/2001/XMLSchema#string">Reactome</bp:DB>
    <bp:ID rdf:datatype="http://www.w3.org/2001/XMLSchema#string">REACT_495</bp:ID>
    <bp:ID-VERSION rdf:datatype="http://www.w3.org/2001/XMLSchema#string">3</bp:ID-VERSION>
    <bp:COMMENT rdf:datatype="http://www.w3.org/2001/XMLSchema#string">Reactome stable identifier. Use this URL to connect to the web page of this instance in Reactome: http://www.reactome.org/cgi-bin/eventbrowser_st_id?ST_ID=REACT_495.3</bp:COMMENT>
  </bp:unificationXref>
  <bp:pathwayStep rdf:ID="MEK2_binds_ERK_2Step">
    <bp:STEP-INTERACTIONS rdf:resource="#MEK2_binds_ERK_2" />
    <bp:NEXT-STEP rdf:resource="#MEK2_phosphorylates_ERK_2Step" />
  </bp:pathwayStep>
  <bp:biochemicalReaction rdf:ID="MEK2_phosphorylates_ERK_2">
    <bp:LEFT rdf:resource="#ATP__cytosol_7" />
    <bp:LEFT rdf:resource="#MEK2_ERK_2__cytosol_2" />
    <bp:RIGHT rdf:resource="#ADP__cytosol_7" />
    <bp:RIGHT rdf:resource="#phospho_ERK_2_MEK2__cytosol_" />
    <bp:EC-NUMBER rdf:datatype="http://www.w3.org/2001/XMLSchema#string">2.7.11</bp:EC-NUMBER>
    <bp:NAME rdf:datatype="http://www.w3.org/2001/XMLSchema#string">MEK2 phosphorylates ERK-2</bp:NAME>
    <bp:SHORT-NAME rdf:datatype="http://www.w3.org/2001/XMLSchema#string">MEK2 phosphorylates ERK-2</bp:SHORT-NAME>
    <bp:XREF rdf:resource="#Reactome109862" />
    <bp:XREF rdf:resource="#REACT_2247.3" />
    <bp:COMMENT rdf:datatype="http://www.w3.org/2001/XMLSchema#string">MEK2 phosphorylates the critical Tyrosine and Threonine on ERK2, converting two ATP to ADP. Phosphorylation of ERK-2 activates its kinase activity.</bp:COMMENT>
    <bp:XREF rdf:resource="#Pubmed_8388392" />
    <bp:DATA-SOURCE rdf:resource="#ReactomeDataSource" />
    <bp:COMMENT rdf:datatype="http://www.w3.org/2001/XMLSchema#string">Authored: Charalambous, M, 2005-02-04 06:50:22</bp:COMMENT>
    <bp:COMMENT rdf:datatype="http://www.w3.org/2001/XMLSchema#string">Reviewed: Greene, LA, 2007-11-08 15:39:37</bp:COMMENT>
    <bp:COMMENT rdf:datatype="http://www.w3.org/2001/XMLSchema#string">Edited: Schmidt, EE, 0000-00-00 00:00:00</bp:COMMENT>
  </bp:biochemicalReaction>
  <bp:physicalEntityParticipant rdf:ID="ATP__cytosol_7">
    <bp:CELLULAR-LOCATION rdf:resource="#cytosol" />
    <bp:PHYSICAL-ENTITY rdf:resource="#ATP__ChEBI_15422_" />
    <bp:COMMENT rdf:datatype="http://www.w3.org/2001/XMLSchema#string">Reactome DB_ID: 113592</bp:COMMENT>
    <bp:STOICHIOMETRIC-COEFFICIENT rdf:datatype="http://www.w3.org/2001/XMLSchema#double">2</bp:STOICHIOMETRIC-COEFFICIENT>
  </bp:physicalEntityParticipant>
  <bp:physicalEntityParticipant rdf:ID="MEK2_ERK_2__cytosol_2">
    <bp:CELLULAR-LOCATION rdf:resource="#cytosol" />
    <bp:PHYSICAL-ENTITY rdf:resource="#MEK2_ERK_2__cytosol_1" />
    <bp:COMMENT rdf:datatype="http://www.w3.org/2001/XMLSchema#string">Reactome DB_ID: 109849</bp:COMMENT>
    <bp:STOICHIOMETRIC-COEFFICIENT rdf:datatype="http://www.w3.org/2001/XMLSchema#double">1</bp:STOICHIOMETRIC-COEFFICIENT>
  </bp:physicalEntityParticipant>
  <bp:physicalEntityParticipant rdf:ID="ADP__cytosol_7">
    <bp:CELLULAR-LOCATION rdf:resource="#cytosol" />
    <bp:PHYSICAL-ENTITY rdf:resource="#ADP__ChEBI_16761_" />
    <bp:COMMENT rdf:datatype="http://www.w3.org/2001/XMLSchema#string">Reactome DB_ID: 29370</bp:COMMENT>
    <bp:STOICHIOMETRIC-COEFFICIENT rdf:datatype="http://www.w3.org/2001/XMLSchema#double">2</bp:STOICHIOMETRIC-COEFFICIENT>
  </bp:physicalEntityParticipant>
  <bp:physicalEntityParticipant rdf:ID="phospho_ERK_2_MEK2__cytosol_">
    <bp:CELLULAR-LOCATION rdf:resource="#cytosol" />
    <bp:PHYSICAL-ENTITY rdf:resource="#phospho_ERK_2_MEK2__cytosol_1" />
    <bp:COMMENT rdf:datatype="http://www.w3.org/2001/XMLSchema#string">Reactome DB_ID: 109854</bp:COMMENT>
    <bp:STOICHIOMETRIC-COEFFICIENT rdf:datatype="http://www.w3.org/2001/XMLSchema#double">1</bp:STOICHIOMETRIC-COEFFICIENT>
  </bp:physicalEntityParticipant>
  <bp:complex rdf:ID="phospho_ERK_2_MEK2__cytosol_1">
    <bp:COMPONENTS rdf:resource="#phospho_MEK2__cytosol_3" />
    <bp:COMPONENTS rdf:resource="#phospho_ERK_2__cytosol_" />
    <bp:ORGANISM rdf:resource="#Homo_sapiens" />
    <bp:NAME rdf:datatype="http://www.w3.org/2001/XMLSchema#string">phospho-ERK-2:MEK2 [cytosol]</bp:NAME>
    <bp:SHORT-NAME rdf:datatype="http://www.w3.org/2001/XMLSchema#string">phospho-ERK-2:MEK2</bp:SHORT-NAME>
    <bp:XREF rdf:resource="#Reactome109854" />
    <bp:XREF rdf:resource="#REACT_3199.1" />
    <bp:DATA-SOURCE rdf:resource="#ReactomeDataSource" />
  </bp:complex>
  <bp:sequenceParticipant rdf:ID="phospho_MEK2__cytosol_3">
    <bp:CELLULAR-LOCATION rdf:resource="#cytosol" />
    <bp:PHYSICAL-ENTITY rdf:resource="#UniProt_P36507_RecName__Full_Dual_specificity_mitogen_activated_protein_kinase_kinase_2__Short_MAP_kinase_kinase_2__Short_MAPKK_2__EC_2_7_12_2__AltName__Full_ERK_activator_kinase_2__AltName__Full_MAPK_ERK_kinase_2__Short_MEK2__GN___Name_MAP2K2__Synonyms_MEK2__MKK2__PRKMK2__OS___Homo_sapiens__Human_" />
    <bp:SEQUENCE-FEATURE-LIST rdf:resource="#phosphate_group_on_unknown_ChEBI_6301_L_Serine__of_UniProt_P36507_Dual_specificity_mitogen_activated_protein_kinase_kinase_2__EC_2_7_1_____MAP_kinase_kinase_2___MAPKK_2___ERK_activator_kinase_2___MAPK_ERK_kinase_2___MEK2_3" />
    <bp:SEQUENCE-FEATURE-LIST rdf:resource="#phosphate_group_on_unknown_ChEBI_6308_L_Threonine__of_UniProt_P36507_Dual_specificity_mitogen_activated_protein_kinase_kinase_2__EC_2_7_1_____MAP_kinase_kinase_2___MAPKK_2___ERK_activator_kinase_2___MAPK_ERK_kinase_2___MEK2_3" />
    <bp:COMMENT rdf:datatype="http://www.w3.org/2001/XMLSchema#string">Reactome DB_ID: 109848</bp:COMMENT>
    <bp:STOICHIOMETRIC-COEFFICIENT rdf:datatype="http://www.w3.org/2001/XMLSchema#double">1</bp:STOICHIOMETRIC-COEFFICIENT>
  </bp:sequenceParticipant>
  <bp:sequenceFeature rdf:ID="phosphate_group_on_unknown_ChEBI_6301_L_Serine__of_UniProt_P36507_Dual_specificity_mitogen_activated_protein_kinase_kinase_2__EC_2_7_1_____MAP_kinase_kinase_2___MAPKK_2___ERK_activator_kinase_2___MAPK_ERK_kinase_2___MEK2_3">
    <bp:FEATURE-TYPE rdf:resource="#phosphate_group" />
    <bp:NAME rdf:datatype="http://www.w3.org/2001/XMLSchema#string">phosphate group on unknown ChEBI:6301 L-Serine  of UniProt:P36507 Dual specificity mitogen-activated protein kinase kinase 2 (EC 2.7.1.-) (MAP kinase kinase 2) (MAPKK 2) (ERK activator kinase 2) (MAPK/ERK kinase 2) (MEK2)</bp:NAME>
    <bp:COMMENT rdf:datatype="http://www.w3.org/2001/XMLSchema#string">residue: L-Serine [ChEBI:6301]</bp:COMMENT>
  </bp:sequenceFeature>
  <bp:sequenceFeature rdf:ID="phosphate_group_on_unknown_ChEBI_6308_L_Threonine__of_UniProt_P36507_Dual_specificity_mitogen_activated_protein_kinase_kinase_2__EC_2_7_1_____MAP_kinase_kinase_2___MAPKK_2___ERK_activator_kinase_2___MAPK_ERK_kinase_2___MEK2_3">
    <bp:FEATURE-TYPE rdf:resource="#phosphate_group" />
    <bp:NAME rdf:datatype="http://www.w3.org/2001/XMLSchema#string">phosphate group on unknown ChEBI:6308 L-Threonine  of UniProt:P36507 Dual specificity mitogen-activated protein kinase kinase 2 (EC 2.7.1.-) (MAP kinase kinase 2) (MAPKK 2) (ERK activator kinase 2) (MAPK/ERK kinase 2) (MEK2)</bp:NAME>
    <bp:COMMENT rdf:datatype="http://www.w3.org/2001/XMLSchema#string">residue: L-Threonine [ChEBI:6308]</bp:COMMENT>
  </bp:sequenceFeature>
  <bp:sequenceParticipant rdf:ID="phospho_ERK_2__cytosol_">
    <bp:CELLULAR-LOCATION rdf:resource="#cytosol" />
    <bp:PHYSICAL-ENTITY rdf:resource="#UniProt_P28482_RecName__Full_Mitogen_activated_protein_kinase_1__EC_2_7_11_24__AltName__Full_Extracellular_signal_regulated_kinase_2__Short_ERK_2__AltName__Full_Mitogen_activated_protein_kinase_2__Short_MAP_kinase_2__Short_MAPK_2__AltName__Full_p42_MAPK__AltName__Full_ERT1__GN___Name_MAPK1__Synonyms_ERK2__PRKM1__PRKM2__OS___Homo_sapiens__Human_" />
    <bp:SEQUENCE-FEATURE-LIST rdf:resource="#phosphate_group_on_ChEBI_6308_L_Threonine_183_of_UniProt_P28482_Mitogen_activated_protein_kinase_1__EC_2_7_1_37___Extracellular_signal_regulated_kinase_2___ERK_2___Mitogen_activated_protein_kinase_2___MAP_kinase_2___MAPK_2___p42_MAPK___ERT1_" />
    <bp:SEQUENCE-FEATURE-LIST rdf:resource="#phosphate_group_on_ChEBI_6313_L_Tyrosine_185_of_UniProt_P28482_Mitogen_activated_protein_kinase_1__EC_2_7_1_37___Extracellular_signal_regulated_kinase_2___ERK_2___Mitogen_activated_protein_kinase_2___MAP_kinase_2___MAPK_2___p42_MAPK___ERT1_" />
    <bp:COMMENT rdf:datatype="http://www.w3.org/2001/XMLSchema#string">Reactome DB_ID: 109853</bp:COMMENT>
    <bp:STOICHIOMETRIC-COEFFICIENT rdf:datatype="http://www.w3.org/2001/XMLSchema#double">1</bp:STOICHIOMETRIC-COEFFICIENT>
  </bp:sequenceParticipant>
  <bp:sequenceFeature rdf:ID="phosphate_group_on_ChEBI_6308_L_Threonine_183_of_UniProt_P28482_Mitogen_activated_protein_kinase_1__EC_2_7_1_37___Extracellular_signal_regulated_kinase_2___ERK_2___Mitogen_activated_protein_kinase_2___MAP_kinase_2___MAPK_2___p42_MAPK___ERT1_">
    <bp:FEATURE-LOCATION rdf:resource="#SequenceSite51" />
    <bp:FEATURE-TYPE rdf:resource="#phosphate_group" />
    <bp:NAME rdf:datatype="http://www.w3.org/2001/XMLSchema#string">phosphate group on ChEBI:6308 L-Threonine 183 of UniProt:P28482 Mitogen-activated protein kinase 1 (EC 2.7.1.37) (Extracellular signal-regulated kinase 2) (ERK-2) (Mitogen-activated protein kinase 2) (MAP kinase 2) (MAPK 2) (p42-MAPK) (ERT1)</bp:NAME>
    <bp:COMMENT rdf:datatype="http://www.w3.org/2001/XMLSchema#string">residue: L-Threonine [ChEBI:6308]</bp:COMMENT>
  </bp:sequenceFeature>
  <bp:sequenceSite rdf:ID="SequenceSite51">
    <bp:SEQUENCE-POSITION rdf:datatype="http://www.w3.org/2001/XMLSchema#integer">183</bp:SEQUENCE-POSITION>
    <bp:POSITION-STATUS rdf:datatype="http://www.w3.org/2001/XMLSchema#string">EQUAL</bp:POSITION-STATUS>
  </bp:sequenceSite>
  <bp:sequenceFeature rdf:ID="phosphate_group_on_ChEBI_6313_L_Tyrosine_185_of_UniProt_P28482_Mitogen_activated_protein_kinase_1__EC_2_7_1_37___Extracellular_signal_regulated_kinase_2___ERK_2___Mitogen_activated_protein_kinase_2___MAP_kinase_2___MAPK_2___p42_MAPK___ERT1_">
    <bp:FEATURE-LOCATION rdf:resource="#SequenceSite52" />
    <bp:FEATURE-TYPE rdf:resource="#phosphate_group" />
    <bp:NAME rdf:datatype="http://www.w3.org/2001/XMLSchema#string">phosphate group on ChEBI:6313 L-Tyrosine 185 of UniProt:P28482 Mitogen-activated protein kinase 1 (EC 2.7.1.37) (Extracellular signal-regulated kinase 2) (ERK-2) (Mitogen-activated protein kinase 2) (MAP kinase 2) (MAPK 2) (p42-MAPK) (ERT1)</bp:NAME>
    <bp:COMMENT rdf:datatype="http://www.w3.org/2001/XMLSchema#string">residue: L-Tyrosine [ChEBI:17895]</bp:COMMENT>
  </bp:sequenceFeature>
  <bp:sequenceSite rdf:ID="SequenceSite52">
    <bp:SEQUENCE-POSITION rdf:datatype="http://www.w3.org/2001/XMLSchema#integer">185</bp:SEQUENCE-POSITION>
    <bp:POSITION-STATUS rdf:datatype="http://www.w3.org/2001/XMLSchema#string">EQUAL</bp:POSITION-STATUS>
  </bp:sequenceSite>
  <bp:unificationXref rdf:ID="Reactome109854">
    <bp:DB rdf:datatype="http://www.w3.org/2001/XMLSchema#string">Reactome</bp:DB>
    <bp:ID rdf:datatype="http://www.w3.org/2001/XMLSchema#string">109854</bp:ID>
    <bp:COMMENT rdf:datatype="http://www.w3.org/2001/XMLSchema#string">Database identifier. Use this URL to connect to the web page of this instance in Reactome: http://www.reactome.org/cgi-bin/eventbrowser?DB=gk_current&amp;ID=109854</bp:COMMENT>
  </bp:unificationXref>
  <bp:unificationXref rdf:ID="REACT_3199.1">
    <bp:DB rdf:datatype="http://www.w3.org/2001/XMLSchema#string">Reactome</bp:DB>
    <bp:ID rdf:datatype="http://www.w3.org/2001/XMLSchema#string">REACT_3199</bp:ID>
    <bp:ID-VERSION rdf:datatype="http://www.w3.org/2001/XMLSchema#string">1</bp:ID-VERSION>
    <bp:COMMENT rdf:datatype="http://www.w3.org/2001/XMLSchema#string">Reactome stable identifier. Use this URL to connect to the web page of this instance in Reactome: http://www.reactome.org/cgi-bin/eventbrowser_st_id?ST_ID=REACT_3199.1</bp:COMMENT>
  </bp:unificationXref>
  <bp:catalysis rdf:ID="protein_serine_threonine_kinase_activity_of_MEK2_ERK_2__cytosol_">
    <bp:CONTROLLER rdf:resource="#MEK2_ERK_2__cytosol_3" />
    <bp:CONTROLLED rdf:resource="#MEK2_phosphorylates_ERK_2" />
    <bp:DIRECTION rdf:datatype="http://www.w3.org/2001/XMLSchema#string">PHYSIOL-LEFT-TO-RIGHT</bp:DIRECTION>
    <bp:CONTROL-TYPE rdf:datatype="http://www.w3.org/2001/XMLSchema#string">ACTIVATION</bp:CONTROL-TYPE>
    <bp:XREF rdf:resource="#protein_serine_threonine_kinase_activity" />
    <bp:XREF rdf:resource="#Reactome109861" />
    <bp:DATA-SOURCE rdf:resource="#ReactomeDataSource" />
  </bp:catalysis>
  <bp:physicalEntityParticipant rdf:ID="MEK2_ERK_2__cytosol_3">
    <bp:CELLULAR-LOCATION rdf:resource="#cytosol" />
    <bp:PHYSICAL-ENTITY rdf:resource="#MEK2_ERK_2__cytosol_1" />
    <bp:COMMENT rdf:datatype="http://www.w3.org/2001/XMLSchema#string">Reactome DB_ID: 109849</bp:COMMENT>
  </bp:physicalEntityParticipant>
  <bp:unificationXref rdf:ID="Reactome109861">
    <bp:DB rdf:datatype="http://www.w3.org/2001/XMLSchema#string">Reactome</bp:DB>
    <bp:ID rdf:datatype="http://www.w3.org/2001/XMLSchema#string">109861</bp:ID>
    <bp:COMMENT rdf:datatype="http://www.w3.org/2001/XMLSchema#string">Database identifier. Use this URL to connect to the web page of this instance in Reactome: http://www.reactome.org/cgi-bin/eventbrowser?DB=gk_current&amp;ID=109861</bp:COMMENT>
  </bp:unificationXref>
  <bp:unificationXref rdf:ID="Reactome109862">
    <bp:DB rdf:datatype="http://www.w3.org/2001/XMLSchema#string">Reactome</bp:DB>
    <bp:ID rdf:datatype="http://www.w3.org/2001/XMLSchema#string">109862</bp:ID>
    <bp:COMMENT rdf:datatype="http://www.w3.org/2001/XMLSchema#string">Database identifier. Use this URL to connect to the web page of this instance in Reactome: http://www.reactome.org/cgi-bin/eventbrowser?DB=gk_current&amp;ID=109862</bp:COMMENT>
  </bp:unificationXref>
  <bp:unificationXref rdf:ID="REACT_2247.3">
    <bp:DB rdf:datatype="http://www.w3.org/2001/XMLSchema#string">Reactome</bp:DB>
    <bp:ID rdf:datatype="http://www.w3.org/2001/XMLSchema#string">REACT_2247</bp:ID>
    <bp:ID-VERSION rdf:datatype="http://www.w3.org/2001/XMLSchema#string">3</bp:ID-VERSION>
    <bp:COMMENT rdf:datatype="http://www.w3.org/2001/XMLSchema#string">Reactome stable identifier. Use this URL to connect to the web page of this instance in Reactome: http://www.reactome.org/cgi-bin/eventbrowser_st_id?ST_ID=REACT_2247.3</bp:COMMENT>
  </bp:unificationXref>
  <bp:pathwayStep rdf:ID="MEK2_phosphorylates_ERK_2Step">
    <bp:STEP-INTERACTIONS rdf:resource="#MEK2_phosphorylates_ERK_2" />
    <bp:STEP-INTERACTIONS rdf:resource="#protein_serine_threonine_kinase_activity_of_MEK2_ERK_2__cytosol_" />
  </bp:pathwayStep>
  <bp:biochemicalReaction rdf:ID="Dimerisation_of_phospho_ERK_2">
    <bp:LEFT rdf:resource="#phospho_ERK_2__cytosol_1" />
    <bp:RIGHT rdf:resource="#phospho_ERK_2_dimer__cytosol_" />
    <bp:NAME rdf:datatype="http://www.w3.org/2001/XMLSchema#string">Dimerisation of phospho-ERK-2</bp:NAME>
    <bp:SHORT-NAME rdf:datatype="http://www.w3.org/2001/XMLSchema#string">Dimerisation of phospho-ERK-2</bp:SHORT-NAME>
    <bp:XREF rdf:resource="#Reactome109866" />
    <bp:XREF rdf:resource="#REACT_2196.3" />
    <bp:COMMENT rdf:datatype="http://www.w3.org/2001/XMLSchema#string">Two phospho-ERK2 molecules dimerise and enter the nucleus, where they may phosphorylate downstream targets.</bp:COMMENT>
    <bp:DATA-SOURCE rdf:resource="#ReactomeDataSource" />
    <bp:COMMENT rdf:datatype="http://www.w3.org/2001/XMLSchema#string">Authored: Charalambous, M, 2005-02-04 06:50:22</bp:COMMENT>
    <bp:COMMENT rdf:datatype="http://www.w3.org/2001/XMLSchema#string">Reviewed: Greene, LA, 2007-11-08 15:39:37</bp:COMMENT>
    <bp:COMMENT rdf:datatype="http://www.w3.org/2001/XMLSchema#string">Edited: Schmidt, EE, 0000-00-00 00:00:00</bp:COMMENT>
  </bp:biochemicalReaction>
  <bp:sequenceParticipant rdf:ID="phospho_ERK_2__cytosol_1">
    <bp:CELLULAR-LOCATION rdf:resource="#cytosol" />
    <bp:PHYSICAL-ENTITY rdf:resource="#UniProt_P28482_RecName__Full_Mitogen_activated_protein_kinase_1__EC_2_7_11_24__AltName__Full_Extracellular_signal_regulated_kinase_2__Short_ERK_2__AltName__Full_Mitogen_activated_protein_kinase_2__Short_MAP_kinase_2__Short_MAPK_2__AltName__Full_p42_MAPK__AltName__Full_ERT1__GN___Name_MAPK1__Synonyms_ERK2__PRKM1__PRKM2__OS___Homo_sapiens__Human_" />
    <bp:SEQUENCE-FEATURE-LIST rdf:resource="#phosphate_group_on_ChEBI_6308_L_Threonine_183_of_UniProt_P28482_Mitogen_activated_protein_kinase_1__EC_2_7_1_37___Extracellular_signal_regulated_kinase_2___ERK_2___Mitogen_activated_protein_kinase_2___MAP_kinase_2___MAPK_2___p42_MAPK___ERT1_1" />
    <bp:SEQUENCE-FEATURE-LIST rdf:resource="#phosphate_group_on_ChEBI_6313_L_Tyrosine_185_of_UniProt_P28482_Mitogen_activated_protein_kinase_1__EC_2_7_1_37___Extracellular_signal_regulated_kinase_2___ERK_2___Mitogen_activated_protein_kinase_2___MAP_kinase_2___MAPK_2___p42_MAPK___ERT1_1" />
    <bp:COMMENT rdf:datatype="http://www.w3.org/2001/XMLSchema#string">Reactome DB_ID: 109853</bp:COMMENT>
    <bp:STOICHIOMETRIC-COEFFICIENT rdf:datatype="http://www.w3.org/2001/XMLSchema#double">2</bp:STOICHIOMETRIC-COEFFICIENT>
  </bp:sequenceParticipant>
  <bp:sequenceFeature rdf:ID="phosphate_group_on_ChEBI_6308_L_Threonine_183_of_UniProt_P28482_Mitogen_activated_protein_kinase_1__EC_2_7_1_37___Extracellular_signal_regulated_kinase_2___ERK_2___Mitogen_activated_protein_kinase_2___MAP_kinase_2___MAPK_2___p42_MAPK___ERT1_1">
    <bp:FEATURE-LOCATION rdf:resource="#SequenceSite53" />
    <bp:FEATURE-TYPE rdf:resource="#phosphate_group" />
    <bp:NAME rdf:datatype="http://www.w3.org/2001/XMLSchema#string">phosphate group on ChEBI:6308 L-Threonine 183 of UniProt:P28482 Mitogen-activated protein kinase 1 (EC 2.7.1.37) (Extracellular signal-regulated kinase 2) (ERK-2) (Mitogen-activated protein kinase 2) (MAP kinase 2) (MAPK 2) (p42-MAPK) (ERT1)</bp:NAME>
    <bp:COMMENT rdf:datatype="http://www.w3.org/2001/XMLSchema#string">residue: L-Threonine [ChEBI:6308]</bp:COMMENT>
  </bp:sequenceFeature>
  <bp:sequenceSite rdf:ID="SequenceSite53">
    <bp:SEQUENCE-POSITION rdf:datatype="http://www.w3.org/2001/XMLSchema#integer">183</bp:SEQUENCE-POSITION>
    <bp:POSITION-STATUS rdf:datatype="http://www.w3.org/2001/XMLSchema#string">EQUAL</bp:POSITION-STATUS>
  </bp:sequenceSite>
  <bp:sequenceFeature rdf:ID="phosphate_group_on_ChEBI_6313_L_Tyrosine_185_of_UniProt_P28482_Mitogen_activated_protein_kinase_1__EC_2_7_1_37___Extracellular_signal_regulated_kinase_2___ERK_2___Mitogen_activated_protein_kinase_2___MAP_kinase_2___MAPK_2___p42_MAPK___ERT1_1">
    <bp:FEATURE-LOCATION rdf:resource="#SequenceSite54" />
    <bp:FEATURE-TYPE rdf:resource="#phosphate_group" />
    <bp:NAME rdf:datatype="http://www.w3.org/2001/XMLSchema#string">phosphate group on ChEBI:6313 L-Tyrosine 185 of UniProt:P28482 Mitogen-activated protein kinase 1 (EC 2.7.1.37) (Extracellular signal-regulated kinase 2) (ERK-2) (Mitogen-activated protein kinase 2) (MAP kinase 2) (MAPK 2) (p42-MAPK) (ERT1)</bp:NAME>
    <bp:COMMENT rdf:datatype="http://www.w3.org/2001/XMLSchema#string">residue: L-Tyrosine [ChEBI:17895]</bp:COMMENT>
  </bp:sequenceFeature>
  <bp:sequenceSite rdf:ID="SequenceSite54">
    <bp:SEQUENCE-POSITION rdf:datatype="http://www.w3.org/2001/XMLSchema#integer">185</bp:SEQUENCE-POSITION>
    <bp:POSITION-STATUS rdf:datatype="http://www.w3.org/2001/XMLSchema#string">EQUAL</bp:POSITION-STATUS>
  </bp:sequenceSite>
  <bp:physicalEntityParticipant rdf:ID="phospho_ERK_2_dimer__cytosol_">
    <bp:CELLULAR-LOCATION rdf:resource="#cytosol" />
    <bp:PHYSICAL-ENTITY rdf:resource="#phospho_ERK_2_dimer__cytosol_1" />
    <bp:COMMENT rdf:datatype="http://www.w3.org/2001/XMLSchema#string">Reactome DB_ID: 109855</bp:COMMENT>
    <bp:STOICHIOMETRIC-COEFFICIENT rdf:datatype="http://www.w3.org/2001/XMLSchema#double">1</bp:STOICHIOMETRIC-COEFFICIENT>
  </bp:physicalEntityParticipant>
  <bp:complex rdf:ID="phospho_ERK_2_dimer__cytosol_1">
    <bp:COMPONENTS rdf:resource="#phospho_ERK_2__cytosol_2" />
    <bp:ORGANISM rdf:resource="#Homo_sapiens" />
    <bp:NAME rdf:datatype="http://www.w3.org/2001/XMLSchema#string">phospho-ERK-2 dimer [cytosol]</bp:NAME>
    <bp:SHORT-NAME rdf:datatype="http://www.w3.org/2001/XMLSchema#string">phospho-ERK-2 dimer</bp:SHORT-NAME>
    <bp:XREF rdf:resource="#Reactome109855" />
    <bp:XREF rdf:resource="#REACT_3688.1" />
    <bp:DATA-SOURCE rdf:resource="#ReactomeDataSource" />
  </bp:complex>
  <bp:sequenceParticipant rdf:ID="phospho_ERK_2__cytosol_2">
    <bp:CELLULAR-LOCATION rdf:resource="#cytosol" />
    <bp:PHYSICAL-ENTITY rdf:resource="#UniProt_P28482_RecName__Full_Mitogen_activated_protein_kinase_1__EC_2_7_11_24__AltName__Full_Extracellular_signal_regulated_kinase_2__Short_ERK_2__AltName__Full_Mitogen_activated_protein_kinase_2__Short_MAP_kinase_2__Short_MAPK_2__AltName__Full_p42_MAPK__AltName__Full_ERT1__GN___Name_MAPK1__Synonyms_ERK2__PRKM1__PRKM2__OS___Homo_sapiens__Human_" />
    <bp:SEQUENCE-FEATURE-LIST rdf:resource="#phosphate_group_on_ChEBI_6308_L_Threonine_183_of_UniProt_P28482_Mitogen_activated_protein_kinase_1__EC_2_7_1_37___Extracellular_signal_regulated_kinase_2___ERK_2___Mitogen_activated_protein_kinase_2___MAP_kinase_2___MAPK_2___p42_MAPK___ERT1_2" />
    <bp:SEQUENCE-FEATURE-LIST rdf:resource="#phosphate_group_on_ChEBI_6313_L_Tyrosine_185_of_UniProt_P28482_Mitogen_activated_protein_kinase_1__EC_2_7_1_37___Extracellular_signal_regulated_kinase_2___ERK_2___Mitogen_activated_protein_kinase_2___MAP_kinase_2___MAPK_2___p42_MAPK___ERT1_2" />
    <bp:COMMENT rdf:datatype="http://www.w3.org/2001/XMLSchema#string">Reactome DB_ID: 109853</bp:COMMENT>
    <bp:STOICHIOMETRIC-COEFFICIENT rdf:datatype="http://www.w3.org/2001/XMLSchema#double">2</bp:STOICHIOMETRIC-COEFFICIENT>
  </bp:sequenceParticipant>
  <bp:sequenceFeature rdf:ID="phosphate_group_on_ChEBI_6308_L_Threonine_183_of_UniProt_P28482_Mitogen_activated_protein_kinase_1__EC_2_7_1_37___Extracellular_signal_regulated_kinase_2___ERK_2___Mitogen_activated_protein_kinase_2___MAP_kinase_2___MAPK_2___p42_MAPK___ERT1_2">
    <bp:FEATURE-LOCATION rdf:resource="#SequenceSite55" />
    <bp:FEATURE-TYPE rdf:resource="#phosphate_group" />
    <bp:NAME rdf:datatype="http://www.w3.org/2001/XMLSchema#string">phosphate group on ChEBI:6308 L-Threonine 183 of UniProt:P28482 Mitogen-activated protein kinase 1 (EC 2.7.1.37) (Extracellular signal-regulated kinase 2) (ERK-2) (Mitogen-activated protein kinase 2) (MAP kinase 2) (MAPK 2) (p42-MAPK) (ERT1)</bp:NAME>
    <bp:COMMENT rdf:datatype="http://www.w3.org/2001/XMLSchema#string">residue: L-Threonine [ChEBI:6308]</bp:COMMENT>
  </bp:sequenceFeature>
  <bp:sequenceSite rdf:ID="SequenceSite55">
    <bp:SEQUENCE-POSITION rdf:datatype="http://www.w3.org/2001/XMLSchema#integer">183</bp:SEQUENCE-POSITION>
    <bp:POSITION-STATUS rdf:datatype="http://www.w3.org/2001/XMLSchema#string">EQUAL</bp:POSITION-STATUS>
  </bp:sequenceSite>
  <bp:sequenceFeature rdf:ID="phosphate_group_on_ChEBI_6313_L_Tyrosine_185_of_UniProt_P28482_Mitogen_activated_protein_kinase_1__EC_2_7_1_37___Extracellular_signal_regulated_kinase_2___ERK_2___Mitogen_activated_protein_kinase_2___MAP_kinase_2___MAPK_2___p42_MAPK___ERT1_2">
    <bp:FEATURE-LOCATION rdf:resource="#SequenceSite56" />
    <bp:FEATURE-TYPE rdf:resource="#phosphate_group" />
    <bp:NAME rdf:datatype="http://www.w3.org/2001/XMLSchema#string">phosphate group on ChEBI:6313 L-Tyrosine 185 of UniProt:P28482 Mitogen-activated protein kinase 1 (EC 2.7.1.37) (Extracellular signal-regulated kinase 2) (ERK-2) (Mitogen-activated protein kinase 2) (MAP kinase 2) (MAPK 2) (p42-MAPK) (ERT1)</bp:NAME>
    <bp:COMMENT rdf:datatype="http://www.w3.org/2001/XMLSchema#string">residue: L-Tyrosine [ChEBI:17895]</bp:COMMENT>
  </bp:sequenceFeature>
  <bp:sequenceSite rdf:ID="SequenceSite56">
    <bp:SEQUENCE-POSITION rdf:datatype="http://www.w3.org/2001/XMLSchema#integer">185</bp:SEQUENCE-POSITION>
    <bp:POSITION-STATUS rdf:datatype="http://www.w3.org/2001/XMLSchema#string">EQUAL</bp:POSITION-STATUS>
  </bp:sequenceSite>
  <bp:unificationXref rdf:ID="Reactome109855">
    <bp:DB rdf:datatype="http://www.w3.org/2001/XMLSchema#string">Reactome</bp:DB>
    <bp:ID rdf:datatype="http://www.w3.org/2001/XMLSchema#string">109855</bp:ID>
    <bp:COMMENT rdf:datatype="http://www.w3.org/2001/XMLSchema#string">Database identifier. Use this URL to connect to the web page of this instance in Reactome: http://www.reactome.org/cgi-bin/eventbrowser?DB=gk_current&amp;ID=109855</bp:COMMENT>
  </bp:unificationXref>
  <bp:unificationXref rdf:ID="REACT_3688.1">
    <bp:DB rdf:datatype="http://www.w3.org/2001/XMLSchema#string">Reactome</bp:DB>
    <bp:ID rdf:datatype="http://www.w3.org/2001/XMLSchema#string">REACT_3688</bp:ID>
    <bp:ID-VERSION rdf:datatype="http://www.w3.org/2001/XMLSchema#string">1</bp:ID-VERSION>
    <bp:COMMENT rdf:datatype="http://www.w3.org/2001/XMLSchema#string">Reactome stable identifier. Use this URL to connect to the web page of this instance in Reactome: http://www.reactome.org/cgi-bin/eventbrowser_st_id?ST_ID=REACT_3688.1</bp:COMMENT>
  </bp:unificationXref>
  <bp:unificationXref rdf:ID="Reactome109866">
    <bp:DB rdf:datatype="http://www.w3.org/2001/XMLSchema#string">Reactome</bp:DB>
    <bp:ID rdf:datatype="http://www.w3.org/2001/XMLSchema#string">109866</bp:ID>
    <bp:COMMENT rdf:datatype="http://www.w3.org/2001/XMLSchema#string">Database identifier. Use this URL to connect to the web page of this instance in Reactome: http://www.reactome.org/cgi-bin/eventbrowser?DB=gk_current&amp;ID=109866</bp:COMMENT>
  </bp:unificationXref>
  <bp:unificationXref rdf:ID="REACT_2196.3">
    <bp:DB rdf:datatype="http://www.w3.org/2001/XMLSchema#string">Reactome</bp:DB>
    <bp:ID rdf:datatype="http://www.w3.org/2001/XMLSchema#string">REACT_2196</bp:ID>
    <bp:ID-VERSION rdf:datatype="http://www.w3.org/2001/XMLSchema#string">3</bp:ID-VERSION>
    <bp:COMMENT rdf:datatype="http://www.w3.org/2001/XMLSchema#string">Reactome stable identifier. Use this URL to connect to the web page of this instance in Reactome: http://www.reactome.org/cgi-bin/eventbrowser_st_id?ST_ID=REACT_2196.3</bp:COMMENT>
  </bp:unificationXref>
  <bp:pathwayStep rdf:ID="Dimerisation_of_phospho_ERK_2Step">
    <bp:STEP-INTERACTIONS rdf:resource="#Dimerisation_of_phospho_ERK_2" />
    <bp:NEXT-STEP rdf:resource="#Nuclear_translocation_of_phospho_ERK_2_dimerStep" />
  </bp:pathwayStep>
  <bp:biochemicalReaction rdf:ID="Nuclear_translocation_of_phospho_ERK_2_dimer">
    <bp:LEFT rdf:resource="#phospho_ERK_2_dimer__cytosol_2" />
    <bp:RIGHT rdf:resource="#phospho_ERK_2_dimer__nucleoplasm_" />
    <bp:NAME rdf:datatype="http://www.w3.org/2001/XMLSchema#string">Nuclear translocation of phospho-ERK-2 dimer</bp:NAME>
    <bp:SHORT-NAME rdf:datatype="http://www.w3.org/2001/XMLSchema#string">Nuclear translocation of phospho-ERK-2 dimer</bp:SHORT-NAME>
    <bp:XREF rdf:resource="#Reactome109868" />
    <bp:XREF rdf:resource="#REACT_487.5" />
    <bp:COMMENT rdf:datatype="http://www.w3.org/2001/XMLSchema#string">In this reaction, 1 molecule of  'phospho-ERK-2 dimer' is translocated from cytosol to nucleoplasm.&lt;br&gt;&lt;br&gt;This reaction takes place in the 'intracellular'.&lt;br&gt;</bp:COMMENT>
    <bp:XREF rdf:resource="#nuclear_translocation_of_MAPK" />
    <bp:DATA-SOURCE rdf:resource="#ReactomeDataSource" />
    <bp:COMMENT rdf:datatype="http://www.w3.org/2001/XMLSchema#string">Reviewed: Greene, LA, 2007-11-08 15:39:37</bp:COMMENT>
  </bp:biochemicalReaction>
  <bp:physicalEntityParticipant rdf:ID="phospho_ERK_2_dimer__cytosol_2">
    <bp:CELLULAR-LOCATION rdf:resource="#cytosol" />
    <bp:PHYSICAL-ENTITY rdf:resource="#phospho_ERK_2_dimer__cytosol_1" />
    <bp:COMMENT rdf:datatype="http://www.w3.org/2001/XMLSchema#string">Reactome DB_ID: 109855</bp:COMMENT>
    <bp:STOICHIOMETRIC-COEFFICIENT rdf:datatype="http://www.w3.org/2001/XMLSchema#double">1</bp:STOICHIOMETRIC-COEFFICIENT>
  </bp:physicalEntityParticipant>
  <bp:physicalEntityParticipant rdf:ID="phospho_ERK_2_dimer__nucleoplasm_">
    <bp:CELLULAR-LOCATION rdf:resource="#nucleoplasm" />
    <bp:PHYSICAL-ENTITY rdf:resource="#phospho_ERK_2_dimer__nucleoplasm_1" />
    <bp:COMMENT rdf:datatype="http://www.w3.org/2001/XMLSchema#string">Reactome DB_ID: 109856</bp:COMMENT>
    <bp:STOICHIOMETRIC-COEFFICIENT rdf:datatype="http://www.w3.org/2001/XMLSchema#double">1</bp:STOICHIOMETRIC-COEFFICIENT>
  </bp:physicalEntityParticipant>
  <bp:complex rdf:ID="phospho_ERK_2_dimer__nucleoplasm_1">
    <bp:COMPONENTS rdf:resource="#phospho_ERK_2__nucleoplasm_" />
    <bp:ORGANISM rdf:resource="#Homo_sapiens" />
    <bp:NAME rdf:datatype="http://www.w3.org/2001/XMLSchema#string">phospho-ERK-2 dimer [nucleoplasm]</bp:NAME>
    <bp:SHORT-NAME rdf:datatype="http://www.w3.org/2001/XMLSchema#string">phospho-ERK-2 dimer</bp:SHORT-NAME>
    <bp:XREF rdf:resource="#Reactome109856" />
    <bp:XREF rdf:resource="#REACT_5046.1" />
    <bp:DATA-SOURCE rdf:resource="#ReactomeDataSource" />
  </bp:complex>
  <bp:sequenceParticipant rdf:ID="phospho_ERK_2__nucleoplasm_">
    <bp:CELLULAR-LOCATION rdf:resource="#nucleoplasm" />
    <bp:PHYSICAL-ENTITY rdf:resource="#UniProt_P28482_RecName__Full_Mitogen_activated_protein_kinase_1__EC_2_7_11_24__AltName__Full_Extracellular_signal_regulated_kinase_2__Short_ERK_2__AltName__Full_Mitogen_activated_protein_kinase_2__Short_MAP_kinase_2__Short_MAPK_2__AltName__Full_p42_MAPK__AltName__Full_ERT1__GN___Name_MAPK1__Synonyms_ERK2__PRKM1__PRKM2__OS___Homo_sapiens__Human_" />
    <bp:SEQUENCE-FEATURE-LIST rdf:resource="#phosphate_group_on_ChEBI_6308_L_Threonine_183_of_UniProt_P28482_Mitogen_activated_protein_kinase_1__EC_2_7_1_37___Extracellular_signal_regulated_kinase_2___ERK_2___Mitogen_activated_protein_kinase_2___MAP_kinase_2___MAPK_2___p42_MAPK___ERT1_3" />
    <bp:SEQUENCE-FEATURE-LIST rdf:resource="#phosphate_group_on_ChEBI_6313_L_Tyrosine_185_of_UniProt_P28482_Mitogen_activated_protein_kinase_1__EC_2_7_1_37___Extracellular_signal_regulated_kinase_2___ERK_2___Mitogen_activated_protein_kinase_2___MAP_kinase_2___MAPK_2___p42_MAPK___ERT1_3" />
    <bp:COMMENT rdf:datatype="http://www.w3.org/2001/XMLSchema#string">Reactome DB_ID: 112354</bp:COMMENT>
    <bp:STOICHIOMETRIC-COEFFICIENT rdf:datatype="http://www.w3.org/2001/XMLSchema#double">2</bp:STOICHIOMETRIC-COEFFICIENT>
  </bp:sequenceParticipant>
  <bp:sequenceFeature rdf:ID="phosphate_group_on_ChEBI_6308_L_Threonine_183_of_UniProt_P28482_Mitogen_activated_protein_kinase_1__EC_2_7_1_37___Extracellular_signal_regulated_kinase_2___ERK_2___Mitogen_activated_protein_kinase_2___MAP_kinase_2___MAPK_2___p42_MAPK___ERT1_3">
    <bp:FEATURE-LOCATION rdf:resource="#SequenceSite57" />
    <bp:FEATURE-TYPE rdf:resource="#phosphate_group" />
    <bp:NAME rdf:datatype="http://www.w3.org/2001/XMLSchema#string">phosphate group on ChEBI:6308 L-Threonine 183 of UniProt:P28482 Mitogen-activated protein kinase 1 (EC 2.7.1.37) (Extracellular signal-regulated kinase 2) (ERK-2) (Mitogen-activated protein kinase 2) (MAP kinase 2) (MAPK 2) (p42-MAPK) (ERT1)</bp:NAME>
    <bp:COMMENT rdf:datatype="http://www.w3.org/2001/XMLSchema#string">residue: L-Threonine [ChEBI:6308]</bp:COMMENT>
  </bp:sequenceFeature>
  <bp:sequenceSite rdf:ID="SequenceSite57">
    <bp:SEQUENCE-POSITION rdf:datatype="http://www.w3.org/2001/XMLSchema#integer">183</bp:SEQUENCE-POSITION>
    <bp:POSITION-STATUS rdf:datatype="http://www.w3.org/2001/XMLSchema#string">EQUAL</bp:POSITION-STATUS>
  </bp:sequenceSite>
  <bp:sequenceFeature rdf:ID="phosphate_group_on_ChEBI_6313_L_Tyrosine_185_of_UniProt_P28482_Mitogen_activated_protein_kinase_1__EC_2_7_1_37___Extracellular_signal_regulated_kinase_2___ERK_2___Mitogen_activated_protein_kinase_2___MAP_kinase_2___MAPK_2___p42_MAPK___ERT1_3">
    <bp:FEATURE-LOCATION rdf:resource="#SequenceSite58" />
    <bp:FEATURE-TYPE rdf:resource="#phosphate_group" />
    <bp:NAME rdf:datatype="http://www.w3.org/2001/XMLSchema#string">phosphate group on ChEBI:6313 L-Tyrosine 185 of UniProt:P28482 Mitogen-activated protein kinase 1 (EC 2.7.1.37) (Extracellular signal-regulated kinase 2) (ERK-2) (Mitogen-activated protein kinase 2) (MAP kinase 2) (MAPK 2) (p42-MAPK) (ERT1)</bp:NAME>
    <bp:COMMENT rdf:datatype="http://www.w3.org/2001/XMLSchema#string">residue: L-Tyrosine [ChEBI:17895]</bp:COMMENT>
  </bp:sequenceFeature>
  <bp:sequenceSite rdf:ID="SequenceSite58">
    <bp:SEQUENCE-POSITION rdf:datatype="http://www.w3.org/2001/XMLSchema#integer">185</bp:SEQUENCE-POSITION>
    <bp:POSITION-STATUS rdf:datatype="http://www.w3.org/2001/XMLSchema#string">EQUAL</bp:POSITION-STATUS>
  </bp:sequenceSite>
  <bp:unificationXref rdf:ID="Reactome109856">
    <bp:DB rdf:datatype="http://www.w3.org/2001/XMLSchema#string">Reactome</bp:DB>
    <bp:ID rdf:datatype="http://www.w3.org/2001/XMLSchema#string">109856</bp:ID>
    <bp:COMMENT rdf:datatype="http://www.w3.org/2001/XMLSchema#string">Database identifier. Use this URL to connect to the web page of this instance in Reactome: http://www.reactome.org/cgi-bin/eventbrowser?DB=gk_current&amp;ID=109856</bp:COMMENT>
  </bp:unificationXref>
  <bp:unificationXref rdf:ID="REACT_5046.1">
    <bp:DB rdf:datatype="http://www.w3.org/2001/XMLSchema#string">Reactome</bp:DB>
    <bp:ID rdf:datatype="http://www.w3.org/2001/XMLSchema#string">REACT_5046</bp:ID>
    <bp:ID-VERSION rdf:datatype="http://www.w3.org/2001/XMLSchema#string">1</bp:ID-VERSION>
    <bp:COMMENT rdf:datatype="http://www.w3.org/2001/XMLSchema#string">Reactome stable identifier. Use this URL to connect to the web page of this instance in Reactome: http://www.reactome.org/cgi-bin/eventbrowser_st_id?ST_ID=REACT_5046.1</bp:COMMENT>
  </bp:unificationXref>
  <bp:unificationXref rdf:ID="Reactome109868">
    <bp:DB rdf:datatype="http://www.w3.org/2001/XMLSchema#string">Reactome</bp:DB>
    <bp:ID rdf:datatype="http://www.w3.org/2001/XMLSchema#string">109868</bp:ID>
    <bp:COMMENT rdf:datatype="http://www.w3.org/2001/XMLSchema#string">Database identifier. Use this URL to connect to the web page of this instance in Reactome: http://www.reactome.org/cgi-bin/eventbrowser?DB=gk_current&amp;ID=109868</bp:COMMENT>
  </bp:unificationXref>
  <bp:unificationXref rdf:ID="REACT_487.5">
    <bp:DB rdf:datatype="http://www.w3.org/2001/XMLSchema#string">Reactome</bp:DB>
    <bp:ID rdf:datatype="http://www.w3.org/2001/XMLSchema#string">REACT_487</bp:ID>
    <bp:ID-VERSION rdf:datatype="http://www.w3.org/2001/XMLSchema#string">5</bp:ID-VERSION>
    <bp:COMMENT rdf:datatype="http://www.w3.org/2001/XMLSchema#string">Reactome stable identifier. Use this URL to connect to the web page of this instance in Reactome: http://www.reactome.org/cgi-bin/eventbrowser_st_id?ST_ID=REACT_487.5</bp:COMMENT>
  </bp:unificationXref>
  <bp:pathwayStep rdf:ID="Nuclear_translocation_of_phospho_ERK_2_dimerStep">
    <bp:STEP-INTERACTIONS rdf:resource="#Nuclear_translocation_of_phospho_ERK_2_dimer" />
  </bp:pathwayStep>
  <bp:unificationXref rdf:ID="Reactome112411">
    <bp:DB rdf:datatype="http://www.w3.org/2001/XMLSchema#string">Reactome</bp:DB>
    <bp:ID rdf:datatype="http://www.w3.org/2001/XMLSchema#string">112411</bp:ID>
    <bp:COMMENT rdf:datatype="http://www.w3.org/2001/XMLSchema#string">Database identifier. Use this URL to connect to the web page of this instance in Reactome: http://www.reactome.org/cgi-bin/eventbrowser?DB=gk_current&amp;ID=112411</bp:COMMENT>
  </bp:unificationXref>
  <bp:unificationXref rdf:ID="REACT_1183.3">
    <bp:DB rdf:datatype="http://www.w3.org/2001/XMLSchema#string">Reactome</bp:DB>
    <bp:ID rdf:datatype="http://www.w3.org/2001/XMLSchema#string">REACT_1183</bp:ID>
    <bp:ID-VERSION rdf:datatype="http://www.w3.org/2001/XMLSchema#string">3</bp:ID-VERSION>
    <bp:COMMENT rdf:datatype="http://www.w3.org/2001/XMLSchema#string">Reactome stable identifier. Use this URL to connect to the web page of this instance in Reactome: http://www.reactome.org/cgi-bin/eventbrowser_st_id?ST_ID=REACT_1183.3</bp:COMMENT>
  </bp:unificationXref>
  <bp:pathwayStep rdf:ID="ERK2_activationStep">
    <bp:STEP-INTERACTIONS rdf:resource="#ERK2_activation" />
  </bp:pathwayStep>
  <bp:unificationXref rdf:ID="Reactome112409">
    <bp:DB rdf:datatype="http://www.w3.org/2001/XMLSchema#string">Reactome</bp:DB>
    <bp:ID rdf:datatype="http://www.w3.org/2001/XMLSchema#string">112409</bp:ID>
    <bp:COMMENT rdf:datatype="http://www.w3.org/2001/XMLSchema#string">Database identifier. Use this URL to connect to the web page of this instance in Reactome: http://www.reactome.org/cgi-bin/eventbrowser?DB=gk_current&amp;ID=112409</bp:COMMENT>
  </bp:unificationXref>
  <bp:unificationXref rdf:ID="REACT_1482.4">
    <bp:DB rdf:datatype="http://www.w3.org/2001/XMLSchema#string">Reactome</bp:DB>
    <bp:ID rdf:datatype="http://www.w3.org/2001/XMLSchema#string">REACT_1482</bp:ID>
    <bp:ID-VERSION rdf:datatype="http://www.w3.org/2001/XMLSchema#string">4</bp:ID-VERSION>
    <bp:COMMENT rdf:datatype="http://www.w3.org/2001/XMLSchema#string">Reactome stable identifier. Use this URL to connect to the web page of this instance in Reactome: http://www.reactome.org/cgi-bin/eventbrowser_st_id?ST_ID=REACT_1482.4</bp:COMMENT>
  </bp:unificationXref>
  <bp:relationshipXref rdf:ID="activation_of_MAPK_activity">
    <bp:DB rdf:datatype="http://www.w3.org/2001/XMLSchema#string">GO</bp:DB>
    <bp:ID rdf:datatype="http://www.w3.org/2001/XMLSchema#string">0000187</bp:ID>
    <bp:RELATIONSHIP-TYPE rdf:datatype="http://www.w3.org/2001/XMLSchema#string">GO biological process</bp:RELATIONSHIP-TYPE>
  </bp:relationshipXref>
  <bp:pathwayStep rdf:ID="ERK_activationStep">
    <bp:STEP-INTERACTIONS rdf:resource="#ERK_activation" />
  </bp:pathwayStep>
  <bp:unificationXref rdf:ID="Reactome109869">
    <bp:DB rdf:datatype="http://www.w3.org/2001/XMLSchema#string">Reactome</bp:DB>
    <bp:ID rdf:datatype="http://www.w3.org/2001/XMLSchema#string">109869</bp:ID>
    <bp:COMMENT rdf:datatype="http://www.w3.org/2001/XMLSchema#string">Database identifier. Use this URL to connect to the web page of this instance in Reactome: http://www.reactome.org/cgi-bin/eventbrowser?DB=gk_current&amp;ID=109869</bp:COMMENT>
  </bp:unificationXref>
  <bp:unificationXref rdf:ID="REACT_634.4">
    <bp:DB rdf:datatype="http://www.w3.org/2001/XMLSchema#string">Reactome</bp:DB>
    <bp:ID rdf:datatype="http://www.w3.org/2001/XMLSchema#string">REACT_634</bp:ID>
    <bp:ID-VERSION rdf:datatype="http://www.w3.org/2001/XMLSchema#string">4</bp:ID-VERSION>
    <bp:COMMENT rdf:datatype="http://www.w3.org/2001/XMLSchema#string">Reactome stable identifier. Use this URL to connect to the web page of this instance in Reactome: http://www.reactome.org/cgi-bin/eventbrowser_st_id?ST_ID=REACT_634.4</bp:COMMENT>
  </bp:unificationXref>
  <bp:relationshipXref rdf:ID="MAPKKK_cascade">
    <bp:DB rdf:datatype="http://www.w3.org/2001/XMLSchema#string">GO</bp:DB>
    <bp:ID rdf:datatype="http://www.w3.org/2001/XMLSchema#string">0000165</bp:ID>
    <bp:RELATIONSHIP-TYPE rdf:datatype="http://www.w3.org/2001/XMLSchema#string">GO biological process</bp:RELATIONSHIP-TYPE>
  </bp:relationshipXref>
  <bp:pathwayStep rdf:ID="MAP_kinase_cascadeStep">
    <bp:STEP-INTERACTIONS rdf:resource="#MAP_kinase_cascade" />
  </bp:pathwayStep>
  <bp:unificationXref rdf:ID="Reactome179812">
    <bp:DB rdf:datatype="http://www.w3.org/2001/XMLSchema#string">Reactome</bp:DB>
    <bp:ID rdf:datatype="http://www.w3.org/2001/XMLSchema#string">179812</bp:ID>
    <bp:COMMENT rdf:datatype="http://www.w3.org/2001/XMLSchema#string">Database identifier. Use this URL to connect to the web page of this instance in Reactome: http://www.reactome.org/cgi-bin/eventbrowser?DB=gk_current&amp;ID=179812</bp:COMMENT>
  </bp:unificationXref>
  <bp:unificationXref rdf:ID="REACT_12606.1">
    <bp:DB rdf:datatype="http://www.w3.org/2001/XMLSchema#string">Reactome</bp:DB>
    <bp:ID rdf:datatype="http://www.w3.org/2001/XMLSchema#string">REACT_12606</bp:ID>
    <bp:ID-VERSION rdf:datatype="http://www.w3.org/2001/XMLSchema#string">1</bp:ID-VERSION>
    <bp:COMMENT rdf:datatype="http://www.w3.org/2001/XMLSchema#string">Reactome stable identifier. Use this URL to connect to the web page of this instance in Reactome: http://www.reactome.org/cgi-bin/eventbrowser_st_id?ST_ID=REACT_12606.1</bp:COMMENT>
  </bp:unificationXref>
  <bp:publicationXref rdf:ID="Pubmed_11498013">
    <bp:ID rdf:datatype="http://www.w3.org/2001/XMLSchema#string">11498013</bp:ID>
    <bp:DB rdf:datatype="http://www.w3.org/2001/XMLSchema#string">Pubmed</bp:DB>
    <bp:YEAR rdf:datatype="http://www.w3.org/2001/XMLSchema#int">2001</bp:YEAR>
    <bp:TITLE rdf:datatype="http://www.w3.org/2001/XMLSchema#string">Internalization of the epidermal growth factor receptor: role in signalling</bp:TITLE>
    <bp:AUTHORS rdf:datatype="http://www.w3.org/2001/XMLSchema#string">Sorkin, A</bp:AUTHORS>
    <bp:SOURCE rdf:datatype="http://www.w3.org/2001/XMLSchema#string">Biochem Soc Trans 29:480-4</bp:SOURCE>
  </bp:publicationXref>
  <bp:publicationXref rdf:ID="Pubmed_11706405">
    <bp:ID rdf:datatype="http://www.w3.org/2001/XMLSchema#string">11706405</bp:ID>
    <bp:DB rdf:datatype="http://www.w3.org/2001/XMLSchema#string">Pubmed</bp:DB>
    <bp:YEAR rdf:datatype="http://www.w3.org/2001/XMLSchema#int">2001</bp:YEAR>
    <bp:TITLE rdf:datatype="http://www.w3.org/2001/XMLSchema#string">GRB2: a pivotal protein in signal transduction</bp:TITLE>
    <bp:AUTHORS rdf:datatype="http://www.w3.org/2001/XMLSchema#string">Tari, AM</bp:AUTHORS>
    <bp:AUTHORS rdf:datatype="http://www.w3.org/2001/XMLSchema#string">Lopez-Berestein, G</bp:AUTHORS>
    <bp:SOURCE rdf:datatype="http://www.w3.org/2001/XMLSchema#string">Semin Oncol 28:142-7</bp:SOURCE>
  </bp:publicationXref>
  <bp:pathwayStep rdf:ID="Grb2_events_in_EGFR_signalingStep">
    <bp:STEP-INTERACTIONS rdf:resource="#Grb2_events_in_EGFR_signaling" />
  </bp:pathwayStep>
  <bp:pathway rdf:ID="Shc_events_in_EGFR_signaling">
    <bp:PATHWAY-COMPONENTS rdf:resource="#MAP_kinase_cascadeStep" />
    <bp:PATHWAY-COMPONENTS rdf:resource="#Sos_Grb2_binds_to_Phospho_Shc_EGF_Phospho_EGFRStep" />
    <bp:PATHWAY-COMPONENTS rdf:resource="#Shc_phosphorylation_by_phospho_EGFR_EGFStep" />
    <bp:PATHWAY-COMPONENTS rdf:resource="#Sos_mediated_nucleotide_exchange_of_Ras__EGF_EGFR_Sos_Grb2_Shc_Step" />
    <bp:PATHWAY-COMPONENTS rdf:resource="#RAF_activationStep" />
    <bp:PATHWAY-COMPONENTS rdf:resource="#Shc_binds_to_the_phospho_receptor_ligand_complexStep" />
    <bp:ORGANISM rdf:resource="#Homo_sapiens" />
    <bp:NAME rdf:datatype="http://www.w3.org/2001/XMLSchema#string">Shc events in EGFR signaling</bp:NAME>
    <bp:SHORT-NAME rdf:datatype="http://www.w3.org/2001/XMLSchema#string">Shc events in EGFR signaling</bp:SHORT-NAME>
    <bp:XREF rdf:resource="#Reactome180336" />
    <bp:XREF rdf:resource="#REACT_12579.1" />
    <bp:COMMENT rdf:datatype="http://www.w3.org/2001/XMLSchema#string">Grb2 can bind EGFR directly or through another SH2-containing protein, Shc. This association is involved in Ras activation.</bp:COMMENT>
    <bp:XREF rdf:resource="#Pubmed_11498013" />
    <bp:XREF rdf:resource="#Pubmed_8755247" />
    <bp:DATA-SOURCE rdf:resource="#ReactomeDataSource" />
    <bp:COMMENT rdf:datatype="http://www.w3.org/2001/XMLSchema#string">Authored: Castagnoli, L, 2006-10-10 13:09:34</bp:COMMENT>
    <bp:COMMENT rdf:datatype="http://www.w3.org/2001/XMLSchema#string">Reviewed: Heldin, CH, 2008-02-12 09:44:02</bp:COMMENT>
  </bp:pathway>
  <bp:biochemicalReaction rdf:ID="Shc_binds_to_the_phospho_receptor_ligand_complex">
[truncated: 618,309 more chars]
