# Supplementary material for: From SNPs to pathways: integration of functional effect of sequence variations on models of cell signalling pathways
Source: BMC Bioinformatics. 2009 Aug 27;10(Suppl 8):S6. doi: 10.1186/1471-2105-10-S8-S6 (PMC2745588; doi:10.1186/1471-2105-10-S8-S6)
Supplement: Additional file 4 — Cytoscape node attribute file containing the mapping of the nodes in ErbB_signaling (SBML) to UniProt identifiers. [file 1471-2105-10-S8-S6-S4.attr]

ID	UniProt
E1	P00533
E2	P04626
E3	P21860
E4	Q15303
E_E1	
H_E3	
H_E4	
E11	
E12	
E23	
E34	
E24	
E44	
E11P	
E12P	
E23P	
E34P	
E24P	
E44P	
G	P62993
S	P98077
I	P42336
R	P20936
O	Q07889
A	Q13480
E11G	
E11S	
E11R	
E12G	
E12S	
E12R	
E23G
E23S
E23I
E23R
E34G
E34S
E34I
E34R
E24G
E24S
E24I
E24R
E44G
E44S
E44I
E44R
SigG
SigS
SigI
SigR
SigA
SigSP
SigAP
SigG_O
SigG_A
SigSP_G
SigAP_S
SigAP_I
SigAP_R
Empty
P3_A
P2
P3	
Akt	Q9Y243
RsD	P01112 
RsT	P01112 
SigRP	
Raf	
Rafstar	
MEK	Q02750
MEKstar	Q02750
ERK	P28482
ERKstar	P28482
OP	
AP	
A_SigG_O	
SigA_G	
SigA_G_O	
SigO	
E13	
E14	
E13P	
E14P	
E13G	
E13S	
E13I	
E13R	
E14G	
E14S	
E14I	
E14R	
T	P18031
E11T	
E12T	
E23T	
E34T	
E24T	
E44T	
E13T	
E14T	
SigT	
E1_PT	
E2_PT	
E4_PT	
E_E1_PT	
H_E4_PT	
Aktstar	Q9Y243
SigAP_T	
E	P01133
H	Q02297
fint	
pERK	
ERK_MEKstar	
pERK_MEKstar	
pERK_ERKpase	
ERKpase	Q16828
ERKstar_ERKpase	
norm_Akt_star	
norm_Erk_star	
