# Supplementary material for: From SNPs to pathways: integration of functional effect of sequence variations on models of cell signalling pathways
Source: BMC Bioinformatics. 2009 Aug 27;10(Suppl 8):S6. doi: 10.1186/1471-2105-10-S8-S6 (PMC2745588; doi:10.1186/1471-2105-10-S8-S6)
Supplement: Additional file 5 — Cytoscape node attribute file only containing information about mutations. [file 1471-2105-10-S8-S6-S5.attr]

uniProtId	entrezGeneId	mutagenesis	GObiolProcess	GObiolProcessId	GOmolFunction	GOmolFunctionId	GOcellComponent	GOcellComponentId	extUniProtIds	dbSNP	mutPolyFlag
A0AVK6	79733	<ul><li>R->A at 156: Loss of DNA-binding and inhibition of E2F1-dependent activation</li><li>R->A at 314: Loss of DNA-binding and inhibition of E2F1-dependent activation</li></ul>			DNA-binding	GO:0003677			<li>Q01094</li><li>Q90977</li><li>Q27368</li>		1
A0AVT1	55236	<ul><li>C->A,S at 625: Impairs ubiquitin activation</li></ul>							<li>P69326</li><li>P08565</li><li>P69322</li><li>P69323</li><li>P69324</li><li>P69325</li><li>P68196</li><li>O46543</li><li>P68197</li><li>Q05550</li><li>P68198</li><li>P68199</li><li>P19848</li><li>P42739</li><li>P68195</li><li>Q867C2</li><li>P62991</li><li>P62990</li><li>P61863</li><li>P61864</li><li>P61862</li><li>Q867C4</li><li>Q867C3</li><li>P23398</li><li>P68204</li><li>P84589</li><li>Q865C…		1
A6H8Y1	55814	<ul><li>S->A at 390: Not phosphorylated by CSNK2A1; when associated with A-426; A-431; A-437 and A-446. CK2 treatment constituvely activates for U6 transcription; when associated with A-426; A-431; A-437 and A-446</li><li>S->A at 426: Not phosphorylated by CSNK2A1; when associated with A-390; A-431; A-437 and A-446. CK2 treatment constituvely activates for U6 transcription; when associated with A…	transcription	GO:0006350					<li>Q65ZV5</li><li>P33674</li><li>P21868</li><li>P43893</li><li>O51759</li><li>P68399</li><li>P68400</li>		1
A7KAX9	9743	<ul><li>Y->A at 173: Loss of binding to phospholipids. Cytoplasmic localization</li><li>R->A at 407: Mild effect on GAP activity and neurite-promotion upon nerve growth factor stimulation</li><li>R->I at 407: Loss of GAP activity</li><li>R->M at 407: Loss of GAP activity. In isoform 1, no inhibitory effect on neurite extension</li><li>K->A at 447: Loss of GAP activity</li></ul>	localization	GO:0051179	binding	GO:0005488			<li>Q92263</li><li>P20936</li><li>Q92211</li><li>P09851</li><li>Q5PEA9</li><li>P74873</li><li>P74851</li><li>P50904</li>		1
A8K4G0	124599	<ul><li>K->L at 158: Abolishes interaction with TYROBP, and strongly reduces activation properties</li><li>Y->F at 188: No effect on interaction with TYROBP, but strongly reduces activation properties</li></ul>							<li>Q95J79</li><li>Q9TU45</li><li>Q8WNQ8</li><li>O43914</li>		1
O00115	1777	<ul><li>C->A at 19: Loss of activity</li><li>N->Q at 86: Reduced N-glycosylation, complete loss of N-glycosylation; when associated with Q-212; Q-266 and Q-290</li><li>C->A at 151: Loss of activity</li><li>C->A at 159: Loss of activity</li><li>N->Q at 212: Reduced N-glycosylation, complete loss of N-glycosylation; when associated with Q-86; Q-266 and Q-290</li><li>N->Q at 266: Reduced N-glycosyla…			DNA-binding	GO:0003677					1
O00141	6446	<ul><li>K->M at 127: Abolishes enzymatic activity</li><li>T->A at 256: Low activity</li><li>T->D at 256: Low activity</li><li>T->E at 256: Low activity</li><li>Y->A at 298: Abolishes interaction with NEDD4 and NEDD4L</li><li>S->A at 422: Low activity</li><li>S->D at 422: 10-fold activation</li></ul>							<li>Q5RBF2</li><li>Q96PU5</li><li>P46934</li>		1
O00180	3775	<ul><li>T->A at 161: No effect on channel activity</li></ul>									1
O00187	10747	<ul><li>Y->A at 74: Strongly decreases affinity for MBL2. Decreases affinity for FCN2</li><li>Y->A at 121: Strongly decreases affinity for MBL2, but not for FCN2</li><li>E->A at 124: Decreases affinity for MBL2. Slight decrease in affinity for FCN2</li></ul>							<li>Q15485</li><li>Q66S41</li><li>Q66S50</li><li>Q66S60</li><li>Q66S61</li><li>Q66S62</li><li>Q66S63</li><li>Q66S54</li><li>Q66S65</li><li>Q66S37</li><li>Q66S64</li><li>P11226</li><li>Q66S45</li><li>Q66S58</li>		1
O00204	6820	<ul><li>Missing at 1-23: Loss of the cholesterol sulfotransferase activity</li><li>Missing at 1-18: Increases the cholesterol sulfotransferase activity</li><li>D->A at 19: Increases the cholesterol sulfotransferase activity</li><li>I->A at 20: Loss of the cholesterol sulfotransferase activity</li><li>S->A at 21: Increases the cholesterol sulfotransferase activity</li><li>E->A at 22: Increases the…			sulfotransferase activity	GO:0008146					1
O00206	7099	<ul><li>N->A at 526: Abolishes LPS-response and prevents the cell surface expression</li><li>N->A at 575: Abolishes LPS-response and prevents the cell surface expression</li><li>E->R at 697: Abolishes LPS-response</li><li>R->E at 710: Abolishes LPS-response</li><li>D->K at 711: Abolishes LPS-response</li><li>P->H,R,E at 714: Abolishes MYD88-binding and LPS-response</li></ul>			binding	GO:0005488	cell surface	GO:0009928,GO:0009986	Q99836		1
O00221	4794	<ul><li>K->R at 145: No effect</li><li>S->A at 157: No degradation</li><li>S->A at 161: No degradation</li></ul>									1
O00254	2151	<ul><li>T->P at 39: No proteolytic cleavage by thrombin</li><li>F->A at 40: Altered signal upon thrombin cleavage</li></ul>							P84122		1
O00267	6829	<ul><li>R->A at 681: Enhances interactions with CDK9 and RNA polymerase II and enhances transcriptional elongation; when associated with A-696 and A-698</li><li>R->K at 681: Increases promoter association and enhances transcriptional elongation; when associated with K-696 and K-698</li><li>R->A at 696: Enhances interactions with CDK9 and RNA polymerase II and enhances transcriptional elongation; …							<li>Q5EAB2</li><li>Q5ZKN1</li><li>P50750</li>		1
O00291	3092	<ul><li>K->E at 56: Abolishes 3-phosphoinositide-binding; when associated with GLU-58</li><li>K->E at 58: Abolishes 3-phosphoinositide-binding; when associated with GLU-56</li><li>F->G at 432: Abolishes HIP1-induced cell death</li><li>R->E at 1005: Reduces AR-induced nuclear translocation</li></ul>	cell death	GO:0008219	phosphoinositide-binding	GO:0035091			<li>O00291</li><li>P06775</li>		1
O00300	4982	<ul><li>Missing at 400-401: Abolishes dimerization</li><li>C->S at 400: Abolishes dimerization</li></ul>									1
O00327	406	<ul><li>S->A,E at 9: Enhanced PER1 reporter activity by CLOCK-ARNTL</li><li>S->F at 9: 2-2.5-fold increase in CLOCK-BMAL1 transcriptional activity in the absence of CRY1. No change in repression activity in the presence of CRY1</li><li>S->A,E at 10: Enhanced PER1 reporter activity by CLOCK-ARNTL</li><li>S->L at 10: 2-2.5-fold increase in CLOCK-ARNTL transcriptional activity in the absence of CRY1…							<li>Q96506</li><li>Q5R4T2</li><li>Q70AD6</li><li>Q9I8T7</li><li>O61734</li><li>O61735</li><li>Q00925</li><li>Q8QG61</li><li>Q5IZC5</li><li>P27069</li><li>Q8K3T3</li><li>O04005</li><li>Q43125</li><li>O00327</li><li>Q6YGZ5</li><li>Q6YGZ4</li><li>P06367</li><li>Q5RAK8</li><li>Q16526</li><li>O88529</li><li>P52572</li><li>Q6ZZY0</li><li>Q91YA9</li><li>O15516</li><li>O15534</li><li>Q8WP19</li><li>Q8QGQ…		1
O00329	5293	<ul><li>R->P at 894: Abolishes lipid and protein kinase activities</li><li>S->A at 1039: Abolishes autophosphorylation, no effect on lipid kinase activity</li><li>S->D,E at 1039: Abolishes autophosphorylation, reduced lipid kinase activity</li></ul>	autophosphorylation	GO:0046777	lipid kinase activity	GO:0001727			<li>P00513</li><li>P25848</li>		1
O00330	8050	<ul><li>R->A at 183: Strongly decreased DLD binding</li><li>S->A at 185: Strongly decreased DLD binding</li><li>P->A at 186: Strongly decreased DLD binding</li><li>A->M at 187: Strongly decreased DLD binding</li><li>R->A at 189: Strongly decreased DLD binding</li><li>N->A at 190: Strongly decreased DLD binding</li><li>E->A at 193: Strongly decreased DLD binding</li><li>R->A at 208: Strongly decre…			binding	GO:0005488			<li>Q60HG3</li><li>Q86WU2</li><li>Q7TNG8</li><li>Q5R4B1</li><li>P49819</li><li>P32891</li><li>P09622</li><li>Q8CIZ7</li><li>Q12627</li><li>P09623</li>		1
O00429	10059	<ul><li>K->A at 38: Impairs mitochondrial division and induces changes in peroxisome morphology</li><li>K->E at 38: Overexpression delays protein secretion</li><li>S->I at 39: Decreased localization to the perinuclear region</li><li>S->N at 39: Reduces peroxisomal abundance</li><li>V->F at 41: Temperature-sensitive. Impairs mitochondrial division</li><li>T->A at 59: Impairs mitochondrial division…	<li>protein secretion</li><li>mitochondrial division</li><li>localization</li>	<li>GO:0009306</li><li>GO:0000266</li><li>GO:0051179</li>			peroxisome	GO:0005777			1
O00443	5286	<ul><li>LLLDD->AAAAA at 103-107: Reduces clathrin binding</li><li>S->A at 254: No effect on phosphorylation in vitro</li><li>S->A,D,E at 259: Abolishes phosphorylation, no change in activity</li><li>S->A at 259: Protects from proteolysis</li><li>S->A at 262: No effect on phosphorylation in vitro</li><li>S->A at 266: No effect on phosphorylation in vitro</li><li>R->A at 1488: Reduces affinity for …	phosphorylation	GO:0016310	clathrin binding	GO:0030276	membranes	GO:0016020			1
O00482	2494	<ul><li>Y->A at 96: Slightly reduced DNA binding. Strongly reduced transactivation; when associated with A-168 and A-172</li><li>F->A at 168: Slightly reduced DNA binding. Strongly reduced transactivation; when associated with A-96 and A-172</li><li>GP->VA at 169-170: Reduced DNA binding. Loss of transactivation</li><li>Y->A at 172: Slightly reduced DNA binding. Strongly reduced transactivation; …			<li>phospholipid binding</li><li>DNA binding</li>	<li>GO:0005543</li><li>GO:0003677</li>					1
O00506	10494	<ul><li>K->R at 49: Loss of kinase activity and autophosphorylation</li><li>D->A at 158: Loss of kinase activity</li></ul>	autophosphorylation	GO:0046777	kinase activity	GO:0016301					1
O00562	9600	<ul><li>T->A at 59: Prevents association with lipid droplets</li><li>T->E at 59: Causes association with lipid droplets</li><li>T->A at 287: Slightly reduced phosphorylation. Strongly reduced phosphorylation; when associated with A-794 or A-389. Loss of threonine phosphorylation; when associated with A-389; A-793 and A-1222</li><li>S->A at 300: No effect on phosphorylation</li><li>S->A at 326: No…	phosphorylation	GO:0016310			lipid droplets	GO:0005811	<li>O95292</li><li>Q25691</li>		1
O00571	1654	<ul><li>K->E at 230: Abolishes ATPase activity and RNA-unwinding activity</li><li>S->L at 382: Abolishes ATPase activity and RNA-unwinding activity</li></ul>			ATPase activity	GO:0016887					1
O00623	5193	<ul><li>C->W at 304: Abolishes interaction with PEX19; when associated with Q-307</li><li>C->Q at 307: Abolishes interaction with PEX19; when associated with W-304</li></ul>							<li>P40855</li><li>Q60415</li><li>Q3SZD1</li><li>Q5R7U2</li><li>Q07418</li>		1
O00762	11065	<ul><li>C->S at 114: Inhibition of cyclin B degradation</li></ul>							<li>P04961</li><li>P22177</li><li>O16852</li><li>Q00268</li><li>Q00265</li><li>P24314</li><li>P61074</li><li>P17070</li><li>P17917</li><li>P18248</li><li>P31008</li><li>P17918</li><li>P53358</li><li>O01377</li><li>P12004</li>		1
O14497	8289	<ul><li>W->A at 1073: Partial loss of DNA-binding activity. Complete loss of activity; when associated with A-1096</li><li>Y->A at 1096: Partial loss of DNA-binding activity. Complete loss of activity; when associated with A-1073</li></ul>			DNA-binding	GO:0003677					1
O14512	30837	<ul><li>RDS->KDC at 425-427: Loss of IRS1 ubiquitination and degradation</li></ul>							<li>Q28224</li><li>P35568</li><li>P09715</li>		1
O14543	9021	<ul><li>L->A,F at 22: Little effect on EPO-induced STAT5 signaling suppression</li><li>L->D at 22: Complete loss of EPO-induced STAT5 signaling suppression. No suppression of JAK2 phosphorylation</li><li>F->A at 25: Complete loss of EPO-induced STAT5 signaling suppression. Abolishes binding to JH1</li><li>E->R at 30: Partial loss of EPO-induced STAT5 signaling suppression. No effect on LIF-induce…	phosphorylation	GO:0016310	binding	GO:0005488			<li>Q27956</li><li>Q8MJS1</li><li>P17777</li><li>P61635</li><li>P07865</li><li>P42229</li><li>P49157</li><li>P09056</li><li>Q6H8T2</li><li>Q6H8T1</li><li>Q99665</li><li>O60674</li><li>Q28513</li><li>Q2KL21</li><li>Q9BEG2</li><li>Q9MYZ9</li><li>O62728</li><li>P49290</li><li>P33709</li><li>P42231</li><li>P15018</li><li>Q9GKA2</li><li>P19235</li><li>Q867B1</li><li>P48617</li><li>P33707</li><li>P3370…		1
O14613	10435	<ul><li>HTIH->ATIA at 39-42: No binding with CDC42; no induced pseudopodia formation</li></ul>			binding	GO:0005488			<li>Q90694</li><li>O94103</li><li>O14426</li><li>P60953</li><li>Q17031</li><li>P60952</li><li>Q9HF56</li><li>P19073</li>		1
O14618	9973	<ul><li>C->S at 22: Reduces copper binding by half; when associated with S-25. Negligible effect on zinc binding</li><li>C->S at 25: Reduces copper binding by half; when associated with S-22. Negligible effect on zinc binding</li><li>C->S at 244: Reduces copper binding by half; when associated with S-246. Negligible effect on zinc binding</li><li>C->S at 246: Reduces copper binding by half; when …			<li>copper binding</li><li>zinc binding</li>	<li>GO:0005507</li><li>GO:0008270</li>					1
O14649	3777	<ul><li>H->N at 98: Greatly reduces pH sensitivity</li></ul>									1
O14654	8471	<ul><li>Y->F at 700: No effect. Reduces interaction with CRK by 50%; when associated with F-717. Abolishes interaction with CRK; when associated with F-717; F-743 and F-779</li><li>Y->F at 717: No effect. Reduces interaction with CRK by 50%; when associated with F-700. Abolishes interaction with CRK; when associated with F-700; F-743 and F-779</li><li>Y->F at 743: No effect. Reduces interaction w…							<li>Q04929</li><li>Q01917</li><li>P54664</li><li>P53681</li><li>P46108</li>		1
O14713	9270	<ul><li>T->D at 38: Changes in cell spreading</li><li>L->A at 82: Decrease in binding to beta 1 integrin; when associated with T-144 no binding to beta 1 integrin</li><li>L->Q at 82: No change in binding to beta 1 integrin</li><li>L->Q at 86: No change in binding to beta 1 integrin; when associated with T-144 no binding to beta 1 integrin</li><li>L->A at 135: No binding to beta 1 integrin</li><li…			binding	GO:0005488					1
O14727	317	<ul><li>K->R at 160: No association with APAF-1. No binding to pro-caspase-9</li><li>M->L at 368: Activation of pro-caspase-9 independent of cytochrome c. Increased ability to induce apoptosis</li></ul>	apoptosis	GO:0006915	binding	GO:0005488			<li>P00073</li><li>P00074</li><li>P00075</li><li>P00076</li><li>P00070</li><li>P00071</li><li>P00072</li><li>Q6C9Q0</li><li>P00067</li><li>P00066</li><li>P00069</li><li>P00068</li><li>P68100</li><li>P00064</li><li>P00065</li><li>P00062</li><li>P00063</li><li>P00060</li><li>P00061</li><li>P67881</li><li>P67882</li><li>Q6WUX8</li><li>P15451</li><li>Q6QLW4</li><li>P19681</li><li>P00059</li><li>P0005…		1
O14744	10419	<ul><li>GR->AA at 367-368: Abolishes enzymatic activity</li></ul>									1
O14745	9368	<ul><li>F->R at 355: Loss of MSX binding</li><li>Missing at 358: Reduces MSX binding</li></ul>			binding	GO:0005488					1
O14746	7015	<ul><li>D->A at 712: Loss of telomerase activity</li><li>DD->AA at 868-869: Loss of telomerase activity</li><li>D->A at 868: Loss of telomerase activity</li><li>D->A at 869: Loss of telomerase activity</li></ul>			telomerase activity	GO:0003720					1
O14757	1111	<ul><li>K->R at 38: Abolishes kinase activity</li><li>D->A at 130: Abolishes kinase activity</li><li>S->A at 317: Abrogates interaction with RAD51; when associated with A-345. Reduces phosphorylation and impairs activation by hydroxyurea and ionizing radiation. Abrogates nuclear retention upon checkpoint activation</li><li>S->E at 317: Enhances interaction with RAD51; when associated with E-345</…	<li>phosphorylation</li><li>nuclear export</li>	<li>GO:0016310</li><li>GO:0051168</li>	kinase activity	GO:0016301			<li>Q5ZKC9</li><li>P94102</li><li>Q2KJ94</li><li>Q8MKI8</li><li>P37383</li><li>P70099</li><li>Q40134</li><li>P63103</li><li>P29361</li><li>O77507</li><li>Q99133</li><li>Q5R651</li><li>P25454</li><li>Q06609</li><li>P63104</li>		1
O14773	1200	<ul><li>H->A at 236: No effect</li><li>D->A at 360: Inactive. Impaired processing</li><li>S->A at 475: Inactive. Impaired processing</li><li>D->A at 517: Inactive. Impaired processing</li></ul>									1
O14776	10915	<ul><li>YYY->AAA at 148-150: Reduces repression of transcription by 35%. Reduces repression of transcription by 63%; when associated with 446-AAA-448</li><li>YYY->AAA at 446-448: Loss of interaction with SF1. Reduces repression of transcription by 35%. Reduces repression of transcription by 63%; when associated with 148-AAA-150</li><li>FFY->AAA at 545-547: No effect</li></ul>	transcription	GO:0006350					<li>Q9GKL2</li><li>Q95L87</li><li>Q13285</li><li>Q12186</li><li>Q15637</li>		1
O14777	10403	<ul><li>E->K at 234: Abrogates binding to RB1</li></ul>			binding	GO:0005488			P06400		1
O14827	5924	<ul><li>S->A at 737: Loss of phosphorylation by CDK5</li></ul>	phosphorylation	GO:0016310					<li>Q02399</li><li>Q00535</li>		1
O14920	3551	<ul><li>K->A at 44: Loss of kinase activity and no effect on binding to NIK</li><li>S->A at 177: Decrease of activity</li><li>S->E at 177: Full activation</li><li>S->A at 181: Decrease of activity</li><li>S->E at 181: Full activation</li></ul>			<li>binding</li><li>kinase activity</li>	<li>GO:0005488</li><li>GO:0016301</li>			<li>O95819</li><li>Q99558</li>		1
O14940	4337										1
O14950	103910	<ul><li>TS->AA at 19-20: Shows a decrease in the number of actin filament bundles</li><li>TS->DD at 19-20: Shows a larger number of actin filament bundles</li></ul>							<li>Q92192</li><li>Q92193</li><li>P53499</li><li>P26183</li><li>P53498</li><li>O13419</li><li>Q9P4D1</li><li>P48465</li><li>P53455</li><li>Q39596</li><li>Q39758</li><li>P26182</li><li>P80709</li><li>Q9UVX4</li><li>O17320</li><li>P53689</li><li>P78711</li><li>P30161</li><li>P17128</li><li>P45521</li><li>P45520</li><li>P20904</li><li>P81085</li><li>Q6TCF2</li><li>Q99023</li><li>Q75D00</li><li>P5177…		1
O14964	9146	<ul><li>A->Q at 266: Strongly reduced ubiquitin-binding. Reduced degradation of ubiquitinated EGFR</li><li>A->Q at 268: Strongly reduced ubiquitin-binding. Reduced degradation of ubiquitinated EGFR</li></ul>			binding	GO:0005488			<li>P69326</li><li>P08565</li><li>P69322</li><li>P69323</li><li>P69324</li><li>P69325</li><li>P68196</li><li>O46543</li><li>P68197</li><li>P13387</li><li>Q05550</li><li>P68198</li><li>P68199</li><li>P19848</li><li>P42739</li><li>P68195</li><li>Q867C2</li><li>P62991</li><li>P62990</li><li>P61863</li><li>P61864</li><li>P61862</li><li>Q867C4</li><li>Q867C3</li><li>P23398</li><li>P68204</li><li>P8458…		1
O14979	9987	<ul><li>G->A at 404: Reduces significantly its nuclear localization</li></ul>	localization	GO:0051179							1
O14980	7514	<ul><li>S->A at 191: Does not abolish Rex-mediated mRNA export</li><li>V->E at 284: Does not abolish Rex-mediated mRNA export</li><li>D->G at 334: Does not abolish Rex-mediated mRNA export</li><li>I->L at 337: Does not abolish Rex-mediated mRNA export</li><li>T->A at 346: Does not abolish Rex-mediated mRNA export</li><li>V->I at 402: Does not abolish Rex-mediated mRNA export</li><li>P->T at 411: …	nuclear export	GO:0051168	binding	GO:0005488			<li>Q5R4Y2</li><li>Q9H6Z4</li><li>Q4R4T9</li>		1
O15031	23654	<ul><li>RQKR->AQKA at 1161-1164: Abolishes cleavage by proprotein convertases</li></ul>									1
O15055	8864	<ul><li>S->D at 662: Restores CSNK1E-dependent phosphorylation of variant G-662</li></ul>	phosphorylation	GO:0016310					P49674		1
O15084	23243	<ul><li>SKTVS->AKTVA at 1040-1044: Marked decrease in phosphorylation. Increased PPP1C-binding. No effect on HNRPK-binding</li></ul>	phosphorylation	GO:0016310	binding	GO:0005488			<li>Q3T0D0</li><li>O19049</li><li>P61978</li>		1
O15105	4092	<ul><li>K->A at 64: Loss of acetylation, and of SMURF1-dependent degradation; when associated with A-70</li><li>K->A at 70: Loss of acetylation, and of SMURF1-dependent degradation; when associated with A-64</li><li>Missing at 207-211: Diminishes interaction with SMURF2</li><li>Y->A at 211: Diminishes interaction with SMURF2 and reduces inhibition of TGF-beta signaling</li><li>Missing at 409-426:…			TGF-beta receptor binding	GO:0005160			<li>Q9HCE7</li><li>Q9HAU4</li>		1
O15111	1147	<ul><li>T->A at 23: Loss of phosphorylation and decrease of kinase activity</li><li>K->A at 44: Loss of kinase activity</li><li>K->M at 44: Loss of autophosphorylation</li><li>S->A at 176: Loss of phosphorylation and of activity</li><li>S->E at 176: Full activation</li><li>T->A at 179: No change in phosphorylation</li><li>S->A at 180: No change in phosphorylation</li></ul>	<li>phosphorylation</li><li>autophosphorylation</li>	<li>GO:0016310</li><li>GO:0046777</li>	kinase activity	GO:0016301					1
O15118	4864	<ul><li>C->S at 63: Loss of function</li><li>C->S at 97: Loss of function</li></ul>									1
O15151	4194	<ul><li>C->G at 437: Fails to interact with MDM2</li></ul>							<li>Q60524</li><li>Q00987</li><li>P56950</li><li>Q7YRZ8</li><li>P56951</li>		1
O15162	5359	<ul><li>Y->F at 69: Decrease in phosphorylation</li><li>Y->F at 74: Decrease in phosphorylation</li><li>T->A at 161: No induction by PKC</li><li>D->A at 273: Reduces the Ca(2+)-dependent phospholipid scrambling</li><li>D->A at 275: Complete inactivation of the Ca(2+)-dependent phospholipid scrambling</li><li>F->A at 277: Reduces the Ca(2+)-dependent phospholipid scrambling</li><li>I->A at 279: Re…	<li>phospholipid scrambling</li><li>phosphorylation</li>	<li>GO:0017121</li><li>GO:0016310</li>					<li>P13678</li><li>P13677</li><li>P05130</li><li>P34722</li>		1
O15245	6580	<ul><li>G->A at 465: No changes in the MPP uptake</li></ul>							<li>Q6WEB5</li><li>P10522</li><li>P37301</li><li>P27573</li><li>P06907</li><li>P29677</li><li>P25189</li><li>P20938</li>		1
O15264	5603	<ul><li>T->A at 180: Loss of kinase activity</li><li>Y->A at 182: Loss of kinase activity</li></ul>			kinase activity	GO:0016301					1
O15297	8493	<ul><li>D->A at 314: Abrogates phosphatase activity</li></ul>							<li>Q5X1E5</li><li>Q7M7K5</li><li>Q7MAZ9</li><li>Q8XBL4</li><li>Q88A53</li><li>Q5P3T0</li><li>Q7MBF4</li><li>Q8Z3M9</li><li>Q5PC82</li><li>Q5ZRX9</li><li>Q821A6</li><li>Q87SK9</li><li>Q9JZ88</li><li>Q9CP21</li><li>Q82U82</li><li>Q9I5V3</li><li>Q5F8K9</li><li>Q63YC3</li><li>Q8Y395</li><li>Q6LV05</li><li>Q8ZLY4</li><li>Q6FA38</li><li>Q9PDL7</li><li>Q62EU1</li><li>Q9JUB2</li><li>Q5WT58</li><li>Q665U…		1
O15304	10572	<ul><li>Y->F at 34: Abolishes phosphorylation and apoptotic activity</li><li>Y->F at 53: No effect on phosphorylation or apoptotic activity</li></ul>	phosphorylation	GO:0016310							1
O15350	7161	<ul><li>Y->A at 487: Loss of interaction with WWOX</li><li>K->R at 627: Strongly diminishes sumoylation but does not affect transcriptional activity</li></ul>	sumoylation	GO:0016925					<li>Q5F389</li><li>Q5R9W5</li><li>Q9NZC7</li><li>Q9VLU5</li>		1
O15357	3636	<ul><li>R->G at 47: Abolishes interaction with p130Cas/BCAR1 and its ability to induce increased adhesion. Abolishes phosphorylation upon FCGR2A clustering</li><li>D->A at 607: Abolishes enzyme activity but not phosphorylation upon FCGR2A clustering</li><li>T->A at 958: Reduces PDGF-stimulated tyrosine phosphorylation and association with SHC1</li><li>YY->FF at 986-987: Inducer a strong reduction…	phosphorylation	GO:0016310			collagen	GO:0005581	<li>P56945</li><li>P12318</li><li>Q8SPV8</li><li>P29353</li>		1
O15382	587	<ul><li>C->A at 342: Reduces activity about 6-fold</li><li>C->A at 345: Slight reduction of activity</li></ul>									1
O15392	332	<ul><li>T->A at 34: Loss of HBXIP binding</li><li>T->E at 34: Higher affinity for HBXIP binding</li><li>C->A at 84: Loss of cytoprotection</li></ul>			binding	GO:0005488			O43504		1
O15393	7113	<ul><li>R->Q at 255: Loss of cleavage</li><li>S->A at 441: Loss of activity</li></ul>									1
O15455	7098	<ul><li>C->A at 95: Reduced response to ds-RNA</li><li>C->A at 122: Reduced response to ds-RNA</li><li>N->G at 196: Reduced expression levels; when associated with R-247</li><li>N->R at 247: Reduced response to ds-RNA. Reduced expression levels; when associated with G-196</li><li>H->A at 539: No effect</li><li>H->E at 539: Loss of RNA binding. Constitutive activation of NF-kappa-B</li><li>N->A at…			RNA binding	GO:0003723			<li>Q9XSX5</li><li>P26894</li><li>P36925</li><li>O62812</li><li>P79255</li><li>P08317</li><li>P67813</li><li>Q102R3</li><li>P67814</li><li>Q7YRB5</li><li>P19874</li><li>P49113</li><li>P46653</li><li>P10145</li><li>P41324</li>		1
O15488	8908	<ul><li>Y->F at 228: Loss of activity</li><li>Y->F at 230: No loss of activity</li></ul>									1
O15492	6004	<ul><li>Y->F at 168: 30% decrease in GAP activity</li><li>Y->F at 177: No effect on GAP activity</li></ul>							<li>Q92263</li><li>P20936</li><li>Q92211</li><li>P09851</li><li>Q5PEA9</li><li>P74873</li><li>P74851</li><li>P50904</li>		1
O15498	10652	<ul><li>F->E at 42: Increases palmitoylation. Targeted to Golgi membranes. Targeted to Golgi and cytosol; when associated with S-194. Targeted to cytosol; when associated with S-195</li><li>C->S at 194: Decreases palmitoylation by 55%. Prevents palmitoylation; when associated with S-195. Targeted to Golgi and cytosol; when associated with E-42</li><li>C->S at 195: Prevents farnesylation. Targeted…					<li>Golgi membranes</li><li>cytosol</li>	<li>GO:0000139</li><li>GO:0005829</li>			1
O15503	3638	<ul><li>K->R at 156: Loss of ubiquitination and degradation</li><li>K->R at 158: Loss of ubiquitination and degradation</li><li>D->A at 205: Loss of ability to suppress the cleavage of SREBP2 and to accelerate the degradation of HMGCR</li></ul>							<li>P16393</li><li>Q60429</li><li>Q5R6N3</li><li>P00347</li><li>Q1W675</li><li>Q12772</li><li>Q29512</li><li>P04035</li><li>P09610</li>		1
O15516	9575	<ul><li>E->K at 116: 3-fold increase in PER1 reporter activity by CLOCK-ARNTL. Some reduction of CRY1 inhibition of CLOCK-ARNTL transcriptional activity; when associated with K-367 and L-601</li><li>G->E at 332: 3-fold increase in PER1 reporter activity by CLOCK-ARNTL. Some reduction of CRY1 inhibition of CLOCK-ARNTL transcriptional activity; when associated with L-840</li><li>H->Y at 360: 3-fold…							<li>Q96506</li><li>Q5R4T2</li><li>Q70AD6</li><li>Q9I8T7</li><li>O61735</li><li>Q00925</li><li>Q8QG61</li><li>Q5IZC5</li><li>P27069</li><li>Q8K3T3</li><li>O04005</li><li>Q43125</li><li>O00327</li><li>Q6YGZ5</li><li>Q6YGZ4</li><li>P06367</li><li>Q5RAK8</li><li>Q16526</li><li>O88529</li><li>P52572</li><li>Q6ZZY0</li><li>O15516</li><li>O15534</li><li>Q8WP19</li><li>Q8QGQ6</li><li>P25625</li><li>P4629…		1
O15519	8837	<ul><li>Y->F at 360: Decreases apoptosis-inducing activity. Reduces interaction with caspase-3 and proteolytic processing</li><li>D->N,A at 376: Abolishes proteolytic processing</li></ul>	apoptosis	GO:0006915							1
O15527	4968	<ul><li>K->Q at 249: Loss of activity</li><li>D->E,Q at 268: No effect on activity</li><li>D->N at 268: Decreases activity about 65-fold</li></ul>									1
O15529		<ul><li>W->R at 174: Restores responses to propionate</li></ul>									1
O15530	5170	<ul><li>Y->F at 9: Slight reduction in pervanadate-stimulated tyrosine phosphorylation</li><li>S->A at 25: No effect</li><li>S->A at 241: No activation</li><li>A->V at 277: 3-fold increase in kinase activity</li><li>Y->F at 373: Reduction in basal activity</li><li>Y->F at 376: Reduction in basal activity</li><li>S->A at 393: No effect</li><li>S->A at 396: No effect</li><li>S->A at 410: No effect<…	phosphorylation	GO:0016310	kinase activity	GO:0016301	membrane	GO:0016020			1
O15550	7403	<ul><li>H->A at 1146: Abolishes histone demethylase activity</li></ul>							Q9UBB5		1
O15554	3783	<ul><li>T->S at 250: Loss of sensitivity to triarylmethanes</li><li>V->A at 275: Loss of sensitivity to triarylmethanes</li></ul>									1
O43148	8731	<ul><li>KKRK->AAAA at 80-83: Does not abolish nuclear localization. Abolishes nuclear localization; when associated with 103-AAAAA-107 and I-127</li><li>KKRKR->AAAAA at 103-107: Does not abolish nuclear localization. Abolishes nuclear localization; when associated with 80-AAAA-83 and I-127</li><li>R->I at 127: Does not abolish nuclear localization. Abolishes nuclear localization; when associated …	localization	GO:0051179							1
O43150	8853	<ul><li>C->A at 436: Loss of Arf-GAP activity</li></ul>							<li>Q92263</li><li>P20936</li><li>P14112</li><li>Q92211</li><li>P09851</li><li>Q5PEA9</li><li>P74873</li><li>P74851</li><li>P50904</li>		1
O43157	5364	<ul><li>RRRR->AAAA at 1302-1305: Abolishes cleavage by proprotein convertases</li></ul>									1
O43252	9061	<ul><li>H->A at 425: Loss of activity</li><li>N->K at 426: Increased activity</li><li>GH->AA at 427-428: Loss of activity</li><li>G->A at 427: 30% decrease in activity</li><li>H->A at 428: Loss of activity</li></ul>									1
O43257	10467	<ul><li>T->A at 103: Impairs the p38 MAPK-mediated phosphorylation of ZNHIT1</li><li>S->A at 124: No change in the in vitro MAPK14/MAPK11-induced phosphorylation level of ZNHIT1</li></ul>	phosphorylation	GO:0016310					<li>Q24JY4</li><li>Q95NE7</li><li>O02812</li><li>Q15759</li><li>O43257</li><li>Q16539</li><li>O62618</li>		1
O43283	9175	<ul><li>K->A at 195: Kinase inactive. Fails to activate NF-kappa-B</li></ul>									1
O43294	7041	<ul><li>Y->F at 60: Prevents phosphorylation by FAK2 and FYN. Prevents interaction with CSK</li><li>FLQLF->ALQAA at 338-342: Loss of interaction with AR; when associated with 456-A--A-460</li><li>C->S at 369: Loss of AR coactivation; when associated with S-372</li><li>C->S at 372: Loss of AR coactivation; when associated with S-369</li><li>H->S at 428: Loss of AR coactivation; when associated wit…	phosphorylation	GO:0016310					<li>Q05876</li><li>P41239</li><li>Q0VBZ0</li><li>Q14289</li><li>P41240</li><li>P06241</li><li>P27446</li>		1
O43318	6885	<ul><li>K->W at 63: Loss of kinase activity</li></ul>			kinase activity	GO:0016301					1
O43353	8767	<ul><li>K->A at 47: Abolishes kinase activity</li><li>K->M at 47: Reduces FAS-mediated apoptosis</li><li>D->N at 146: Abolishes kinase activity</li></ul>	apoptosis	GO:0006915	kinase activity	GO:0016301			<li>O77736</li><li>Q9TSN4</li><li>P12276</li><li>P49327</li><li>Q9BDN4</li><li>P36189</li><li>P29251</li><li>P63103</li><li>P51867</li><li>Q9BDN0</li><li>P08757</li><li>P25445</li><li>Q9BDP2</li>		1
O43432	8672	<ul><li>R->D at 756: Reduces binding to EIF4A; when associated with D-759 and D-764</li><li>R->D at 759: Reduces binding to EIF4A; when associated with D-756 and D-764</li><li>K->D at 764: Reduces binding to EIF4A; when associated with D-756 and D-759</li><li>R->D at 814: Reduces binding to EIF4A; when associated with D-820</li><li>K->D at 820: Reduces binding to EIF4A; when associated with D-814…			binding	GO:0005488			Q02748		1
O43447	10465	<ul><li>W->F at 133: Abolishes inhibition by cyclosporin A</li></ul>									1
O43462	51360	<ul><li>H->F at 171: Loss of activity</li><li>E->A,Q at 172: Loss of activity</li><li>E->D at 172: Partial loss of activity</li><li>H->F at 175: Loss of activity</li><li>D->N at 467: Loss of activity</li></ul>									1
O43463	6839	<ul><li>W->A at 64: Abolishes methyltransferase activity</li><li>Y->A at 67: Abolishes methyltransferase activity</li><li>H->R at 320: Strongly increases methylation of histone H3</li><li>H->L,K at 324: Abolishes methylation of histone H3</li><li>C->A at 326: Abolishes methylation of histone H3</li></ul>							<li>P61835</li><li>P61834</li><li>Q9P427</li><li>P61833</li><li>Q98RY4</li><li>P61832</li><li>P03588</li><li>P61831</li><li>P03589</li><li>P61830</li><li>P83864</li><li>P07041</li><li>P90543</li><li>P02299</li><li>P28726</li><li>P08437</li><li>Q757N1</li><li>P61836</li><li>P50564</li><li>Q00020</li><li>Q83270</li><li>P28931</li><li>P06011</li><li>Q06196</li><li>P08898</li><li>Q9HDN1</li><li>P2012…		1
O43464	27429	<ul><li>A->M at 134: Loss of interaction with XIAP. Loss of inhibition of XIAP activity</li><li>S->A at 306: Loss of protease activity</li></ul>							<li>P19028</li><li>Q9QBZ5</li><li>P24107</li><li>Q9QBZ1</li><li>Q79666</li><li>P15833</li><li>P03362</li><li>P18042</li><li>Q8AII1</li><li>P03363</li><li>P04024</li><li>P04023</li><li>P10978</li><li>O93215</li><li>P26810</li><li>Q1A249</li><li>P03356</li><li>P03355</li><li>O41798</li><li>P20892</li><li>Q9Y6I0</li><li>P10210</li><li>Q9QBY3</li><li>P03353</li><li>P16901</li><li>Q74120</li><li>Q09SZ…		1
O43493	10618	<ul><li>Y->A at 430: Loss of relocalization to the trans-Golgi</li></ul>									1
O43504	10542	<ul><li>T->A at 12: No change</li><li>T->A at 36: No interaction with XABX14-154 (truncated form of HBX)</li></ul>									1
O43524	2309	<ul><li>T->A at 32: Abolishes YWHAZ-binding; when associated with A-253. Exclusively nuclear, induces transcription and promotes apoptosis; when associated with A-253 and A-315</li><li>S->A at 209: Impairs nuclear translocation upon oxidative stress</li><li>K->A at 242: Slightly decreases DNA affinity</li><li>K->A at 245: Decreases DNA affinity</li><li>S->A at 253: Abolishes YWHAZ-binding; when a…	<li>apoptosis</li><li>transcription</li>	<li>GO:0006915</li><li>GO:0006350</li>	binding	GO:0005488			<li>P63103</li><li>P29361</li><li>Q5ZKC9</li><li>Q5R651</li><li>P63104</li>		1
O43525	3786	<ul><li>G->S at 318: >50% Reduction of wt heteromeric current; ratio of 1</li></ul>									1
O43526	3785	<ul><li>S->E at 52: 40% increase in potassium current amplitude. Ratio of 1</li><li>S->Q at 52: Decrease of PKA stimulation. Ratio of 1</li><li>G->S at 279: More than 50% reduction of wt heteromeric current. Ratio of 1</li></ul>			PKA	GO:0004691					1
O43529	9486	<ul><li>K->A at 128: Loss of function</li><li>K->R at 128: Induces a reduction in enzyme activity</li><li>R->A,K at 189: Loss of function</li><li>D->A at 190: Loss of function</li><li>D->E at 190: Induces a mild reduction in enzyme activity</li><li>P->A,G at 191: Loss of function</li><li>S->A,T at 197: Loss of function</li></ul>									1
O43541	4091	<ul><li>S->A at 435: Loss of phosphorylation</li><li>G->S at 471: Loss of interaction with SMAD1 and BMP-receptor</li><li>Missing at 478-496: Loss of interaction with SMAD1</li></ul>	phosphorylation	GO:0016310					<li>Q1JQA2</li><li>P35855</li><li>Q15797</li><li>Q9I962</li>		1
O43561	27040	<ul><li>C->A at 26: Reduces palmitoylation; abolishes localization to lipid rafts</li><li>C->A at 29: Reduces palmitoylation; impairs localization to lipid rafts</li><li>Y->F at 161: Abolishes interaction with PLCG1</li><li>Y->F at 200: Abolishes interaction with GRB2 and PIK3R1; when associated with F-220</li><li>Y->F at 220: Abolishes interaction with GRB2 and PIK3R1; when associated with F-200…	localization	GO:0051179			lipid rafts	GO:0045121	<li>P27986</li><li>Q5R4J7</li><li>Q07883</li><li>P62993</li><li>P23727</li><li>P08487</li><li>P19174</li>		1
O43586	9051	<ul><li>W->A at 232: Abolishes binding to MEFV</li><li>Y->F at 345: Decreases binding to MEFV</li></ul>			binding	GO:0005488			O15553		1
O43592	11260	<ul><li>RKQLK->AAQLA at 405-409: Abolishes binding to tRNA. Does not abolish shuttling behavior</li><li>KVRSR->AVRSA at 539-543: Does not abolish binding to tRNA. Does not abolish shuttling behavior</li><li>LFSRF->AFSRA at 547-551: Does not abolish binding to tRNA. Does not abolish shuttling behavior</li><li>FSRFV->ASRFA at 548-552: Does not abolish binding to tRNA. Does not abolish shuttling beh…	behavior	GO:0007610	<li>binding</li><li>tRNA</li>	<li>GO:0005488</li><li>GO:0030533</li>					1
O43617	27095	<ul><li>C->S at 68: Loss of palmitoylation</li></ul>									1
O43639	8440	<ul><li>W->K at 148: Abolishes interaction with DOCK1</li><li>W->K at 234: Abolishes interaction with DOCK1</li></ul>							Q14185		1
O43663	9055	<ul><li>T->A at 470: No effect. Reduces in vitro cyclin E-CDK2 phosphorylation and causes extensive bundling of microtubules to the mitotic spindle; when associated with A-481</li><li>T->A at 481: No effect. Reduces in vitro cyclin E-CDK2 phosphorylation and causes extensive bundling of microtubules to the mitotic spindle; when associated with A-470</li></ul>	phosphorylation	GO:0016310			<li>microtubules</li><li>spindle</li>	<li>GO:0005874</li><li>GO:0005819</li>	<li>P04961</li><li>P22177</li><li>O16852</li><li>Q00268</li><li>Q00265</li><li>P24314</li><li>P61074</li><li>P24941</li><li>O55076</li><li>P17070</li><li>P48963</li><li>Q5E9Y0</li><li>P43450</li><li>P17917</li><li>P18248</li><li>P31008</li><li>P17918</li><li>P53358</li><li>O01377</li><li>P12004</li>		1
O43719	27336	<ul><li>Y->D at 136: Loss of interaction with U snRNPs</li></ul>					snRNPs	GO:0030532			1
O43808	10478	<ul><li>LMF->KKK at 283-285: Impairs interaction with PEX19</li><li>EK->LL at 289-290: Impairs interaction with PEX19</li><li>KR->EE at 302-303: No effect on interaction with PEX19</li></ul>							<li>P40855</li><li>Q60415</li><li>Q3SZD1</li><li>Q5R7U2</li><li>Q07418</li>		1
O43809	11051	<ul><li>K->R at 23: Abolishes acetylation</li><li>K->R at 29: No effect on acetylation</li></ul>									1
O43918	326	<ul><li>C->P at 302: Reduces transcription activation</li><li>C->P at 437: Reduces transcription activation</li></ul>	transcription	GO:0006350							1
O60216	5885	<ul><li>R->A at 172: Abolishes first cleavage by ESPL1</li><li>D->A at 279: Abolishes cleavage by caspase-3</li><li>R->A at 450: Abolishes second cleavage by ESPL1</li></ul>							Q14674		1
O60229	8997	<ul><li>K->A at 2712: Loss of autophosphorylation</li></ul>	autophosphorylation	GO:0046777							1
O60239	9467	<ul><li>L->A at 347: Loss of phosphorylation and binding by phospho-JNK; when associated with A-349</li><li>L->A at 349: Loss of phosphorylation and binding by phospho-JNK; when associated with A-347</li><li>L->A at 434: No change of phosphorylation or binding by phospho-JNK; when associated with A-436</li><li>L->A at 436: No change of phosphorylation or binding by phospho-JNK; when associated wi…	phosphorylation	GO:0016310	binding	GO:0005488			<li>Q966Y3</li><li>P92208</li>		1
O60260	5071	<ul><li>C->S at 332: Impairs folding of IBR domain</li><li>C->A at 337: Impairs the ability to ubiquitinate SNCAIP</li><li>C->S at 365: Impairs protein folding</li><li>C->R at 418: Fails to ubiquitinate SYT11. Does not loose ability to bind SYT11</li><li>C->A at 421: Impairs the ability to ubiquitinate SNCAIP</li><li>C->A at 431: Impairs the ability to ubiquitinate SNCAIP</li></ul>	protein folding	GO:0006457					<li>Q9Y6H5</li><li>Q9BT88</li>		1
O60264	8467	<ul><li>K->R at 211: Loss of ATP hydrolysis and no association of the SMARCA5/cohesin/NuRD complex with chromatin</li></ul>	ATP hydrolysis	GO:0006200			chromatin	GO:0000785	<li>Q06851</li><li>O60264</li>		1
O60285	9891	<ul><li>T->A at 211: Prevents phosphorylation and activation by STK11 complex</li><li>S->A at 600: No phosphorylation</li></ul>	phosphorylation	GO:0016310					<li>Q15831</li><li>Q0GGW5</li>		1
O60337	10299	<ul><li>C->A at 9: Abolishes auto-ubiquitination</li></ul>									1
O60341	23028	<ul><li>N->A at 535: Strongly reduces demethylase activity</li><li>H->A at 564: Strongly reduces demethylase activity</li><li>K->A at 661: Abolishes histone demethylase activity</li><li>Y->A at 761: Strongly reduces demethylase activity</li></ul>							Q9UBB5		1
O60346	23239	<ul><li>Missing at 1715-1717: Loss of function in vivo, but does not abolishes intrinsic phosphatase activity</li></ul>							<li>Q5X1E5</li><li>Q7M7K5</li><li>Q7MAZ9</li><li>Q8XBL4</li><li>Q88A53</li><li>Q5P3T0</li><li>Q7MBF4</li><li>Q8Z3M9</li><li>Q5PC82</li><li>Q5ZRX9</li><li>Q821A6</li><li>Q87SK9</li><li>Q9JZ88</li><li>Q9CP21</li><li>Q82U82</li><li>Q9I5V3</li><li>Q5F8K9</li><li>Q63YC3</li><li>Q8Y395</li><li>Q6LV05</li><li>Q8ZLY4</li><li>Q6FA38</li><li>Q9PDL7</li><li>Q62EU1</li><li>Q9JUB2</li><li>Q5WT58</li><li>Q665U…		1
O60504	10174	<ul><li>W->F at 649: Loss of SOS-binding ability</li><li>Y->V at 667: Loss of SOS-binding ability</li></ul>			binding	GO:0005488					1
O60516	8637	<ul><li>Y->A at 40: Loss of interaction with EIF4E</li><li>L->A at 45: Loss of interaction with EIF4E</li></ul>							<li>Q9P974</li><li>P63074</li><li>Q9P975</li><li>Q9N0T5</li><li>P29338</li><li>P48598</li><li>Q75AV8</li><li>P06730</li><li>P48597</li><li>O77210</li><li>P07260</li><li>Q5UQG4</li><li>Q9PW28</li><li>P63073</li>		1
O60563	904	<ul><li>C->Y at 261: Loss of HIV-1 Tat transactivation</li></ul>									1
O60566	701	<ul><li>D->E at 579: Abolishes the cleavage by caspase-3</li><li>D->E at 610: Abolishes the cleavage by caspase-3</li><li>K->A at 795: Does not abolish the capacity to inhibit APC/CDC20</li><li>K->R at 795: Inhibits kinase activity</li></ul>			kinase activity	GO:0016301			<li>P25054</li><li>Q12834</li><li>P26309</li>		1
O60573	9470	<ul><li>W->A at 63: Unable to bind capped mRNA</li><li>W->A at 95: Ability to bind capped mRNA reduced to 40% of wild-type</li><li>WED->FAA at 124-126: Unable to bind capped mRNA</li><li>W->A at 124: Ability to bind capped mRNA reduced to less than 10% of wild-type</li><li>W->F at 124: Ability to bind capped mRNA reduced to 13% of wild-type</li><li>E->A at 125: Ability to bind capped mRNA reduced…									1
O60583	905	<ul><li>N->C at 260: Activation of HIV-1 Tat function</li></ul>									1
O60603	7097	<ul><li>N->S at 114: Prevents addition of N-glycans. Reduces secretion of the N-terminal ectodomain</li><li>N->D at 199: Prevents addition of N-glycans. Reduces secretion of the N-terminal ectodomain</li><li>T->A at 416: Prevents addition of N-glycans. Reduces secretion of the N-terminal ectodomain</li><li>N->D at 442: Prevents addition of N-glycans. Prevents secretion of the N-terminal ectodomai…	secretion	GO:0046903					Q99836		1
O60671	5810	<ul><li>SLLKPSTK->AAAAA at 226-233: Abolishes association of the 9-1-1 complex with RAD17</li></ul>							<li>Q9MBA3</li><li>P48581</li><li>Q758W7</li><li>Q5R652</li><li>Q9XT62</li><li>O75943</li>		1
O60759	9595	<ul><li>K->E at 82: No membrane-association. No change in the binding to CYTH1; when associated with A-90 and A-92</li><li>F->A at 90: No membrane-association. No change in the binding to CYTH1; when associated with E-82 and A-92</li><li>I->A at 92: No membrane-association. No change in the binding to CYTH1; when associated with E-82 and A-90</li></ul>			binding	GO:0005488	membrane	GO:0016020			1
O60763	8615	<ul><li>S->A at 942: Loss of phosphorylation</li></ul>	phosphorylation	GO:0016310							1
O60828	10084	<ul><li>W->A at 52: Enhances activity. Reduces activity; when associated with A-75. Markedly reduced activity; when associated with A-64; A-65 and A-66. Abolishes activity; when associated with A-64; A-65; A-66 and A-75</li><li>Y->A at 64: No effect on activity; when associated with A-65 and A-66. Markedly reduced activity; when associated with A-52; A-65 and A-66. Abolishes activity; when associ…									1
O60841	9669	<ul><li>V->G at 640: Loss of activity in vivo. Retains full activity in vitro</li><li>H->E at 706: Loss of activity; both in vivo and in vitro</li><li>H->Q at 706: Loss of activity in vivo. Partial activity in vitro</li><li>D->N at 759: Loss of activity; both in vivo and in vitro</li></ul>									1
O60869	8721	<ul><li>T->D at 40: Loss of interaction with CALM; when associated with D-58; D-91 and D-111</li><li>T->D at 58: Loss of interaction with CALM; when associated with D-40; D-91 and D-111</li><li>T->D at 65: No effect on CALM-binding. No effect; when associated with D-74</li><li>T->D at 74: No effect on CALM-binding. No effect; when associated with D-65</li><li>S->A at 87: No effect on CALM-binding…			binding	GO:0005488			<li>Q12731</li><li>O29874</li><li>P58178</li><li>P58177</li><li>Q57930</li><li>Q8TX38</li><li>Q8ZVR0</li><li>O27664</li><li>P53360</li><li>Q9P9I9</li><li>P13393</li><li>O43133</li><li>Q9V024</li><li>O23894</li><li>Q92117</li><li>P62144</li><li>Q92146</li><li>P26354</li><li>P26355</li><li>Q5RAD2</li><li>Q971V3</li><li>Q9YAT1</li><li>P93348</li><li>Q42808</li><li>P62001</li><li>P62000</li><li>P6214…		1
O60870	22944	<ul><li>K->E at 302: Significant reduction of RNA-binding activity</li><li>K->E at 391: Significant reduction of RNA-binding activity</li></ul>			RNA-binding	GO:0003723					1
O60880	4068	<ul><li>R->Q at 32: Strongly reduced affinity for SLAMF1</li></ul>							<li>Q95MM9</li><li>Q13291</li>		1
O60934	4683	<ul><li>R->A at 28: Disrupts nuclear foci formation and block phosphorylation in response to ionizing radiation</li><li>H->A at 45: Disrupts nuclear foci formation and block phosphorylation in response to ionizing radiation</li><li>GG->EE at 136-137: Disrupts nuclear foci formation and block phosphorylation in response to ionizing radiation</li><li>Y->A at 176: Disrupts nuclear foci formation and…	phosphorylation	GO:0016310	binding	GO:0005488			<li>Q13315</li><li>Q6PQD5</li><li>P52292</li><li>Q9M3G7</li>		1
O60942	8732	<ul><li>K->A at 294: Loss of GTase activity</li><li>R->A at 299: Loss of GTase activity</li><li>E->A at 345: Loss of GTase activity</li><li>K->A at 458: Loss of GTase activity</li><li>K->A at 460: Loss of GTase activity</li></ul>							<li>Q80DX6</li><li>P25950</li><li>P32094</li><li>Q6FQ31</li><li>Q17607</li><li>Q5UQX1</li><li>O57209</li><li>Q9J584</li><li>P78587</li><li>Q9JFA8</li><li>Q01159</li><li>Q6BT58</li><li>P33057</li><li>Q8V2R8</li><li>Q6C783</li><li>Q6CWR0</li><li>P20979</li><li>O55236</li><li>P40997</li><li>Q775U0</li><li>Q755D0</li><li>Q7SB53</li><li>Q8QMV9</li><li>O60942</li><li>P04298</li>		1
O75030	4286	<ul><li>K->R at 289: Loss of sumoylation; when associated with R-423</li><li>S->A,P at 405: Loss of phosphorylation and function</li><li>K->R at 423: Loss of sumoylation; when associated with R-289</li></ul>	<li>phosphorylation</li><li>sumoylation</li>	<li>GO:0016310</li><li>GO:0016925</li>							1
O75077	8745	<ul><li>E->A at 566: Significantly lower of adhesion-promoting activity</li></ul>									1
O75081	863	<ul><li>V->P,A at 494: Loss of interaction with PRKAR2A</li></ul>							<li>P13861</li><li>P05207</li><li>P00515</li>		1
O75150	9810	<ul><li>L->S at 109: Abolishes interaction with RB1</li><li>C->M at 111: Abolishes interaction with RB1</li><li>E->Q at 113: Abolishes interaction with RB1</li></ul>							P06400		1
O75164	9682	<ul><li>G->A at 133: Abolishes histone demethylase activity; when associated with A-138</li><li>G->A at 138: Abolishes histone demethylase activity; when associated with A-138</li><li>G->A at 165: Abolishes histone demethylase activity; when associated with A-165</li><li>G->A at 170: Abolishes histone demethylase activity; when associated with A-165</li><li>H->A at 188: Abolishes histone demethyl…			binding	GO:0005488			Q9UBB5		1
O75192	8800	<ul><li>N->D at 9: No effect on peroxisomal location</li><li>KLK->SLS at 243-245: No effect on peroxisomal location</li></ul>									1
O75223	79017	<ul><li>G->A at 23: Marked decrease in catalytic efficiency</li><li>E->A,Q at 98: Abolishes activity without altering structure</li><li>Y->F at 105: Marked decrease in catalytic efficiency and specific activity</li><li>Y->F at 125: Little or no change in reaction kinetics</li></ul>									1
O75319	8446	<ul><li>C->S at 152: Loss of activity. No effect in RNA-binding</li></ul>			RNA-binding	GO:0003723					1
O75340	10016	<ul><li>E->A at 47: Loss of interaction with SEC31A and loss of localization to the endoplasmic reticulum; when associated with A-114</li><li>E->A at 114: Loss of interaction with SEC31A and loss if localization to the endoplasmic reticulum; when associated with A-47</li></ul>	localization	GO:0051179			endoplasmic reticulum	GO:0005783			1
O75351	9525	<ul><li>A->D at 15: Reduces HIV-1 release 2-fold</li><li>A->D at 15: Reducews HIV-1 release 10-fold; when associated with D-66</li><li>L->D at 66: Reduces HIV-1 release 3-fold</li><li>L->D at 66: Reducews HIV-1 release 10-fold; when associated with D-15</li><li>WL->AA at 208-209: Strongly impairs HIV-1 release</li><li>G->A at 210: Impairs HIV-1 release</li><li>E->Q at 235: Defective in vacuolar p…							Q06263		1
O75355	956	<ul><li>R->G at 67: Increase of activity</li><li>R->A at 143: Loss of activity</li><li>R->K at 143: Increase of activity</li><li>R->N at 146: No effect</li><li>R->P at 146: Increase of ATPase activity, decrease of ADPase activity</li><li>R->T at 146: Increase of activity</li><li>E->D at 182: Complete loss of activity</li><li>E->Q at 182: Complete loss of activity</li><li>W->A at 187: Complete los…	ATP hydrolysis	GO:0006200	ATPase activity	GO:0016887			<li>P40009</li><li>P80595</li><li>P50635</li>		1
O75365	100131062	<ul><li>C->A at 49: No effect on enzymatic activity</li><li>D->A at 71: No effect on enzymatic activity</li><li>D->A at 72: Abolishes enzymatic activity</li><li>C->A,S at 104: 95% loss of enzymatic activity</li><li>C->S at 104: Reduces migration-promoting activity</li><li>A->S at 111: Enhances catalytic activity</li></ul>			catalytic activity	GO:0003824					1
O75398	10522	<ul><li>Y->Q at 215: Reduces transcription activation</li><li>R->A at 226: Reduces transcription activation</li><li>R->A at 246: Reduces transcription activation</li><li>K->A at 250: Abolishes DNA-binding</li><li>W->Q at 252: Abolishes DNA-binding</li><li>K->A at 253: Abolishes DNA-binding</li><li>R->T at 302: Abolishes nuclear localization</li><li>K->T at 304: Abolishes nuclear localization</li>…	<li>localization</li><li>transcription</li>	<li>GO:0051179</li><li>GO:0006350</li>	DNA-binding	GO:0003677					1
O75436	9559	<ul><li>IM->DD at 235-236: Abolishes interaction with VPS35 and endosomal subcellular location</li></ul>							<li>P34110</li><li>Q96QK1</li><li>Q2HJG5</li>		1
O75449	11104	<ul><li>K->A at 255: Abolishes ATP dependent microtubule severing activity and localization to spindle poles</li><li>D->N at 308: Abolishes ATP dependent microtubule severing activity and localization to spindle poles; when associated with N-309</li><li>E->N at 309: Abolishes ATP dependent microtubule severing activity and localization to spindle poles; when associated with N-308</li></ul>	localization	GO:0051179			<li>spindle poles</li><li>microtubule</li>	<li>GO:0000922</li><li>GO:0005874</li>			1
O75460	2081	<ul><li>C->S at 109: No effect on dimerization</li><li>C->S at 148: No effect on dimerization. Weakens dimer; when associated with S-148</li><li>C->S at 332: No effect on dimerization. Weakens dimer; when associated with S-332</li><li>K->A at 599: Loss of autophosphorylation and of endoribonuclease activity. Inhibition of growth arrest</li></ul>	autophosphorylation	GO:0046777					<li>O75460</li><li>Q9EQY0</li><li>Q9Z2E3</li><li>Q76MJ5</li><li>P32361</li><li>Q09499</li>		1
O75461	1876	<ul><li>L->E at 68: Reduction in repressor activity, little effect on S-phase entry</li></ul>	S-phase	GO:0051320							1
O75475	11168	<ul><li>I->A at 365: Loss of interaction with human HIV-1 integrase</li><li>D->A,N at 366: Loss of interaction with human HIV-1 integrase</li><li>F->A at 406: Loss of interaction with human HIV-1 integrase</li><li>V->A at 408: Reduced interaction with human HIV-1 integrase</li></ul>									1
O75506	3281	<ul><li>V->K at 16: Loss of interaction with HSF1; in association with K-19</li><li>L->K at 19: Loss of interaction with HSF1; in association with K-16</li><li>I->K at 45: Loss of interaction with HSF1; in association with K-48</li><li>L->K at 48: Loss of interaction with HSF1; in association with K-45</li></ul>							<li>Q08DJ8</li><li>P41151</li><li>P38529</li><li>P10961</li><li>Q00613</li>		1
O75525	10656	<ul><li>Missing at 212-251: Complete loss of SIAH1-mediated degradation</li><li>Missing at 327-346: Complete loss of nuclear sublocalization</li></ul>							Q8IUQ4		1
O75530	8726	<ul><li>I->N at 193: Impairs interaction with EZH2</li><li>L->P at 196: Impairs interaction with EZH2</li><li>ST->AA at 300-301: Impairs interaction with the matrix protein MA of HIV-1</li><li>HRNY->AAAA at 305-308: Impairs interaction with the matrix protein MA of HIV-1</li></ul>							<li>P04876</li><li>P06166</li><li>P13844</li><li>P19718</li><li>P30026</li><li>P22046</li><li>P29990</li><li>P29991</li><li>P04888</li><li>Q88428</li><li>P09732</li><li>P25223</li><li>P25224</li><li>P03419</li><li>P25058</li><li>P41358</li><li>Q15910</li><li>P18356</li><li>P03344</li><li>P06503</li><li>P06502</li><li>P32886</li><li>Q9YRV3</li><li>P52637</li><li>P03426</li><li>P12446</li><li>P3103…		1
O75531	8815	<ul><li>S->A at 4: Complete loss of phosphorylation</li><li>S->E at 4: Complete loss of phosphorylation and mislocalization of EMD in nucleus</li><li>K->A at 6: Complete loss of LEMD3/MAN1 and histone H1/H3 binding</li><li>K->E at 6: Complete loss of dsDNA and LEMD3/MAN1 binding</li><li>R->A at 8: Enhances histone H1/H3 binding</li><li>R->E at 8: Complete loss of LEMD3/MAN1 binding</li><li>D->A a…	phosphorylation	GO:0016310	binding	GO:0005488	nucleus	GO:0005634	<li>P06350</li><li>Q9HFU4</li><li>P12305</li><li>P08283</li><li>P23444</li><li>P09426</li><li>P02255</li><li>Q9UV33</li><li>Q9P8F8</li><li>Q8J0U2</li><li>P09987</li><li>P15868</li><li>P21895</li><li>Q9M5W4</li><li>P10156</li><li>P50402</li><li>P84408</li><li>P17268</li><li>Q75C22</li><li>P37218</li><li>P54671</li><li>P27806</li><li>P35060</li><li>P02254</li><li>Q9Y2U8</li><li>P53551</li><li>Q6FJX…		1
O75533	23451	<ul><li>T->A at 223: No effect on interaction with PPP1R8</li><li>T->A at 227: No effect on interaction with PPP1R8</li><li>T->A at 235: No effect on interaction with PPP1R8</li><li>T->A at 244: Slight inhibition of interaction with PPP1R8</li><li>T->A at 248: Slight inhibition of interaction with PPP1R8</li><li>T->A at 257: No effect on interaction with PPP1R8</li><li>T->A at 261: Slight inhibit…							<li>Q12972</li><li>Q28147</li>		1
O75582	9252	<ul><li>D->A at 195: Loss of kinase activity</li><li>S->A at 212: Inactives the N-terminal kinase domain</li><li>S->A at 360: Decreases kinase activity by 60% in response to PMA and UV-C</li><li>S->A at 376: Loss of kinase activity, and decreases the phosphorylation of S-360 and T-581</li><li>D->A at 565: Loss of kinase activity</li><li>T->A at 581: Loss of kinase activity, and blocks phosphoryla…	phosphorylation	GO:0016310	kinase activity	GO:0016301					1
O75593	8928	<ul><li>H->R at 83: Loss of activity</li></ul>									1
O75628	28954	<ul><li>T->N at 94: No endothelial cell sprouting</li></ul>									1
O75648	55687	<ul><li>D->A at 16: Loss of activity</li></ul>									1
O75689	11033	<ul><li>C->A at 21: Loss of GTPase-activating activity</li><li>C->A at 24: Loss of GTPase-activating activity</li><li>R->C at 149: 40-45% reduction in PtdInsP2 3-kinase dependent membrane localization. Almost complete loss of PtdInsP2 3-kinase dependent membrane localization; when associated with C-273</li><li>R->C at 273: 70% reduction in PtdInsP2 3-kinase dependent membrane localization. Almost…	localization	GO:0051179			membrane	GO:0016020			1
O75695	6102	<ul><li>G->A at 2: Loss of membrane association</li><li>C->S at 3: Targeting to internal membranes. Loss of targeting to the plasma membrane</li></ul>					<li>plasma membrane</li><li>membrane</li>	<li>GO:0005886</li><li>GO:0016020</li>			1
O75716	8576	<ul><li>G->A at 2: Loss of myristoylation</li><li>C->S at 6: Loss of palmitoylation</li><li>C->S at 8: Loss of palmitoylation</li></ul>									1
O75807	23645	<ul><li>KVRF->AAAA at 555-558: Reduces interaction with SMARCB1</li><li>VRF->ARA at 556-558: Impairs PP1 activation</li><li>R->K at 612: Reduces PP1-binding; when associated with K-614</li><li>R->K at 614: Reduces PP1-binding; when associated with K-612</li><li>R->D at 618: Reduces PP1-binding</li></ul>			binding	GO:0005488			<li>P80074</li><li>P48488</li><li>Q63447</li><li>Q12824</li><li>Q61041</li><li>P50391</li><li>P30366</li><li>P48487</li><li>P22198</li><li>O42467</li><li>Q5ZK40</li><li>Q5BIN2</li>		1
O75843	8906	<ul><li>L->G at 369: Greatly diminishes interaction with ubiquitin; when associated with G-372</li><li>A->G at 372: Greatly diminishes interaction with ubiquitin; when associated with G-369</li><li>A->G at 372: Greatly diminishes interaction with ubiquitin; when associated with G-376</li><li>S->G at 376: Greatly diminishes interaction with ubiquitin; when associated with G-372</li></ul>							<li>P69326</li><li>P08565</li><li>P69322</li><li>P69323</li><li>P69324</li><li>P69325</li><li>P68196</li><li>O46543</li><li>P68197</li><li>Q05550</li><li>P68198</li><li>P68199</li><li>P19848</li><li>P42739</li><li>P68195</li><li>Q867C2</li><li>P62991</li><li>P62990</li><li>P61863</li><li>P61864</li><li>P61862</li><li>Q867C4</li><li>Q867C3</li><li>P23398</li><li>P68204</li><li>P84589</li><li>Q865C…		1
O75884	10741	<ul><li>L->Q at 63: Loss of retinoblastoma protein binding</li></ul>			protein binding	GO:0005515					1
O75888	8741	<ul><li>RKRR->AKRA at 101-104: Abolishes proteolytic processing</li></ul>									1
O75900	8510	<ul><li>R->G at 78: Abolishes processing of soluble form</li></ul>									1
O75923	8291	<ul><li>V->D at 67: Reduces calcium-sensitive phospholipid binding and interaction with AHNAK and AHNAK2</li></ul>			phospholipid binding	GO:0005543			Q09666		1
O75925	8554	<ul><li>C->A,S at 351: Loss of UBE2I-binding; almost complete loss of promotion of TP53 sumoylation; no loss of SUMO1- and TP53-binding</li></ul>	sumoylation	GO:0016925	binding	GO:0005488			<li>Q2EF74</li><li>Q9TUB2</li><li>Q5R6J4</li><li>Q2EF73</li><li>P56423</li><li>P55857</li><li>P56424</li><li>O12946</li><li>P25035</li><li>Q5E9D1</li><li>O36006</li><li>Q64662</li><li>O57538</li><li>P63279</li><li>P10360</li><li>P61260</li><li>Q9MZD5</li><li>Q9W679</li><li>Q9W678</li><li>P13481</li><li>Q9TTA1</li><li>Q95330</li><li>O93379</li><li>P41685</li><li>Q8SPZ3</li><li>Q92143</li><li>P7982…		1
O75928	9063	<ul><li>C->S,A at 362: Loss of MDM2 and TP53 sumoylation and of autosumoylation; no loss of JUN- and TP53-binding</li><li>V->A at 467: Reduces affinity for SUMO1</li><li>V->A at 469: Abolishes binding to SUMO1</li><li>I->A at 470: Abolishes binding to SUMO1</li><li>L->A at 472: Abolishes binding to SUMO1</li><li>T->A at 473: Reduces affinity for SUMO1</li></ul>	sumoylation	GO:0016925	binding	GO:0005488			<li>Q2EF74</li><li>Q9TUB2</li><li>Q5R6J4</li><li>P56423</li><li>P55857</li><li>P56424</li><li>O12946</li><li>P05411</li><li>P25035</li><li>Q5E9D1</li><li>Q00987</li><li>O36006</li><li>Q64662</li><li>P56950</li><li>O57538</li><li>Q7YRZ8</li><li>P10360</li><li>P56951</li><li>P61260</li><li>Q9MZD5</li><li>O77627</li><li>Q9W679</li><li>Q9W678</li><li>P13481</li><li>Q9TTA1</li><li>P18870</li><li>Q9533…		1
O75943	5884	<ul><li>K->E at 143: Impairs phosphorylation on S-656. Abolishes interaction with the RAD1-RAD9-HUS1 complex; does not affect interaction with RFC3</li><li>K->G at 143: Impairs phosphorylation. Impairs interaction with DNA and the RAD1-RAD9-HUS1 complex; does not affect interaction with RFC3</li><li>S->A at 191: No effect on phosphorylation by ATR</li><li>S->A at 646: Reduces by 50% phosphorylati…	phosphorylation	GO:0016310					<li>P14737</li><li>P38629</li><li>Q6PQD5</li><li>P55043</li><li>P55042</li><li>O74111</li><li>Q5R7X9</li><li>P35249</li><li>Q9M3G7</li><li>P40339</li><li>P20848</li><li>Q13315</li><li>Q13535</li><li>P06777</li><li>Q2TBV1</li><li>O60921</li><li>Q9H6X2</li><li>Q9FKS4</li><li>O60671</li><li>P40938</li><li>Q9LKI5</li>		1
O75952	26256	<ul><li>T->A at 146: Does not affect phosphorylation</li><li>T->A at 151: Decreases phosphorylation. Abolishes phosphorylation; when associated with A-155</li><li>S->A at 154: Does not affect phosphorylation. Does not affect phosphorylation; when associated with A-159</li><li>S->A at 155: Decreases phosphorylation and interaction with GSK3B. Abolishes phosphorylation and decreases interaction wit…	phosphorylation	GO:0016310					<li>Q5YJC2</li><li>P49841</li>		1
O75962	7204	<ul><li>E->A at 1240: 50% decrease in nucleotide exchange activity</li><li>T->A at 1244: 40% decrease in nucleotide exchange activity</li><li>N->A at 1330: No change in nucleotide exchange activity</li><li>V->A at 1367: 90% decrease in nucleotide exchange activity</li><li>Q->A at 1368: 80% decrease in nucleotide exchange activity</li><li>R->A at 1369: 80% decrease in nucleotide exchange activity<…									1
O75969	10566	<ul><li>L->P at 131: Abolishes interaction with ROPN1</li></ul>									1
O75970	8777	<ul><li>GLGF->PSES at 147-150: Loss of interaction with CAMK2A</li></ul>							<li>Q5RCC4</li><li>Q9UQM7</li>		1
O75971	10302	<ul><li>L->A at 8: Reduced SNAPC4 binding in both the presence or absence of SNAPC1</li><li>L->A at 18: Minimal effect on SNAPC4 binding in the absence of SNAPC1. Reduced SNAPC4 binding in the presence of SNAPC1</li></ul>			binding	GO:0005488			<li>Q4R6W9</li><li>Q16533</li><li>Q5SXM2</li>		1
O76064	9025	<ul><li>R->A at 42: Abolishes interaction with ATM-phosphorylated MDC1</li><li>C->S at 403: Marked reduction of E2-dependent ubiquitination of histone H2A. Loss of UBE2E2- and UBE2N-binding. Loss of nuclear localization</li></ul>	localization	GO:0051179	<li>binding</li><li>E2</li>	<li>GO:0005488</li><li>GO:0004840</li>			<li>Q6PQD5</li><li>Q6WV67</li><li>Q6WV66</li><li>Q6WV69</li><li>Q8X132</li><li>O13413</li><li>Q9M531</li><li>P27325</li><li>O74268</li><li>P02264</li><li>Q6C4I6</li><li>P21896</li><li>Q767L8</li><li>Q8SSG3</li><li>Q6PV61</li><li>Q8I0T3</li><li>Q7YR40</li><li>P02269</li><li>P02268</li><li>P35061</li><li>Q14676</li><li>P59890</li><li>Q96LR5</li><li>Q9HGX4</li><li>P35066</li><li>Q2U5A8</li><li>P0227…		1
O76082	6584	<ul><li>M->R at 352: Loss of both carnitine and organic cation transport functionalities</li></ul>	organic cation transport	GO:0015695							1
O94759	7226	<ul><li>M->I at 1397: Only slight effect on activity</li></ul>									1
O94766	26229	<ul><li>C->A at 33: Loss of dimer formation and reduced activity</li><li>C->A at 301: Enzyme inactivation and loss of glycosylation</li></ul>									1
O94768	9262	<ul><li>K->A at 62: Loss of activity and of apoptotic function</li></ul>									1
O94782	7398	<ul><li>C->S at 90: Loss of catalytic activity including autolysis</li><li>GG->AA at 670-671: Loss of autolysis-mediated degradation upon UV irradiation. No effect on catalytic activity</li></ul>			catalytic activity	GO:0003824					1
O94810	8786	<ul><li>S->A at 245: Diminishes interaction with Gbeta5</li><li>W->F at 274: Diminishes interaction with Gbeta5</li></ul>							<li>O14775</li><li>Q6PNB6</li><li>P62881</li><li>Q5RDY7</li><li>Q80ZD0</li><li>P62882</li>		1
O94830	23259	<ul><li>S->A at 351: Abolishes phospholipase activity</li></ul>			phospholipase activity	GO:0004620					1
O94905	11160	<ul><li>N->Q at 106: Loss of glycosylation</li></ul>									1
O94985	22883	<ul><li>NP->AA at 913-914: Abolishes interaction with APBA2</li><li>Y->A at 918: No effect on APBA2-binding</li></ul>			binding	GO:0005488			<li>Q99767</li><li>Q5RD33</li>		1
O94992	10614	<ul><li>KHRR->ILAA at 152-155: Abolishes interaction with 7SK snRNA</li><li>RRR->AAA at 154-156: Abolishes interaction with 7SK snRNA</li><li>Y->D at 203: Abolishes interaction with P-TEFb; when associated with D-205</li><li>T->D at 205: Abolishes interaction with P-TEFb. Same effect; when associated with D-203</li><li>F->A,D,K at 208: Partial loss of function</li><li>Y->A,E at 271: Loss of funct…									1
O95071	51366	<ul><li>C->A at 2768: Loss of ubiquitin binding</li></ul>			binding	GO:0005488			<li>P69326</li><li>P08565</li><li>P69322</li><li>P69323</li><li>P69324</li><li>P69325</li><li>P68196</li><li>O46543</li><li>P68197</li><li>Q05550</li><li>P68198</li><li>P68199</li><li>P19848</li><li>P42739</li><li>P68195</li><li>Q867C2</li><li>P62991</li><li>P62990</li><li>P61863</li><li>P61864</li><li>P61862</li><li>Q867C4</li><li>Q867C3</li><li>P23398</li><li>P68204</li><li>P84589</li><li>Q865C…		1
O95140	9927	<ul><li>K->A,T at 109: Does not affect its ability to cluster mitochondria; when overexpressed</li><li>S->N at 110: Does not affect its ability to cluster mitochondria; when overexpressed</li><li>R->L at 259: Does not affect its ability to cluster mitochondria; when overexpressed</li><li>GGV->AAL at 622-624: Does not affect the targeting to mitochondrial outer membrane</li><li>GGV->RRE at 622-624…					mitochondrial outer membrane	GO:0005741			1
O95149	10073	<ul><li>R->A at 27: Abolishes interaction with KPNB1 and m3G-cap U1 snRNP import receptor activity</li><li>W->A at 107: Reduces binding to m3G-cap structure, interaction with XPO1 and snRNP import receptor activity</li><li>FRFYW->A at 203-207: Reduces binding to m3G-cap structure</li><li>W->A at 276: Reduces binding to m3G-cap structure, interaction with XPO1 and snRNP import receptor activity</l…			<li>binding</li><li>receptor activity</li>	<li>GO:0005488</li><li>GO:0004872</li>	snRNP	GO:0030532	<li>Q14974</li><li>O14980</li><li>P30822</li>		1
O95155	10277	<ul><li>D->A at 109: Abolishes cleavage by caspase-3 and caspase-7</li><li>D->A at 121: Abolishes cleavage by caspase-6. No effect on cleavage by granzyme B</li><li>D->A at 123: Abolishes cleavage by caspase-6 and granzyme B</li></ul>							P18291		1
O95159	7542	<ul><li>C->A at 27: Impairs the interaction with OLGA2/GM130 and cis-Golgi assembly</li><li>C->A at 53: Impairs the interaction with OLGA2/GM130 and cis-Golgi assembly</li></ul>							Q62225		1
O95237	9227	<ul><li>C->A,S at 161: Loss of activity</li><li>C->A at 168: Loss of activity</li><li>C->S at 168: Does not affect activity</li><li>C->A at 182: Does not affect activity</li><li>C->A at 208: Does not affect activity</li></ul>									1
O95251	11143	<ul><li>C->A at 371: No interaction with MCM2 and ORC1L</li></ul>							<li>Q58DC8</li><li>P33993</li><li>Q9JI69</li><li>Q13415</li><li>P49736</li><li>P29469</li>		1
O95267	10125	<ul><li>R->E at 271: Loss of function; prevents Ras activation</li><li>Y->F at 549: Loss of localization to the endoplasmic reticulum and the Golgi apparatus</li></ul>	localization	GO:0051179			<li>Golgi apparatus</li><li>endoplasmic reticulum</li>	<li>GO:0005794</li><li>GO:0005783</li>	<li>P03967</li><li>Q07152</li><li>P22126</li>		1
O95271	8658	<ul><li>H->A at 1184: Loss of activity; when associated with A-1291</li><li>E->A at 1291: Loss of activity; when associated with A-1184</li></ul>									1
O95278	7957	<ul><li>K->A at 87: Partial loss of phosphatase activity. Abolishes glycogen binding</li><li>D->A at 235: Loss of phosphatase activity. Does not affect glycogen binding</li><li>C->S at 266: Complete loss of phosphatase activity. Does not affect glycogen binding. Does not affect self-interaction. Increases the interaction with PPP1R5</li></ul>			binding	GO:0005488			<li>Q5X1E5</li><li>Q7M7K5</li><li>Q7MAZ9</li><li>Q8XBL4</li><li>Q88A53</li><li>Q5P3T0</li><li>Q7MBF4</li><li>Q8Z3M9</li><li>Q5PC82</li><li>Q5ZRX9</li><li>Q821A6</li><li>Q87SK9</li><li>Q9JZ88</li><li>Q9CP21</li><li>Q82U82</li><li>Q9I5V3</li><li>Q5F8K9</li><li>Q63YC3</li><li>Q8Y395</li><li>Q6LV05</li><li>Q8ZLY4</li><li>Q6FA38</li><li>Q9PDL7</li><li>Q62EU1</li><li>Q9JUB2</li><li>Q5WT58</li><li>Q665U…		1
O95297	9019	<ul><li>Y->F at 241: Significantly decreases phosphorylation. Complete loss of phosphorylation; when associated with F-263</li><li>Y->F at 263: Significantly decreases phosphorylation. Complete loss of phosphorylation; when associated with F-241</li></ul>	phosphorylation	GO:0016310							1
O95373	10527	<ul><li>K->A,D at 61: Lowered affinity for RanGTP-binding</li></ul>			binding	GO:0005488					1
O95391	10569	<ul><li>R->N at 116: Abolishes nuclear localization</li><li>K->N at 117: Abolishes nuclear localization</li><li>C->S at 120: Induces a cytoplasmic localization; when associated with S-123; G-128 and S-133</li><li>C->S at 123: Induces a cytoplasmic localization; when associated with S-120; G-128 and S-133</li><li>AM->VP at 125-126: Does not affect nuclear localization</li><li>H->G at 128: Induces …	localization	GO:0051179							1
O95394	5238	<ul><li>S->A at 64: Loss of activity</li><li>H->A at 65: Loss of activity</li><li>D->A,E at 278: Loss of activity</li><li>R->A,K at 281: Loss of activity</li></ul>									1
O95398	10411	<ul><li>L->W at 315: Abolishes activation of RAP1A</li><li>R->K at 321: Reduces activation of RAP1A</li><li>F->A,T at 342: Diminishes GEF activity dependence on cAMP concentration</li></ul>							<li>Q9NR83</li><li>Q6Q9I2</li><li>P62833</li><li>P62834</li>		1
O95405	9372	<ul><li>Y->A at 782: Diminishes complex formation with SMAD2</li><li>Y->E at 782: Diminishes complex formation with SMAD2</li><li>C->A at 783: Diminishes complex formation with SMAD2</li><li>C->E at 783: Diminishes complex formation with SMAD2</li><li>P->A at 788: Diminishes complex formation with SMAD2</li><li>P->E at 788: Diminishes complex formation with SMAD2</li><li>V->A at 805: Diminishes c…							<li>Q15796</li><li>Q1W668</li>		1
O95429	9530	<ul><li>E->A at 414: Reduces interaction with HSP70</li><li>D->A at 424: Abolishes interaction with HSP70</li><li>RK->AA at 438-439: Reduces interaction with HSP70</li><li>Q->A at 446: Abolishes interaction with HSP70</li></ul>							<li>P27541</li><li>Q8RB68</li><li>Q73GL7</li><li>P27542</li><li>Q6AMQ3</li><li>Q8DF66</li><li>Q71ZJ7</li><li>P56836</li><li>Q7NAU6</li><li>Q3IUI0</li><li>Q8RH05</li><li>Q6B8V2</li><li>Q92260</li><li>P19993</li><li>Q892R0</li><li>P69377</li><li>Q01100</li><li>Q3Z601</li><li>Q47HK2</li><li>Q9ZAD3</li><li>Q8YE76</li><li>Q39JC8</li><li>Q9HHB9</li><li>P69376</li><li>Q5QXL1</li><li>Q5YNI0</li><li>Q818E…		1
O95445	55937	<ul><li>N->Q at 135: Loss of glycosylation</li><li>N->Q at 148: No loss of glycosylation</li></ul>									1
O95453	5073	<ul><li>D->A at 28: Loss of function but does not abolish ability to bind RNA. Induces a decrease in degradation of mRNAs containing AREs</li><li>D->C at 28: Loss of function in the presence of Mg(2+) but not in the presence of Mn(2+), Zn(2+), Co(2+) or Cd(2+)</li><li>E->A at 30: Loss of function but does not abolish ability to bind RNA. Induces a decrease in degradation of mRNAs containing AREs<…									1
O95461	9215	<ul><li>DTD->NNN at 242-244: Loss of function, but does not abolish subcellular location</li><li>DQD->NNN at 334-336: Loss of function, but does not abolish subcellular location</li><li>DID->NNN at 563-565: Loss of function and abolishes subcellular location</li></ul>									1
O95470	8879	<ul><li>C->G at 218: Loss of activity</li><li>C->S at 317: Almost no activity</li><li>K->L at 353: Loss of activity</li></ul>									1
O95476	23399	<ul><li>D->N,E at 67: Abolishes phosphatase activity</li></ul>							<li>Q5X1E5</li><li>Q7M7K5</li><li>Q7MAZ9</li><li>Q8XBL4</li><li>Q88A53</li><li>Q5P3T0</li><li>Q7MBF4</li><li>Q8Z3M9</li><li>Q5PC82</li><li>Q5ZRX9</li><li>Q821A6</li><li>Q87SK9</li><li>Q9JZ88</li><li>Q9CP21</li><li>Q82U82</li><li>Q9I5V3</li><li>Q5F8K9</li><li>Q63YC3</li><li>Q8Y395</li><li>Q6LV05</li><li>Q8ZLY4</li><li>Q6FA38</li><li>Q9PDL7</li><li>Q62EU1</li><li>Q9JUB2</li><li>Q5WT58</li><li>Q665U…		1
O95613	5116	<ul><li>FR->AA at 3196-3197: Decrease in calmodulin binding</li><li>V->A at 3203: Decrease in calmodulin binding</li><li>RL->AA at 3208-3209: Decrease in calmodulin binding</li></ul>			binding	GO:0005488			<li>Q40302</li><li>Q8STF0</li><li>P04353</li><li>P41040</li><li>P04352</li><li>Q9GRJ1</li><li>P61860</li><li>P02594</li><li>P02595</li><li>P61861</li><li>P48976</li><li>O82018</li><li>P93171</li><li>P62184</li><li>P62144</li><li>P62145</li><li>Q5RAD2</li><li>P07463</li><li>P24044</li><li>P11121</li><li>P62149</li><li>P06787</li><li>O02367</li><li>Q6IT78</li><li>P05935</li><li>P05933</li><li>O1630…		1
O95628	4850	<ul><li>L->A,E at 16: Abolishes interaction with E2 ubiquitin ligases</li><li>C->A at 17: Abolishes interaction with E2 ubiquitin ligases</li><li>M->A at 18: Strongly reduces interaction with E2 ubiquitin ligases</li><li>C->R at 33: Abolishes interaction with E2 ubiquitin ligases</li><li>W->A at 42: Strongly reduces interaction with E2 ubiquitin ligases</li><li>R->A,E at 44: Strongly reduces inte…			E2	GO:0004840			<li>P69326</li><li>P08565</li><li>P69322</li><li>P69323</li><li>P69324</li><li>P69325</li><li>P68196</li><li>O46543</li><li>P68197</li><li>Q05550</li><li>P68198</li><li>P68199</li><li>P19848</li><li>P42739</li><li>P68195</li><li>Q867C2</li><li>P62991</li><li>P62990</li><li>P61863</li><li>P61864</li><li>P61862</li><li>Q867C4</li><li>Q867C3</li><li>P23398</li><li>P68204</li><li>P84589</li><li>Q865C…		1
O95630	10617	<ul><li>D->A at 348: Promotes accumulation of ubiquitin on endosomes, ablates enzymatic activity toward polyubiquitin substrate and allows ubiquitinated STAM stabilization</li></ul>					endosomes	GO:0005768	<li>P69326</li><li>P08565</li><li>P69322</li><li>P69323</li><li>P69324</li><li>P69325</li><li>P68196</li><li>O46543</li><li>P68197</li><li>Q05550</li><li>P68198</li><li>P68199</li><li>P19848</li><li>P42739</li><li>P68195</li><li>Q867C2</li><li>P62991</li><li>P62990</li><li>P61863</li><li>P61864</li><li>P61862</li><li>Q867C4</li><li>Q867C3</li><li>P23398</li><li>P68204</li><li>P84589</li><li>Q865C…		1
O95644	4772	<ul><li>S->A at 169: No effect on subcellular localization</li><li>S->A at 172: Partial nuclear translocation</li><li>S->A at 187: No effect on subcellular localization</li></ul>	localization	GO:0051179							1
O95684	11116	<ul><li>V->F at 74: Abolishes homodimerization and leads to aggregation</li></ul>									1
O95747	9943	<ul><li>K->A at 46: Loss of autophosphorylation and kinase activity</li><li>K->M at 46: Loss of RELT, RELL1 and RELL2 phosphorylation. Retention of some autophosphorylation activity may be due to complex formation with other endogenous kinases in the assay</li></ul>	<li>phosphorylation</li><li>autophosphorylation</li>	<li>GO:0016310</li><li>GO:0046777</li>	kinase activity	GO:0016301			<li>Q969Z4</li><li>Q9N092</li>		1
O95786	23586	<ul><li>T->I at 55: No IRF3 signaling activity; no effect on dsRNA binding</li><li>K->A at 270: No IRF3 signaling activity</li></ul>			binding	GO:0005488			<li>Q4JF28</li><li>Q764M6</li><li>Q90643</li><li>Q14653</li>		1
O95832	9076	<ul><li>I->M at 32: 90% loss of HCV infection susceptibility in cell culture</li><li>E->K at 48: No effect on HCV infection susceptibility in cell culture</li></ul>									1
O95835	9113	<ul><li>K->A at 734: Loss of kinase activity, autophosphorylation, increased ploidy, prolonged duration of mitosis and lack of p53 expression</li></ul>	<li>mitosis</li><li>autophosphorylation</li>	<li>GO:0007067</li><li>GO:0046777</li>	kinase activity	GO:0016301			<li>Q9W679</li><li>Q9TUB2</li><li>Q9W678</li><li>Q9TTA1</li><li>P02340</li><li>O93379</li><li>P19559</li><li>P56423</li><li>P19558</li><li>P56424</li><li>Q8SPZ3</li><li>O12946</li><li>Q92143</li><li>P79820</li><li>Q29537</li><li>P04637</li><li>Q42578</li><li>O09185</li><li>P79892</li><li>O57538</li><li>P61260</li><li>P10361</li>		1
O95866	80739	<ul><li>Y->F at 211: Loss of tyrosine phosphorylation and loss of interaction with PTPN6 and PTPN11</li><li>Y->F at 237: Reduced level of tyrosine phosphorylation and interaction with PTPN6 and PTPN11</li></ul>	phosphorylation	GO:0016310					<li>P29350</li><li>Q90687</li><li>Q06124</li>		1
O95881	51060	<ul><li>C->S at 66: Loss of oxidase activity</li><li>C->S at 69: Loss of oxidase activity</li></ul>									1
O95931	23492	<ul><li>K->A at 31: Loss of cellular lifespan extension</li><li>W->A at 32: Loss of cellular lifespan extension</li></ul>									1
O95983	53615	<ul><li>H->K at 30: No effect. Confers strong binding to methylated CpG (in vitro); when associated with Y-30</li><li>F->A at 34: Augments DNA binding activity, irrespective of DNA methylation</li><li>F->Y at 34: Confers weak binding to methylated CpG (in vitro). Confers strong binding to methylated CpG (in vitro); when associated with K-30</li></ul>	DNA methylation	GO:0006306	<li>binding</li><li>DNA binding</li>	<li>GO:0005488</li><li>GO:0003677</li>					1
O95989	11165	<ul><li>G->A,V at 50: Loss of function</li><li>G->A at 51: Loss of function</li><li>G->A,V at 52: Loss of function</li><li>E->Q at 66: Loss of function</li><li>E->Q at 70: Loss of function</li><li>G->A at 72: Loss of function</li><li>G->A at 75: Loss of function</li><li>G->A at 78: No effect</li><li>G->V at 78: Loss of function</li><li>G->A at 82: Loss of function</li><li>F->Y at 84: Induces a st…									1
O95997	9232	<ul><li>R->A at 61: Abolishes ubiquitination and subsequent degradation; when associated with A-64</li><li>L->A at 64: Abolishes ubiquitination and subsequent degradation; when associated with A-61</li><li>P->A at 163: Strongly reduces transforming capability; when associated with L-170; A-172 and L-173</li><li>S->A at 165: Abolishes phosphorylation</li><li>PSPP->LSAL at 170-173: Strongly reduces…	phosphorylation	GO:0016310							1
O95999	8915	<ul><li>L->A at 28: Abolishes cell death-inducing capability</li><li>L->A at 41: Abolishes cell death-inducing capability</li><li>L->Q at 41: Abolishes NF-kappa-B activation and homo/hetero-dimerization</li><li>I->A at 46: Abolishes cell death-inducing capability</li><li>L->A at 47: Abolishes cell death-inducing capability</li><li>E->A at 53: Abolishes cell death-inducing capability</li><li>I->A …	cell death	GO:0008219					Q9UDY8		1
O96017	11200	<ul><li>T->A at 68: Loss of activation and phosphorylation</li><li>D->A at 347: Loss of kinase activity</li><li>D->N at 368: Loss of autophosphorylation activity</li></ul>	<li>phosphorylation</li><li>autophosphorylation</li>	<li>GO:0016310</li><li>GO:0046777</li>	kinase activity	GO:0016301					1
O96020	9134	<ul><li>T->A at 392: Increase of steady state level</li></ul>									1
O97980	57824	<ul><li>E->A at 9: Decreased CTL recognition</li><li>E->A at 10: Decreased CTL recognition</li><li>K->A at 11: Complete loss of CTL recognition</li><li>R->A at 12: Complete loss of CTL recognition</li><li>G->A at 13: Complete loss of CTL recognition</li><li>S->A at 14: Complete loss of CTL recognition</li><li>L->A at 15: Complete loss of CTL recognition</li><li>H->A at 16: Complete loss of CTL re…							P41416		1
P00367	2746	<ul><li>S->A at 501: Reduces activity and inhibition by GTP</li><li>H->A at 507: Strongly reduces inhibition by GTP</li><li>R->A at 516: Abolishes activation by ADP</li></ul>							P02783		1
P00441	6647	<ul><li>C->S at 7: Enhances formation of fibrillar aggregates in the absence of bound zinc; when associated with S-58; S-112 and S-147</li><li>FG->EE at 51-52: Abolishes dimerization; when associated with Q-134</li><li>C->S at 58: Enhances formation of fibrillar aggregates in the absence of bound zinc; when associated with S-7; S-112 and S-147</li><li>H->A at 81: Loss of zinc binding and enhanced…			zinc binding	GO:0008270					1
P00533	1956	<ul><li>Y->F at 1016: 50% decrease in interaction with PIK3C2B. 65% decrease in interaction with PIK3C2B; when associated with F-1197. Abolishes interaction with PIK3C2B; when associated with F-1197 and F-1092</li><li>Y->F at 1092: No change in interaction with PIK3C2B. Abolishes interaction with PIK3C2B; when associated with F-1197 and F-1016</li><li>Y->F at 1110: No change in interaction with P…							O00750		1
P00749	5328	<ul><li>S->E at 158: Abolishes phosphorylation, proadhesive function and ability to induce chemotactic response; when associated with E-323</li><li>S->E at 323: Abolishes phosphorylation, proadhesive function and ability to induce chemotactic response; when associated with E-158</li></ul>	phosphorylation	GO:0016310							1
P00973	4938	<ul><li>D->A at 75: Loss of activity; when associated with A-77</li><li>D->A at 77: Loss of activity; when associated with A-75</li><li>C->A at 331: Loss of activity; when associated with A-332 and A-333</li><li>F->A at 332: Loss of activity; when associated with A-331 and A-333</li><li>K->A at 333: Loss of activity; when associated with A-331 and A-332</li></ul>									1
P01008	462	<ul><li>A->K at 414: Reduces interaction with thrombin by 99%</li><li>A->Q at 414: Reduces interaction with thrombin by 80%</li></ul>							P84122		1
P01009	5265	<ul><li>M->V at 382: Oxidation-resistant inhibitor of therapeutic importance</li></ul>									1
P01024	718	<ul><li>IL->RR at 1108-1109: Impaired binding of C3d to CR2; when associated with A-1163</li><li>N->A at 1163: Impaired binding of C3d to CR2; when associated with 1108-R-R-1109</li><li>N->R at 1163: Impaired binding of C3d to CR2</li></ul>			binding	GO:0005488			P20023		1
P01034	1471	<ul><li>A->S at 25: Shows a dual distribution to the Golgi apparatus and to the mitochondria</li></ul>					Golgi apparatus	GO:0005794			1
P01100	2353	<ul><li>K->R at 128: No change in sumoylation</li><li>K->R at 192: No change in sumoylation</li><li>T->D at 232: Decreased sumoylation levels</li><li>K->R at 265: Abolishes sumoylation. No change in nuclear location nor on protein stability. Increased AP1 transactivation activity when heterodimerized with cJUN</li><li>T->D at 325: No change in sumoylation levels</li><li>T->D at 331: No change in …	sumoylation	GO:0016925					<li>P50118</li><li>Q00859</li><li>Q8AX01</li><li>Q9C5X8</li><li>Q8AX00</li><li>Q8IU29</li><li>Q9VRA2</li><li>Q9N0E7</li><li>P27638</li><li>Q655R6</li><li>P10741</li><li>Q14CH1</li><li>Q96EN8</li><li>Q9ZTS2</li><li>Q21657</li><li>Q2UH11</li><li>P00540</li><li>Q29GM0</li><li>O77627</li><li>P17325</li><li>Q4WPE6</li><li>O42781</li><li>P10650</li><li>Q8AX02</li><li>Q41276</li><li>Q8QHF0</li><li>P0541…		1
P01111	4893	<ul><li>R->A at 164: Loss of GTP-binding activity</li></ul>			GTP-binding	GO:0005525					1
P01112	3265	<ul><li>S->N at 17: Dominant negative. Prevents PLCE1 EGF-induced recruitment to plasma membrane</li><li>N->G at 26: Loss of interaction with PLCE1; when associated with V-12</li><li>V->A at 29: No effect on interaction with PLCE1; when associated with V-12</li><li>Y->F at 32: Loss of interaction and recruitment to plasma membrane of PLCE1; when associated with V-12</li><li>P->G at 34: No effect …	autophosphorylation	GO:0046777	<li>GTPase activity</li><li>GTP-binding</li>	<li>GO:0003924</li><li>GO:0005525</li>	plasma membrane	GO:0005886	<li>Q9P212</li><li>Q9BEA0</li><li>P26224</li><li>P01132</li><li>P01133</li><li>Q95ND4</li><li>Q00968</li><li>P07522</li>		1
P01116	3845	<ul><li>R->A at 164: Loss of GTP-binding activity</li></ul>			GTP-binding	GO:0005525					1
P01236	5617	<ul><li>G->D,F,L,N,R,V, at 157: Inhibits signaling via PRLR; mutant PRL acts as PRLR antagonist</li></ul>							<li>Q8HXS1</li><li>Q3Y4G6</li><li>Q7ZZV3</li><li>P14676</li><li>O62781</li><li>P12420</li><li>P35395</li><li>P21993</li><li>P10765</li><li>P06879</li><li>Q28235</li><li>Q28318</li><li>P33090</li><li>P87495</li><li>Q28172</li><li>P33091</li><li>P55151</li><li>P33096</li><li>Q28632</li><li>Q9YGV6</li><li>P34181</li><li>P33089</li><li>O46561</li><li>P14787</li><li>P37884</li><li>Q6JTA8</li><li>P0123…		1
P01350	2520	<ul><li>A->D at 86: Small increase in ratio of gastrin-17 versus gastrin-34 production. No change in ratio of gastrin-17 versus gastrin-34 production; when associated with F-87</li><li>Y->F at 87: Small decrease in ratio of gastrin-17 versus gastrin-34 production. No change in ratio of gastrin-17 versus gastrin-34 production; when associated with D-86</li></ul>							<li>P01351</li><li>P01352</li><li>P01350</li><li>O02686</li><li>P04563</li><li>P04564</li><li>P55885</li><li>P01354</li><li>P01353</li><li>P48757</li>		1
P01375	7124	<ul><li>L->S at 105: Low activity</li><li>R->W at 108: Biologically inactive</li><li>L->F at 112: Biologically inactive</li><li>A->V at 160: Biologically inactive</li><li>S->F at 162: Biologically inactive</li><li>V->A,D at 167: Biologically inactive</li><li>E->K at 222: Biologically inactive</li></ul>									1
P01730	920	<ul><li>M->T at 432: No effect</li><li>S->A at 433: No effect</li><li>LL->AA at 438-439: Loss of Nef-induced CD4 down-modulation</li><li>S->L at 440: No effect</li><li>Missing at 457-458: Abolished interaction with SPG21 and induced T-cell activation</li></ul>	T-cell activation	GO:0042110					<li>Q9QBZ7</li><li>P20886</li><li>Q9QBZ3</li><li>O91087</li><li>P03406</li><li>P03404</li><li>P24103</li><li>Q75009</li><li>Q89842</li><li>Q77378</li><li>Q1A242</li><li>P03407</li><li>P20885</li><li>Q4R5H6</li><li>O70903</li><li>Q79671</li><li>Q9QPN3</li><li>P17664</li><li>O12165</li><li>Q29037</li><li>Q9QBY1</li><li>P04601</li><li>P04600</li><li>Q9IDV1</li><li>P05863</li><li>P15829</li><li>P1775…		1
P01732	925	<ul><li>G->R at 111: Prevents CD8 expression</li></ul>									1
P02545	4000	<ul><li>C->S at 661: Loss of interaction with NARF</li></ul>							Q8WVD3		1
P02786	7037	<ul><li>FSNL->YTRF at 9-12: Only 80% as active as wild-type receptor</li><li>YTRFSLARQVDGDNS at 20-34: No influence on endocytic uptake of the receptor</li><li>YTRF->PPGY at 20-23: Only 16% as active as wild-type receptor</li><li>Y->C at 20: Only 35% as active as wild-type receptor</li><li>Y->G at 20: Only 20% as active as wild-type receptor</li><li>T->F at 21: Only 88% as active as wild-type rec…			binding	GO:0005488			<li>P02787</li><li>Q9GL41</li><li>Q9GL42</li><li>Q9GL43</li><li>P12346</li><li>P60018</li><li>P27425</li><li>P09571</li><li>Q921I1</li><li>Q29443</li><li>Q9GKZ0</li><li>Q30201</li><li>P19134</li>		1
P02788	4057	<ul><li>K->A at 92: Almost no protease activity</li><li>P->V at 270: No effect</li><li>S->A at 278: No protease activity</li></ul>							<li>P19028</li><li>Q9QBZ5</li><li>P24107</li><li>Q9QBZ1</li><li>Q79666</li><li>P15833</li><li>P03362</li><li>P18042</li><li>Q8AII1</li><li>P03363</li><li>P04024</li><li>P04023</li><li>P10978</li><li>O93215</li><li>P26810</li><li>Q1A249</li><li>P03356</li><li>P03355</li><li>O41798</li><li>P20892</li><li>Q9Y6I0</li><li>P10210</li><li>Q9QBY3</li><li>P03353</li><li>P16901</li><li>Q74120</li><li>Q09SZ…		1
P03372	2099	<ul><li>S->A at 104: Loss of cyclin A-dependent induction of transcriptional activation</li><li>S->A at 106: Loss of cyclin A-dependent induction of transcriptional activation</li><li>S->A at 118: Decrease in phosphorylation</li><li>C->A at 447: Loss of hormone binding capacity and temperature-sensitive loss in DNA-binding</li></ul>	phosphorylation	GO:0016310	<li>hormone binding</li><li>DNA-binding</li>	<li>GO:0042562</li><li>GO:0003677</li>			<li>P30274</li><li>P51943</li><li>P20248</li><li>Q92161</li><li>P43449</li><li>P37881</li>		1
P03950	283	<ul><li>D->H,S,A at 140: 15- to 18-fold increase in RNase activity</li><li>Q->G at 141: Over 18-fold increase in RNase activity</li><li>IF->AA at 143-144: 3- to 5-fold increase in RNase activity</li></ul>									1
P04004	7448	<ul><li>T->A at 69: Abolishes phosphorylation by CK2 and inhibits adhesion and spreading; when associated with A-76</li><li>T->E at 69: Abolishes phosphorylation by CK2 and enhances adhesion and spreading; when associated with E-76</li><li>T->A at 76: Abolishes phosphorylation by CK2 and inhibits adhesion and spreading; when associated with A-69</li><li>T->E at 76: Abolishes phosphorylation by CK…	phosphorylation	GO:0016310					<li>Q65ZV5</li><li>P43893</li><li>O51759</li>		1
P04062	2629	<ul><li>C->S at 43: Loss of activity</li><li>C->S at 57: Loss of activity</li><li>C->S at 62: Loss of activity</li><li>E->G at 379: Decreases activity 1000-fold</li></ul>									1
P04114	338	<ul><li>D->N at 483: Impairs protein secretion</li><li>D->Q at 483: Does not affect protein secretion</li><li>R->A at 490: Impairs protein secretion</li><li>R->K at 490: Does not affect protein secretion</li></ul>	protein secretion	GO:0009306							1
P04150	2908	<ul><li>M->T at 1: Abolishes expression of A-type isoforms</li><li>M->T at 27: Abolishes expression of B-type isoforms</li><li>F->D at 191: Reduces transactivation by the ADA complex</li><li>I->D at 193: Reduces transactivation by the ADA complex</li><li>L->A at 194: Strongly reduces transactivation by the ADA complex; when associated with V-224 and F-225</li><li>L->E at 197: Reduces transactivat…	sumoylation	GO:0016925	binding	GO:0005488			<li>Q5ZKP6</li><li>P56658</li><li>P00813</li>		1
P04155	7031	<ul><li>C->S at 82: Abolishes inhibition of gastric cancer cell growth</li></ul>									1
P04179	6648	<ul><li>Y->F at 58: Loss of nitration. Enhanced dityrosine formation on peroxynitrite treatment</li></ul>									1
P04424	435	<ul><li>K->N at 51: 2-fold reduction in activity</li><li>H->Q at 89: 10-fold reduction in activity</li></ul>									1
P04629	4914	<ul><li>Y->F at 496: No phosphorylation of SHC1</li><li>K->N at 544: Inactive</li><li>Y->F at 791: No phosphorylation of PLC-gamma-1. Lack of NGF-promoted increase of the peripherin protein</li></ul>	phosphorylation	GO:0016310					<li>P21807</li><li>P17810</li><li>P10686</li><li>P08487</li><li>P21617</li><li>P19174</li><li>Q90W38</li><li>P15499</li><li>P48676</li><li>Q6YBR5</li><li>P41219</li><li>O42281</li><li>P52204</li><li>P17438</li><li>P15331</li><li>P23942</li><li>P35906</li><li>Q62077</li><li>P34129</li><li>O42583</li><li>P29353</li>		1
P04637	7157	<ul><li>S->A at 46: Abolishes phosphorylation by HIPK2 and acetylation of K-382 by CREBBP</li><li>Missing at 46: Alters interaction with WWOX</li><li>T->A at 55: Blocks phosphorylation by TAF1</li><li>C->Y at 135: Decreased E6-mediated binding to E6-AP</li><li>P->D at 359: Abolishes binding to USP7</li><li>G->E at 361: Abolishes binding to USP7</li><li>S->A at 362: Abolishes binding to USP7</li><…	<li>conjugation</li><li>phosphorylation</li><li>protein stabilization</li>	<li>GO:0000746</li><li>GO:0016310</li><li>GO:0050821</li>	binding	GO:0005488			<li>Q2EF74</li><li>Q5R6J4</li><li>Q9H2X6</li><li>P21675</li><li>Q99142</li><li>P55857</li><li>Q92793</li><li>Q9NZC7</li><li>P63165</li><li>P38724</li><li>Q93009</li><li>Q5F389</li><li>P46677</li><li>Q5E9D1</li><li>Q5R9W5</li><li>Q9NRG4</li><li>Q9VLU5</li><li>Q9MZD5</li>		1
P04746	279	<ul><li>R->A,Q at 210: Abolishes chloride binding; strongly reduces activity</li><li>D->A,N at 212: Abolishes activity</li><li>E->A,Q at 248: Reduces activity</li><li>N->S at 313: Reduces affinity for chloride; reduces activity</li><li>D->A,N at 315: Strongly reduces activity</li><li>R->A at 352: Abolishes chloride binding; has only slight effect on activity</li></ul>			binding	GO:0005488					1
P04908	3012	<ul><li>S->A at 2: Blocks the inhibition of transcription by RPS6KA5/MSK1</li></ul>	transcription	GO:0006350					<li>P32048</li><li>Q5R4K3</li><li>Q5F3L1</li><li>O75582</li>		1
P05067	351	<ul><li>KRGR->NQGG at 99-102: Reduced heparin-binding</li><li>H->N at 137: Binds copper. Forms dimer</li><li>M->T at 141: Binds copper. Forms dimer</li><li>C->S at 144: Binds copper. No dimer formation. No copper reducing activity</li><li>HLH->ALA at 147-149: 50% decrease in copper reducing activity</li><li>H->A at 147: Some decrease in copper reducing activity</li><li>H->N at 147: Binds copper. …	<li>phosphorylation</li><li>lipoprotein oxidation</li><li>apoptosis</li><li>secretion</li>	<li>GO:0016310</li><li>GO:0042161</li><li>GO:0006915</li><li>GO:0046903</li>	<li>binding</li><li>heparin-binding</li>	<li>GO:0005488</li><li>GO:0008201</li>			<li>Q60495</li><li>P0A3Z4</li><li>Q28280</li><li>O73683</li><li>P0A3Z2</li><li>P0A3Z3</li><li>P21617</li><li>P0A3Z1</li><li>Q28757</li><li>P29216</li><li>Q02410</li><li>Q92624</li><li>Q13158</li><li>P12023</li><li>Q11207</li><li>P53601</li><li>Q29149</li><li>P29353</li><li>P75313</li><li>P79307</li><li>P08592</li><li>O00213</li><li>Q90W38</li><li>P05067</li><li>P46310</li><li>Q28748</li><li>Q6YBR…		1
P05111	3623	<ul><li>RR->AA at 56-57: Loss of cleavage; when associated with 60-AA-61</li><li>RR->AA at 60-61: Loss of cleavage; when associated with 55-AA-56</li><li>RR->EA at 231-232: Loss of cleavage</li><li>N->Q at 268: Loss of glycosylation</li><li>N->Q at 302: Loss of glycosylation</li></ul>									1
P05231	3569	<ul><li>A->V at 173: Almost no loss of activity</li><li>W->R at 185: No loss of activity</li><li>S->P at 204: 87% loss of activity</li><li>R->K,E,Q,T,A,P at 210: Loss of activity</li><li>M->T,N,S,R at 212: Loss of activity</li></ul>									1
P05546	3053	<ul><li>R->L at 122: Normal thrombin inhibition and glycosaminoglycan affinity</li><li>R->Q at 122: Greatly reduced thrombin inhibition. Normal glycosaminoglycan affinity</li><li>R->W at 122: Greatly reduced thrombin inhibition. Normal glycosaminoglycan affinity</li><li>K->M at 204: Reduced heparin- and no dermatan sulfate-activated inhibition</li><li>K->N at 204: Reduced heparin- and no dermatan…							P84122		1
P05549	7020	<ul><li>S->A at 239: No phosphorylation</li></ul>	phosphorylation	GO:0016310							1
P05556	3688	<ul><li>G->Q at 778: Loss of beta-1A interaction with FLNA and FLNB</li><li>A->P at 786: Loss of beta-1A interaction with FLNA and FLNB</li></ul>							<li>P21333</li><li>Q9MZD2</li><li>O75369</li>		1
P05783	3875	<ul><li>S->A at 2: No effect on phosphorylation; when associated with A-7 and A-10</li><li>S->A at 7: No effect on phosphorylation; when associated with A-2 and A-10</li><li>S->A at 10: No effect on phosphorylation; when associated with A-2 and A-7</li><li>S->A at 15: No effect on phosphorylation; when associated with A-18 and A-23. Abolishes phosphorylation; when associated with A-18; A-34; A-47…	<li>phosphorylation</li><li>apoptosis</li>	<li>GO:0016310</li><li>GO:0006915</li>	binding	GO:0005488	keratin filament	GO:0045095	<li>P63103</li><li>P29361</li><li>Q5ZKC9</li><li>P62258</li><li>Q5R651</li><li>Q5ZMT0</li><li>P62262</li><li>P63104</li><li>P62261</li>		1
P05787	3856	<ul><li>L->P at 72: Increases phosphorylation</li><li>S->A at 74: Generates normal-appearing filaments, that remain stable after okadaic acid treatment</li><li>S->D at 74: Generates normal-appearing filaments, that are destabilized by okadaic acid</li></ul>	phosphorylation	GO:0016310							1
P06132	7389	<ul><li>D->E at 86: 5-10% of wild-type activity</li><li>D->G at 86: Very low activity. Binds substrate with similar geometry as wild-type</li><li>D->N at 86: No activity. Unable to bind substrate</li><li>Y->F at 164: 25-30% of wild-type activity</li></ul>									1
P06213	3643	<ul><li>L->A at 991: Reduces interaction with IRS1 but has no effect on interaction with SHC1</li><li>Y->A at 992: Reduces interaction with IRS1 but has no effect on interaction with SHC1</li><li>NP->AA at 996-997: Abolishes interaction with IRS1. Severely disrupts, but does not abolish interaction with SHC1</li><li>N->A at 996: Abolishes interaction with IRS1 and significantly reduces interactio…	autophosphorylation	GO:0046777	kinase activity	GO:0016301			<li>P67974</li><li>P67973</li><li>P23727</li><li>P67971</li><li>Q28224</li><li>P69048</li><li>P01330</li><li>P0C236</li><li>P69047</li><li>P07453</li><li>P35568</li><li>P42633</li><li>P01324</li><li>P27986</li><li>P68243</li><li>P01320</li><li>P68992</li><li>P81423</li><li>P01328</li><li>P29353</li><li>P09715</li><li>Q9TQY7</li><li>P01340</li><li>P68990</li><li>P67969</li><li>P68991</li><li>P6796…		1
P06239	3932	<ul><li>S->E at 59: Allows interaction with SQSTM1</li><li>R->K at 154: No effect on interaction with SQSTM1</li></ul>							<li>Q5RBA5</li><li>Q13501</li>		1
P06307	885	<ul><li>Y->F at 97: Reduces the quantity of secreted CCK8 by 50%</li></ul>							<li>P80345</li><li>P23362</li><li>Q9PU29</li><li>P09240</li><li>P06307</li><li>P80344</li><li>P41520</li><li>O93464</li><li>O57312</li><li>P01356</li><li>Q9PU41</li><li>P01355</li>		1
P06729	914	<ul><li>K->R at 67: Loss of LFA-3 binding</li><li>Q->K at 70: Loss of LFA-3 binding</li><li>Y->D at 110: Loss of LFA-3 and CD59 binding</li><li>D->H at 111: Loss of LFA-3 and CD59 binding</li></ul>			binding	GO:0005488			<li>O77541</li><li>P13987</li><li>Q5R510</li><li>P47777</li><li>O62680</li><li>Q28785</li><li>Q28216</li><li>Q8SQ46</li><li>P46657</li><li>P58020</li><li>P51447</li>		1
P06730	1977	<ul><li>S->A,D at 53: No effect on phosphorylation level nor incorporation into eIF4F complex</li><li>W->L at 102: Decrease in binding; when associated with A-105</li><li>E->A at 103: No effect</li><li>D->A at 104: No effect</li><li>E->A at 105: Decrease in binding; when associated with A-105</li></ul>	phosphorylation	GO:0016310	binding	GO:0005488					1
P06731	1048	<ul><li>F->I at 63: No effect on dimerization. Reduced affinity for E.coli Dr adhesins</li><li>F->R at 63: Abolishes dimerization. Reduced affinity for E.coli Dr adhesins</li><li>S->N at 66: Abolishes dimerization</li><li>Y->A at 68: Abolishes dimerization</li><li>Y->F at 68: No effect on dimerization</li><li>K->A at 69: Abolishes dimerization</li><li>V->A at 73: Abolishes dimerization</li><li>D-…							<li>P31522</li><li>Q9CB42</li><li>Q56982</li><li>P42188</li><li>P0A5P7</li><li>P0A5P6</li>		1
P06733	2023	<ul><li>M->I at 94: MBP1 protein production. No MBP1 protein production; when associated with I-97</li><li>M->I at 97: MBP1 protein production. No MBP1 protein production; when associated with I-94</li><li>L->A at 384: Loss of transcriptional repression and cell growth inhibition; when associated with A-388</li><li>L->A at 388: Loss of transcriptional repression and cell growth inhibition; when a…							<li>Q66S41</li><li>Q66S50</li><li>Q66S60</li><li>Q66S61</li><li>Q66S62</li><li>Q66S63</li><li>Q66S54</li><li>Q66S65</li><li>Q66S64</li><li>Q66S37</li><li>P11226</li><li>Q66S45</li><li>Q66S58</li><li>P39678</li><li>P39679</li><li>P55034</li><li>P22032</li>		1
P06746	5423	<ul><li>K->Q,R at 35: Reduces DNA lyase activity slightly</li><li>Y->Q at 39: Abolishes DNA polymerase and DNA lyase activity</li><li>K->Q,R at 68: Reduces DNA lyase activity slightly</li><li>K->Q,R at 72: Abolishes DNA lyase activity. No effect on DNA polymerase activity</li><li>K->R at 84: No effect</li></ul>			lyase activity	GO:0016829			<li>Q9YUS3</li><li>O59610</li><li>Q9YUS2</li><li>P56689</li><li>P06538</li><li>Q69025</li><li>Q9HH84</li><li>P04495</li><li>P43139</li><li>Q56366</li><li>P77933</li><li>P03261</li><li>P19894</li><li>P52025</li><li>P03158</li><li>Q6S6P1</li><li>Q85428</li><li>P09252</li><li>O64235</li><li>P03198</li><li>P52367</li><li>P28859</li><li>P74918</li><li>P52342</li><li>O72539</li><li>P20311</li><li>O7073…		1
P07225	5627	<ul><li>R->A,E at 515: Markedly reduced secretion of the mutant</li><li>R->K at 515: No change in secretion of the mutant</li></ul>	secretion	GO:0046903							1
P07320	1421	<ul><li>PN->TK at 24-25: Wild-type solubility</li><li>P->S at 24: Lowered solubility, but more soluble than T-23</li><li>P->TP at 24: Wild-type solubility</li><li>P->V at 24: Slightly lowered solubility</li></ul>									1
P07355	302	<ul><li>Y->A at 24: Abolishes heat stress-induced cell surface localization</li></ul>	localization	GO:0051179			cell surface	GO:0009928,GO:0009986			1
P07359	2811	<ul><li>G->A at 249: No change</li><li>G->K,D at 249: Decreased binding to vWF</li><li>G->S,V at 249: Increased binding to vWF</li></ul>			binding	GO:0005488			<li>P80012</li><li>Q28833</li><li>P04275</li><li>Q8CIZ8</li><li>Q28295</li>		1
P07477	5644	<ul><li>Y->F at 154: Lack of sulfation</li></ul>									1
P07550	154	<ul><li>D->N at 79: Affects binding of catecholamines, and produces an uncoupling between the receptor and stimulatory G proteins</li><li>C->G at 341: Uncoupled receptor</li><li>SS->AA at 345-346: Delayed agonist-promoted desensitization</li></ul>			binding	GO:0005488					1
P07602	5660	<ul><li>I->C at 240: Strongly decreases stimulation of cerebroside sulfate hydrolysis</li></ul>									1
P07910	3183	<ul><li>K->R at 197: No effect on sumoylation</li><li>K->R at 250: Loss of sumoylation</li></ul>	sumoylation	GO:0016925							1
P07998	6035	<ul><li>NG->RS at 116-117: No effect on inhibition by RNase inhibitor 1</li></ul>							P13489		1
P08069	3480	<ul><li>Y->F at 980: Reduces tyrosine phosphorylation. Abolishes interaction with IRS1 and SHC1. Does not abolish interaction with PIK3R1</li><li>K->A at 1033: Kinase inactive. Abolishes tyrosine phosphorylation and abolishes interaction with IRS1, SHC1 and PIK3R1</li></ul>	phosphorylation	GO:0016310					<li>P27986</li><li>P23727</li><li>Q28224</li><li>P35568</li><li>P29353</li><li>P09715</li>		1
P08195	6520	<ul><li>C->S at 109: Abolishes dimerization, leucine uptake and interaction with beta-1 integrins</li><li>C->S at 330: No effect on dimerization, leucine uptake or interaction with beta-1 integrins</li></ul>									1
P08235	4306	<ul><li>S->N at 767: Loss of transcription transactivation</li><li>S->Q at 767: Strong decrease of transcription transactivation</li><li>N->A,D,H,Q,S,T at 770: Abolishes aldosterone binding and transcription transactivation</li><li>Q->A at 776: Reduces aldosterone binding and transcription transactivation</li><li>K->E at 782: Decreased coactivator binding</li><li>K->E at 785: Loss of coactivator …	transcription	GO:0006350	<li>binding</li><li>steroid binding</li>	<li>GO:0005488</li><li>GO:0005496</li>					1
P08243	440	<ul><li>C->A at 2: Loss of the glutamine-dependent asparagine synthetase activity, while the ammonia-dependent activity remained unaffected</li></ul>							<li>Q5R6W9</li><li>P49094</li><li>Q61024</li><li>P49091</li><li>P49088</li><li>P49078</li><li>O24338</li><li>Q5ZJU3</li><li>P78753</li><li>P08243</li><li>O24661</li><li>Q5UQE1</li><li>P19891</li><li>P19251</li><li>Q43011</li><li>P17714</li><li>P19252</li>		1
P08514	3674	<ul><li>PP->AA at 1029-1030: Imparts constitutive activity (ligand-binding) to alpha-IIb/beta-3</li></ul>			binding	GO:0005488					1
P08575	5788	<ul><li>C->S at 851: Loss of activity. Abolishes interaction with SKAP1</li></ul>									1
P08588	153	<ul><li>E->A,D at 474: Loss of interaction with GOPC</li><li>E->K at 474: Loss of interaction with GOPC; when associated with A-477</li><li>S->A at 475: Loss of interaction with GOPC</li><li>S->T at 475: Partial loss of interaction with GOPC</li><li>K->A at 476: Partial loss of interaction with GOPC</li><li>V->A,F,L,I,M at 477: Loss of interaction with GOPC</li></ul>							<li>Q9HD26</li><li>Q5RD32</li>		1
P08686	1589	<ul><li>S->C,M,T at 268: No loss of function</li><li>V->I at 281: Normal KM but 50% reduced Vmax</li><li>V->T at 281: Normal KM but 10% reduced Vmax</li><li>C->M,S,T at 428: Loss of activity and loss of P450 absorption</li></ul>									1
P08727	3880	<ul><li>S->A at 10: No effect on phosphorylation; no functional effect</li><li>S->A at 35: Abolishes phosphorylation; induces perinuclear collapse or short cytoplasmic filaments</li></ul>	phosphorylation	GO:0016310							1
P08887	3570	<ul><li>C->S at 121: Complete loss of ligand-binding</li><li>F->A at 122: No change of ligand-binding and IL6 signaling</li><li>C->A at 132: Complete loss of ligand-binding</li><li>W->L at 134: Complete loss of ligand-binding</li><li>P->G at 140: No change of ligand-binding and IL6 signaling</li><li>F->L at 153: No change of ligand-binding and IL6 signaling</li><li>C->L at 165: Complete loss of l…			binding	GO:0005488			<li>P46650</li><li>O35736</li><li>P26892</li><li>Q6V919</li><li>P26893</li><li>P29455</li><li>Q25BC2</li><li>Q9XT80</li><li>Q28319</li><li>Q2MH06</li><li>Q865X6</li><li>Q865W7</li><li>Q28747</li><li>P41683</li><li>P05231</li><li>P51494</li><li>Q9MZR1</li><li>P41693</li><li>P41323</li><li>Q28819</li><li>P79341</li><li>Q95181</li><li>Q5I6E3</li><li>Q8MKH0</li>		1
P08913	150	<ul><li>D->N at 79: No change in binding affinity. eliminates guanine nucleotide-sensitive agonist binding</li><li>D->N at 113: No binding to yohimbine. Increase in adenylate cyclase activity</li><li>D->N at 130: Lower affinity for agonists. Eliminates guanine nucleotide-sensitive agonist binding</li><li>S->A at 200: Lower affinity for agonists. No change in guanine nucleotide-sensitive agonist b…			binding	GO:0005488			<li>P30528</li><li>P23466</li><li>P00936</li><li>Q59685</li><li>Q9WXC3</li><li>P0A1A7</li><li>P0A1A8</li><li>Q05766</li><li>P40134</li><li>P40135</li><li>P40130</li><li>P14605</li><li>Q59119</li><li>P43524</li><li>P27580</li><li>P08678</li><li>P40127</li><li>Q8XAP1</li><li>Q8FBP0</li><li>P0A4Y1</li><li>P0A4Y0</li><li>Q01513</li><li>P59739</li><li>P49606</li><li>Q01631</li>		1
P09012	6626	<ul><li>T->V at 11: Abolishes RNA binding</li><li>Y->F at 13: Substantially reduces RNA binding</li><li>N->V at 15: Abolishes RNA binding</li><li>N->V at 16: Substantially reduces RNA binding</li><li>R->Q at 52: Abolishes RNA binding</li></ul>			RNA binding	GO:0003723					1
P09086	5452	<ul><li>VIR->FNP at 340-342: Suppresses DNA-binding ability</li></ul>			DNA-binding	GO:0003677					1
P09467	2203	<ul><li>D->A at 119: Reduced activity</li><li>D->A at 122: Reduced activity</li></ul>									1
P09486	6678	<ul><li>R->A,L,K at 166: Strongly reduced collagen binding</li><li>N->A,Q at 173: Strongly reduced collagen binding</li><li>L->A at 259: Loss of collagen binding</li><li>M->A at 262: Strongly reduced collagen binding</li><li>E->A at 263: Loss of collagen binding</li></ul>			collagen binding	GO:0005518					1
P09488	2944	<ul><li>H->S at 108: Changes the properties of the enzyme toward some substrates</li></ul>									1
P09603	1435	<ul><li>Missing at 489-554: Produces biologically active protein which is secreted</li></ul>									1
P09651	3178	<ul><li>G->A at 326: No nuclear import nor export</li><li>P->A at 327: No nuclear import nor export</li><li>GG->LL at 334-335: Normal nuclear import and export</li></ul>	nuclear import	GO:0051170							1
P09693	917	<ul><li>L->A at 153: Abolishes lysosomal targeting</li><li>L->I at 153: Diminished but persistent lysosomal targeting</li><li>L->A at 154: Diminished but persistent lysosomal targeting</li><li>L->I at 154: No effect</li><li>Y->A at 160: Abolishes lysosomal targeting</li><li>L->A at 163: Abolishes lysosomal targeting</li></ul>									1
P09874	142	<ul><li>L->P at 797: 1.5% of wild-type activity</li><li>N->S at 868: 4% of wild-type activity</li><li>M->V at 890: <0.5% of wild-type activity</li><li>K->I at 893: Abolishes enzymatic activity</li><li>F->S at 897: 10% of wild-type activity</li><li>D->N at 899: 0.6% of wild-type activity</li><li>C->R at 908: <0.5% of wild-type activity</li><li>L->F at 926: 1.5% of wild-type activity</li><li>Y->H a…									1
P09917	240	<ul><li>D->N at 359: No loss of activity</li><li>H->S,N at 363: Still some substantial activity</li><li>H->S,N,A at 368: No activity</li><li>H->S,N at 373: No activity</li><li>E->Q at 377: No activity</li><li>H->A at 391: No activity</li><li>H->S,N at 391: Still some substantial activity</li><li>H->A at 400: No activity</li><li>H->S,N at 400: Still some substantial activity</li><li>H->N,A at 433:…	phosphorylation	GO:0016310	PKA	GO:0004691					1
P09936	7345	<ul><li>Q->R at 73: No effect on enzymatic parameters</li><li>C->S at 90: Abolishes enzymatic activity</li><li>H->Q,N at 97: 2-fold increase in affinity for ubiquitin ethyl ester, slight reduction in enzymatic activity</li><li>H->D at 161: 10000-fold decrease in enzymatic activity; no change in affinity for ubiquitin ethyl ester</li><li>H->K,Q,N,Y at 161: Abolishes enzymatic activity</li><li>D->N…							<li>P69326</li><li>P08565</li><li>P69322</li><li>P69323</li><li>P69324</li><li>P69325</li><li>P68196</li><li>O46543</li><li>P68197</li><li>Q05550</li><li>P68198</li><li>P68199</li><li>P19848</li><li>P42739</li><li>P68195</li><li>Q867C2</li><li>P62991</li><li>P62990</li><li>P61863</li><li>P61864</li><li>P61862</li><li>Q867C4</li><li>Q867C3</li><li>P23398</li><li>P68204</li><li>P84589</li><li>Q865C…		1
P09960	4048	<ul><li>Q->A at 137: No loss of activity</li><li>Q->L at 137: Aminopeptidase activity strongly impaired, but keeps LTA4 activity</li><li>Q->N at 137: Aminopeptidase activity almost absent, but keeps LTA4 activity</li><li>G->A at 269: No loss of activity</li><li>G->A at 270: No loss of activity</li><li>M->L at 271: No loss of activity</li><li>E->A,D at 272: Complete loss of activity</li><li>E->Q a…							<li>P09960</li><li>P80561</li><li>P80474</li>		1
P0C0S8	8329	<ul><li>S->A at 2: Blocks the inhibition of transcription by RPS6KA5/MSK1</li></ul>	transcription	GO:0006350					<li>P32048</li><li>Q5R4K3</li><li>Q5F3L1</li><li>O75582</li>		1
P0C869	8681	<ul><li>S->A at 335: Abolishes enzyme activity</li><li>H->A at 417: No effect</li><li>D->A at 615: Abolishes enzyme activity</li><li>R->A at 632: Abolishes enzyme activity</li></ul>									1
P10114	5911	<ul><li>G->V at 12: 2-fold decrease in GDP dissociation rate constant and GTPase activity</li><li>S->N at 17: Severely impairs GTP-binding</li><li>T->A at 35: Decreases affinity for GTP and 3-fold reduction of GTPase activity</li><li>T->I at 145: Imperfect binding of guanyl nucleotides</li></ul>			<li>binding</li><li>GTPase activity</li><li>GTP-binding</li>	<li>GO:0005488</li><li>GO:0003924</li><li>GO:0005525</li>					1
P10147	6348	<ul><li>R->A at 40: Slightly reduces heparin binding</li><li>D->A at 49: Reduces self-association; in BB-10010</li><li>R->A at 68: Strongly reduces heparin binding</li><li>R->A at 70: Reduces heparin binding</li><li>E->A at 89: Reduces self-association</li></ul>			heparin binding	GO:0008201					1
P10253	2548	<ul><li>W->R at 516: Loss of activity</li><li>D->G,N,E at 518: Loss of activity</li></ul>									1
P10265		<ul><li>D->M at 26: Loss of activity</li></ul>									1
P10275	367	<ul><li>Y->F at 223: Decrease of CSK-induced phosphorylation</li><li>Y->F at 267: Decrease of CSK-induced phosphorylation</li><li>Y->F at 307: Decrease of CSK-induced phosphorylation</li><li>Y->F at 346: Decrease of CSK-induced phosphorylation</li><li>Y->F at 357: Decrease of CSK-induced phosphorylation</li><li>Y->F at 362: Decrease of CSK-induced phosphorylation</li><li>Y->F at 363: Decrease of …	<li>phosphorylation</li><li>transcription</li>	<li>GO:0016310</li><li>GO:0006350</li>					<li>Q9BEA0</li><li>P26224</li><li>P41239</li><li>P01132</li><li>Q0VBZ0</li><li>Q15596</li><li>P41240</li><li>P01133</li><li>Q95ND4</li><li>Q00968</li><li>P07522</li>		1
P10415	596	<ul><li>D->A at 34: Abolishes cleavage by caspase-3</li><li>D->A at 64: No effect on cleavage by caspase-3</li><li>G->A at 145: No heterodimerization with BAX and loss of anti-apoptotic activity</li><li>W->A at 188: No heterodimerization with BAX and loss of anti-apoptotic activity</li></ul>							<li>Q07815</li><li>Q07812</li><li>Q07814</li><li>O02703</li><li>P55269</li>		1
P10586	5792	<ul><li>C->S at 1548: Loss of activity</li></ul>									1
P10619	5476	<ul><li>S->A at 178: Inactivates the enzyme</li><li>H->Q at 457: Inactivates the enzyme</li></ul>									1
P10636	4137	<ul><li>S->E at 515: No association with plasma membrane</li><li>S->E at 516: No association with plasma membrane</li><li>S->E at 519: No association with plasma membrane</li><li>S->A at 531: No decrease in microtubule-binding and nucleation activity after in vitro phosphorylation of mutant protein</li><li>T->A at 548: 50% Decrease in microtubule-binding after in vitro phosphorylation of mutant p…	phosphorylation	GO:0016310	microtubule-binding	GO:0008017	plasma membrane	GO:0005886			1
P10646	7035	<ul><li>K->I at 64: Abolishes inhibition of VII(a)/TF</li><li>R->L at 135: Abolishes inhibition of X(a)</li><li>R->L at 227: Abolishes inhibition of VII(a)/TF</li></ul>									1
P10721	3815	<ul><li>I->A at 571: Reduction in APS binding. Abolishes APS binding; when associated with A-939</li><li>K->M at 623: Stronger interaction with MPDZ</li><li>L->A at 939: Reduction in APS binding. Abolishes APS binding; when associated with A-571</li></ul>			binding	GO:0005488			<li>P33619</li><li>Q6DT45</li><li>P22325</li><li>P04802</li><li>O14492</li><li>P07288</li><li>P55228</li><li>O75970</li><li>Q12650</li>		1
P10911	4168	<ul><li>LLLKELL->IIIRDI at 640-646: Transformation capability reduced; no stimulation of GDP dissociation</li></ul>									1
P10912	2690	<ul><li>E->A at 260: No change in shedding activity</li><li>E->A at 261: No change in shedding activity</li><li>D->A at 262: No change in shedding activity</li></ul>									1
P11086	5409	<ul><li>Y->F at 35: Strongly increases KM for substrate and S-adenosyl-L-methionine</li><li>E->A,Q at 185: Strongly reduced enzyme activity. Increases affinity for S-adenosyl-L-methionine</li><li>E->D at 185: Strongly reduced enzyme activity. Decreases affinity for substrate and S-adenosyl-L-methionine 3-fold</li><li>E->A at 219: Reduced enzyme activity. Decreases affinity for substrate 6-fold. D…									1
P11161	1959	<ul><li>DHLY->AAAA at 162-165: Inhibits association with HCFC1</li></ul>							<li>P51611</li><li>P51610</li>		1
P11171	2035	<ul><li>T->A at 60: Loss of CDC2-mediated phosphorylation. Abolishes targeting onto the mitotic spindle; when associated with A-712</li><li>S->A at 712: Loss of CDC2-mediated phosphorylation. Abolishes targeting onto the mitotic spindle; when associated with A-60</li></ul>	phosphorylation	GO:0016310			spindle	GO:0005819	<li>Q9W739</li><li>Q9DGA2</li><li>Q9DGA5</li><li>P19026</li><li>Q5RCH1</li><li>Q9DG98</li><li>P06493</li><li>P48734</li><li>P43290</li><li>P23111</li><li>P13863</li><li>Q04770</li><li>P52389</li><li>P15436</li><li>P24100</li><li>P51958</li><li>Q41639</li><li>P54119</li><li>P93101</li><li>Q9DGD3</li>		1
P11172	7372	<ul><li>D->N at 312: Loss of OMPdecase activity</li></ul>							<li>P77888</li><li>Q2YXG4</li><li>Q482F9</li><li>Q5J2D0</li><li>Q4UNV9</li><li>P14017</li><li>O58462</li><li>P41769</li><li>O94127</li><li>Q3AZD9</li><li>Q8YE79</li><li>P13649</li><li>Q5WFJ5</li><li>P78748</li><li>Q66AI1</li><li>Q9UZ35</li><li>P09556</li><li>P07922</li><li>Q4VWW3</li><li>Q9C150</li><li>Q8K7V3</li><li>Q834E3</li><li>Q6GHN1</li><li>Q9ZHA7</li><li>Q96WP7</li><li>Q42942</li><li>Q2J83…		1
P11233	5898	<ul><li>K->E at 47: Strongly reduces interaction with EXOC8</li><li>K->I at 47: No effect on interaction with EXOC8</li><li>A->W at 48: Strongly reduces interaction with EXOC8</li><li>S->W at 50: Strongly reduces interaction with EXOC8</li><li>R->A at 52: Strongly reduces interaction with EXOC8</li><li>R->W at 52: No effect on interaction with EXOC8</li><li>N->A at 81: No effect on interaction wi…							<li>Q8IYI6</li><li>Q5ZJ43</li>		1
P11274	613	<ul><li>Missing at 1269-1271: Abolishes interaction with PDZK1</li><li>V->A at 1271: Reduces interaction with PDZK1</li></ul>							<li>Q5T2W1</li><li>Q3T0X8</li><li>Q865P3</li><li>Q5RCF7</li>		1
P11310	34	<ul><li>L->M at 86: Strongly reduced rate of electron transfer to ETF</li><li>L->W at 98: Strongly reduced rate of electron transfer to ETF</li><li>L->Y at 100: Strongly reduced rate of electron transfer to ETF</li><li>I->M at 108: Strongly reduced rate of electron transfer to ETF</li><li>W->A at 191: Loss of electron transfer to ETF</li><li>W->F at 191: Reduces rate of electron transfer to ETF a…	electron transfer	GO:0006118					P48301		1
P11362	2260	<ul><li>Y->F at 766: Fails to interact with PLC-gamma and SHB</li></ul>							Q15464		1
P11387	7150	<ul><li>K->R at 103: Localizes in both nucleoplasm and nucleoli; when associated with R-117 or R-153. Almost complete loss of sumoylation, concentrates in nucleoli and no clearing from nucleoli on CPT treatment; when associated with R-117 and R-153</li><li>K->R at 117: 5-fold decrease in sumoylation. Localizes in both nucleoplasm and nucleoli; when associated with or without R-103 or R-153. Almos…	sumoylation	GO:0016925			nucleoplasm	GO:0005654	<li>Q56148</li><li>P56872</li>		1
P11388	7153	<ul><li>S->A at 1469: Abolishes binding to the antibody MPM2</li></ul>			binding	GO:0005488					1
P11473	7421	<ul><li>PF->AA at 61-62: Promotes heterodimerization with RXRA; when associated with A-75</li><li>H->A at 75: Promotes heterodimerization with RXRA; when associated with A-61 and A-62</li></ul>							P19793		1
P11474	2101	<ul><li>K->R at 14: Some loss of sumoylation. Complete loss of sumoylation; when associated with R-403</li><li>S->A at 19: 50% loss of phosphorylation but represses transactivation activity in the absence of coactivator. Almost complete loss of phosphorylation and 2-fold loss of repression of transactivation activity in response to coactivator; when associated with A-22</li><li>S->D at 19: Repres…	<li>phosphorylation</li><li>sumoylation</li>	<li>GO:0016310</li><li>GO:0016925</li>	binding	GO:0005488			<li>Q9UBK2</li><li>Q865B7</li><li>Q865B6</li>		1
P11498	5091	<ul><li>F->A,E at 1077: Loss of tetramerization and enzyme activity, resulting in an inactive homodimer</li></ul>									1
P11586	4522	<ul><li>S->A at 49: No effect on dehydrogenase and cyclohydrolase activity. Strong increase of Km for NADP</li><li>S->Q at 49: Reduces dehydrogenase by 75% and cyclohydrolase activity by 99%. No effect on Km for NADP and for 5,10-methenyltetrahydrofolate</li><li>Y->A,S at 52: Reduces dehydrogenase activity by 99%. Reduces cyclohydrolase activity by 70%. No effect on Km for NADP and for 5,10-methe…			cyclohydrolase activity	GO:0019238					1
P11597	1071	<ul><li>T->Y at 155: Reduces triglyceride transfer and cholesteryl ester transfer 5-fold</li><li>V->W at 215: Reduces triglyceride transfer 10-fold. No effect on cholesteryl ester transfer</li><li>R->S at 218: Reduces triglyceride transfer 10-fold. Slight reduction of cholesteryl ester transfer</li><li>S->A at 247: Reduces triglyceride transfer 5-fold. Slight reduction of cholesteryl ester transf…									1
P11766	128	<ul><li>R->A,D at 115: Loss of FDH activity and loss of activation by fatty acids</li></ul>							<li>P79896</li><li>P11766</li><li>Q570B4</li><li>Q03134</li><li>P32771</li><li>O19053</li><li>P19854</li><li>P25437</li><li>P12711</li><li>P80467</li><li>Q9S7E4</li><li>P93629</li><li>P73138</li><li>P81600</li><li>P81601</li><li>Q07103</li><li>P33677</li><li>P72324</li><li>Q07511</li><li>P80360</li><li>Q96533</li><li>Q06099</li><li>P44557</li><li>O74685</li><li>P46415</li><li>P33160</li><li>O7454…		1
P11801	5681	<ul><li>D->A at 218: Loss of autophosphorylation</li></ul>	autophosphorylation	GO:0046777							1
P11912	973	<ul><li>S->A at 197: Increased phosphorylation of Y-188; when associated with A-203 and V-209</li><li>S->A at 203: Increased phosphorylation of Y-188; when associated with A-197 and V-209</li><li>T->V at 209: Increased phosphorylation of Y-188; when associated with A-197 and A-203</li></ul>	phosphorylation	GO:0016310							1
P11926	4953	<ul><li>C->A at 360: 25% decrease of in vitro nitrosylation level</li></ul>									1
P11940	26986	<ul><li>R->A at 455: Greatly reduces methylation by CARM1 (in vitro); when associated with A-460</li><li>R->A at 460: Greatly reduces methylation by CARM1 (in vitro); when associated with A-455</li></ul>							Q86X55		1
P12004	5111	<ul><li>K->R at 164: Abolishes ubiquitination. No effect on interaction with SHPRH</li></ul>									1
P12104	2169	<ul><li>L->G at 39: Reduced stability</li><li>E->G at 64: Localized reduction in stability</li><li>L->A at 65: Reduced stability</li><li>L->G at 65: Reduced stability</li><li>V->G at 67: Localized reduction in stability</li><li>L->G at 90: Reduced stability</li><li>V->G at 123: Reduced stability</li></ul>									1
P12277	1152	<ul><li>C->S,Y at 283: Complete loss of activity</li><li>R->H,L,Q at 292: Complete loss of activity</li><li>R->K at 292: 42% of wild-type activity</li><li>D->E at 340: No change in activity</li></ul>									1
P12314	2209	<ul><li>N->D at 306: Decreases cell membrane expression by 50% in absence of FCER1G</li><li>N->G at 306: Increases cell membrane expression in absence of FCER1G</li></ul>					cell membrane	GO:0005886	<li>Q8SPW1</li><li>P30273</li><li>Q07249</li><li>Q9XSZ6</li><li>Q9BDR7</li>		1
P12821	1636	<ul><li>S->A at 1299: Abolishes phosphorylation and decreases membrane retention</li></ul>	phosphorylation	GO:0016310			membrane	GO:0016020			1
P12830	999	<ul><li>GGG->AAA at 759-761: Binds to CTNNB1 but abolishes formation of the PSEN1/CTNNB1 complex; when associated with CTNNB1 D-431. Abolishes binding PSEN1. Abolishes gamma-secretase cleavage</li></ul>			binding	GO:0005488			<li>Q9XT97</li><li>P49768</li><li>Q5R780</li><li>Q6RH31</li><li>P79802</li><li>P35222</li><li>Q4JIM4</li><li>Q8HXW5</li>		1
P13010	7520	<ul><li>EE->AA at 720-721: Abolishes interaction with PRKDC and its recruitment to sites of DNA damage</li><li>DD->AA at 726-727: Abolishes interaction with PRKDC and its recruitment to sites of DNA damage</li></ul>							<li>Q8QGX4</li><li>Q8WN22</li><li>P78527</li>		1
P13051	7374	<ul><li>D->E,N at 154: Loss of activity</li><li>Y->A,C,S at 156: Thymine-DNA glycosylase activity</li><li>N->D at 213: Cytosine-DNA glycosylase activity</li></ul>			DNA glycosylase	GO:0019104			P29588		1
P13498	1535	<ul><li>P->Q at 157: Loss of interaction with NOXO1</li></ul>							Q8NFA2		1
P13500	6347	<ul><li>Missing at 24-91: 83% reduction in activity</li><li>Missing at 24-85: 90% reduction in activity</li><li>Missing at 24: Loss of activity</li><li>Missing at 25-31: Loss of signaling</li><li>D->A at 26: Reduction in activity</li><li>I->A at 28: Slight reduction in activity</li><li>N->A at 29: 50% reduction in activity</li><li>P->A at 31: Loss of dimerization; slight reduction of activity</li…			<li>receptor binding</li><li>heparin binding</li>	<li>GO:0005102</li><li>GO:0008201</li>					1
P13612	3676	<ul><li>K->Q at 590: Abolishes almost completely cleavage</li><li>R->L at 591: Abolishes completely cleavage</li><li>S->A at 1021: Abolishes phosphorylation</li><li>S->D at 1021: Reduces PXN binding</li><li>Y->A at 1024: Disrupts PXN binding</li></ul>	phosphorylation	GO:0016310	binding	GO:0005488			<li>P49024</li><li>Q5R7I1</li><li>P49023</li>		1
P13674	5033	<ul><li>Y->A at 210: Strongly reduced affinity for peptide substrate</li><li>Y->A at 213: Strongly reduced affinity for peptide substrate</li><li>Y->A at 247: Strongly reduced affinity for peptide substrate</li></ul>									1
P13725	5008	<ul><li>C->S at 74: Inactive</li><li>C->S at 192: Inactive</li><li>F->G at 201: Inactive</li><li>F->G at 209: Inactive</li></ul>									1
P13866	6523	<ul><li>N->Q at 248: Loss of N-glycosylation</li></ul>									1
P13987	966	<ul><li>Y->R at 29: No loss of function</li><li>N->R,Q at 33: No loss of function</li><li>D->R at 37: No loss of function</li><li>F->R at 48: Some loss of function. Some lysis</li><li>D->R at 49: Loss of function. Lysis</li><li>L->E at 58: No loss of function</li><li>K->E at 63: No loss of function</li><li>W->E at 65: Complete loss of function. Lysis</li><li>K->D at 66: No loss of function</li><l…									1
P14061	3292	<ul><li>L->V at 150: Alters substrate specificity</li></ul>									1
P14091	1510	<ul><li>C->A at 60: Abolishes homodimerization</li></ul>									1
P14210	3082	<ul><li>R->Q at 494: Loss of activity due to absence of proteolytic cleavage</li></ul>									1
P14384	1368	<ul><li>E->A at 277: 5-fold decrease in substrate affinity. 22-fold decrease in specific affinity. 104-fold decrease in catalytic efficiency. Greatly reduced heat stability</li><li>E->Q at 277: 2-fold decrease in substrate affinity. Small increase in specific affinity. Reduced heat stability by 50%</li><li>E->Q at 281: Abolishes enzyme activity</li><li>S->A,T at 423: Expressed on cell membrane. R…	localization	GO:0051179			<li>membrane</li><li>cell membrane</li>	<li>GO:0016020</li><li>GO:0005886</li>	<li>P08954</li><li>P14262</li><li>P45723</li><li>P34024</li>		1
P14550	10327	<ul><li>Y->F at 50: Complete loss of enzymatic activity</li><li>Y->H at 50: Complete loss of enzymatic activity</li><li>K->M at 80: Complete loss of enzymatic activity</li><li>H->Q at 113: Strong decrease in enzymatic activity</li><li>I->A at 299: No change in enzymatic activity</li><li>I->C at 299: No change in enzymatic activity</li><li>V->C at 300: No change in enzymatic activity</li></ul>									1
P14672	6517	<ul><li>LL->AA at 489-490: Changes subcellular location mainly to the plasma membrane</li></ul>					plasma membrane	GO:0005886			1
P14784	3560	<ul><li>Y->F at 418: Partial loss of interaction with SHB; when associated with F-536</li><li>Y->F at 536: Partial loss of interaction with SHB; when associated with F-418</li></ul>							Q15464		1
P15121	231	<ul><li>D->N at 44: Reduced enzymatic activity</li><li>Y->F at 49: Complete loss of enzymatic activity</li><li>K->M at 78: Reduced enzymatic activity</li><li>H->N at 111: Reduced enzymatic activity</li></ul>									1
P15144	290	<ul><li>DYVEKQAS->QSVEE at 288-295: No change in receptor activity and HCoV-229E infection</li><li>DYVEKQAS->QSVNE at 288-295: No change in receptor activity and HCoV-229E infection</li><li>DYVEKQAS->QSVNE at 288-295: Complete loss of receptor activity and blocks HCoV-229E infection. No loss of enzymatic activity</li><li>EKQ->NKT at 291-293: Complete loss of receptor activity and blocks HCoV-229E…			receptor activity	GO:0004872					1
P15151	5817	<ul><li>KCSR->ACSA at 369-372: Partial loss of DYNLT1 binding</li></ul>			binding	GO:0005488			<li>P63171</li><li>P63172</li>		1
P15153	5880	<ul><li>C->W at 189: Abolishes in vitro prenylation</li></ul>									1
P15289	410	<ul><li>C->A at 69: Abolishes enzyme activity</li><li>C->S at 69: Strongly decreases enzyme activity</li></ul>									1
P15291	2683	<ul><li>Y->G at 282: Reduction In N-acetylglucosamine binding</li><li>Y->F at 285: No change in enzymatic activity</li><li>Y->G at 307: Reduction In N-acetylglucosamine and UDP-galactose binding</li><li>W->G at 308: Reduction In N-acetylglucosamine binding</li><li>W->G at 310: Reduction In N-acetylglucosamine binding</li></ul>			<li>galactose binding</li><li>binding</li>	<li>GO:0005534</li><li>GO:0005488</li>					1
P15313	525	<ul><li>L->G at 513: Loss of interactions with SLC9A3R1 and SCL4A7</li></ul>							<li>Q28619</li><li>O14745</li>		1
P15374	7347	<ul><li>C->S at 95: Abolishes enzymatic activity</li></ul>									1
P15382	3753	<ul><li>K->H at 69: Lowers current 2-fold and leads to faster deactivation of KCNQ1/KCNE1 channel</li></ul>							<li>Q9MYS6</li><li>P51787</li><li>Q5R8Q2</li><li>O97531</li><li>Q60409</li><li>Q28705</li><li>O73925</li><li>Q9XSP1</li><li>Q9TUH9</li><li>P15382</li><li>O70344</li><li>Q9TTJ7</li>		1
P15428	3248	<ul><li>Y->A at 151: Loss of activity</li></ul>									1
P15498	7409	<ul><li>C->R at 529: Abolishes transforming activity</li></ul>									1
P15516	3347	<ul><li>R->I at 31: No effect on candidacidal activity of histatin-3 1/24</li><li>K->T,E at 32: 3-fold reduction in candidacidal activity of histatin-3 1/24</li><li>K->N at 36: No effect on candidacidal activity of histatin-3 1/24</li><li>H->P at 38: No effect on candidacidal activity of histatin-3 1/24</li><li>H->L,R at 40: No effect on candidacidal activity of histatin-3 1/24</li><li>R->G at 41…							P15516	rs58376281	1
P15529	4179	<ul><li>N->Q at 83: No effect on cytoprotective function. No effect on Neisseria binding. No effect on Measles virus binding</li><li>N->Q at 114: Strongly decreases cytoprotective function. Decreases Neisseria binding. Abolishes Measles virus binding</li><li>N->Q at 273: Strongly decreases cytoprotective function. Abolishes Neisseria binding. No effect on Measles virus binding</li></ul>			binding	GO:0005488					1
P15531	4830	<ul><li>F->W at 60: No loss of activity or substrate binding</li><li>P->S at 96: Increased motility of carcinoma cells</li><li>H->F at 118: Loss of serine/threonine kinase activity. Some loss of motility of carcinoma cells</li><li>H->G at 118: Loss of activity</li><li>S->A at 120: Limited increase in motility of carcinoma cells</li></ul>			<li>kinase activity</li><li>binding</li>	<li>GO:0016301</li><li>GO:0005488</li>					1
P15813	912	<ul><li>Y->A at 331: Strongly reduced internalization</li><li>V->A at 334: Strongly reduced internalization</li></ul>									1
P15923	6929	<ul><li>RR->GG at 550-551: No DNA-binding</li><li>R->K at 551: No DNA-binding</li><li>RVR->GVG at 561-563: No DNA-binding</li><li>R->K at 561: No DNA-binding</li><li>R->K at 563: No DNA-binding</li><li>K->A at 588: No DNA-binding and no dimerization</li><li>IL->DE at 591-592: No DNA-binding and no dimerization</li><li>A->D at 595: No change in DNA-binding or dimerization</li></ul>			DNA-binding	GO:0003677					1
P15927	6118	<ul><li>S->A at 29: Reduces phosphorylation by CDC2</li></ul>	phosphorylation	GO:0016310					<li>Q9W739</li><li>Q9DGA2</li><li>Q9DGA5</li><li>P19026</li><li>Q5RCH1</li><li>Q9DG98</li><li>P06493</li><li>P48734</li><li>P43290</li><li>P23111</li><li>P13863</li><li>Q04770</li><li>P52389</li><li>P15436</li><li>P24100</li><li>P51958</li><li>Q41639</li><li>P54119</li><li>P93101</li><li>Q9DGD3</li>		1
P15941	4582	<ul><li>S->A,D,E,F,G,H, at 1098: Completely abrogates cleavage</li><li>S->C,T at 1098: Almost complete cleavage</li><li>D->A at 1116: Greatly reduced formation of isoform 5/isoform 7 complex</li><li>D->E at 1116: No effect on formation of isoform 5/isoform 7 complex</li><li>C->A at 1184: S-palmitoylation reduced by 50%. Complete loss of palymitoylation, no effect on endocytosis, recycling inhibit…	<li>phosphorylation</li><li>localization</li><li>endocytosis</li>	<li>GO:0016310</li><li>GO:0051179</li><li>GO:0006897</li>	binding	GO:0005488	intracellular	GO:0005622	<li>P04196</li><li>Q02297</li><li>Q8SPJ1</li><li>Q5YJC2</li><li>Q28640</li><li>P13387</li><li>Q9WUD9</li><li>P35223</li><li>P35222</li><li>P35224</li><li>Q29435</li><li>P62993</li><li>Q07883</li><li>Q5PU49</li><li>P33433</li><li>Q02248</li><li>P49841</li><li>P55245</li><li>P43322</li><li>P14923</li><li>P15941</li><li>Q05655</li><li>Q60528</li><li>Q9WU82</li><li>P05480</li><li>Q5R4J7</li><li>P5637…		1
P15976	2623	<ul><li>K->R at 137: Abolishes sumoylation</li><li>S->A at 142: Loss of sumoylation</li><li>S->D at 142: Increased sumoylation in vitro</li><li>C->R at 204: Increase of dissociation rate from bound DNA</li></ul>	sumoylation	GO:0016925							1
P16050	246	<ul><li>M->V at 418: Catalyzes 15- and 12-lipoxygenation</li></ul>									1
P16083	4835	<ul><li>N->H at 162: Loss of activity toward CB1954, no effect toward menadione</li></ul>									1
P16104	3014	<ul><li>Q->N at 141: Reduced phosphorylation of S-140 in response to DNA damage</li></ul>	phosphorylation	GO:0016310							1
P16157	286	<ul><li>T->P at 1824: Abolishes interaction with OBSCN (in isoform Mu17)</li><li>K->E at 1826: Abolishes interaction with OBSCN (in isoform Mu17)</li><li>R->G at 1829: Abolishes interaction with OBSCN (in isoform Mu17)</li><li>K->E at 1830: Abolishes interaction with OBSCN (in isoform Mu17)</li></ul>							Q5VST9		1
P16442	28	<ul><li>M->T,V at 214: Alters substrate specificity so that both UDP-N-acetyl-D-galactosamine and UDP-galactose are utilized</li><li>P->S at 234: Alters substrate specificity of group B transferase</li><li>E->A at 303: Decreases specific activity of group B transferase almost to zero</li></ul>									1
P16444	1800	<ul><li>E->D,C at 141: Complete loss of activity</li><li>E->Q at 141: Partial loss of activity</li></ul>									1
P16455	4255	<ul><li>Y->A at 114: Decreases activity towards methylated DNA over 1000-fold. Slightly reduced reactivity with O6-benzylguanine</li><li>Y->E at 114: Loss of DNA repair activity. Slightly reduced reactivity with O6-benzylguanine</li><li>R->A,D at 128: Decreases activity towards methylated DNA over 1000-fold. No effect on reactivity with O6-benzylguanine</li><li>R->G at 128: Loss of DNA repair act…	DNA repair	GO:0006281							1
P16930	2184	<ul><li>Q->R at 279: Lower activity</li></ul>									1
P17081	23433	<ul><li>T->N at 23: Loss of interaction with GOPC</li><li>D->A at 44: Loss of interaction with GOPC</li><li>Q->L at 67: Constitutively active. Interacts with PARD6 proteins and GOPC</li></ul>							<li>Q9HD26</li><li>Q5RD32</li>		1
P17213	671	<ul><li>S->C at 49: No impairment of secretion and increased propensity for dimer formation</li><li>C->A at 163: No impairment of secretion and/or biological actvity. Loss of dimer formation</li><li>C->S at 166: Poorly secreted. Loss of LPS-binding and biological activity</li><li>C->A at 206: Not secreted</li></ul>	secretion	GO:0046903	LPS-binding	GO:0001530					1
P17707	262	<ul><li>F->A at 7: No effect</li><li>E->Q at 8: Loss of activity. Normal putrescine-stimulated processing</li><li>E->Q at 11: Loss of activity. Loss of putrescine-stimulated processing</li><li>E->Q at 15: Little effect</li><li>C->A at 49: Little effect</li><li>E->Q at 61: Little effect</li><li>E->Q at 67: Little effect</li><li>K->A at 80: Greatly reduced catalytic activity. No putrescine-stimulat…			catalytic activity	GO:0003824					1
P17948	2321	<ul><li>Y->F at 914: No loss of phosphorylation</li><li>Y->F at 1213: Loss of phosphorylation</li><li>Y->F at 1242: Loss of phosphorylation</li><li>Y->F at 1327: Loss of phosphorylation</li><li>Y->F at 1333: Loss of phosphorylation</li></ul>	phosphorylation	GO:0016310							1
P17980	5702	<ul><li>K->H at 233: Loss of function</li><li>D->A at 289: Loss of function</li></ul>									1
P18031	5770	<ul><li>S->A,D at 50: No phosphorylation</li></ul>	phosphorylation	GO:0016310							1
P18074	2068	<ul><li>K->R at 48: Decreased transcriptional activity of the reconstituted TFIIH complex</li></ul>									1
P18440	9	<ul><li>R->A,M,Q,K at 64: Reduced enzymatic activity</li></ul>									1
P18615	7936	<ul><li>RNCAF->EQMAT at 295-299: Abolishes interaction with RNA but not the interaction with other proteins of the NELF complex</li></ul>							Q6X4W1		1
P18850	22926	<ul><li>N->F at 391: Loss of proteolytic cleavage; when associated with L-394</li><li>P->L at 394: Loss of proteolytic cleavage; when associated with F-391</li><li>RR->AA at 415-416: Reduces proteolytic cleavage</li><li>L->V at 419: Reduces proteolytic cleavage</li></ul>									1
P19235	2057	<ul><li>T->A at 114: Little effect on EPO binding</li><li>S->A at 115: Little effect on EPO binding</li><li>S->A at 116: 10-fold reduction in EPO binding</li><li>F->A,L at 117: Greatly reduced EPO binding</li><li>F->W at 117: 60-fold reduction in EPO binding</li><li>F->Y at 117: 8-fold reduction in EPO binding</li><li>V->A at 118: 16-fold reduction in EPO binding</li><li>L->A at 120: Some reducti…			binding	GO:0005488			<li>P42224</li><li>P07865</li><li>P61635</li><li>P42229</li><li>P49157</li><li>Q6H8T2</li><li>Q6H8T1</li><li>Q90X67</li><li>Q28513</li><li>Q764M5</li><li>P49290</li><li>P33709</li><li>P42231</li><li>Q9BEG9</li><li>Q9GKA2</li><li>Q68AM8</li><li>Q867B1</li><li>P48617</li><li>P33707</li><li>P33708</li><li>P11678</li><li>P80550</li><li>P01588</li><li>Q6H8S9</li><li>O14543</li><li>P40763</li>		1
P19419	2002	<ul><li>K->R at 230: 9-fold increase in transcriptional activator activity; when associated with R-249. Reduction in sumoylation</li><li>K->R at 249: 9-fold increase in transcriptional activator activity; when associated with R-230. Reduction in sumoylation</li><li>K->R at 254: Reduction in sumoylation</li><li>S->A at 324: No effect on ternary complex formation</li><li>T->A at 336: No effect on t…	sumoylation	GO:0016925	transcriptional activator activity	GO:0016563					1
P19440	2678	<ul><li>K->N at 100: No effect on activity</li><li>E->Q at 102: No effect on activity</li><li>R->K at 107: Reduces enzyme activity by 99%</li><li>R->Q,H at 107: Abolishes enzyme activity</li><li>E->Q at 108: Reduces enzyme activity by 98%</li><li>R->Q at 112: No effect on activity</li><li>R->Q at 139: No effect on activity</li><li>R->Q at 147: No effect on activity</li><li>R->Q at 150: No effect …									1
P19447	2071	<ul><li>K->R at 346: No transcriptional activity of the reconstituted TFIIH complex</li></ul>									1
P19525	5610	<ul><li>SK->AA at 59-60: In FL-PKR-2AI; moderate loss of activity but no effect on dsRNA binding</li><li>K->A at 60: Impairs dsRNA binding but not dimerization or activity</li><li>A->E at 67: Significant loss of activity; loss of dsRNA binding and dimerization</li><li>S->A at 83: No effect on enzymatic activity; when associated with A-88; A-89 and A-90</li><li>T->A at 88: No effect on enzymatic a…	autophosphorylation	GO:0046777	binding	GO:0005488			<li>P19525</li><li>Q03963</li>		1
P19634	6548	<ul><li>F->C at 155: Almost complete loss of activity</li><li>L->C at 156: Almost complete loss of activity</li><li>Q->C at 157: Reduces activity</li><li>S->C at 158: Almost complete loss of activity</li><li>D->C at 159: Almost complete loss of activity</li><li>V->C at 160: Reduces activity</li><li>F->C at 161: Reduces activity</li><li>F->C at 162: Almost complete loss of activity</li><li>L->C at…	localization	GO:0051179			membrane	GO:0016020	O43745		1
P19835	1056	<ul><li>H->Q at 455: Abolishes lipase activity. Decreases Vmax for esterase activity by 2.5-fold</li></ul>							<li>Q7M4U7</li><li>P16397</li><li>P18773</li>		1
P19838	4790	<ul><li>C->S at 61: Suppresses S-nitrosylation-induced inhibition of DNA-binding activity</li><li>S->A at 903: Prevents p105 proteolysis in response to TNF-alpha</li><li>S->A at 907: Prevents p105 proteolysis in response to TNF-alpha</li><li>S->A at 921: Decrease in stimuli-induced phosphorylation. Loss of phosphorylation; when associated with A-923 and A-932</li><li>S->A at 923: Decrease in stim…	phosphorylation	GO:0016310	DNA-binding	GO:0003677			<li>Q8WNR1</li><li>P13296</li><li>Q8HZD9</li><li>Q8JFG3</li><li>P59684</li><li>P36939</li><li>P01375</li><li>O77764</li><li>Q8MKG8</li><li>Q2MH05</li><li>P04924</li><li>P33620</li><li>P79337</li><li>P23563</li><li>O35734</li><li>Q06599</li><li>Q9BEA1</li><li>P19101</li><li>P48094</li><li>Q75N23</li><li>Q9Y7R3</li><li>P52590</li><li>Q1G1A2</li><li>P16599</li><li>P59695</li><li>P59694</li><li>P5969…		1
P20138	945	<ul><li>Y->A at 340: Abolishes binding to PTPN6 and PTPN11. Increases binding of red blood cells</li><li>Y->A,F at 358: Reduces binding to PTPN6</li></ul>			binding	GO:0005488			<li>P29350</li><li>Q90687</li><li>Q06124</li>		1
P20160	566	<ul><li>C->S at 52: Loss of antibiotic activity</li><li>C->S at 68: Loss of antibiotic activity</li></ul>									1
P20309	1131	<ul><li>E->A at 276: Loss of basolateral sorting</li><li>E->D at 276: Loss of basolateral sorting. No effect on basolateral sorting; when associated with L-280 and L-281</li><li>F->A at 280: Loss of basolateral sorting</li><li>F->L at 280: No effect on basolateral sorting</li><li>V->A at 281: Loss of basolateral sorting</li><li>V->L at 281: No effect on basolateral sorting</li></ul>									1
P20472	5816	<ul><li>D->A at 52: Inactivation</li><li>E->V at 63: Inactivation</li><li>D->A at 91: Inactivation</li><li>E->V at 102: Inactivation</li></ul>									1
P20671	3013	<ul><li>S->A at 2: Blocks the inhibition of transcription by RPS6KA5/MSK1</li></ul>	transcription	GO:0006350					<li>P32048</li><li>Q5R4K3</li><li>Q5F3L1</li><li>O75582</li>		1
P21397	4128	<ul><li>C->S at 165: No loss of activity</li><li>C->S at 266: No loss of activity</li><li>C->S at 306: No loss of activity</li><li>C->S at 321: No loss of activity</li><li>C->S at 323: No loss of activity</li><li>C->S at 374: Complete loss of activity</li><li>C->S at 398: No loss of activity</li><li>C->S at 406: Complete loss of activity</li></ul>									1
P21453	1901	<ul><li>R->A at 120: Drastically reduced affinity for sphingosine 1-phosphate</li><li>E->A at 121: Drastically reduced affinity for sphingosine 1-phosphate</li><li>E->Q at 121: Slight activation of the receptor at maximal ligand concentration</li><li>T->A at 236: Acts as a dominant negative GPCR and inhibits S1P-induced Rac activation, chemotaxis, and angiogenesis</li><li>R->A,V at 292: Drastical…	<li>chemotaxis</li><li>angiogenesis</li>	<li>GO:0006935</li><li>GO:0001525</li>	GPCR	GO:0004930			<li>Q9Z2A8</li><li>P31750</li><li>Q14703</li>		1
P21549	189	<ul><li>K->R at 209: Affects pyridoxal phosphate binding</li></ul>			pyridoxal phosphate binding	GO:0030170					1
P21580	7128	<ul><li>C->S at 103: Loss of deubiquitinating activity</li></ul>									1
P21673	6303	<ul><li>Y->F at 140: Reduces activity by 95%</li></ul>									1
P21675	6872	<ul><li>S->A at 137: No decrease in kinase activity</li><li>D->A at 145: Reduces kinase activity; when associated with A-147; A-149; A-150; A-152 and A-154</li><li>D->A at 147: Reduces kinase activity; when associated with A-145; A-149; A-150; A-152 and A-154</li><li>E->A at 149: Reduces kinase activity; when associated with A-145; A-147; A-150; A-152 and A-154</li><li>D->A at 150: Reduces kinase…			kinase activity	GO:0016301					1
P21731	6915	<ul><li>L->R at 291: Suppresses antagonist binding</li><li>R->Q at 295: Reduces antagonist binding</li><li>W->L at 299: Reduces antagonist binding</li><li>W->R at 299: Reduces antagonist binding</li></ul>			binding	GO:0005488					1
P21918	1816	<ul><li>N->Q at 7: Impairs subcellular location</li></ul>									1
P21926	928	<ul><li>C->A at 9: Loss of palmitoylation; when associated with A-78; A-79; A-87; A-218 and A-219</li><li>C->A at 78: Loss of palmitoylation; when associated with A-9; A-79; A-87; A-218 and A-219</li><li>C->A at 79: Loss of palmitoylation; when associated with A-9; A-78; A-87; A-218 and A-219</li><li>C->A at 87: Loss of palmitoylation; when associated with A-9; A-78; A-79; A-218 and A-219</li><li…									1
P22064	4052										1
P22234	10606	<ul><li>H->Y at 303: Loss of AIR carboxylase activity</li><li>S->A at 332: Loss of AIR carboxylase activity</li><li>G->A at 334: Loss of AIR carboxylase activity</li><li>S->A at 400: No change of AIR carboxylase activity</li></ul>							<li>O74197</li><li>O28997</li><li>Q01930</li><li>Q49WI9</li><li>O06456</li><li>O06457</li><li>Q5HQA5</li><li>Q58033</li><li>Q5KGS6</li><li>P21264</li><li>P55195</li><li>Q8FYW3</li><li>P50504</li><li>Q9KVT7</li><li>Q54975</li><li>Q9KVT8</li><li>O58058</li><li>P43850</li><li>P38024</li><li>O66608</li><li>Q44678</li><li>Q44679</li><li>P74724</li><li>P65898</li><li>P65899</li><li>Q55498</li><li>O6723…		1
P22303	43	<ul><li>D->N at 206: Misfolding, absence of secretion</li><li>S->A at 234: Loss of activity</li><li>E->A at 365: Loss of activity</li><li>D->N at 435: Misfolding, absence of secretion</li><li>H->A at 478: Loss of activity</li><li>C->A at 611: Impairment of interchain disulfide bridge formation</li></ul>	secretion	GO:0046903							1
P22307	6342	<ul><li>N->D at 528: Strongly reduces sterol carrier and phosphatidylcholine transfer activity; when associated with D-530</li><li>N->I at 528: Strongly reduces sterol carrier and phosphatidylcholine transfer activity</li><li>G->D at 530: Strongly reduces sterol carrier and phosphatidylcholine transfer activity; when associated with D-528</li></ul>									1
P22681	867	<ul><li>S->D at 80: Abolishes interaction with ZAP70</li><li>P->A at 82: Abolishes interaction with ZAP70</li><li>D->Q at 229: Abolishes interaction with ZAP70</li><li>E->S at 240: Abolishes interaction with ZAP70</li><li>R->K at 294: Abolishes interaction with ZAP70</li><li>G->E at 306: Abolishes interaction with ZAP70, but does not affect interaction with SLA</li><li>Y->F at 371: Strongly reduc…	phosphorylation	GO:0016310					<li>Q13239</li><li>Q9HD40</li><li>P43403</li><li>Q28516</li><li>P06213</li>		1
P22748	762	<ul><li>S->F at 284: Loss of C-terminal domain removal and inactivation</li></ul>									1
P22830	2235	<ul><li>C->S at 196: Loss of activity</li><li>C->S at 360: No loss of activity</li><li>C->S at 395: No loss of activity</li><li>C->D,H at 403: Loss of activity</li><li>C->D,H,S at 406: Loss of activity</li><li>C->H,S at 411: Loss of activity</li><li>F->L at 417: Decreased activity</li><li>F->Y,W at 417: Greatly reduced activity</li></ul>									1
P22888	3973	<ul><li>C->G at 643: Loss of palmitoylation</li><li>C->G at 644: Loss of palmitoylation</li></ul>									1
P23141	1066	<ul><li>N->A at 79: Abolishes glycosylation</li><li>S->A at 221: Loss of activity</li><li>E->A at 354: Loss of activity</li><li>H->A at 468: Loss of activity</li><li>Missing at 564-567: Does not result in secretion</li></ul>	secretion	GO:0046903							1
P23219	5742	<ul><li>S->N at 529: Abolishes cyclooxygenase activity</li></ul>									1
P23276	3792	<ul><li>C->S at 72: Loss of Kell-XK complex</li><li>C->S at 319: No loss of Kell-XK complex</li></ul>									1
P23368	4200	<ul><li>R->S at 67: Abolishes activation by fumarate</li><li>R->T at 91: Abolishes activation by fumarate</li></ul>									1
P23468	5789	<ul><li>R->A at 1178: 2.5-fold reduction in cleavage. 10-fold reduction in cleavage; when associated with A-1181</li><li>R->A at 1181: No reduction in cleavage. 10-fold reduction in cleavage; when associated with A-1178</li></ul>									1
P23560	627	<ul><li>R->A at 54: Abolishes processing by S1P</li></ul>							<li>Q9Z2A8</li><li>Q14703</li>		1
P24394	3566	<ul><li>Y->A at 38: 700-fold reduction in IL4 binding</li><li>Y->F at 38: 25-fold reduction in IL4 binding</li><li>M->A at 39: No effect on IL4 binding</li><li>S->A at 40: No effect on IL4 binding</li><li>L->A at 64: 100-fold reduction in IL4 binding</li><li>F->A at 66: 45-fold reduction in IL4 binding</li><li>L->A at 67: No effect on IL4 binding</li><li>L->A at 68: No effect on IL4 binding</li><…	<li>phosphorylation</li><li>cell proliferation</li>	<li>GO:0016310</li><li>GO:0008283</li>	binding	GO:0005488			<li>Q9XS58</li><li>Q9MZR8</li><li>Q28224</li><li>P42202</li><li>Q2PE74</li><li>O77762</li><li>P79339</li><li>Q865X5</li><li>P35568</li><li>P42226</li><li>Q7YS71</li><li>Q865Y0</li><li>Q04745</li><li>P79155</li><li>P46652</li><li>P09715</li><li>Q3S4V6</li><li>P47966</li><li>P55030</li><li>Q60440</li><li>P51492</li><li>P05112</li><li>Q8HYB1</li><li>P30367</li><li>P30368</li><li>P51744</li><li>Q58M1…		1
P24530	1910	<ul><li>C->S at 402: Abolishes palmitoylation; when associated with S-403 and S-405</li><li>C->S at 403: Abolishes palmitoylation; when associated with S-402 and S-405</li><li>C->S at 405: Abolishes palmitoylation; when associated with S-402 and S-403</li></ul>									1
P24588	9495	<ul><li>L->P at 392: Prevents or diminishes RII binding</li><li>A->P at 396: Prevents or diminishes RII binding</li><li>V->P at 400: Prevents or diminishes RII binding</li><li>Q->P at 405: Prevents or diminishes RII binding</li><li>I->P at 408: Prevents or diminishes RII binding</li></ul>			binding	GO:0005488					1
P24666	52	<ul><li>C->S at 13: Inactive</li><li>Y->F at 132: Reduced phosphorylation and activity</li><li>Y->F at 133: Reduced phosphorylation. No effect on activity</li></ul>	phosphorylation	GO:0016310							1
P24941	1017	<ul><li>T->A at 14: 2-fold increase in activity</li><li>Y->F at 15: 2-fold increase in activity</li><li>T->A at 160: Abolishes activity</li></ul>									1
P25205	4172	<ul><li>S->A at 535: 50% reduction in phosphorylation by ATM or ATR</li></ul>	phosphorylation	GO:0016310					<li>Q13315</li><li>Q6PQD5</li><li>Q13535</li><li>Q9H6X2</li><li>Q9FKS4</li><li>Q9M3G7</li><li>P20848</li>		1
P25440	6046	<ul><li>Q->A at 78: Loss of homodimerization</li><li>MQ->AA at 142-143: Loss of homodimerization</li><li>Y->K at 153: Loss of homodimerization</li><li>I->A at 154: Partial loss of homodimerization; when associated with A-182</li><li>E->A at 170: Loss of homodimerization</li><li>L->E at 174: Loss of homodimerization</li><li>V->E at 177: Loss of homodimerization</li><li>Q->A at 182: Partial loss of…									1
P25963	4792	<ul><li>K->R at 21: Little change in Tax-stimulated transactivation. No sumoylation. Greatly reduced Tax- or cytokine-stimulated transactivation and decrease in ubiquitination and degradation; when associated with R-22</li><li>K->R at 22: Little change in Tax-stimulated transactivation. No sumoylation. Greatly reduced Tax- or cytokine-stimulated transactivation and decrease in ubiquitination and …	<li>protein degradation</li><li>phosphorylation</li><li>sumoylation</li><li>nuclear export</li><li>localization</li>	<li>GO:0030163</li><li>GO:0016310</li><li>GO:0016925</li><li>GO:0051168</li><li>GO:0051179</li>	DNA binding	GO:0003677			<li>Q04206</li><li>P98152</li>		1
P26010	3695	<ul><li>D->A at 159: Loss of integrin alpha-E/beta-7 binding to E-cadherin and of integrin alpha-4/beta-7 binding to MADCAM1</li></ul>			binding	GO:0005488			Q13477		1
P26358	1786	<ul><li>R->A at 163: Abolishes interaction with PCNA</li><li>Q->A at 164: Abolishes interaction with PCNA</li><li>T->A at 166: Abolishes interaction with PCNA</li><li>I->A at 167: Abolishes interaction with PCNA</li><li>S->A at 169: No loss of interaction with PCNA</li><li>H->V at 170: Abolishes interaction with PCNA</li><li>F->V at 171: Abolishes interaction with PCNA</li><li>A->S at 172: No los…							<li>O16852</li><li>Q9HJQ0</li><li>Q6B6N4</li><li>Q8PX25</li><li>P61074</li><li>O29912</li><li>Q9DDF1</li><li>Q43124</li><li>Q57697</li><li>P18248</li><li>O02115</li><li>P53358</li><li>O01377</li><li>Q6LWJ8</li><li>Q9MAY3</li><li>Q00268</li><li>Q00265</li><li>Q8TUF7</li><li>Q9DEA3</li><li>P17070</li><li>O58398</li><li>Q9M7Q7</li><li>O10308</li><li>P31008</li><li>P17917</li><li>P61258</li><li>P1791…		1
P26368	11338	<ul><li>W->A at 92: Decreases affinity for UAF1 by 3 orders of magnitude</li><li>P->G at 96: Decreases affinity for UAF1 by 2 orders of magnitude</li><li>P->G at 104: Decreases affinity for UAF1 by 2 orders of magnitude</li><li>EE->RR at 387-388: Reduces interaction with SF1</li><li>DDEE->AAAA at 391-394: Reduces interaction with SF1</li><li>DDEE->RRKK at 391-394: Reduces interaction with SF1</li…							<li>Q9GKL2</li><li>Q95L87</li><li>Q13285</li><li>Q12186</li><li>Q15637</li>		1
P26440	3712	<ul><li>E->D at 283: Residual activity</li><li>E->G,Q at 283: Loss of activity</li></ul>									1
P27105	2040	<ul><li>T->A at 182: No effect on oligomerization</li><li>W->A at 185: Complete loss of oligomerization</li><li>Y->A at 252: Complete loss of oligomerization</li><li>K->A at 263: Reduced oligomerization and lipid raft association</li><li>N->A at 264: Reduced oligomerization and lipid raft association</li><li>S->A at 265: Oligomerization reduced to 18%. Reduced lipid raft association</li><li>T->A …					lipid raft	GO:0045121			1
P27169	5444	<ul><li>HQ->AA at 20-21: The signal peptide is cleaved; not associated with HDL</li><li>C->A,S at 284: No loss of activity</li></ul>									1
P27338	4129	<ul><li>C->S at 5: No loss of activity</li><li>C->S at 156: Complete loss of activity</li><li>T->A at 158: Dramatic loss of activity</li><li>C->S at 172: No loss of activity</li><li>C->S at 192: No loss of activity</li><li>I->F at 199: Alters specificity towards synthetic inhibitors</li><li>C->S at 297: No loss of activity</li><li>C->S at 312: No loss of activity</li><li>C->S at 365: Complete los…									1
P27695	328	<ul><li>N->A at 212: Abolishes the AP endonuclease activity</li><li>N->Q,D at 212: Decreases the AP endonuclease activity</li></ul>							Q10002		1
P27816	4134	<ul><li>S->E at 696: No change in microtubule binding; no change in microtubule polymerization activity</li><li>S->E at 787: No change in microtubule binding; reduced microtubule polymerization activity</li></ul>	microtubule polymerization	GO:0046785	microtubule binding	GO:0008017					1
P28065	5698	<ul><li>G->A at 20: Impairs correct processing at the consensus site</li><li>T->A at 21: Impairs correct processing at the consensus site</li><li>K->A at 53: Impairs correct processing at the consensus site</li></ul>									1
P28068	3109	<ul><li>Y->A at 248: Abolishes targeting to endosomes and results in relocalization to the cell membrane</li><li>L->A at 251: Abolishes targeting to endosomes and results in relocalization to the cell membrane</li></ul>					<li>cell membrane</li><li>endosomes</li>	<li>GO:0005886</li><li>GO:0005768</li>			1
P28223	3356	<ul><li>G->V at 463: Loss of interaction with INADL</li><li>N->S at 465: No effect on interaction with INADL. Acquires the binding properties of HTR2C; when associated with S-470</li><li>C->S at 470: No effect on interaction with INADL. Acquires the binding properties of HTR2C; when associated with S-465</li><li>V->A at 471: Loss of interaction with INADL, CASK, APBA1, DLG1 and DLG4</li></ul>			binding	GO:0005488			<li>P78352</li><li>Q02410</li><li>P07498</li><li>Q15334</li><li>Q60F97</li><li>Q8NI35</li><li>O14936</li><li>Q5IS66</li><li>P28335</li><li>Q12959</li>		1
P28288	5825	<ul><li>G->R at 478: Decreased ATP-binding affinity</li><li>S->I at 572: Decreased ATPase activity</li></ul>			<li>ATPase activity</li><li>ATP-binding</li>	<li>GO:0016887</li><li>GO:0005524</li>					1
P28335	3358	<ul><li>S->A at 456: Loss of interaction with MPDZ</li><li>S->T at 456: No effect on interaction with MPDZ</li><li>S->A at 457: No effect on interaction with MPDZ</li><li>V->A at 458: Loss of interaction with MPDZ</li></ul>							O75970		1
P28370	6594	<ul><li>K->R at 214: No effect on neurite outgrowth</li></ul>									1
P28749	5933	<ul><li>S->A at 640: Strongly reduces phosphorylation by CDK2 and CDK4</li><li>S->R at 643: No effect on S-640 phosphorylation, but strongly increases S-640 phosphorylation; when associated to 657-A--A-660</li><li>S->A at 650: No effect on phosphorylation by CDK2</li><li>KRRL->AAAA at 657-660: Reduces S-640 phosphorylation by CDK2 and CDK4</li></ul>	phosphorylation	GO:0016310					<li>P48963</li><li>Q5E9Y0</li><li>P43450</li><li>P79432</li><li>P11802</li><li>P24941</li><li>O55076</li>		1
P28845	3290	<ul><li>KK->RR at 5-6: Predominantly inverted topology. No effect on activity</li><li>KK->SS at 5-6: Inverted topology. Reduced Vmax</li><li>K->R at 5: Predominantly inverted topology. No effect on activity</li><li>K->S at 5: Inverted topology. No effect on activity</li><li>K->R at 6: No effect on topology. Increased Km for corticosterone</li><li>K->S at 6: No effect on topology or activity</li><…									1
P28907	952	<ul><li>C->K at 119: Loss of cADPr hydrolase activity</li><li>C->R,E,A at 119: Loss of cADPr hydrolase and ADP-ribosyl cyclase activity</li><li>C->A at 160: Loss of cADPr hydrolase and ADP-ribosyl cyclase activity</li><li>C->A at 173: Loss of cADPr hydrolase and ADP-ribosyl cyclase activity</li><li>C->D,K,A at 201: Loss of cADPr hydrolase and ADP-ribosyl cyclase activity</li><li>C->E at 201: Loss…			hydrolase activity	GO:0016787			<li>Q9P4P9</li><li>Q9SZ30</li><li>P02783</li><li>O94303</li><li>P33734</li>		1
P29016	910	<ul><li>YQ->AA at 329-330: Strongly reduced internalization and trafficking to endosomes</li></ul>					endosomes	GO:0005768			1
P29218	3612	<ul><li>K->Q at 36: 50-fold reduction in activity</li></ul>									1
P29373	1382	<ul><li>K->A at 21: Loss of ligand-induced nuclear import; when associated with A-30 and A-31</li><li>R->A at 30: Loss of ligand-induced nuclear import; when associated with A-21 and A-31</li><li>K->A at 31: Loss of ligand-induced nuclear import; when associated with A-21 and A-30</li></ul>	nuclear import	GO:0051170							1
P29466	834	<ul><li>C->A,S at 285: Loss of activity</li></ul>									1
P29508	6317	<ul><li>A->R at 341: Loss of inhibitory activity</li><li>F->A at 352: Loss of inhibitory activity</li><li>SS->PP at 354-355: Loss of inhibitory activity</li></ul>									1
P29590	5371	<ul><li>K->R at 65: Loss of one sumoylation. No effect on nuclear body formation. Loss of 2 sumoylations; when associated with R-490 with or without R-133 or R-150. No effect on nuclear body formation; when associated with R-490. No sumoylation nor nuclear body formation; when associated with R-160 and R-490</li><li>K->R at 68: No effect on sumoylation levels</li><li>K->R at 133: Loss of 2 sumoyl…	sumoylation	GO:0016925							1
P29728	4939	<ul><li>D->A at 408: Loss of activity; when associated with A-410</li><li>D->A at 410: Loss of activity; when associated with A-408</li><li>D->A at 481: Loss of activity</li><li>C->A at 668: Loss of activity; when associated with A-669 and A-670</li><li>F->A at 669: Loss of activity; when associated with A-668 and A-670</li><li>K->A at 670: Loss of activity; when associated with A-668 and A-669</…									1
P30041	9588	<ul><li>S->A at 32: Loss of AIPLA2 activity, but no effect on NSGPX activity</li><li>C->S at 47: Loss of NSGPX activity, but no effect on AIPLA2 activity</li></ul>									1
P30044	25824	<ul><li>C->S at 100: Complete loss of activity</li><li>C->S at 125: No change in activity</li><li>C->S at 204: Complete loss of activity</li></ul>									1
P30101	2923	<ul><li>C->A at 57: No loss of activity. No loss of activity; when associated with A-406</li><li>C->S at 57: Activity changed to serine protease</li><li>C->S at 60: Activity changed to serine protease; when associated with S-409</li><li>C->A at 406: No loss of activity. No loss of activity; when associated with A-57</li><li>C->S at 406: Activity changed to serine protease</li><li>C->S at 409: Act…							P83290		1
P30291	7465	<ul><li>K->R at 328: Abolishes activity</li></ul>									1
P30304	993	<ul><li>S->A at 76: Abolishes ubiquitination and impairs CHEK1-dependent degradation following checkpoint activation</li><li>S->A at 79: Abrogates interactions with BTRC and FBXW11 and prevents ubiquitination</li><li>D->A at 81: Abrogates interactions with BTRC and FBXW11 and prevents ubiquitination</li><li>S->A at 82: Abrogates interactions with BTRC and FBXW11 and prevents ubiquitination</li><l…			binding	GO:0005488			<li>Q5X1E5</li><li>O16852</li><li>Q7MBF4</li><li>Q88A53</li><li>Q5PC82</li><li>P61074</li><li>Q821A6</li><li>Q87SK9</li><li>Q9JZ88</li><li>Q5F8K9</li><li>Q9I5V3</li><li>Q63YC3</li><li>Q8Y395</li><li>Q6LV05</li><li>P18248</li><li>P53358</li><li>O01377</li><li>Q9PDL7</li><li>Q9UKB1</li><li>O14757</li><li>Q5WT58</li><li>Q00268</li><li>Q57JQ5</li><li>Q00265</li><li>Q8P5D4</li><li>P06961</li><li>P4526…		1
P30307	995	<ul><li>E->K at 352: Partial loss of HIV-1 Vpr binding</li><li>K->E at 359: No effect on HIV-1 Vpr binding</li></ul>			binding	GO:0005488					1
P30419	4836	<ul><li>G->D,K at 492: Reduced activity</li></ul>									1
P30518	554	<ul><li>C->S at 341: Reduced palmitoylation, reduced cell surface localization but coupling to G protein unaffected</li><li>C->S at 342: Reduced palmitoylation, reduced cell surface localization but coupling to G protein unaffected</li></ul>	localization	GO:0051179			cell surface	GO:0009928,GO:0009986			1
P30530	558	<ul><li>E->R at 56: Slightly reduced affinity for GAS6</li><li>E->R at 59: Reduced affinity for GAS6</li><li>T->R at 77: Reduced affinity for GAS6</li></ul>							Q14393		1
P30533	4043	<ul><li>H->A at 283: Strongly reduced interaction with LRP1; when associated with A-291; A-293; A-302; A-307 and A-341</li><li>H->A at 291: Strongly reduced interaction with LRP1; when associated with A-283; A-293; A-302; A-307 and A-341</li><li>H->A at 293: Strongly reduced interaction with LRP1; when associated with A-283; A-291; A-302; A-307 and A-341</li><li>H->A at 302: Strongly reduced inte…							<li>Q07954</li><li>P98157</li>		1
P31350	6241	<ul><li>S->A at 20: Enhances inhibitory effect on Wnt signaling</li><li>S->E at 20: Prevents inhibitory effect on Wnt signaling</li></ul>									1
P31689	3301	<ul><li>C->S at 394: Loss of farnesylation</li></ul>									1
P31749	207	<ul><li>T->D at 308: 5-fold activation and 18-fold activation; when associated with D-473</li><li>S->D at 473: 7-fold activation and 25-fold activation; when associated with D-308</li><li>Y->F at 474: 55% inhibition of activation</li></ul>									1
P31751	208	<ul><li>T->E at 309: Constitutively active; when associated with D-474</li><li>S->D at 474: Constitutively active; when associated with E-309</li></ul>									1
P33032	4161	<ul><li>Q->K at 235: 10% increase of binding to alpha-MSH</li><li>R->C at 272: 690% increase of binding to alpha-MSH</li></ul>			binding	GO:0005488			<li>P68000</li><li>P68001</li><li>Q9YGK2</li><li>Q9YGK4</li><li>P10000</li><li>P22923</li><li>P01189</li><li>P01197</li><li>P01196</li><li>P87352</li><li>P01194</li><li>P01193</li><li>P01192</li><li>P01191</li><li>P01190</li><li>P19402</li><li>P61281</li><li>P41589</li><li>P01201</li><li>Q91082</li><li>P61280</li><li>P06298</li><li>P06297</li><li>P11280</li><li>Q9YGK5</li><li>P06299</li><li>P1188…		1
P33527	4363	<ul><li>Q->A at 580: No effect</li><li>T->A at 581: No effect</li><li>S->A at 585: No effect</li><li>N->A at 597: Increases resistance to vincristine and decreases resistance to VP-16</li><li>S->A at 604: Increases estradiol glucuronide transport</li><li>S->A at 605: Decreases resistance to vincristine, VP-16 and doxorubicin</li><li>D->A at 792: Only partially affects protein maturation; impairs …	<li>transport</li><li>glucuronide transport</li>	<li>GO:0006810</li><li>GO:0015779</li>							1
P34913	2053	<ul><li>D->A at 9: Loss of phosphatase activity</li></ul>							<li>Q5X1E5</li><li>Q7M7K5</li><li>Q7MAZ9</li><li>Q8XBL4</li><li>Q88A53</li><li>Q5P3T0</li><li>Q7MBF4</li><li>Q8Z3M9</li><li>Q5PC82</li><li>Q5ZRX9</li><li>Q821A6</li><li>Q87SK9</li><li>Q9JZ88</li><li>Q9CP21</li><li>Q82U82</li><li>Q9I5V3</li><li>Q5F8K9</li><li>Q63YC3</li><li>Q8Y395</li><li>Q6LV05</li><li>Q8ZLY4</li><li>Q6FA38</li><li>Q9PDL7</li><li>Q62EU1</li><li>Q9JUB2</li><li>Q5WT58</li><li>Q665U…		1
P35125	9098	<ul><li>T->R at 150: Does not restore GAP activity in yeast complementation assay</li><li>R->Q at 187: Does not restore GAP activity in yeast complementation assay</li></ul>							<li>Q92263</li><li>P20936</li><li>Q92211</li><li>P09851</li><li>Q5PEA9</li><li>P74873</li><li>P74851</li><li>P50904</li>		1
P35222	1499	<ul><li>S->F at 29: No effect</li><li>F->A at 253: Abolishes or strongly reduces AXIN2 binding</li><li>H->A at 260: Abolishes or strongly reduces AXIN1 and AXIN2 binding. Strongly reduces phosphorylation and degradation; when associated with A-386 and A-383</li><li>K->A at 292: Abolishes or strongly reduces AXIN1 and AXIN2 binding</li><li>K->E at 312: Abolishes TCF7L2 binding</li><li>K->A at 345:…	phosphorylation	GO:0016310	binding	GO:0005488			<li>Q12731</li><li>O29874</li><li>P58178</li><li>P58177</li><li>O15169</li><li>Q57930</li><li>P41240</li><li>Q8TX38</li><li>Q8ZVR0</li><li>P53360</li><li>O27664</li><li>Q9P9I9</li><li>P13393</li><li>O43133</li><li>P25054</li><li>Q9UJU2</li><li>Q9V024</li><li>O23894</li><li>Q9NQB0</li><li>Q92117</li><li>Q92146</li><li>P26354</li><li>P26355</li><li>Q971V3</li><li>Q9YAT1</li><li>P93348</li><li>Q4280…		1
P35236	5778	<ul><li>S->A at 44: Prevents dissociation of bound MAP kinase and enhances their dephosphorylation</li><li>S->D at 44: Reduces binding of MAP kinase</li><li>T->A at 66: Prevents dissociation of bound MAP kinase and enhances their dephosphorylation; when associated with A-93</li><li>S->A at 93: Prevents dissociation of bound MAP kinase and enhances their dephosphorylation; when associated with A-6…	dephosphorylation	GO:0016311	<li>binding</li><li>catalytic activity</li>	<li>GO:0005488</li><li>GO:0003824</li>					1
P35240	4771	<ul><li>L->P at 64: Abolishes binding to AGAP2</li></ul>			binding	GO:0005488			Q99490		1
P35269	2962	<ul><li>S->A at 385: Eliminates putative kinase activity; when associated with A-389</li><li>T->A at 389: Eliminates putative kinase activity; when associated with A-385</li></ul>			kinase activity	GO:0016301					1
P35270	6697	<ul><li>S->A at 213: Abolishes phosphorylation by CaMK2. No effect on kinetic parameters</li></ul>	phosphorylation	GO:0016310							1
P35520	875	<ul><li>C->A at 272: Reduced heme content and cystathionine beta-synthase activity</li><li>C->S at 275: Reduced heme content and cystathionine beta-synthase activity</li></ul>							<li>Q9N0V7</li><li>P35520</li><li>Q58H57</li><li>Q91WT9</li><li>P32582</li><li>P46794</li><li>P32232</li><li>Q9YBL2</li>		1
P35527	3857	<ul><li>R->QHA at 163: Leads to aggregate formation</li></ul>									1
P35548	4488	<ul><li>T->A at 147: Does not bind DNA but still suppresses OCFRE activation</li></ul>									1
P35557	2645	<ul><li>E->K at 177: Small change in activity</li><li>E->A at 256: Inactive enzyme</li><li>K->A at 414: Small change in activity</li></ul>									1
P35568	3667	<ul><li>S->A at 794: Loss of phosphorylation by SNF1LK2</li></ul>	phosphorylation	GO:0016310					<li>Q9H0K1</li><li>Q9IA88</li><li>Q5REX1</li>		1
P35575	2538	<ul><li>H->A at 9: Partial loss of catalytic activity</li><li>H->A at 52: Partial loss of catalytic activity</li><li>K->N at 76: Loss of catalytic activity</li><li>H->A at 119: Loss of catalytic activity</li><li>R->Q at 170: Loss of catalytic activity</li><li>H->A at 176: Loss of catalytic activity</li><li>H->A at 179: Loss of catalytic activity</li><li>H->T at 197: Partial loss of catalytic acti…			catalytic activity	GO:0003824					1
P35611	118	<ul><li>T->D at 445: Abolishes phosphorylation by ROCK1; when associated with D-480</li><li>T->D at 480: Abolishes phosphorylation by ROCK1; when associated with D-445</li></ul>	phosphorylation	GO:0016310					<li>Q8MIT6</li><li>Q13464</li><li>P61584</li><li>O77819</li>		1
P35712	55553	<ul><li>K->R at 404: Partial loss of sumoylation. Complete loss of sumoylation; when associated with R-417</li><li>K->R at 417: Partial loss of sumoylation. Complete loss of sumoylation; when associated with R-404</li></ul>	sumoylation	GO:0016925							1
P35869	196	<ul><li>V->A at 381: Increases specific ligand binding</li><li>V->D at 381: Abolishes specific ligand binding</li><li>V->L,G at 381: No effect on specific ligand binding</li></ul>			binding	GO:0005488					1
P35900	54474	<ul><li>S->A at 13: Promotes keratin filament disassembly</li><li>S->A at 14: No effect on keratin filament organization</li><li>R->H at 80: Leads to collapsed filaments</li></ul>					keratin filament	GO:0045095			1
P36404	402	<ul><li>Q->L at 70: Cell cycle arrest, reduced ability to form microtubules, and centrosome fragmentation</li></ul>	Cell cycle arrest	GO:0007050			<li>centrosome</li><li>microtubules</li>	<li>GO:0005813</li><li>GO:0005874</li>			1
P36406	373	<ul><li>T->N at 418: Maintains GTPase activity. Increases interaction with PSCD1</li><li>K->I at 458: Suppresses GTPase activity. Decreases interaction with PSCD1</li></ul>			GTPase activity	GO:0003924			<li>Q76MZ1</li><li>Q15438</li>		1
P36873	5501	<ul><li>C->A,S,L at 273: Abolishes interaction with microcystin toxin</li></ul>									1
P36897	7046	<ul><li>TT->VV at 185-186: Loss of phosphorylation on threonine residues. Loss of threonine phosphorylation, reduced phosphorylation on serine residues and loss of response to TGF-beta; when associated with A-187; A-189 and A-191</li><li>S->A at 187: Loss of threonine phosphorylation, reduced phosphorylation on serine residues and loss of response to TGF-beta; when associated with 185-VV-186; A-1…	phosphorylation	GO:0016310							1
P36956	6720	<ul><li>S->A at 455: No effect on proteolytic processing</li><li>D->A at 456: No effect on proteolytic processing</li><li>S->A at 457: No effect on proteolytic processing</li><li>D->A at 460: No effect on proteolytic processing</li><li>D->A at 466: No effect on proteolytic processing</li><li>G->A at 481: No effect on proteolytic processing</li><li>M->A at 482: No effect on proteolytic processing<…									1
P37173	7048	<ul><li>K->R at 277: Abolishes kinase activity, TGF-beta signaling and interaction with DAXX</li></ul>			kinase activity	GO:0016301			<li>O18805</li><li>Q5TJE1</li><li>Q9UER7</li>		1
P37840	6622	<ul><li>Y->F at 39: No effect on osmotic stress-induced phosphorylation</li><li>Y->F at 125: Abolishes osmotic stress-induced phosphorylation</li><li>Y->F at 133: No effect on osmotic stress-induced phosphorylation</li><li>Y->F at 136: No effect on osmotic stress-induced phosphorylation</li></ul>	phosphorylation	GO:0016310							1
P38398	672	<ul><li>R->G at 71: No effect on interaction with BAP1</li><li>S->A at 1143: Reduces in vitro phosphorylation by ATR</li><li>S->A at 1239: No effect on in vitro phosphorylation by ATR</li><li>S->A at 1280: Reduces in vitro phosphorylation by ATR</li><li>S->A at 1298: No effect on in vitro phosphorylation by ATR</li><li>S->A at 1330: No effect on in vitro phosphorylation by ATR</li><li>S->A at 138…	<li>phosphorylation</li><li>S-phase</li>	<li>GO:0016310</li><li>GO:0051320</li>					<li>Q13535</li><li>Q00947</li><li>Q9H6X2</li><li>Q9FKS4</li><li>Q96QZ7</li><li>P23196</li><li>P20848</li><li>Q99496</li><li>Q92560</li>	rs56195342	1
P38484	3460	<ul><li>T->A,Q at 168: Does not affect function</li></ul>									1
P38567	6677	<ul><li>D->N at 146: Reduces activity by 80%</li><li>E->Q at 148: Loss of activity</li><li>R->G at 211: Reduces activity by over 90%</li><li>E->Q at 284: Loss of activity</li><li>R->T at 287: Loss of activity</li></ul>									1
P38570	3682	<ul><li>D->A at 208: Loss of E-cadherin binding</li><li>F->A at 316: Loss of E-cadherin binding</li></ul>			cadherin binding	GO:0045296					1
P38936	1026	<ul><li>T->A at 145: Reduces phosphorylation by Akt; no change in interaction with PCNA, CDK2 or CDK4; no change in subcellular location</li><li>T->D at 145: No interaction with PCNA; 59% inhibition of CDK2 binding; modest inhibition of CDK4 binding; no change in subcellular location</li><li>S->A at 146: No change in interaction with PCNA</li><li>S->D at 146: Reduces interaction with PCNA</li></u…	phosphorylation	GO:0016310	binding	GO:0005488			<li>O16852</li><li>Q9HJQ0</li><li>Q6B6N4</li><li>Q8PX25</li><li>P61074</li><li>Q8INB9</li><li>O29912</li><li>Q9DDF1</li><li>Q43124</li><li>Q57697</li><li>P18248</li><li>O02115</li><li>P53358</li><li>O01377</li><li>Q6LWJ8</li><li>Q9MAY3</li><li>Q00268</li><li>Q00265</li><li>Q8TUF7</li><li>Q9DEA3</li><li>P17070</li><li>Q5E9Y0</li><li>O58398</li><li>Q9M7Q7</li><li>O10308</li><li>P31008</li><li>P1791…		1
P39748	2237	<ul><li>R->A at 29: No significant effect on exonuclease activity or Flap endonuclease activity</li><li>D->A at 34: Loss of Flap endonuclease activity but substrate binding activity is retained</li><li>R->A at 47: Significantly reduced exonuclease activity and reduced substrate binding. The positions of the cleavage sites are also shifted</li><li>R->A at 70: Loss of exonuclease activity and reduc…			binding	GO:0005488			<li>P04323</li><li>P20825</li><li>P10399</li><li>P10978</li><li>P00641</li><li>P20321</li><li>Q00962</li><li>P38446</li><li>P15629</li><li>P00638</li><li>P13717</li><li>P05400</li><li>P03554</li><li>Q03269</li><li>P03556</li><li>P03555</li><li>Q03277</li><li>P10394</li><li>Q03278</li><li>Q03275</li><li>Q05118</li><li>Q03276</li><li>P11283</li><li>P16423</li><li>Q03273</li><li>Q03274</li><li>Q0327…		1
P40189	3572	<ul><li>S->A at 782: Increases cell surface expression</li></ul>					cell surface	GO:0009928,GO:0009986			1
P40198	1084	<ul><li>Y->F at 230: Loss of phosphorylation and 30% reduction in bacterial uptake. More than 60% reduction in bacterial uptake and loss of RAC1 stimulation; when associated with F-241</li><li>Y->F at 241: Loss of phosphorylation and 30% reduction in bacterial uptake. More than 60% reduction in bacterial uptake and loss of RAC1 stimulation; when associated with F-230</li></ul>	phosphorylation	GO:0016310					<li>Q9SSX0</li><li>Q38912</li><li>O04369</li><li>P13362</li><li>P80236</li><li>P62999</li><li>P63000</li><li>P62998</li>		1
P40337	7428	<ul><li>Y->N at 98: No interaction with HIF1A. No HIF1A degradation</li></ul>							<li>Q98SW2</li><li>Q0PGG7</li><li>Q309Z6</li><li>Q9YIB9</li><li>Q16665</li><li>Q9XTA5</li>		1
P40855	5824	<ul><li>Missing at 296-299: Abolishes binding to PEX10, PEX11B, PEX12 and PEX13. Does not affect binding to PEX3 and PEX16</li><li>C->A at 296: Slightly inhibits PEX19 function on peroxisome biogenesis</li><li>C->S at 296: Abolishes farnesylation. Abolishes PEX19 function on peroxisome biogenesis. Does not affect binding to ABCD1, ABCD2 and ABCD3</li></ul>			binding	GO:0005488	peroxisome	GO:0005777	<li>Q04370</li><li>P80667</li><li>Q3SZD1</li><li>P56589</li><li>Q00940</li><li>O94227</li><li>Q01497</li><li>Q9UBJ2</li><li>Q92262</li><li>Q9SYU4</li><li>Q5RFI0</li><li>Q92265</li><li>Q05568</li><li>Q60HE1</li><li>Q874C0</li><li>Q60415</li><li>P28795</li><li>Q92266</li><li>Q92968</li><li>P78980</li><li>Q00317</li><li>O96011</li><li>O00623</li><li>Q759H4</li><li>P40855</li><li>Q01961</li><li>P2828…		1
P41181	359	<ul><li>S->A at 148: No effect on sorting from the ER to the vesicles, redistribution to apical membrane, or endocytosis</li><li>S->D at 148: Retained in the endoplasmic reticulum</li><li>S->A at 229: No effect on sorting from the ER to the vesicles, redistribution to apical membrane, or endocytosis</li><li>S->D at 229: No effect on sorting from the ER to the vesicles, redistribution to apical me…	endocytosis	GO:0006897			<li>membrane</li><li>ER</li>	<li>GO:0016020</li><li>GO:0005783</li>			1
P41182	604	<ul><li>S->A at 333: Decrease in phosphorylation by MAPK1</li><li>S->A at 343: Decrease in phosphorylation by MAPK1</li></ul>	phosphorylation	GO:0016310					<li>P46196</li><li>P28482</li><li>Q5Z9J0</li>		1
P41212	2120	<ul><li>S->A at 22: No effect</li><li>S->A at 213: No effect</li><li>S->A at 238: No effect</li><li>S->A at 257: No phosphorylation by MAPK14</li></ul>	phosphorylation	GO:0016310					<li>Q95NE7</li><li>O02812</li><li>Q16539</li>		1
P41229	8242	<ul><li>H->A at 514: Abolishes enzymatic activity</li></ul>									1
P41240	1445	<ul><li>Y->F at 184: Abolishes phosphorylation</li><li>Y->F at 304: Decreases activity by two-thirds and alters conformation</li></ul>	phosphorylation	GO:0016310							1
P41743	5584	<ul><li>K->A at 20: No effect on interaction with SQSTM1</li><li>D->A at 63: Loss of interaction with PARD6A and with SQSTM1</li><li>E->A at 76: Slight decrease of interaction with PARD6A. Loss of interaction with PARD6A; when associated with A-82</li><li>R->A at 82: Slight decrease of interaction with PARD6A. Loss of interaction with PARD6A; when associated with A-76</li><li>Y->F at 256: No effe…	phosphorylation	GO:0016310	binding	GO:0005488			<li>P05480</li><li>Q5RBA5</li><li>Q14974</li><li>Q9NPB6</li><li>P21617</li><li>Q90W38</li><li>Q13501</li><li>Q9WUD9</li><li>Q6YBR5</li><li>P34129</li><li>Q9Y4K3</li>		1
P42126	1632	<ul><li>E->A at 178: Loss of activity</li></ul>									1
P42224	6772	<ul><li>K->R at 110: Sumoylated</li><li>Y->F at 701: No effect on basal sumoylation. Enhances sumoylation in the presence of MAPK stimulation</li><li>K->R at 703: Abolishes sumoylation by SUMO1. Increased IFN-gamma-mediated transactivation</li><li>S->A at 727: Decreased transcriptional activation. No effect on basal sumoylation. No enhancement of sumoylation on MAPK stimulation. No PKCdelta-induc…	<li>sumoylation</li><li>apoptosis</li>	<li>GO:0016925</li><li>GO:0006915</li>					<li>O35735</li><li>Q2EF74</li><li>Q25BC0</li><li>P07353</li><li>Q9TTB0</li><li>O77763</li><li>P27638</li><li>Q2PE75</li><li>Q866Y6</li><li>Q5E9D1</li><li>P79154</li><li>Q9TV67</li><li>Q865Y4</li><li>Q4ZH68</li><li>P17803</li><li>O42781</li><li>P30123</li><li>P42160</li><li>P42161</li><li>P42162</li><li>Q9QXX2</li><li>Q62574</li><li>Q7TSP4</li><li>Q9YGB9</li><li>P49708</li><li>O73915</li><li>O7592…		1
P42226	6778	<ul><li>L->A at 802: Abolishes the interaction with NCOA1; when associated with A-805</li><li>L->A at 805: Abolishes the interaction with NCOA1; when associated with A-802</li></ul>							Q15788		1
P42330	8644	<ul><li>K->E at 75: No effect on 17beta-HSD activity</li></ul>									1
P42566	2060	<ul><li>V->E at 154: Loss of interaction with STON2 NPF motifs</li><li>W->A at 169: Loss of interaction with STON2 NPF motifs</li></ul>							<li>P41334</li><li>P41321</li><li>Q8MP00</li><li>Q8WXE9</li><li>P41967</li>		1
P42575	835	<ul><li>C->S at 320: Loss of function</li><li>A->T at 369: Loss of function</li></ul>									1
P43119	5739	<ul><li>C->S at 308: Reduced palmitoylation, coupling to G protein unaffected. Abolished palmitoylation and coupling to G protein; when associated with S-311</li><li>C->S at 309: No effect on palmitoylation level</li><li>C->S at 311: Reduced palmitoylation, coupling to G protein unaffected. Abolished palmitoylation and coupling to G protein; when associated with S-308</li><li>C->S at 383: Abolish…									1
P43155	1384	<ul><li>Y->A at 452: Increases the KM for carnitine 100-fold</li><li>Y->F at 452: Increases the KM for carnitine 320-fold and reduces enzyme activity 10000-fold</li><li>T->A at 465: Increases the KM for carnitine almost 70-fold and reduces enzyme activity 450-fold</li><li>R->Q at 518: Increases the KM for carnitine 230-fold and reduces enzyme activity almost 100-fold</li><li>F->A at 566: Increase…									1
P43246	4436	<ul><li>G->A at 674: Mainly causes defects in mismatch binding or release efficiency</li><li>K->R at 675: No effect on mismatch binding, complete loss of DNA repair function when associated with MSH6 mutant R-1140</li></ul>	DNA repair	GO:0006281	binding	GO:0005488			<li>P52701</li><li>Q03834</li>		1
P43250	2870	<ul><li>C->S at 561: Abolishes palmitoylation; when associated with S-562 and S-565</li><li>C->S at 562: Abolishes palmitoylation; when associated with S-561 and S-565</li><li>C->S at 565: Abolishes palmitoylation; when associated with S-561 and S-562</li></ul>									1
P43355	4100	<ul><li>D->A at 163: Abolishes HLA-A1 binding</li><li>Y->A at 169: Abolishes HLA-A1 binding</li></ul>			binding	GO:0005488					1
P43356	266740	<ul><li>V->D at 170: Improves ability to bind to HLA-A1</li></ul>									1
P43357	4102	<ul><li>D->A at 170: Abolishes HLA-A1 binding</li><li>Y->A at 176: Abolishes HLA-A1 binding</li></ul>			binding	GO:0005488					1
P43403	7535	<ul><li>Y->F at 315: No inhibition of activation</li><li>Y->F at 319: Inhibition of activation</li></ul>									1
P45381	443	<ul><li>R->K at 71: Reduces activity by 99%</li><li>Y->F at 164: Reduces activity by 99%</li><li>R->K at 168: Reduces activity by 99%</li><li>E->A at 178: Reduces activity by 99%</li><li>E->D at 285: 5-fold decrease in activity</li><li>Y->F at 288: Reduces activity by 99%</li></ul>									1
P45983	5599	<ul><li>T->A at 183: Phosphorylation blocked</li><li>Y->F at 185: Phosphorylation blocked</li></ul>	Phosphorylation	GO:0016310							1
P46060	5905	<ul><li>K->R at 524: No association with mitotic spindles during mitosis</li></ul>	mitosis	GO:0007067			spindles	GO:0005819			1
P46063	5965	<ul><li>K->A at 119: Abrogates helicase activity</li></ul>							<li>Q8V736</li><li>O67037</li><li>Q9UZ86</li><li>Q68772</li><li>O51934</li><li>P74759</li><li>P37987</li><li>P22657</li><li>Q04575</li><li>Q971T7</li><li>P27328</li><li>P28726</li><li>Q07630</li><li>P27327</li><li>Q9WJB2</li><li>Q3I5J6</li><li>Q66914</li><li>P16342</li><li>Q89273</li><li>P36286</li><li>Q66198</li><li>P22168</li><li>P19751</li><li>Q8V6W7</li><li>P28897</li><li>Q96725</li><li>P1981…		1
P46098	3359	<ul><li>W->S at 178: Abolished ligand binding to the heteromeric receptor</li><li>R->Q at 432: Little effect on conductance. Massive increase of conductance; when associated with D-436 and A-440</li><li>R->D at 436: Increased conductance. Massive increase of conductance; when associated with Q-432 and A-440</li><li>R->A at 440: Increased conductance. Massive increase of conductance; when associat…			binding	GO:0005488					1
P46108	1398	<ul><li>D->K at 150: Abolishes interaction with DOCK1</li></ul>							Q14185		1
P46379	7917	<ul><li>D->A at 1001: Abolishes cleavage by caspase-3</li></ul>									1
P46527	1027	<ul><li>S->A at 10: Loss of phosphorylation by UHMK1. No translocation to the cytoplasm. Greater cell cycle arrest</li><li>S->D at 10: Exported to the cytoplasm. Inhibits cell cycle arrest</li><li>S->E at 10: Increased stability in vivo and in vitro</li><li>Y->F at 74: No change in binding CDK4. Translocates to nucleus</li><li>Y->F at 88: Abolishes LYN-mediated phosphorylation. Reduced CDK2 phosp…	<li>phosphorylation</li><li>cell cycle</li><li>nuclear import</li><li>S-phase</li><li>cell cycle arrest</li>	<li>GO:0016310</li><li>GO:0007049</li><li>GO:0051170</li><li>GO:0051320</li><li>GO:0007050</li>	binding	GO:0005488	<li>cytoplasm</li><li>nucleus</li>	<li>GO:0005737</li><li>GO:0005634</li>	<li>P22177</li><li>P04961</li><li>O16852</li><li>Q5ZMD1</li><li>P61074</li><li>Q5RFJ2</li><li>Q8INB9</li><li>Q38998</li><li>O55076</li><li>P27348</li><li>P31750</li><li>Q6Q6X0</li><li>P18248</li><li>P53358</li><li>P47196</li><li>O01377</li><li>Q01314</li><li>P12004</li><li>Q8VYX2</li><li>P07948</li><li>Q3SZI4</li><li>Q00268</li><li>Q00265</li><li>Q8TAS1</li><li>P24314</li><li>P24941</li><li>P1707…		1
P46734	5606	<ul><li>S->A at 218: Inactivation</li><li>S->E at 218: Constitutive activation</li><li>T->A at 222: Inactivation</li><li>T->E at 222: Constitutive activation</li></ul>									1
P46940	8826	<ul><li>S->A at 1441: Abolishes neurite outgrowth promoting activity; when associated with A-1443</li><li>S->E at 1441: Strongly enhances neurite outgrowth promoting activity; when associated with A-1443</li><li>S->A at 1443: Abolishes neurite outgrowth promoting activity; when associated with A-1441</li><li>S->D at 1443: Strongly enhances neurite outgrowth promoting activity; when associated wit…									1
P47712	5321	<ul><li>C->A at 139: No effect on phospholipase activity; when associated with A-141 and A-151</li><li>C->A at 141: No effect on phospholipase activity; when associated with A-139 and A-151</li><li>C->A at 151: No effect on phospholipase activity; when associated with A-139 and A-141</li><li>S->A at 195: 5-fold reduced phospholipase and lysophosphatase activities. 100-fold reduced phospholipase a…			phospholipase activity	GO:0004620					1
P48023	356	<ul><li>P->D,F,R at 206: Lowers binding to TNFRSF6 and reduces cytotoxity more than 100-fold</li><li>Y->F,R at 218: Lowers binding to TNFRSF6 and abolishes cytotoxity</li><li>F->L at 275: Abolishes binding to TNRFSF6 and cytotoxicity</li></ul>			binding	GO:0005488			<li>O77736</li><li>Q9TSN4</li><li>P51867</li><li>Q9BDN0</li><li>P25445</li><li>Q9BDP2</li><li>Q9BDN4</li>		1
P48357	3953	<ul><li>Y->F at 986: Greatly reduced PTPN11 binding; no PTPN11 phosphorylation; no effect on STAT3 phosphorylation</li><li>YY->FF at 1078-1079: No effect on PTPN11 nor STAT3 phosphorylation</li><li>Y->F at 1141: No effect on PTPN11 phosphorylation; no STAT3 phosphorylation</li></ul>	phosphorylation	GO:0016310	binding	GO:0005488			<li>Q90687</li><li>Q06124</li><li>P61635</li><li>P40763</li>		1
P48552	8204	<ul><li>PIDL->AAAA at 440-443: Abolishes interaction with CTBP1</li><li>PID->AIA at 440-442: Abolishes interaction with CTBP1 and attenuates nuclear hormone receptor-dependent transcription repression</li><li>DL->AA at 442-443: Reduces, but does not completely abolish, interaction with CTBP. Reduces transcriptional repression</li><li>DL->AS at 442-443: Disrupts interaction with CTBP1, and CTBP2 t…	transcription	GO:0006350	<li>transcriptional repressor activity</li><li>binding</li>	<li>GO:0016564</li><li>GO:0005488</li>			<li>P56545</li><li>Q13363</li><li>Q61990</li>		1
P48595	5273	<ul><li>KKRK->AAAA at 74-77: Abolishes nuclear localization</li></ul>	localization	GO:0051179							1
P49336	1024	<ul><li>D->A at 173: Abrogates kinase activity and TFIIH-dependent transcriptional repression</li></ul>			kinase activity	GO:0016301					1
P49354	2339	<ul><li>K->N at 164: Reduced activity</li><li>N->K at 199: Reduced catalytic efficiency</li></ul>									1
P49356	2342	<ul><li>D->N at 200: Reduced catalytic efficiency</li><li>G->V at 249: Reduced catalytic efficiency</li><li>G->S at 349: Reduced catalytic efficiency</li></ul>									1
P49366	1725	<ul><li>N->A at 106: Strongly reduced NAD and spermidine binding. Reduced activity</li><li>S->A at 109: Strongly reduced spermidine binding. Reduced activity</li><li>E->A at 137: Strongly reduced NAD binding. Strongly reduced formation of covalent intermediate</li><li>D->A at 238: Strongly reduced NAD binding. Strongly reduced formation of covalent intermediate</li><li>D->A at 243: Reduces spermi…			<li>reduced NAD binding</li><li>spermidine binding</li>	<li>GO:0051287</li><li>GO:0019809</li>					1
P49427	997	<ul><li>C->S at 93: Loss of function</li><li>L->S at 97: Loss of function</li><li>S->A at 231: Abolishes phosphorylation by CK2</li></ul>	phosphorylation	GO:0016310					<li>Q65ZV5</li><li>P43893</li><li>O51759</li>		1
P49450	1058	<ul><li>S->A at 7: Induces a delay at the terminal stage of cytokinesis and chromosome misalignment during mitosis due to a defect in kinetochore attachment to microtubules</li></ul>	<li>cytokinesis</li><li>mitosis</li>	<li>GO:0000910</li><li>GO:0007067</li>			<li>chromosome</li><li>microtubules</li><li>kinetochore</li>	<li>GO:0005694</li><li>GO:0005874</li><li>GO:0000776</li>			1
P49662	837	<ul><li>C->S at 258: Loss of activity</li></ul>									1
P49683	2834	<ul><li>Missing at 365-370: Abolishes binding to GRIP1 and PICK1</li><li>T->A at 365: No effect on binding to GRIP1</li><li>V->A at 366: No effect on binding to GRIP1</li><li>S->A at 367: Abolishes binding to GRIP1</li><li>V->A at 368: Abolishes binding to GRIP1</li><li>V->A at 369: No effect on binding to GRIP1</li><li>I->A at 370: Abolishes binding to GRIP1</li></ul>			binding	GO:0005488			<li>Q9Y3R0</li><li>Q9NRD5</li><li>Q96DT0</li>		1
P49716	1052	<ul><li>K->A at 120: Loss of sumoylation</li></ul>	sumoylation	GO:0016925							1
P49736	4171	<ul><li>S->A at 108: Reduces phosphorylation by ATR</li></ul>	phosphorylation	GO:0016310					<li>Q13535</li><li>Q9H6X2</li><li>Q9FKS4</li><li>P20848</li>		1
P49758	9628	<ul><li>D->A at 297: Loss of interaction with Gbeta5</li><li>W->F at 309: Diminishes interaction with Gbeta5</li></ul>							<li>O14775</li><li>Q6PNB6</li><li>P62881</li><li>Q5RDY7</li><li>Q80ZD0</li><li>P62882</li>		1
P49767	7424	<ul><li>R->S at 227: No proteolytic processing and lower effect on VEGFR-2 and VEGFR-3</li></ul>							<li>P35968</li><li>Q8AXB3</li><li>P52583</li><li>Q91ZT1</li><li>P79701</li><li>P35917</li><li>P35916</li><li>O08775</li><li>P35918</li><li>Q5MD89</li>		1
P49768	5663	<ul><li>Missing at 66-72: No effect on interaction with GFAP</li><li>KY->AA at 76-77: No effect on interaction with GFAP</li><li>VI->EE at 82-83: Loss of interaction with GFAP</li><li>V->K,E at 82: Loss of interaction with GFAP</li><li>ML->EE at 84-85: Loss of interaction with GFAP</li><li>Y->F at 256: Alters gamma-secretase cleavage specificity. Increased production of amyloid beta(42). No effec…	<li>phosphorylation</li><li>apoptosis</li>	<li>GO:0016310</li><li>GO:0006915</li>	<li>binding</li><li>PKA</li>	<li>GO:0005488</li><li>GO:0004691</li>	cell surface	GO:0009928,GO:0009986	<li>Q60495</li><li>P0A3Z4</li><li>P0A3Z2</li><li>O73683</li><li>Q28280</li><li>P0A3Z3</li><li>P19022</li><li>P49768</li><li>P0A3Z1</li><li>Q28757</li><li>P29216</li><li>P46531</li><li>P34722</li><li>P12023</li><li>Q11207</li><li>P47819</li><li>P53601</li><li>Q29149</li><li>Q5R9X1</li><li>Q9W6T7</li><li>P75313</li><li>P08592</li><li>P79307</li><li>P05067</li><li>Q28748</li><li>P79802</li><li>Q2805…		1
P49789	2272	<ul><li>H->N at 35: 50% decrease in catalytic activity. No loss in substrate binding</li><li>H->N at 94: 75% decrease in catalytic activity. No loss in substrate binding</li><li>H->G at 96: Total loss of catalytic activity. Rescuable with free imidazole</li><li>H->N at 96: Total loss of catalytic activity. No loss in substrate binding</li><li>H->N at 98: 99% decrease in catalytic activity. No los…	phosphorylation	GO:0016310	<li>binding</li><li>catalytic activity</li>	<li>GO:0005488</li><li>GO:0003824</li>			<li>P00523</li><li>P12931</li>		1
P49792	5903	<ul><li>V->K at 2632: Abolishes interaction with sumoylated RANGAP1</li><li>I->K at 2634: Abolishes interaction with sumoylated RANGAP1</li><li>V->K at 2635: Abolishes interaction with sumoylated RANGAP1</li><li>P->A at 2640: No effect on SUMO E3 ligase activity</li><li>K->A at 2645: No effect on SUMO E3 ligase activity</li><li>L->A at 2651: Abolishes binding to UBE2I and SUMO E3 ligase activity<…			<li>binding</li><li>ligase activity</li>	<li>GO:0005488</li><li>GO:0016874</li>			<li>Q2EF73</li><li>P63283</li><li>O09181</li><li>P46060</li><li>P63279</li>		1
P49795	10287	<ul><li>S->A at 151: Diminishes gap activity towards G(i)-alpha3 and autophagy in colon cancer cells</li></ul>	autophagy	GO:0006914					<li>P08754</li><li>Q9DC51</li><li>P08753</li><li>P38403</li><li>P27045</li><li>Q60397</li>		1
P49802	6000	<ul><li>W->F at 306: Diminishes interaction with Gbeta5</li></ul>							<li>O14775</li><li>Q6PNB6</li><li>P62881</li><li>Q5RDY7</li><li>Q80ZD0</li><li>P62882</li>		1
P49810	5664	<ul><li>D->A at 263: Reduces production of amyloid beta in APP processing</li><li>D->A at 366: Reduces production of amyloid beta in APP processing and of NICD in NOTCH1 processing</li></ul>							<li>Q60495</li><li>P0A3Z4</li><li>Q28280</li><li>O73683</li><li>P0A3Z2</li><li>P75313</li><li>P79307</li><li>P08592</li><li>P0A3Z3</li><li>P0A3Z1</li><li>Q28757</li><li>P05067</li><li>Q28748</li><li>P29216</li><li>Q28053</li><li>Q5IS80</li><li>P46531</li><li>P47566</li><li>O93279</li><li>Q11207</li><li>P12023</li><li>Q95241</li><li>P53601</li><li>Q29149</li>		1
P49841	2932	<ul><li>S->A at 9: Loss of phosphorylation; insensitive to inhibitory phosphorylation</li></ul>	phosphorylation	GO:0016310							1
P49842	8859	<ul><li>K->P at 300: Partial loss of activity</li><li>K->P at 315: Partial loss of activity</li><li>K->P at 317: Complete loss of activity</li></ul>									1
P49888	6783	<ul><li>S->A at 137: Decreased gradually the catalytic activity</li><li>S->C at 137: Decreased gradually the catalytic activity</li><li>V->E at 269: Does not prevent the formation of homodimer</li></ul>			catalytic activity	GO:0003824					1
P49903	22929	<ul><li>G->C at 268: No change in ATP-binding</li><li>G->R at 270: No change in ATP-binding</li><li>G->A,D,V at 273: Loss of ATP-binding</li><li>H->N at 274: Reduced ATP-binding</li><li>H->Y at 274: Increased ATP-binding</li></ul>			ATP-binding	GO:0005524					1
P50225	6817	<ul><li>C->S at 70: Increased sensitivity of enzyme activity to heat inactivation</li></ul>									1
P50402	2010	<ul><li>S->A at 49: Abolishes phosphorylation. No effect on targeting to nuclear envelope nor on interaction with LMNA</li><li>S->E at 49: Mimics phosphorylation. No effect on targeting to nuclear envelope nor on interaction with LMNA</li></ul>	phosphorylation	GO:0016310			nuclear envelope	GO:0005635	<li>P02545</li><li>Q3ZD69</li><li>P13648</li>		1
P50542	5830	<ul><li>W->A at 118: Strongly reduced interaction with PEX14</li><li>F->A at 122: Strongly reduced interaction with PEX14</li></ul>							<li>Q9HG09</li><li>P78723</li><li>P53112</li><li>O75381</li>		1
P50548	2077	<ul><li>T->A at 526: Loss of a phosphorylation site</li></ul>	phosphorylation	GO:0016310							1
P50552	7408	<ul><li>F->A at 370: Lower stability of tetramerization domain</li><li>F->I,K at 370: No change in stability of tetramerization domain</li></ul>									1
P50613	1022	<ul><li>K->A at 41: Total loss of activity</li><li>S->A at 164: No mitotic repression of transcriptional activity of the reconstituted TFIIH complex</li><li>T->A at 170: Total loss of activity. Total loss of transcriptional activity of the reconstituted TFIIH complex</li></ul>									1
P50750	1025	<ul><li>D->N at 167: Abrogates kinase activity</li><li>T->A at 186: Abrogates autophosphorylation; no effect on kinase activity</li></ul>	autophosphorylation	GO:0046777	kinase activity	GO:0016301					1
P51149	7879	<ul><li>L->A at 8: Abolishes interaction with RAB7 and reduces its localization to late endosomal/lysosomal compartments</li><li>K->A at 10: Abolishes interaction with RAB7 and localization to late endosomal/lysosomal compartments</li><li>T->N at 22: Abolishes localization on late endosomes, lysosomes and phagosomes and reduces phagosomal fusions. Abolishes association of RILP with the phagosomes…	localization	GO:0051179			<li>phagosomes</li><li>late endosomes</li><li>lysosomes</li>	<li>GO:0045335</li><li>GO:0005770</li><li>GO:0005764</li>	<li>Q3T0F5</li><li>Q96NA2</li><li>Q96MT3</li><li>O04157</li><li>P18067</li><li>O97572</li><li>Q9XER8</li><li>P51149</li><li>Q5R9Y4</li>		1
P51572	10134	<ul><li>D->A at 164: Abolishes cleavage by caspases, inhibits apoptotic membrane blebbing and release of cytochrome c from mitochondria; when associated with A-238</li><li>D->A at 238: Abolishes cleavage by caspases, inhibits apoptotic membrane blebbing and release of cytochrome c from mitochondria; when associated with A-164</li></ul>					membrane	GO:0016020	<li>P00073</li><li>P00074</li><li>P00075</li><li>P00076</li><li>P00070</li><li>P00071</li><li>P00072</li><li>Q6C9Q0</li><li>P00067</li><li>P00066</li><li>P00069</li><li>P00068</li><li>P68100</li><li>P00064</li><li>P00065</li><li>P00062</li><li>P00063</li><li>P00060</li><li>P00061</li><li>P67881</li><li>P67882</li><li>Q6WUX8</li><li>P15451</li><li>Q6QLW4</li><li>P19681</li><li>P00059</li><li>P0005…		1
P51582	5030	<ul><li>S->A at 243: No effect</li><li>Missing at 333-365: Abolishes agonist-induced phosphorylation. Prevents agonist-induced desensitization and loss of cell surface receptors</li><li>SSLALVSLPEDSSCR at 333-359: Greatly reduces agonist-induced desensitization and loss of cell surface receptors</li><li>S->A at 333: Greatly reduces agonist-induced desensitization and loss of cell surface receptor…	phosphorylation	GO:0016310			cell surface	GO:0009928,GO:0009986			1
P51610	3054	<ul><li>P->S at 30: Severely reduces VP16-induced complex (VIC) formation, but retains association with VP16. Unable to rescue proliferation in temperature-sensitive arrested cells</li><li>P->S at 79: Severely reduces VIC formation, but retains association with VP16. Severely reduces association with CREB3. Unable to rescue proliferation in temperature-sensitive arrested cells</li><li>C->D at 82:…							<li>Q43358</li><li>Q29076</li><li>P14859</li><li>P22389</li><li>P51611</li><li>P51610</li><li>P68335</li><li>Q8SQ19</li><li>Q28466</li><li>P68336</li><li>P23943</li><li>O43889</li><li>Q9NFL5</li><li>P15143</li><li>Q61191</li>		1
P51617	3654	<ul><li>K->S at 239: Loss of kinase activity</li></ul>			kinase activity	GO:0016301					1
P51681	1234	<ul><li>Y->D at 3: No sulfation and greatly decreased binding CCL4 and CCL5; when associated with D-10; D-14 and D-15. Restored most CCL4 binding; when associated with D-10 and D-15</li><li>Y->F at 3: No sulfation and greatly decreases binding of CCL4 and CCL5; when associated with F-10; F-14 and F-15</li><li>S->A at 6: No change in glycosylation status and greatly decreased CCL4 binding. Loss of…	phosphorylation	GO:0016310	binding	GO:0005488	Cell surface	GO:0009928,GO:0009986	<li>Q90826</li><li>P13501</li><li>Q8N6M6</li><li>Q8BXQ6</li><li>P13236</li><li>Q8MKD0</li><li>O97919</li><li>Q91ZL1</li><li>P97272</li><li>P50231</li><li>P50230</li><li>Q29288</li><li>Q8SQ40</li><li>P69527</li><li>P14097</li><li>Q8HYQ1</li><li>Q8HYS0</li><li>P30882</li><li>P46632</li>		1
P51787	3784	<ul><li>G->M at 589: No effect</li><li>A->W at 590: Reduced cell surface expression and strongly reduced potassium current</li><li>N->G at 593: Reduced cell surface expression and moderately reduced potassium current</li></ul>					cell surface	GO:0009928,GO:0009986			1
P51790	1182	<ul><li>G->E at 280: Changes channel selectivity from I(-)>Cl(-) to Cl(-)>I(-)</li></ul>									1
P51795	1184	<ul><li>Y->A at 672: Abolishes interaction with NEDD4 and NEDD4L</li></ul>							<li>Q5RBF2</li><li>Q96PU5</li><li>P46934</li>		1
P51811	7504	<ul><li>C->S at 347: Loss of Kell-XK complex</li></ul>									1
P51843	190	<ul><li>ML->AA at 16-17: Strongly reduces homodimodimerization and interaction with NR0B2</li><li>ML->AA at 83-84: Strongly reduces homodimodimerization and interaction with NR0B2</li><li>LL->AA at 149-150: Strongly reduces homodimodimerization and interaction with NR0B2</li><li>MM->AA at 461-462: Strongly reduces homodimodimerization and interaction with NR0B2</li></ul>							Q15466		1
P51857	6718	<ul><li>Y->A at 58: Loss of activity</li><li>E->A at 120: Loss of activity</li></ul>									1
P51946	902	<ul><li>S->A at 5: No effect on the transcriptional activity of the reconstituted TFIIH complex</li><li>S->A at 304: No effect on the transcriptional activity of the reconstituted TFIIH complex</li></ul>									1
P51955	4751	<ul><li>K->R at 37: Loss of kinase activity and of ability to activate NEK11</li><li>D->A at 141: Loss of autophosphorylation</li><li>T->A at 170: No effect on kinase activity</li><li>T->E at 170: Kinase activity increased by two fold</li><li>S->A at 171: No effect on kinase activity</li><li>S->D at 171: Kinase activity increased by two fold</li><li>T->A at 175: Kinase activity decreased by two f…	autophosphorylation	GO:0046777	kinase activity	GO:0016301			<li>Q8NG66</li><li>Q8WNU8</li>		1
P52564	5608	<ul><li>S->A at 207: Inactivation</li><li>S->E at 207: Constitutive activation according to PubMed</li><li>T->A at 211: Inactivation</li><li>T->E at 211: Constitutive activation according to PubMed</li></ul>									1
P52630	6773	<ul><li>R->A at 374: Prevents the nuclear import; when associated with A-375</li><li>K->A at 375: Prevents the nuclear import; when associated with A-374</li><li>R->A at 409: Prevents the nuclear import; when associated with A-415</li><li>K->A at 415: Prevents the nuclear import; when associated with A-409</li></ul>	nuclear import	GO:0051170							1
P52655	2957	<ul><li>V->A at 270: Slightly affects cleavage and yields elevated levels of the precursor</li><li>Q->A at 272: Abolishes cleavage</li><li>V->A at 273: Abolishes cleavage</li><li>D->A at 274: Abolishes cleavage</li><li>G->A at 275: Abolishes cleavage</li><li>T->A at 276: Does not affect cleavage</li><li>G->A at 277: Does not affect cleavage</li><li>D->A at 278: Significant reduction of cleavage</…	phosphorylation	GO:0016310							1
P52701	2956	<ul><li>K->R at 1140: No effect on mismatch binding, complete loss of DNA repair function when associated with MSH2 mutant R-675</li></ul>	DNA repair	GO:0006281	binding	GO:0005488			<li>Q5XXB5</li><li>P25847</li><li>O24617</li><li>P43246</li><li>Q3MHE4</li>		1
P52732	3832	<ul><li>T->A at 926: No mitotic phosphorylation. No binding to spindle apparatus</li></ul>	phosphorylation	GO:0016310	binding	GO:0005488	spindle	GO:0005819			1
P52788	6611	<ul><li>D->A,N at 201: 100,000-fold decrease in catalytic efficiency</li><li>D->N at 276: 200,000-fold decrease in catalytic efficiency</li><li>E->Q at 353: 800-fold decrease in catalytic efficiency</li></ul>									1
P52799	1948	<ul><li>LW->YM at 121-122: Complete loss of Nipah protein G binding</li></ul>			binding	GO:0005488			<li>P62555</li><li>P62554</li>		1
P52848	3340	<ul><li>K->A at 614: Loss of sulfotransferase activity</li></ul>			sulfotransferase activity	GO:0008146					1
P53350	5347	<ul><li>K->M at 82: Abolishes activity</li><li>S->A at 137: No change in activity</li><li>S->D at 137: Increases activity. Results in a block in G1/S</li><li>D->N at 194: Abolishes activity</li><li>D->R at 194: Abolishes activity</li><li>E->D at 206: No change in activity</li><li>E->V at 206: Decreases activity</li><li>T->D at 210: Increases activity</li><li>T->E at 210: Slightly increases activi…									1
P53355	1612	<ul><li>K->A at 42: Loss of activity, apoptotic function and of autophosphorylation</li><li>S->A at 308: Elevated Ca(2+)-calmodulin binding and Ca(2+)-calmodulin-independent kinase activity. Increases apoptotic activity</li><li>S->D at 308: Reduced Ca(2+)-calmodulin binding and Ca(2+)-calmodulin-independent kinase activity. Decreases apoptotic activity</li><li>S->A at 313: Minimal effect on activ…	autophosphorylation	GO:0046777	<li>kinase activity</li><li>binding</li>	<li>GO:0016301</li><li>GO:0005488</li>			<li>Q40302</li><li>Q8STF0</li><li>P04353</li><li>P41040</li><li>P04352</li><li>Q9GRJ1</li><li>P61860</li><li>P02594</li><li>P02595</li><li>P61861</li><li>P48976</li><li>O82018</li><li>P93171</li><li>P62184</li><li>P62144</li><li>P62145</li><li>Q5RAD2</li><li>P07463</li><li>P24044</li><li>P11121</li><li>P62149</li><li>P06787</li><li>O02367</li><li>Q6IT78</li><li>P05935</li><li>P05933</li><li>O1630…		1
P53667	3984	<ul><li>C->S at 84: Enhances actin aggregation</li><li>GL->EA at 177-178: Enhances actin aggregation</li><li>D->N at 460: Abrogates kinase activity</li><li>Missing at 496-506: Reduces actin aggregation</li><li>RKK->GAA at 503-505: Abolishes kinase activity</li><li>T->A at 508: Abolishes activation by ROCK1</li><li>T->EE at 508: Enhances kinase activity</li><li>T->V,E at 508: Reduces kinase activi…			kinase activity	GO:0016301			<li>Q92192</li><li>Q92193</li><li>P53499</li><li>P26183</li><li>P53498</li><li>O13419</li><li>Q9P4D1</li><li>P48465</li><li>P53455</li><li>Q39596</li><li>Q39758</li><li>P26182</li><li>P80709</li><li>Q9UVX4</li><li>O17320</li><li>P53689</li><li>P78711</li><li>P30161</li><li>P17128</li><li>P45521</li><li>P45520</li><li>P20904</li><li>P81085</li><li>Q6TCF2</li><li>Q99023</li><li>Q75D00</li><li>P5177…		1
P53671	3985	<ul><li>T->E at 505: Increases kinase activity</li><li>T->V at 505: Abolishes cofilin phosphorylation and enhancement of stress fiber formation</li></ul>	phosphorylation	GO:0016310	kinase activity	GO:0016301	stress fiber	GO:0001725	<li>P78929</li><li>Q4I963</li><li>Q6CQ22</li><li>Q759P0</li><li>Q96VU9</li><li>Q6C0Y0</li><li>Q03048</li><li>Q5KJM6</li><li>Q4P6E9</li><li>Q9HF97</li><li>Q6FV81</li><li>P54706</li><li>Q6BWX4</li>		1
P53778	6300	<ul><li>D->A at 179: Emulation of the active state</li><li>Y->F at 185: Loss of activity</li><li>F->S at 330: No effect</li></ul>									1
P53999	10923	<ul><li>K->G at 68: Reduced ssDNA binding</li><li>R->G at 75: Reduced ssDNA binding</li><li>FKGK->AGG at 77-80: Loss of ssDNA binding</li><li>R->G at 86: Loss of ssDNA binding</li><li>K->G at 101: Loss of ssDNA binding</li></ul>			binding	GO:0005488					1
P54198	7290	<ul><li>Missing at 449-458: Impairs binding to ASF1A</li><li>RRR->AKK at 458-460: Abrogates binding to ASF1A</li><li>RRR->KKK at 458-460: Impairs binding to ASF1A</li><li>RR->AK at 458-459: Impairs binding to ASF1A</li><li>R->A at 458: Impairs binding to ASF1A</li><li>R->K at 458: Impairs binding to ASF1A; when associated with K-460</li><li>Missing at 459-468: Abrogates binding to ASF1A</li><li>R…	phosphorylation	GO:0016310	binding	GO:0005488			<li>P48963</li><li>Q5E9Y0</li><li>P43450</li><li>P78396</li><li>P24941</li><li>Q92161</li><li>O55076</li>		1
P54252	4287	<ul><li>C->A at 14: Loss of ubiquitinated protein retention</li><li>S->A at 236: Inhibits substrate trapping</li><li>S->A at 256: Inhibits substrate trapping</li><li>S->A at 347: No effect on ubiquitination</li></ul>	protein retention	GO:0045185							1
P54274	7013	<ul><li>A->D at 74: Abolishes dimerization and telomere binding; when associated with P-75</li><li>A->P at 75: Abolishes dimerization and telomere binding; when associated with D-74</li><li>W->P at 77: Abolishes telomere binding</li><li>F->P at 81: Abolishes telomere binding</li><li>F->P at 90: Diminishes telomere binding</li><li>S->A at 219: Loss of phosphorylation; induction of mitotic entry an…	<li>phosphorylation</li><li>apoptosis</li>	<li>GO:0016310</li><li>GO:0006915</li>	binding	GO:0005488					1
P54762	2047	<ul><li>Y->F at 928: Disrupts binding with the GRB10 SH2 domain, providing evidence for phosphorylation</li></ul>	phosphorylation	GO:0016310	binding	GO:0005488			<li>Q13322</li><li>P55241</li>		1
P55072	7415	<ul><li>K->A at 524: Impairs catalytic activity of RNF19A toward SOD1 mutant</li></ul>			catalytic activity	GO:0003824			<li>Q9SQL5</li><li>P00445</li><li>P00443</li><li>P00442</li><li>Q8HXQ1</li><li>P00441</li><li>Q8HXQ0</li><li>Q8HXQ3</li><li>Q8HXQ2</li><li>Q8HXQ4</li><li>Q8HXP9</li><li>Q5FB29</li><li>Q711T9</li><li>P33431</li><li>Q751L8</li><li>P80566</li><li>Q96VL0</li><li>Q6CPE2</li><li>P09670</li><li>Q8HXP8</li><li>Q8J0N3</li><li>Q8J0N2</li><li>Q6T3B0</li><li>P60052</li><li>Q52RN5</li><li>Q9C0N4</li><li>O4641…		1
P55157	4547	<ul><li>R->K at 540: No change of activity</li><li>C->S at 878: Loss of activity</li></ul>									1
P55210	840	<ul><li>C->A at 186: No apoptotic activity</li></ul>									1
P55212	839	<ul><li>S->A at 257: Suppression of caspase-6 activation</li></ul>									1
P55265	103	<ul><li>K->R at 418: Abolishes sumoylation</li></ul>	sumoylation	GO:0016925							1
P55316	2290	<ul><li>VP->AA at 388-389: Abolishes interaction with JARID1B</li><li>VP->AA at 394-395: Abolishes interaction with JARID1B</li><li>P->A at 404: Abolishes interaction with JARID1B</li></ul>									1
P55769	4809	<ul><li>G->K at 38: Abolishes completely RNA-binding</li><li>A->F at 57: Abolishes completely RNA-binding</li><li>Y->A at 80: Abolishes 50% of RNA-binding</li><li>Missing at 96-128: Abolishes completely RNA-binding</li></ul>			RNA-binding	GO:0003723					1
P55771	5083	<ul><li>VP->AA at 173-174: Abolishes interaction with JARID1B</li><li>VP->AA at 179-180: Abolishes interaction with JARID1B</li><li>P->A at 189: Abolishes interaction with JARID1B</li></ul>									1
P55854	6612	<ul><li>K->R at 11: Abolishes the formation of poly(SUMO) chains</li></ul>									1
P56279	8115	<ul><li>D->G at 16: Greatly reduced binding to AKT1, AKT2 and AKT3. Abolishes nuclear transport of AKT1</li><li>K->M at 30: Slightly reduced binding to AKT2</li><li>PLT->AAA at 36-38: Unable to homodimerize but has no effect on interaction with AKT1, AKT2 or AKT3</li><li>Q->R at 46: Slightly increased binding to AKT2</li><li>I->V at 74: Greatly reduced binding to AKT2. Abolishes nuclear transport…	nuclear transport	GO:0051169	binding	GO:0005488			<li>Q9Y243</li><li>P31751</li><li>Q9Y896</li><li>Q38998</li><li>Q01314</li><li>Q38898</li><li>Q8VYX2</li><li>P31749</li>		1
P56524	9759	<ul><li>S->A at 246: Reduces phosphorylation and its subsequent nuclear export</li><li>S->A at 467: Reduces phosphorylation and its subsequent nuclear export</li><li>K->R at 559: Abolishes sumoylation and reduces the histone deacetylase activity</li><li>S->A at 632: Reduces phosphorylation and its subsequent nuclear export</li><li>H->L at 803: Abolishes histone deacetylase activity</li><li>V->A a…	<li>phosphorylation</li><li>sumoylation</li><li>nuclear export</li>	<li>GO:0016310</li><li>GO:0016925</li><li>GO:0051168</li>					O22446		1
P56589	8504	<ul><li>L->P at 125: Abolishes binding to PEX19 without affecting targeting to peroxisomes; when associated with D-134</li><li>N->D at 134: Abolishes binding to PEX19 without affecting targeting to peroxisomes; when associated with P-125</li></ul>			binding	GO:0005488	peroxisomes	GO:0005777	<li>P40855</li><li>Q60415</li><li>Q3SZD1</li><li>Q5R7U2</li><li>Q07418</li>		1
P57059	150094	<ul><li>T->A at 182: Prevents phosphorylation and activation by STK11 complex</li></ul>	phosphorylation	GO:0016310					<li>Q15831</li><li>Q0GGW5</li>		1
P57075	53347	<ul><li>W->A at 317: Loss of interaction with CBL</li></ul>							<li>P18949</li><li>P43623</li><li>P22681</li><li>P53780</li><li>P44527</li><li>P53101</li><li>Q52811</li><li>Q07703</li><li>P0A4K2</li><li>P23256</li><li>P0A4K3</li><li>P06721</li>		1
P58753	114609	<ul><li>P->H at 125: Abolishes NF-kappa-B activation</li></ul>									1
P60484	5728	<ul><li>D->A at 92: 700-fold reduction in phosphatase activity towards PtdIns(3,4,5)P3. Loss of protein phosphatase activity. Unable to inhibit focal adhesion formation</li><li>H->A at 93: 75% reduction in phosphatase activity towards PtdIns(3,4,5)P3. Modest reduction in phosphatase activity towards PtsIns(3,4)P2</li><li>C->A at 124: Loss of protein phosphatase activity. Unable to inhibit focal a…	focal adhesion formation	GO:0048041	binding	GO:0005488	membranes	GO:0016020	<li>Q5X1E5</li><li>O60307</li><li>Q7MBF4</li><li>Q88A53</li><li>Q5PC82</li><li>Q9Y2H9</li><li>Q821A6</li><li>Q8INB9</li><li>Q87SK9</li><li>Q9JZ88</li><li>Q5F8K9</li><li>Q9I5V3</li><li>Q63YC3</li><li>Q8Y395</li><li>Q6LV05</li><li>Q9PDL7</li><li>Q5WT58</li><li>Q57JQ5</li><li>Q8P5D4</li><li>P06961</li><li>P45269</li><li>Q6P0Q8</li><li>Q88QU2</li><li>Q60CQ4</li><li>Q8ZI64</li><li>Q5E2K7</li><li>Q8CXX…		1
P60510	5531	<ul><li>E->K at 39: Diminishes interaction with PPP4R4</li><li>E->K at 64: Abolishes interaction with PPP4R4</li><li>N->D at 76: Diminishes interaction with PPP4R4</li><li>R->E at 107: Diminishes interaction with PPP4R4</li><li>E->K at 277: Abolishes interaction with PPP4R4; no effect on interaction with PPP4R1 and PPP4R2</li></ul>							Q8TF05		1
P60953	998	<ul><li>G->V at 12: Constitutively active. Interacts with PARD6 proteins</li><li>T->N at 17: Constitutively inactive. Does not interact with PARD6 proteins</li><li>Q->L at 61: Constitutively active. Interacts with PARD6 proteins</li></ul>									1
P61020	5869	<ul><li>S->N at 34: Constitutively inactivated. Strongly reduces interaction with RIN2</li><li>Q->L at 79: Constitutively active</li></ul>							Q8WYP3		1
P61073	7852	<ul><li>Y->F at 7: Sulfate incorporation greatly reduced; when associated with F-12 and F-21. Moderate reduction in sulfate incorporation; when associated with F-12 and A-18. No sulfate incorporation and binding PDF1alpha greatly reduced; when associated with F-12; A-18 and F-21</li><li>T->A at 8: No effect on sulfate incorporation; when associated with A-9 and A-13</li><li>S->A at 9: No effect o…			<li>binding</li><li>coreceptor activity</li>	<li>GO:0005488</li><li>GO:0015026</li>			<li>P24105</li><li>Q9QBZ8</li><li>P15831</li><li>P33498</li><li>Q9QBZ4</li><li>P23422</li><li>P11268</li><li>P18040</li><li>P05877</li><li>P05878</li><li>P05879</li><li>P23423</li><li>P11267</li><li>P08360</li><li>P05880</li><li>P16082</li><li>Q1A243</li><li>P25057</li><li>P05882</li><li>P05881</li><li>P05884</li><li>P05883</li><li>Q9QBZ0</li><li>Q79670</li><li>P22427</li><li>P22428</li><li>P3187…		1
P61081	9040	<ul><li>M->A at 1: No effect on thioester intermediate formation</li><li>L->A at 4: Impairs thioester intermediate formation</li><li>F->A at 5: Strongly impairs thioester intermediate formation</li><li>S->A at 6: Slightly impairs thioester intermediate formation</li><li>L->A at 7: Strongly impairs thioester intermediate formation</li><li>Q->A at 9: Impairs thioester intermediate formation</li><li…	conjugation	GO:0000746					<li>Q15843</li><li>Q9SHE7</li><li>P0C031</li><li>Q4PLJ0</li><li>P0C030</li><li>P61282</li><li>P0C032</li>		1
P61088	7334	<ul><li>C->A at 87: Impairs interaction with SHPRH</li><li>K->R at 92: No ISGylation</li><li>K->R at 94: No effect on ISGylation</li></ul>									1
P61244	4149	<ul><li>K->Q at 66: Kept nuclear localization. Loss of nuclear localization; when associated with Q-153 and Q-154</li><li>K->R at 66: Loss of acetylation, kept nuclear localization; when associated with R-153 and R-154</li><li>K->Q at 153: Loss of nuclear localization; when associated with Q-66 and Q-154. Kept nuclear localization; when associated with Q-154</li><li>K->R at 153: Loss of acetylati…	localization	GO:0051179							1
P61326	4116	<ul><li>KF->EA at 16-17: Impaired nonsense-mediated decay activity</li><li>KN->DA at 41-42: Complete loss of nonsense-mediated decay activity</li><li>DSE->RSR at 66-68: Slightly reduced nonsense-mediated decay activity</li><li>ED->RK at 72-73: Fully active</li><li>RQE->EQR at 85-87: Fully active</li><li>KCLVF->ECLVA at 130-134: Complete loss of nonsense-mediated decay activity</li><li>L->R at 136…									1
P61586	387	<ul><li>G->V at 14: Causes constitutive activation</li><li>Q->L at 63: Causes constitutive activation</li><li>L->M at 193: Converts geranyl-geranylation to farnesylation; does not prevent the cleavage by yopT</li></ul>							<li>P27475</li><li>O68703</li><li>Q93RN4</li>		1
P61956	6613	<ul><li>K->R at 11: Abolishes the formation of poly(SUMO) chains</li></ul>									1
P61960	51569	<ul><li>G->A at 83: Confers resistance to cleavage</li></ul>									1
P62166	23413	<ul><li>E->T at 81: Reduces calcium binding; when associated with A-117 or A-165. Abolishes calcium binding; when associated with A-117 and A-165</li><li>T->A at 117: Reduces calcium binding; when associated with T-81. Abolishes calcium binding; when associated with T-81 and A-165</li><li>T->A at 165: Reduces calcium binding; when associated with A-117. Abolishes calcium binding; when associated …			binding	GO:0005488					1
P62328	7114	<ul><li>K->P at 12: Very weak actin binding; no inhibition of actin polymerization</li><li>S->A at 16: Binds actin 2.5-fold less than wild-type; little change in inhibition of actin polymerization</li><li>S->AS at 16: Very weak actin binding; no inhibition of actin polymerization</li><li>L->A,P at 18: Very weak actin binding; no inhibition of actin polymerization</li></ul>			binding	GO:0005488			<li>Q92192</li><li>Q92193</li><li>P53499</li><li>P26183</li><li>P53498</li><li>P14883</li><li>O13419</li><li>Q9P4D1</li><li>P48465</li><li>P53455</li><li>Q4YU79</li><li>P53456</li><li>Q39596</li><li>Q39758</li><li>P26182</li><li>P80709</li><li>Q03341</li><li>Q9UVX4</li><li>O17320</li><li>P53689</li><li>P78711</li><li>P30161</li><li>P17128</li><li>P27132</li><li>P45521</li><li>P45520</li><li>P2090…		1
P62330	382	<ul><li>G->A at 2: Fails to associate with membranes</li></ul>					membranes	GO:0016020			1
P62487	5436	<ul><li>H->E at 14: Strongly reduces RNA-binding</li><li>E->K at 33: Strongly reduces RNA-binding</li><li>K->E at 41: Strongly reduces RNA-binding</li><li>T->A at 90: Reduces RNA-binding</li><li>N->A at 93: Reduces RNA-binding</li><li>K->E at 94: Reduces RNA-binding</li><li>F->E at 107: Reduces RNA-binding</li><li>S->A at 109: Strongly reduces RNA-binding</li><li>H->E at 111: Strongly reduces RNA…			RNA-binding	GO:0003723					1
P62745	388	<ul><li>G->V at 14: No effect on internalization of EGF receptor but decreases trafficking of receptor to the lysosome with associated accumulation in late endosomes</li><li>F->G at 39: Abolishes binding to PKN1 and trafficking of EGF receptor</li><li>C->S at 189: No effect on prenylation. Reduced palmitoylation. Abolishes palmitoylation; when associated with S-192</li><li>C->S at 192: Reduced ge…			binding	GO:0005488	<li>late endosomes</li><li>lysosome</li>	<li>GO:0005770</li><li>GO:0005764</li>	<li>Q9BEA0</li><li>P26224</li><li>P01132</li><li>Q16512</li><li>P01133</li><li>Q95ND4</li><li>Q00968</li><li>P07522</li>		1
P62826	5901	<ul><li>G->V at 19: Blocks DNA replication; when associated with L-69</li><li>Q->L at 69: Blocks DNA replication; when associated with V-19</li></ul>	DNA replication	GO:0006260							1
P62877	9978	<ul><li>C->A at 53: Strong reduction in ligase activity; when associated with A-56</li><li>C->A at 56: Strong reduction in ligase activity; when associated with A-53</li><li>C->A at 75: Strong reduction in ligase activity; when associated with A-77</li><li>H->A at 77: Strong reduction in ligase activity; when associated with A-75</li></ul>			ligase activity	GO:0016874					1
P62917	6132	<ul><li>H->A,G at 209: No incorporation into translating E.coli polysomes; ribosomes assembled normally. Significantly reduced translational activity</li></ul>					<li>ribosomes</li><li>polysomes</li>	<li>GO:0005840</li><li>GO:0005844</li>			1
P62937	5478	<ul><li>W->A at 121: 200-fold decrease of sensitivity to CsA</li><li>W->F at 121: 75-fold decrease of sensitivity to CsA</li></ul>									1
P62993	2885	<ul><li>P->L at 49: Ineffective in DNA synthesis. Abolishes interaction with SHB; when associated with L-206</li><li>G->R at 203: Ineffective in DNA synthesis</li><li>P->L at 206: Abolishes interaction with SHB; when associated with L-49</li></ul>							Q15464		1
P63000	5879	<ul><li>G->V at 12: Constitutively active. Interacts with PARD6 proteins</li><li>T->N at 17: Constitutively inactivated. Abolishes interaction with PARD6 proteins</li><li>F->A at 37: Strongly reduced interaction with PLCB2</li><li>W->A at 56: Strongly reduced interaction with PLCB2</li><li>Q->L at 61: Constitutively active. Interacts with PARD6 proteins</li><li>L->A at 67: Strongly reduced intera…							Q00722		1
P63010	163	<ul><li>R->E at 879: Strongly reduces interaction with EPN1. Reduces interaction with SNAP91 and clathrin. No effect on EPS15 binding</li><li>Y->V at 888: Strongly reduces interaction with SNAP91, EPN1 and clathrin. No effect on EPS15 binding</li><li>K->Q at 917: Strongly reduces interaction with SNAP91 and clathrin. Reduces interaction with EPN1. No effect on EPS15 binding</li></ul>			binding	GO:0005488			<li>O60641</li><li>P13506</li><li>P42566</li><li>Q9Y6I3</li>		1
P63092	2778	<ul><li>Q->A at 170: Increases GDP release but does not affect receptor-mediated activation</li><li>R->A at 258: Increases GDP release and impairs receptor-mediated activation; markedly elevated intrinsic GTPase rate which will lead to more rapid inactivation</li></ul>									1
P63104	7534	<ul><li>K->E at 49: Loss of interaction with NOXA1</li></ul>									1
P63165	7341	<ul><li>F->A at 36: Abolishes binding to PIAS2</li></ul>			binding	GO:0005488			O75928		1
P63279	7329	<ul><li>RK->AA at 13-14: Impairs binding to SUMO1 and catalytic activity</li><li>RK->AA at 17-18: Impairs binding to SUMO1 and catalytic activity</li><li>F->A at 22: Impairs binding to RANBP2</li><li>V->A at 25: Impairs binding to RANBP2</li><li>V->A at 27: Impairs binding to RANBP2</li><li>E->A at 42: Slightly impairs binding to RANBP2</li><li>K->A at 48: Slightly impairs binding to RANBP2</li><…	sumoylation	GO:0016925	<li>binding</li><li>catalytic activity</li>	<li>GO:0005488</li><li>GO:0003824</li>			<li>Q2EF74</li><li>Q5R6J4</li><li>Q9Y3V2</li><li>Q5E9D1</li><li>P49792</li><li>P55857</li><li>P40517</li><li>P48820</li><li>P63165</li><li>Q9MZD5</li>		1
P67775	5515	<ul><li>L->A at 309: Loss of binding to PP2A B-alpha regulatory subunit</li></ul>			binding	GO:0005488			<li>Q06009</li><li>P23696</li><li>Q9ZSE4</li>		1
P67809	4904	<ul><li>S->A at 102: Loss of phosphorylation by PKB/AKT1. Inhibits translocation to the nucleus and tumor cell growth</li></ul>	phosphorylation	GO:0016310			nucleus	GO:0005634	<li>P31750</li><li>Q8INB9</li><li>Q38998</li><li>P47196</li><li>Q01314</li><li>Q8VYX2</li><li>P31749</li>		1
P78310	1525	<ul><li>VII->AID at 70-72: Abolishes binding to adenovirus type 5</li><li>CC->AA at 259-260: Loss of palmitoylation and altered localization</li><li>Y->A at 318: Affects basolateral localization in airway epithelial cells</li><li>LSRM->AAAA at 345-348: Affects basolateral localization in airway epithelial cells</li></ul>	localization	GO:0051179	binding	GO:0005488					1
P78347	2969	<ul><li>Y->F at 248: Abloishes BTK-mediated transcriptional activation. Abolishes BTK-mediated phosphorylation and impairs BTK-mediated transcriptional activation; when associated with F-398 and F-503</li><li>Y->F at 398: Abolishes BTK-mediated transcriptional activation. Abolishes BTK-mediated phosphorylation and impairs BTK-mediated transcriptional activation; when associated with F-248 and F-5…	phosphorylation	GO:0016310					<li>Q06187</li><li>Q8JH64</li>		1
P78348	41	<ul><li>S->A at 478: No effect on phosphorylation</li><li>S->A at 479: Loss of phosphorylation</li></ul>	phosphorylation	GO:0016310							1
P78363	24	<ul><li>G->D at 966: Abolishes basal and retinal-stimulated ATP hydrolysis</li><li>K->M at 969: Abolishes basal and retinal-stimulated ATP hydrolysis</li><li>G->D at 1975: Inhibition of retinal-stimulated ATP hydrolysis</li><li>K->M at 1978: Inhibition of retinal-stimulated ATP hydrolysis</li></ul>	ATP hydrolysis	GO:0006200							1
P78380	4973	<ul><li>KKAK->EEAE at 22-25: Impairs sorting into the cell surface but retains ability to bind oxLDL. Abolishes sorting into the cell surface; when associated with K-69</li><li>E->K at 70: Abolishes sorting into the cell surface; when associated with 22-E--E-25</li><li>C->S at 140: Abolishes homodimerization</li><li>C->S at 144: Abolishes sorting into the cell surface and binding to acetylated LD…	<li>protein folding</li><li>transport</li>	<li>GO:0006457</li><li>GO:0006810</li>	binding	GO:0005488	cell surface	GO:0009928,GO:0009986			1
P78527	5591	<ul><li>L->P at 1510: Loss of interaction with C1D</li><li>EL->PD at 1516-1517: Loss of interaction with C1D</li></ul>									1
P78545	1999	<ul><li>RGRP->AAAA at 247-250: No effect on transcriptional repression on KRT4 promoter</li><li>W->A at 315: Partially abrogates repressive effect on the KRT4 promoter; when associated with A-319</li><li>K->A at 319: Partially abrogates repressive effect on the KRT4 promoter; when associated with A-315</li><li>RYYY->AAAA at 334-337: Partially abrogates repressive effect on the KRT4 promoter</li><…							P19013		1
P78549	4913	<ul><li>K->Q at 220: Inactivates enzyme</li><li>K->R at 220: 85-fold reduction in activity</li></ul>									1
P80192	4293	<ul><li>K->A at 171: Loss of kinase activity and threonine phosphorylation</li><li>T->A at 304: Reduces threonine phosphorylation. Impairs JNK activation</li><li>T->A at 305: Little effect on threonine phosphorylation. Mildly impairs JNK activation</li><li>S->A at 308: Impairs JNK activation</li><li>T->A at 312: Loss of threonine phosphorylation. Strongly impairs JNK activation</li></ul>	phosphorylation	GO:0016310	kinase activity	GO:0016301			<li>Q966Y3</li><li>P92208</li>		1
P80365	3291	<ul><li>E->K,Q at 115: Abolishes cofactor specificity</li></ul>									1
P83876	10907	<ul><li>C->A at 38: Viable when expressed in S.pombe</li></ul>									1
P83916	10951	<ul><li>I->E at 161: Abolishes homodimer formation and binding to EMSY</li></ul>			binding	GO:0005488			Q7Z589		1
P84022	4088	<ul><li>SSVS->AAVA at 422-425: Does not abolish protein nuclear export</li><li>SSVS->RRVR at 422-425: Diminishes cargo protein export</li></ul>	nuclear export	GO:0051168							1
P98082	1601	<ul><li>SYF->AAA at 684-686: Greatly reduced binding to MYO6</li></ul>			binding	GO:0005488			Q9UM54		1
P98088	4586	<ul><li>W->A at 2122: No binding to mannose-specific lectin. Loss of secretion from the endoplasmic reticulum</li><li>D->A,E at 4302: Abolishes cleavage</li></ul>	secretion	GO:0046903	binding	GO:0005488	endoplasmic reticulum	GO:0005783	P82953		1
P98170	331	<ul><li>Y->G at 75: Loss of interaction with MAP3K7IP1; when associated with G-75</li><li>V->A at 80: Strongly reduced interaction with MAP3K7IP1. Reduced activation of MAP3K7/TAK1. Reduced activation of NF-kappa-B</li><li>V->D at 80: Loss of interaction with MAP3K7IP1. Reduced activation of MAP3K7/TAK1. Strongly reduced activation of NF-kappa-B</li><li>V->E at 86: Loss of dimerization. Reduces a…	protein folding	GO:0006457					<li>O43464</li><li>O43318</li><li>Q8RSY1</li><li>P49116</li><li>P43565</li><li>Q9NR28</li><li>Q15750</li><li>Q2QCI9</li>		1
P98177	4303	<ul><li>T->A at 32: Abolishes phosphorylation. Protein is located mainly in cytoplasm and shows increased transcriptional activity</li><li>S->A at 197: Abolishes phosphorylation. Protein is located mainly in cytoplasm and shows increased transcriptional activity</li><li>S->A at 262: Abolishes phosphorylation. No effect on cellular location or transcriptional activity</li></ul>	phosphorylation	GO:0016310			cytoplasm	GO:0005737			1
P98187	11283	<ul><li>G->E at 328: No effect on U-44069 and U-51605 hydroxylation. 20</li></ul>									1
Q00403	2959	<ul><li>EWRTFS->AWRTFA at 51-56: Partial loss of HIV-1 Vpr binding</li><li>W->A at 52: Partial loss of HIV-1 Vpr binding</li><li>RT->AA at 53-54: Partial loss of HIV-1 Vpr binding</li><li>F->A at 55: Partial loss of HIV-1 Vpr binding</li></ul>			binding	GO:0005488					1
Q00587	11135	<ul><li>DMISHPLGDFRH->A at 36-47: No binding with CDC42</li></ul>			binding	GO:0005488			<li>Q90694</li><li>O94103</li><li>O14426</li><li>P60953</li><li>Q17031</li><li>P60952</li><li>Q9HF56</li><li>P19073</li>		1
Q00604	4693	<ul><li>C->A at 95: Impairs oligomerization</li></ul>									1
Q00613	3297	<ul><li>K->R at 91: No effect on sumoylation</li><li>T->A at 120: No effect on binding HSE nor on transcriptional activity</li><li>S->A at 121: Increased binding HSE and transcriptional activity. Greatly reduced binding to HSP90AA1. No effect on MAPKAPK2 binding</li><li>S->D at 121: Some inhibition of binding HSE and transcriptional activity. No change in binding HSP90AA1. Inhibits MAPKAPK2 bindi…	<li>phosphorylation</li><li>sumoylation</li>	<li>GO:0016310</li><li>GO:0016925</li>	<li>binding</li><li>DNA-binding</li>	<li>GO:0005488</li><li>GO:0003677</li>			<li>P27541</li><li>Q8RB68</li><li>Q73GL7</li><li>P27542</li><li>Q6AMQ3</li><li>Q8DF66</li><li>Q71ZJ7</li><li>P56836</li><li>Q7NAU6</li><li>Q3IUI0</li><li>Q8RH05</li><li>Q6B8V2</li><li>Q92260</li><li>P19993</li><li>Q892R0</li><li>P69377</li><li>Q01100</li><li>Q3Z601</li><li>Q47HK2</li><li>Q9ZAD3</li><li>Q8YE76</li><li>Q39JC8</li><li>Q9HHB9</li><li>P69376</li><li>Q5QXL1</li><li>Q5YNI0</li><li>Q818E…		1
Q00653	4791	<ul><li>YLL->AAA at 247-249: Two-fold reduction in heterodimerization with RelA</li><li>P->A at 399: No change in cleavage rate or products</li><li>G->A at 404: No change in cleavage rate or products</li><li>A->P at 405: No change in cleavage rate or products</li><li>Q->N at 406: No change in cleavage rate or products</li><li>S->G at 713: Loss of phosphorylation; when associated with A-715 and A-…	phosphorylation	GO:0016310					<li>P52560</li><li>O87331</li><li>Q99558</li><li>Q931Q4</li><li>Q99TL8</li><li>Q54089</li><li>Q8CS97</li><li>P0A0E9</li><li>P0AG22</li><li>P44644</li><li>P0AG23</li><li>P0AG20</li><li>Q6G8T5</li><li>P0AG21</li><li>P66015</li><li>O54408</li><li>P66014</li><li>P0A0F0</li><li>Q5HNR8</li><li>O52177</li><li>O85709</li><li>Q49640</li><li>P55133</li><li>Q6GG70</li>		1
Q00722	5330	<ul><li>Q->A at 52: Strongly reduces interaction with RAC1</li></ul>							<li>Q9SSX0</li><li>Q38912</li><li>O04369</li><li>P13362</li><li>P80236</li><li>P62999</li><li>P63000</li><li>P62998</li>		1
Q00987	4193	<ul><li>C->S at 305: No loss of ubiquitin ligase E3 activity</li><li>C->T at 374: No loss of ubiquitin ligase E3 activity</li><li>C->L at 438: No loss of ubiquitin ligase E3 activity</li><li>C->G at 441: Fails to interact with MDM4</li><li>C->A at 449: Loss of ubiquitin ligase E3 activity</li><li>C->S at 449: No substantial decrease of ubiquitin ligase E3 activity</li><li>H->A at 452: Loss of ubi…							<li>P69326</li><li>P08565</li><li>P69322</li><li>P69323</li><li>P69324</li><li>P69325</li><li>P68196</li><li>O46543</li><li>P68197</li><li>Q05550</li><li>P68198</li><li>P68199</li><li>P19848</li><li>P42739</li><li>P68195</li><li>Q867C2</li><li>P62991</li><li>P62990</li><li>P61863</li><li>P61864</li><li>P61862</li><li>Q867C4</li><li>Q867C3</li><li>P23398</li><li>P68204</li><li>P84589</li><li>Q865C…		1
Q01081	7307	<ul><li>W->A at 134: Decreases affinity for UAF2 by 3 orders of magnitude</li></ul>									1
Q01094	1869	<ul><li>Y->C at 411: No retinoblastoma protein binding</li></ul>			protein binding	GO:0005515					1
Q01167	3607	<ul><li>K->A at 258: Decreases DNA-binding to 40%</li><li>K->A at 300: Decreases DNA-binding to 20%</li><li>S->A at 305: Decreases DNA-binding to 70%</li><li>R->A at 307: Abolishes DNA-binding</li><li>K->A at 328: Decreases DNA-binding to 25%</li></ul>			DNA-binding	GO:0003677					1
Q01196	861	<ul><li>R->A at 80: Strongly reduces DNA-binding</li><li>K->A at 83: Strongly reduces DNA-binding</li><li>T->A at 84: No effect on DNA binding</li><li>A->T at 107: Loss of heterodimerization</li><li>G->R at 108: Loss of heterodimerization</li><li>R->A at 135: Strongly reduces DNA-binding</li><li>R->A at 139: Strongly reduces DNA-binding</li><li>R->A at 142: Strongly reduces DNA-binding</li><li>Mi…			DNA-binding	GO:0003677					1
Q01581	3157	<ul><li>C->A,S at 129: Loss of activity</li></ul>									1
Q01892	6689	<ul><li>S->A at 144: Reduces interaction with IRF4 and transcriptional activation</li><li>K->G at 242: Abrogates DNA-binding</li></ul>			DNA-binding	GO:0003677			Q15306		1
Q01954	646	<ul><li>S->A at 537: No effect on phosphorylation. Abolishes phosphorylation and induces nuclear restriction; when associated to A-541</li><li>S->D at 537: Reduces phosphorylation and induces partial relocation into the cytoplasm</li><li>S->D at 540: No effect on phosphorylation, no effect on subcellular location</li><li>S->A at 541: Strongly reduces phosphorylation. Abolishes phosphorylation and…	phosphorylation	GO:0016310			cytoplasm	GO:0005737			1
Q02156	5581	<ul><li>K->W at 437: Abolishes activity and S-729 phosphorylation</li><li>T->A at 566: Abolishes phosphorylation by PDK1, and S-729 phosphorylation</li><li>T->E at 566: No effect on S-729 phosphorylation</li><li>T->E at 710: No effect on activity; no effect on S-729 phosphorylation</li><li>S->A at 729: Enhances T-566 dephosphorylation</li></ul>	<li>phosphorylation</li><li>dephosphorylation</li>	<li>GO:0016310</li><li>GO:0016311</li>					<li>Q15118</li><li>O15530</li><li>Q9W0V1</li>		1
Q02410	320	<ul><li>F->V at 608: Diminishes interaction with APP</li></ul>							<li>Q60495</li><li>P0A3Z4</li><li>Q28280</li><li>O73683</li><li>P0A3Z2</li><li>P75313</li><li>P79307</li><li>P08592</li><li>P0A3Z3</li><li>P0A3Z1</li><li>Q28757</li><li>P05067</li><li>Q28748</li><li>P29216</li><li>Q28053</li><li>Q5IS80</li><li>P47566</li><li>O93279</li><li>Q11207</li><li>P12023</li><li>Q95241</li><li>P53601</li><li>Q29149</li>		1
Q02750	5604	<ul><li>K->R at 97: Inactivation</li><li>S->A at 150: No loss of activity</li><li>S->A at 212: No loss of activity</li><li>S->A at 218: Inactivation</li><li>S->A at 222: Inactivation</li></ul>									1
Q02809	5351	<ul><li>C->A at 369: Loss of activity</li></ul>									1
Q02928	1579	<ul><li>G->S at 130: Loss of activity</li><li>E->A at 321: Loss of covalent heme binding</li></ul>			heme binding	GO:0020037					1
Q03393	5805	<ul><li>S->A at 19: Decrease in activity; abolishes phosphorylation by PKG</li></ul>	phosphorylation	GO:0016310	PKG	GO:0004692					1
Q03721	3749	<ul><li>S->A at 8: Decreased inhibition of channel closure by PKC. Inhibition of channel closure is nearly abolished; when associated with A-9</li><li>S->D at 8: Decreased rate of channel inactivation. Loss of channel inactivation; when associated with D-9; D-15 and D-21</li><li>S->A at 9: Strong decrease of inhibition of channel closure by PKC. Inhibition of channel closure is nearly abolished; …							<li>P13678</li><li>P13677</li><li>P05130</li><li>P34722</li>		1
Q03933	3298	<ul><li>R->G at 109: Fails to translocate to nucleus</li><li>RKR->ASS at 196-198: Fails to translocate to nucleus</li></ul>					nucleus	GO:0005634			1
Q04206	5970	<ul><li>T->A at 254: Abolishes interaction with PIN1</li><li>S->C at 276: Loss of phosphorylation</li></ul>	phosphorylation	GO:0016310					<li>Q9SL42</li><li>Q94G00</li><li>Q5BIN5</li><li>Q4R383</li><li>Q13526</li><li>Q9C6B8</li><li>Q5SMQ9</li><li>P22696</li>		1
Q04609	2346	<ul><li>N->A at 51: Loss of glycosylation. Reduces enzyme activity</li><li>N->A at 76: Loss of glycosylation. Reduces enzyme activity</li><li>N->A at 121: Loss of glycosylation. Severely reduced enzyme activity</li><li>N->A at 140: Loss of glycosylation. Severely reduced enzyme activity</li><li>N->A at 153: Loss of glycosylation. Severely reduced enzyme activity</li><li>N->A at 195: Loss of glyco…									1
Q04637	1981	<ul><li>KRERK->AAAAA at 174-178: Loss of PABPC1 binding; when associated with 184-AAAA-187</li><li>I->A at 180: Loss of PABPC1 binding</li><li>I->A at 182: Loss of PABPC1 binding</li><li>DPNQ->AAAA at 184-187: Loss of PABPC1 binding; when associated with 174-AAAAA-178</li><li>I->A at 192: Loss of PABPC1 binding</li><li>I->A at 196: Loss of PABPC1 binding</li><li>Y->A,F at 612: Abolishes binding t…			binding	GO:0005488			<li>P19028</li><li>Q9QBZ5</li><li>P24107</li><li>Q9QBZ1</li><li>Q79666</li><li>P15833</li><li>P03362</li><li>P18042</li><li>Q8AII1</li><li>P04024</li><li>P03363</li><li>P04023</li><li>O93215</li><li>P10978</li><li>P26810</li><li>Q1A249</li><li>P03356</li><li>P03355</li><li>O41798</li><li>P20892</li><li>Q9Y6I0</li><li>P10210</li><li>Q9PW28</li><li>Q9QBY3</li><li>P03353</li><li>P16901</li><li>P1194…		1
Q04656	538	<ul><li>LL->AA at 1487-1488: Loss of relocalization to the trans-Golgi</li></ul>									1
Q04695	3872	<ul><li>R->A at 103: Down-regulates both proliferation of psoriatic T-cells and IFN-gamma production; suppresses keratinocyte growth when part of the altered peptide epitope S1</li><li>E->A at 106: Down-regulates proliferation of psoriatic T-cells and IFN-gamma production when part of the altered peptide epitope S1</li><li>N->A at 109: No significant effect on T-cell proliferation or IFN-gamma pr…	T-cell proliferation	GO:0042098					<li>O35735</li><li>P63309</li><li>Q25BC0</li><li>P07353</li><li>Q9TTB0</li><li>O57608</li><li>O77763</li><li>P46402</li><li>O57603</li><li>Q2PE75</li><li>Q866Y6</li><li>P79154</li><li>P28341</li><li>Q9TV67</li><li>P01579</li><li>Q865Y4</li><li>Q4ZH68</li><li>P17803</li><li>P30123</li><li>P42160</li><li>P42161</li><li>P42162</li><li>Q865W6</li><li>P63310</li><li>Q8MKF5</li><li>P63311</li><li>O3549…		1
Q04724	7088	<ul><li>V->S at 486: Abolishes HESX1 binding</li><li>Y->H at 532: Abolishes HESX1 binding</li><li>L->S at 702: Abolishes HESX1 binding</li><li>S->P at 715: Abolishes HESX1 binding</li></ul>			binding	GO:0005488			<li>Q9UBX0</li><li>O97670</li>		1
Q04759	5588	<ul><li>T->A at 219: Loss of transactivation of the IL2 promoter and translocation to the plasma membrane. No effect on kinase activity</li><li>K->A at 409: Loss of kinase activity</li><li>T->A at 538: Loss of kinase activity</li><li>S->A at 676: Reduction in kinase activity</li><li>S->A at 695: Reduction in kinase activity</li></ul>			kinase activity	GO:0016301	plasma membrane	GO:0005886	<li>Q9XT83</li><li>P26891</li><li>P05016</li><li>Q25BC3</li><li>P68290</li><li>O62641</li><li>P68291</li><li>Q9XS38</li><li>P36835</li><li>Q29615</li><li>Q2PE78</li><li>Q865X2</li><li>Q865Y1</li><li>Q7JFM4</li><li>Q7JFM3</li><li>Q07885</li><li>Q7JFM5</li><li>Q4U313</li><li>O77620</li><li>Q08081</li><li>Q7JFM2</li><li>Q9XT84</li><li>O97513</li><li>P37997</li><li>Q29416</li><li>Q95KP3</li><li>P6056…		1
Q04828	1645	<ul><li>E->D at 127: 30-fold decrease in k(cat)/K(m) value for progesterone reduction; no effect on the K(m) value</li><li>H->I at 222: Marked decrease in k(cat)/K(m) value for progesterone; 24-fold decrease for progesterone reduction; 18-fold decrease for 20alpha-OHProg oxidation. 95-fold decrease in K(m) value for NADPH</li><li>H->S at 222: Marked decrease in k(cat)/K(m) value for progesterone;…									1
Q05066	100130809	<ul><li>SSS->AAA at 31-33: Abolishes its phosphorylation by PKA. Does not enhance its DNA-binding activity. Abolishes stimulation of transcription repression</li><li>R->G at 62: Strongly reduces nuclear localization. Strongly reduces nuclear localization; when associated with W-133. Reduces interaction with KPNB1. Abolishes DNA-binding</li><li>M->I at 64: Abolishes nuclear localization</li><li>R-…	<li>phosphorylation</li><li>localization</li><li>transcription</li>	<li>GO:0016310</li><li>GO:0051179</li><li>GO:0006350</li>	<li>DNA-binding</li><li>PKA</li>	<li>GO:0003677</li><li>GO:0004691</li>			<li>Q14974</li><li>Q09472</li><li>P49070</li><li>P49069</li>		1
Q05397	5747	<ul><li>V->G at 928: Loss of interaction with TGFB1I1</li><li>L->S at 1034: Loss of interaction with TGFB1I1</li></ul>									1
Q05513	5590	<ul><li>K->A at 19: No effect on interaction with SQSTM1 and PARD6B</li><li>D->A at 62: Loss of interaction with SQSTM1 and PARD6B</li><li>D->A at 66: Loss of interaction with SQSTM1 and PARD6B</li></ul>							<li>Q5RBA5</li><li>Q13501</li><li>Q9BYG5</li>		1
Q05823	6041	<ul><li>K->N at 240: Reduced 2-5A binding activity; almost complete loss of 2-5A binding activity; when associated with N-274</li><li>K->N at 274: Reduced 2-5A binding activity; almost complete loss of 2-5A binding activity; when associated with N-240</li><li>K->R at 392: Complete loss of enzymatic activity and enzyme dimerization. No change in binding to 2-5A and RNA</li><li>H->A at 583: No chan…			binding	GO:0005488					1
Q06124	5781	<ul><li>C->S at 463: Abolishes phosphatase activity</li></ul>							<li>Q5X1E5</li><li>Q7M7K5</li><li>Q7MAZ9</li><li>Q8XBL4</li><li>Q88A53</li><li>Q5P3T0</li><li>Q7MBF4</li><li>Q8Z3M9</li><li>Q5PC82</li><li>Q5ZRX9</li><li>Q821A6</li><li>Q87SK9</li><li>Q9JZ88</li><li>Q9CP21</li><li>Q82U82</li><li>Q9I5V3</li><li>Q5F8K9</li><li>Q63YC3</li><li>Q8Y395</li><li>Q6LV05</li><li>Q8ZLY4</li><li>Q6FA38</li><li>Q9PDL7</li><li>Q62EU1</li><li>Q9JUB2</li><li>Q5WT58</li><li>Q665U…		1
Q06187	695	<ul><li>E->K at 41: No effect on phosphorylation of GTF2I</li><li>P->A at 189: No effect on phosphorylation of GTF2I</li><li>Y->F at 223: Loss of phosphorylation of GTF2I</li><li>WW->LL at 251-252: Large decrease in binding by SH3BP5</li><li>W->L at 251: No effect on phosphorylation of GTF2I</li><li>R->K at 307: Loss of phosphorylation of GTF2I</li><li>Y->F at 551: Loss of phosphorylation of GTF2…	phosphorylation	GO:0016310	binding	GO:0005488			<li>P78347</li><li>O60239</li>		1
Q06413	4208	<ul><li>K->R at 116: Reduced acetylation. Further reduction in acetylation; when associated with R-119. Complete loss of acetylation, 15% less transactivation activity and slightly reduced DNA binding; when associated with R-119; R-234; R-239; R-252; R-262</li><li>K->R at 119: Reduced acetylation. Further reduction in acetylation; when associated with R-119. Complete loss of acetylation, 15% less…	<li>phosphorylation</li><li>sumoylation</li>	<li>GO:0016310</li><li>GO:0016925</li>	DNA binding	GO:0003677			<li>P54420</li><li>Q95NE7</li><li>O02812</li><li>O25424</li><li>Q13164</li><li>Q16539</li><li>Q9ZLB9</li><li>P06608</li>		1
Q06418	7301	<ul><li>I->R at 99: Abolishes dimerization</li></ul>									1
Q06455	862	<ul><li>K->A,D at 125: Loss of interaction with TCF12</li><li>L->A at 126: Loss of interaction with TCF12</li><li>R->D at 128: Loss of interaction with TCF12</li><li>F->A at 129: Loss of interaction with TCF12</li><li>F->K at 129: Abolishes interaction with corepressor</li><li>F->A at 136: Abolishes interaction with corepressor</li><li>Q->A at 170: Abolishes interaction with corepressor</li><li>T…							<li>Q60420</li><li>Q99081</li><li>P30985</li><li>Q28772</li>		1
Q06547	2553	<ul><li>QQ->AA at 262-263: Minor reduction in transcriptional activation; when associated with A-295 or A-305 and A-306</li><li>VV->AA at 264-265: Minor effect upon interaction with HCFC1 and transcriptional activation. Loss of activity; when associated with A-297; A-298 and A-299, or with A-307 and A-310</li><li>QQ->AA at 270-271: Minor reduction in transcriptional activation. Moderate reduction…							<li>Q5I4B8</li><li>P51611</li><li>P51610</li>		1
Q06609	5888	<ul><li>T->A at 309: Confers hypersensitivity to hydroxyurea</li></ul>									1
Q06787	2332	<ul><li>TF->AA at 125-126: Alters the structural integrity of the N-terminus and leads to aggregation</li><li>S->A at 500: Loss of phosphorylation</li><li>R->K at 544: Reduces arginine methylation by 80%</li><li>R->K at 546: Slightly reduced methylation</li></ul>	phosphorylation	GO:0016310							1
Q06830	5052	<ul><li>T->A at 90: Abolishes phosphorylation by CDC2; 30% reduction in enzymatic activity</li><li>T->D at 90: 87% reduction in enzymatic activity</li></ul>	phosphorylation	GO:0016310					<li>Q9W739</li><li>Q9DGA2</li><li>Q9DGA5</li><li>P19026</li><li>Q5RCH1</li><li>Q9DG98</li><li>P06493</li><li>P48734</li><li>P43290</li><li>P23111</li><li>P13863</li><li>Q04770</li><li>P52389</li><li>P15436</li><li>P24100</li><li>P51958</li><li>Q41639</li><li>P54119</li><li>P93101</li><li>Q9DGD3</li>		1
Q07812	581	<ul><li>S->D,E,H,K at 184: Constitutive cytoplasmic location</li><li>S->V at 184: Constitutive mitochondrial location</li></ul>									1
Q07817	598	<ul><li>D->A at 61: No cleavage by caspase-1 nor by caspase-3</li><li>FRD->VRA at 131-133: No heterodimerization with BAX</li><li>VNW->AIL at 135-137: Loss of anti-apoptotic activity</li><li>GRI->ELN at 138-140: Loss of anti-apoptotic activity</li><li>G->A at 138: No heterodimerization with BAX</li><li>G->E at 148: No heterodimerization with BAX</li><li>D->A at 156: No effect on caspase-1 cleavag…							<li>Q07815</li><li>Q07812</li><li>Q07814</li><li>O02703</li><li>P55269</li>		1
Q07820	4170	<ul><li>K->R at 5: Reduced ubiquitination</li><li>K->R at 40: Reduced ubiquitination</li><li>D->A at 127: Abolishes formation of 28 and 17 kDa cleavage products by CASP3. Abolishes cleavage by caspase-3; when associated with A-157</li><li>K->R at 136: Reduced ubiquitination</li><li>D->A at 157: Abolishes formation of 23 and 21 kDa cleavage products by CASP3. Abolishes cleavage by caspase-3; when …	phosphorylation	GO:0016310					<li>Q8MJU1</li><li>Q8MKI5</li><li>Q5IS99</li><li>Q2PFV2</li><li>O42781</li><li>Q00859</li><li>Q95ND5</li><li>Q5IS54</li><li>P27638</li><li>Q60431</li><li>Q8MJC3</li><li>P42574</li><li>Q08DY9</li>		1
Q07954	4035	<ul><li>T->A at 4460: Strongly reduced phosphorylation and loss of interaction with SHC1; when associated with A-4517; A-4520 and A-4523</li><li>NPTY->APTA at 4470-4473: No effect on tyrosine phosphorylation</li><li>N->A at 4470: No effect on interaction with GULP1</li><li>T->A at 4472: No detectable effect on phosphorylation</li><li>NPVY->APVA at 4504-4507: Loss of tyrosine phosphorylation. Abol…	phosphorylation	GO:0016310					P29353		1
Q07955	6426	<ul><li>FV->SR at 58-59: In FV1; loss of ability to activate splicing. Slight reduction in splice site switching activity and no effect on RNA-binding</li><li>FV->SR at 162-163: In FV2; loss of ability to activate splicing. Great reduction in splice site switching activity and RNA-binding</li><li>F->A at 162: In AV; loss of ability to activate splicing. Great reduction in splice site switching ac…			RNA-binding	GO:0003723					1
Q08211	1660	<ul><li>W->A at 332: Abrogates transcriptional activation by the MTAD domain</li><li>W->A at 339: Abrogates transcriptional activation and RNA polymerase II binding by the MTAD domain</li><li>W->A at 342: Abrogates transcriptional activation by the MTAD domain</li><li>K->R at 417: Abrogates transcriptional activation</li><li>Missing at 1163: Abolishes nuclear localization</li><li>R->L at 1166: Ab…	localization	GO:0051179	binding	GO:0005488					1
Q08357	6575	<ul><li>D->N at 28: Impairs phosphate transport; no effect on retroviral receptor function</li><li>E->D,K at 55: Abolishes sodium-dependent phosphate transport; no effect on retroviral receptor function</li><li>E->Q at 55: Abolishes phosphate but not sodium uptake; when associated with Q-91 and Q-575</li><li>N->V at 81: Abolishes N-glycosylation</li><li>E->Q at 91: Abolishes phosphate but not sod…	phosphate transport	GO:0006817							1
Q08378	2802	<ul><li>D->A at 59: Abolishes cleavage by caspase-2</li><li>L->A at 121: Loss of interaction with GOPC; when associated with A-128 and A-135</li><li>L->A at 128: Loss of interaction with GOPC; when associated with A-121 and A-135</li><li>L->A at 135: Loss of interaction with GOPC; when associated with A-121 and A-128</li><li>D->A at 139: Abolishes cleavage by caspase-3</li><li>D->A at 311: Abolis…							<li>Q9HD26</li><li>Q5RD32</li>		1
Q08499	5144	<ul><li>D->R at 527: Abolishes homodimerization</li><li>R->D at 563: Abolishes homodimerization</li></ul>									1
Q08945	6749	<ul><li>D->A at 450: Abolishes cleavage by caspase</li><li>S->A at 510: Unable to bind DNA; when associated with A-657 and A-688</li><li>S->A at 657: Unable to bind DNA; when associated with A-510 and A-688. Still able to bind DNA; when associated with A-688</li><li>S->A at 688: Unable to bind DNA; when associated with A-510 and A-657. Still able to bind DNA; when associated with A-657</li></ul>									1
Q08ET2	100049587	<ul><li>R->A at 362: Loss of interaction with TYROBP</li></ul>							<li>Q95J79</li><li>Q9TU45</li><li>Q8WNQ8</li><li>O43914</li>		1
Q08J23	54888	<ul><li>S->A at 139: Induces a constitutive association with NPM1</li><li>S->E at 139: Mimicks constitutive phosphorylation and abolishes methyltransferase activity</li></ul>	phosphorylation	GO:0016310					<li>Q00020</li><li>P03588</li><li>Q83270</li><li>P03589</li><li>P28931</li><li>P06011</li><li>P06748</li><li>P16039</li><li>P17769</li><li>P20122</li><li>Q66121</li><li>O40976</li><li>P28726</li><li>P27752</li><li>Q3T160</li><li>Q83264</li>		1
Q09013	1760	<ul><li>K->A at 110: Loss of kinase activity</li></ul>			kinase activity	GO:0016301					1
Q09470	3736	<ul><li>CC->AA at 35-36: No effect on palmitoylation, no effect on current kinetics</li><li>C->A at 243: Strongly decreases palmitoylation and alters current kinetics</li></ul>									1
Q09472	2033	<ul><li>R->K at 2056: No effect on interaction with NCOA2</li><li>R->K at 2088: Abolishes interaction with NCOA2</li><li>R->K at 2142: Strongly reduces interaction with NCOA2</li></ul>							Q15596		1
Q09MP3	729475	<ul><li>L->A at 1134: Strongly decreases interaction with RAD51; when associated with 1143-AA-1144</li><li>LH->AA at 1143-1144: Strongly decreases interaction with RAD51; when associated with A-1134</li></ul>							<li>Q40134</li><li>P94102</li><li>Q2KJ94</li><li>Q8MKI8</li><li>Q99133</li><li>O77507</li><li>P37383</li><li>P70099</li><li>P25454</li><li>Q06609</li>		1
Q0JRZ9	115548	<ul><li>F->E at 10: Binds preferentially to larger liposomes</li></ul>									1
Q0VD86	388324	<ul><li>S->A at 23: Loss of phosphorylation site</li><li>T->A at 182: Reduced phosphorylation. Phosphorylation is almost abolished; when asssociated with A-191</li><li>S->A at 191: Strongly reduced phosphorylation. Phosphorylation is almost abolished; when asssociated with A-182</li><li>S->A at 194: Reduced phosphorylation</li></ul>	phosphorylation	GO:0016310							1
Q0WX57	728369	<ul><li>C->S at 89: Abolishes enzymatic activity. Loss of the pro-apoptotic function</li></ul>									1
Q12772	6721	<ul><li>DRSR->AAAA at 478-481: Loss of cleavage by S2P</li><li>DRSR->AS at 478-481: Loss of cleavage by S2P</li><li>D->A at 478: No effect on proteolytic processing in response to low sterol</li><li>RSR->AAA at 479-481: Loss of cleavage by S2P</li><li>R->A at 479: No effect on cleavage by S2P</li><li>R->A at 481: No effect on cleavage by S2P</li><li>LC->FF at 484-485: No effect on cleavage by S2P…							<li>O43462</li><li>O54862</li>		1
Q12778	2308	<ul><li>T->A at 24: Nuclear targeting and enhanced transactivation; when associated with A-319</li><li>K->A at 245: Disrupts DNA binding; when associated with A-248</li><li>K->A at 248: Disrupts DNA binding; when associated with A-245</li><li>RRR->SAS at 251-253: Disrupts DNA binding</li><li>S->A at 256: Nuclear targeting. Abolishes the ability of IGF1 to suppress transactivation. Prevents T-24 a…	phosphorylation	GO:0016310	DNA binding	GO:0003677			<li>P17647</li><li>Q6IVA5</li><li>P05019</li><li>Q6GUL6</li><li>Q28933</li><li>Q68LC0</li><li>P16545</li><li>P51457</li><li>P07455</li><li>P51458</li><li>P51462</li><li>P01343</li><li>P10763</li><li>Q6JLX1</li><li>Q95222</li><li>P33712</li><li>P18254</li>		1
Q12791	3778	<ul><li>L->R,H at 269: No effect in the coupling between calcium and channel opening</li><li>R->E at 272: Induces reduction in the coupling between calcium and channel opening</li><li>R->N at 275: Induces reduction in the coupling between calcium and channel opening</li><li>R->Q at 278: Induces reduction in the coupling between calcium and channel opening</li><li>Q->R at 281: No effect in the cou…									1
Q12796	10957	<ul><li>P->A at 287: Abolishes the interaction with the nuclear receptors; when associated with A-290</li><li>P->A at 290: Abolishes the interaction with the nuclear receptors; when associated with A-287</li></ul>									1
Q12800	7024	<ul><li>V->E at 211: Does not affect DNA-binding activity</li><li>I->R at 213: Does not affect DNA-binding activity</li><li>Q->L at 234: Significant reduction of DNA-binding activity</li><li>K->E at 236: Significant reduction of DNA-binding activity</li></ul>			DNA-binding	GO:0003677					1
Q12802	11214	<ul><li>A->P at 1251: Loss of PKA anchoring; when associated with P-1260</li><li>I->P at 1260: Loss of PKA anchoring; when associated with P-1251</li><li>A->P at 1265: Abolishes RII-binding</li><li>Y->F at 2153: Loss of interaction with RHOA</li></ul>			<li>binding</li><li>PKA</li>	<li>GO:0005488</li><li>GO:0004691</li>			<li>P61586</li><li>P24406</li><li>P61585</li>		1
Q12809	3757	<ul><li>F->A at 29: Slows down deactivation</li><li>Y->A at 43: Slows down deactivation</li><li>S->A at 283: Abolishes phosphorylation; when associated with A-890; A-895 and A-1137</li><li>N->Q at 598: No effect on cell surface expression, but changes inactivation kinetics; when associated with A-631</li><li>N->Q at 629: Abolishes cell surface expression; has no effect on N-glycosylation</li><li>…	phosphorylation	GO:0016310			cell surface	GO:0009928,GO:0009986			1
Q12830	2186	<ul><li>Y->T at 2869: Abolishes binding to histone H3-K4Me3</li><li>Y->T at 2876: Strongly reduces binding to histone H3-K4Me3</li><li>Y->S at 2882: Abolishes binding to histone H3-K4Me3</li><li>G->E,L at 2884: Strongly reduces binding to histone H3-K4Me3</li><li>D->N,A at 2886: Abolishes binding to histone H3-K4Me3</li><li>Q->K at 2889: Strongly reduces binding to histone H3-K4Me3</li><li>W->E,F…			binding	GO:0005488			<li>P61835</li><li>P61834</li><li>Q9P427</li><li>P61833</li><li>Q98RY4</li><li>P61832</li><li>P61831</li><li>P61830</li><li>P83864</li><li>P07041</li><li>P90543</li><li>P02299</li><li>P08437</li><li>Q757N1</li><li>P50564</li><li>P61836</li><li>Q06196</li><li>P08898</li><li>Q9HDN1</li><li>P23753</li><li>Q7XYZ0</li><li>Q9U7D1</li><li>Q2UCQ0</li><li>Q5DWI3</li><li>P80553</li><li>P40285</li><li>P8423…		1
Q12840	3798	<ul><li>R->S at 280: Strongly reduces microtubule affinity; slightly reduces gliding velocity</li></ul>					microtubule	GO:0005874			1
Q12888	7158	<ul><li>SQS->AQA at 176-178: Loss of phosphorylation site</li><li>R->A at 1396: No detectable effect on methylation by PRMT1 (in vitro). Loss of methylation; when associated with A-1398; A-1400; A-1401 and A-1403</li><li>R->K at 1396: No detectable effect on methylation by PRMT1 (in vitro)</li><li>R->A at 1398: No detectable effect on methylation by PRMT1 (in vitro). Loss of methylation; when ass…	phosphorylation	GO:0016310					<li>Q76FE7</li><li>P82888</li><li>Q6LAF1</li><li>P91882</li><li>Q6LAF3</li><li>Q27443</li><li>Q8MTV8</li><li>P23630</li><li>Q76FD9</li><li>Q99873</li><li>P51728</li><li>P08436</li><li>Q03709</li><li>P35059</li><li>P35057</li><li>P91890</li><li>Q6WZ83</li><li>P83865</li><li>P84048</li><li>P84049</li><li>P84044</li><li>Q7K8C0</li><li>Q7KQD1</li><li>P84045</li><li>P62779</li><li>P84046</li><li>P6277…		1
Q12908	6555	<ul><li>N->D at 10: Abolishes glycosylation</li><li>N->D at 328: No effect on glycosylation</li></ul>									1
Q12959	1739	<ul><li>INI->ANA at 38-40: Loss of membrane association and DLG2-binding</li></ul>			binding	GO:0005488	membrane	GO:0016020	<li>Q15700</li><li>Q14168</li>		1
Q12962	6881	<ul><li>K->Q at 189: Abolishes methylation</li></ul>									1
Q12972	5511	<ul><li>SRVH->AAAA at 68-71: Abolishes interaction with CDC5L, SF3B1 and MELK, and localization in nuclear speckles. No effect on repressor activity</li><li>KRKRK->AAAAA at 193-197: No effect on interaction with EED</li><li>KRK->AAA at 195-197: Abolishes nuclear import; when associated with A-234--237-A</li><li>S->A,D at 199: No change in subcellular location, no effect on interaction with EED or…	<li>phosphorylation</li><li>nuclear import</li><li>localization</li>	<li>GO:0016310</li><li>GO:0051170</li><li>GO:0051179</li>	binding	GO:0005488	nuclear speckles	GO:0016607	<li>Q14680</li><li>Q99459</li><li>Q2KJC1</li><li>O75533</li>		1
Q12974	8073	<ul><li>Missing at 164-167: Locates in the nucleus and cytosol. No interaction with RABGGTB</li><li>C->S at 165: No effect on interaction with RABGGTB</li></ul>					<li>nucleus</li><li>cytosol</li>	<li>GO:0005634</li><li>GO:0005829</li>	<li>P53611</li><li>Q5E9B3</li>		1
Q12981	662	<ul><li>L->A at 114: Loss of proapoptotic effect. No effect on interaction with RINT1</li></ul>							Q6NUQ1		1
Q12986	4799	<ul><li>F->A at 20: Reduces PABPC1 and PABC4 binding</li></ul>			binding	GO:0005488			<li>P11940</li><li>P61286</li>		1
Q13029	7799	<ul><li>C->Y at 106: Reduced histone methyltransferase activity</li><li>A->V at 159: Reduced histone methyltransferase activity</li><li>I->V at 188: Loss of histone methyltransferase activity</li></ul>							<li>Q00020</li><li>P03588</li><li>P03589</li><li>Q83270</li><li>P28931</li><li>P06011</li><li>P17769</li><li>P20122</li><li>Q66121</li><li>O40976</li><li>P28726</li><li>P27752</li><li>Q83264</li>		1
Q13043	6789	<ul><li>K->R at 59: Loss of activity</li><li>T->A at 175: No effect on activity</li><li>T->A at 177: No effect on activity</li><li>T->A at 183: Loss of activity</li><li>D->N at 326: Resistant to proteolytic cleavage by caspase during apoptosis; when associated with N-349</li><li>D->N at 349: Resistant to proteolytic cleavage by caspase during apoptosis; when associated with N-326</li><li>L->P at …	<li>autophosphorylation</li><li>apoptosis</li>	<li>GO:0046777</li><li>GO:0006915</li>							1
Q13045	2314	<ul><li>E->K at 586: No change in ESR1 binding but reduced binding to ACTL6A and reduced coactivator function</li><li>G->S at 603: No change in binding to ACTL6A or in coactivator function</li></ul>			binding	GO:0005488			<li>Q9TV98</li><li>Q9QZJ5</li><li>P49884</li><li>Q91424</li><li>Q91250</li><li>Q29040</li><li>O96019</li><li>P38111</li><li>Q9YHT3</li><li>P50242</li><li>P50241</li><li>P03372</li><li>P16058</li><li>Q9YH33</li><li>Q9PVZ9</li><li>P50240</li><li>Q4R333</li><li>P06212</li><li>P57753</li><li>Q53AD2</li><li>P49885</li><li>P49886</li><li>Q9YHZ7</li><li>O42132</li>		1
Q13085	31	<ul><li>S->A at 78: No effect on interaction with BRCA1</li><li>S->A at 344: No effect on interaction with BRCA1</li><li>S->A at 432: No effect on interaction with BRCA1</li><li>S->A at 1201: No effect on interaction with BRCA1</li><li>S->A at 1263: Abolishes interaction with BRCA1</li><li>S->A at 1585: No effect on interaction with BRCA1</li><li>S->A at 1952: No effect on interaction with BRCA1<…							<li>Q864U1</li><li>P38398</li><li>Q95153</li><li>Q6J6J0</li><li>Q6J6I8</li><li>Q9GKK8</li><li>Q6J6I9</li>		1
Q13093	7941	<ul><li>S->A at 108: Activity is higher than wild-type</li><li>S->A at 273: Loss of activity</li><li>D->A at 286: Almost no activity</li><li>D->N at 286: Diminishes activity</li><li>D->A at 296: Loss of activity</li><li>D->N at 296: Loss of activity</li><li>D->A at 304: No change in activity</li><li>D->A at 338: Activity is higher than wild-type</li><li>H->A at 351: Loss of activity</li></ul>									1
Q13107	7375	<ul><li>C->A at 311: Loss of activity</li></ul>									1
Q13137	10241	<ul><li>C->A at 400: Loss of interaction with MYO6</li><li>C->A at 425: No effect on interaction with MYO6</li></ul>							Q9UM54		1
Q13148	23435	<ul><li>Missing at 106-175: Completely abolishes RNA binding</li><li>LIVLGL->DIDLGD at 106-111: Completely abolishes RNA binding</li><li>Missing at 106-111: Completely abolishes RNA binding</li><li>FGF->LGL at 147-149: Highly reduces binding to RNA and DNA</li><li>Missing at 193-257: Alters but does not abolish RNA binding</li></ul>			<li>binding</li><li>RNA binding</li>	<li>GO:0005488</li><li>GO:0003723</li>					1
Q13153	5058	<ul><li>H->L at 83: Decreases activity; when associated with L-86</li><li>H->L at 86: Decreases activity; when associated with L-83</li><li>L->F at 107: Constitutively active</li><li>T->A at 423: Decreases CDC42-stimulated activity and autophosphorylation</li></ul>	autophosphorylation	GO:0046777					<li>Q90694</li><li>O94103</li><li>O14426</li><li>P60953</li><li>Q17031</li><li>P60952</li><li>Q9HF56</li><li>P19073</li>		1
Q13158	8772	<ul><li>V->N at 121: No interaction with Fas receptor</li></ul>							<li>P25446</li><li>Q63199</li>		1
Q13163	5607	<ul><li>K->M at 195: Inactivation</li><li>S->A at 311: Inactivation</li><li>T->A at 315: Inactivation</li></ul>									1
Q13164	5598	<ul><li>TEY->AEF at 219-221: Loss activation by MAP2K5</li></ul>							Q13163		1
Q13177	5062	<ul><li>D->N at 212: Inhibits caspase-mediated cleavage</li><li>G->A at 213: Abolishes myristoylation of PAK-2p34 and membrane location</li><li>IVSIG->REGRS at 239-243: Abolishes nuclear export</li><li>KKK->MHE at 246-248: Greatly inhibits nuclear localization</li><li>K->R at 278: Abolishes kinase activity and autophosphorylation</li><li>T->A at 402: Abolishes kinase activity and greatly inhibits…	<li>autophosphorylation</li><li>nuclear export</li><li>localization</li>	<li>GO:0046777</li><li>GO:0051168</li><li>GO:0051179</li>	kinase activity	GO:0016301	membrane	GO:0016020			1
Q13188	6788	<ul><li>K->R at 56: Loss of activity</li></ul>									1
Q13191	868	<ul><li>G->E at 298: Inhibits interaction with SYK. No effect on E3 activity</li><li>C->A at 373: Abolishes E3 activity but does not affect binding to substrates</li><li>Y->F at 665: Slightly inhibits interaction with CRKL. Abolishes interaction with CRKL; when associated to F-709</li><li>Y->F at 709: Inhibits interaction with CRKL. Abolishes interaction with CRKL; when associated to F-665</li><l…	phosphorylation	GO:0016310	binding	GO:0005488			<li>P69326</li><li>P08565</li><li>P69322</li><li>P69323</li><li>P69324</li><li>P69325</li><li>P68196</li><li>O46543</li><li>P68197</li><li>Q05550</li><li>P68198</li><li>P68199</li><li>P19848</li><li>P42739</li><li>P68195</li><li>Q867C2</li><li>P62991</li><li>P62990</li><li>P61863</li><li>Q96B97</li><li>P61864</li><li>P61862</li><li>Q867C4</li><li>Q867C3</li><li>P23398</li><li>P68204</li><li>P8458…		1
Q13239	6503	<ul><li>R->K at 111: Strongly reduces interaction with ZAP70, CD3Z, SYK and LAT</li><li>L->S at 218: Abolishes interaction with CBL. Does not affect dimerization; when associated with S-224 and S-229</li><li>L->S at 224: Abolishes interaction with CBL. Does not affect dimerization; when associated with S-218 and S-229</li><li>L->S at 229: Abolishes interaction with CBL. Does not affect dimerizati…							<li>P20963</li><li>P29329</li><li>P43623</li><li>P22681</li><li>P53780</li><li>P44527</li><li>Q9TUF8</li><li>Q9XSJ9</li><li>P53101</li><li>Q52811</li><li>Q07703</li><li>O43561</li><li>P23256</li><li>P41929</li><li>P06721</li><li>Q00655</li><li>P43403</li><li>P18949</li><li>P43405</li><li>P0A4K2</li><li>P0A4K3</li>		1
Q13261	3601	<ul><li>Y->F at 227: Abrogates association with SYK and phosphorylation upon IL-15 stimulation</li></ul>	phosphorylation	GO:0016310					<li>O97687</li><li>P40933</li><li>Q4U0U2</li><li>P40221</li><li>P97604</li><li>Q4GZL1</li><li>Q00655</li><li>Q9XSJ6</li><li>Q3Y5G8</li><li>P43405</li><li>P48092</li><li>Q95253</li><li>Q28028</li><li>P48346</li>		1
Q13283	10146	<ul><li>S->A at 149: Cytoplasmic; no effect on stress granule assembly</li><li>S->E at 149: Cytoplasmic and nuclear; no assembly of stress granules; no homo-oligomerization</li><li>S->A at 232: Cytoplasmic. Partially nuclear; when associated with E-149</li><li>S->E at 232: Cytoplasmic. Partially nuclear; when associated with E-149</li></ul>									1
Q13285	2516	<ul><li>K->R at 119: Loss of sumoylation; when associated with R-194</li><li>K->R at 194: Loss of sumoylation</li><li>A->F at 269: Strongly reduced transactivation</li><li>G->E at 341: Reduced transactivation. Strongly reduced transactivation; when associated with F-344</li><li>L->F at 344: Reduced transactivation. Strongly reduced transactivation; when associated with E-341</li><li>A->F at 433: …	sumoylation	GO:0016925							1
Q13315	472	<ul><li>D->A at 2870: Loss of kinase activity</li><li>N->K at 2875: Loss of kinase activity</li></ul>			kinase activity	GO:0016301					1
Q13352	23421	<ul><li>L->A at 9: Decreased interaction with nuclear receptors</li><li>S->A at 28: Loss of repressor function</li><li>Missing at 63-66: Abolishes localization to nucleus</li><li>KRK->AAA at 63-65: Abolishes localization to nucleus</li><li>L->R at 89: Abolishes dimerization, but not interactions with nuclear receptors; when associated with R-96</li><li>L->R at 96: Abolishes dimerization, but not …	localization	GO:0051179			nucleus	GO:0005634			1
Q13363	1487	<ul><li>C->A at 134: Strongly reduces E1A binding; when associated with A-138; A-141 and A-150</li><li>N->A at 138: Strongly reduces E1A binding; when associated with A-134; A-141 and A-150</li><li>RR->AA at 141-142: Strongly reduces E1A binding; when associated with A-163 and A-171</li><li>R->A at 141: Strongly reduces E1A binding; when associated with A-134; A-138 and A-150</li><li>L->A at 150:…	phosphorylation	GO:0016310	binding	GO:0005488			Q9H2X6		1
Q13418	3611	<ul><li>H->D at 99: Alters interaction with LIMS1</li><li>E->K at 359: Inactivation of ILK</li></ul>							<li>Q3SWY2</li><li>P57044</li><li>Q5R5V4</li><li>P48059</li><li>Q13418</li>		1
Q13426	7518	<ul><li>K->R at 140: No change in sumoylation</li><li>K->R at 210: Abolishes sumoylation. No nuclear location. 5-fold decrease in recombination efficiency</li></ul>	sumoylation	GO:0016925							1
Q13439	2803	<ul><li>Y->A at 2177: Abolishes Golgi localization</li><li>Y->F at 2177: No effect</li><li>V->A at 2181: Abolishes Golgi localization</li><li>F->A at 2183: Abolishes Golgi localization</li><li>M->A at 2186: Abolishes Golgi localization</li><li>T->A at 2193: Abolishes Golgi localization</li><li>M->A at 2194: Abolishes Golgi localization</li><li>V->A at 2197: Abolishes Golgi localization</li><li>I-…	localization	GO:0051179							1
Q13464	6093	<ul><li>D->A at 1113: Abolishes cleavage by caspase-3</li></ul>									1
Q13501	8878	<ul><li>K->A at 7: Loss of interactions with PRKCZ, PRCKI and NBR1. Loss of dimerization; when associated with A-69</li><li>Y->F at 9: No effect on interaction with LCK</li><li>K->A at 13: No effect on interaction with PRKCI</li><li>RR->AA at 21-22: Loss of interaction with PRKCI. Alters dimerization</li><li>Y->A at 67: No effect on interaction with PRKCZ</li><li>D->A at 69: No effect on interact…			binding	GO:0005488			<li>Q5RC94</li><li>Q5R4K9</li><li>P41743</li><li>Q5PXS1</li><li>P42683</li><li>P06239</li><li>Q14596</li><li>Q95KR7</li><li>O19111</li><li>Q05513</li>		1
Q13522	5502	<ul><li>T->A at 35: No activity</li><li>T->D at 35: 1000-fold reduction in activity, inhibits equally PP1 and PP2A</li></ul>							<li>P80074</li><li>P48488</li><li>Q63447</li><li>Q06009</li><li>Q61041</li><li>P50391</li><li>P30366</li><li>P23696</li><li>Q9ZSE4</li><li>P48487</li><li>P22198</li>		1
Q13526	5300	<ul><li>Y->A at 23: Reduced affinity for MPHOSPH1</li></ul>									1
Q13535	545	<ul><li>K->R at 2327: Abolishes kinase activity</li><li>D->A at 2475: Abolishes kinase activity; increases sensitivity to IR and impairs translocation to nuclear foci upon DNA damage</li><li>D->E at 2494: Abolishes kinase activity; reduces cell viability, augments sensitivity to IR and UV</li></ul>			kinase activity	GO:0016301					1
Q13546	8737	<ul><li>K->A at 45: Abolishes kinase activity</li><li>D->K at 324: Abolishes cleavage by caspase-8</li></ul>			kinase activity	GO:0016301					1
Q13547	3065	<ul><li>Missing at 391-482: Strongly decreases deacetylase activity, and disrupts interaction with NuRD and SIN3 complexes</li><li>S->A at 421: Strongly decreases deacetylase activity, and disrupts interaction with NuRD and SIN3 complexes</li><li>S->D,E at 421: Slightly decreases deacetylase activity</li><li>S->A at 423: Strongly decreases deacetylase activity, and disrupts interaction with NuRD …			deacetylase activity	GO:0019213			P22579		1
Q13564	8883	<ul><li>D->A at 331: Impairs the formation of the NEDD8-UBA3 thioester</li></ul>							<li>P31252</li><li>Q15843</li><li>Q5R4A0</li><li>Q9SHE7</li><li>P0C031</li><li>Q4PLJ0</li><li>P0C030</li><li>P61282</li><li>Q8TBC4</li><li>Q99344</li><li>P0C032</li>		1
Q13569	6996	<ul><li>R->A at 281: Restores the DNA-binding ability of the sumoylated form</li><li>E->Q at 310: Restores the DNA-binding ability of the sumoylated form</li><li>F->A at 315: Restores the DNA-binding ability of the sumoylated form</li></ul>			DNA-binding	GO:0003677					1
Q13572	3705	<ul><li>K->A at 18: Loss of kinase activity</li><li>H->A at 58: No effect</li><li>K->A at 59: Loss of kinase activity</li><li>R->A at 106: Loss of kinase activity</li><li>K->A at 157: Loss of kinase activity</li><li>H->Q at 162: Loss of kinase activity</li><li>G->A,P at 163: Loss of kinase activity</li><li>G->A at 163: No effect</li><li>H->A,Q at 167: Loss of kinase activity</li><li>Q->A at 188: …			kinase activity	GO:0016301					1
Q13574	8525	<ul><li>TA->NS at 1115-1116: Loss of interaction with SNTG1</li></ul>							Q9NSN8		1
Q13586	6786	<ul><li>D->A,N at 76: Increases Ca(2+) influx even when Ca(2+) stores are not depleted</li><li>D->N at 78: Increases Ca(2+) influx even when Ca(2+) stores are not depleted</li><li>E->A,Q at 87: Increases Ca(2+) influx through activation of CRAC channels, even when Ca(2+) stores are not depleted</li></ul>									1
Q13614	8898	<ul><li>C->S at 417: Loss of activity</li><li>D->A at 419: No effect</li><li>D->A at 422: Loss of activity</li><li>L->Y at 607: Reduces homodimerization and interaction with SBF1</li></ul>							O95248		1
Q13615	8897	<ul><li>C->S at 413: Loss of activity</li></ul>									1
Q13617	8453	<ul><li>K->R at 621: No effect on conjugation with NEDD8</li><li>K->R at 689: Loss of conjugation with NEDD8</li><li>K->R at 719: No effect on conjugation with NEDD8</li></ul>	conjugation	GO:0000746					<li>Q15843</li><li>Q9SHE7</li><li>P0C031</li><li>Q4PLJ0</li><li>P0C030</li><li>P61282</li><li>P0C032</li>		1
Q13619	8451	<ul><li>LYQAV->AAAAA at 86-90: Largely reduces interaction with DDB1; abolishes interaction with DDB2</li><li>WQDH->AADA at 139-142: Largely reduces interaction with DDB1; abolishes interaction with DDB2</li></ul>							<li>Q16531</li><li>Q6QNU4</li><li>Q92466</li><li>Q6E7D1</li><li>P33194</li>		1
Q13625	7159	<ul><li>W->K at 1098: Loss of interaction with APC2</li></ul>							<li>Q9UJX6</li><li>Q8BZQ7</li><li>Q12440</li><li>P02655</li><li>P34514</li>		1
Q13636	11031	<ul><li>Q->L at 64: No change in GTPase activity</li></ul>			GTPase activity	GO:0003924					1
Q13637	10981	<ul><li>T->N at 39: Decreased GTP-binding activity</li><li>Q->L at 85: No change in GTPase activity</li><li>A->F at 185: Abolishes binding to protein kinase A type II regulatory subunit</li><li>L->P at 188: Abolishes binding to protein kinase A type II regulatory subunit</li></ul>			<li>binding</li><li>GTPase activity</li><li>GTP-binding</li>	<li>GO:0005488</li><li>GO:0003924</li><li>GO:0005525</li>			<li>Q9RI12</li><li>Q05608</li>		1
Q13671	9610	<ul><li>S->A at 351: Abolishes phosphorylation by PKD and the interaction with 14-3-3 proteins</li></ul>	phosphorylation	GO:0016310					<li>Q15139</li><li>O96436</li>		1
Q13772	8031	<ul><li>LL->AA at 95-96: Decreased interaction with PPAR and RXR</li></ul>			RXR	GO:0004886			Q07869		1
Q13794	5366	<ul><li>L->A at 29: Reduced interaction with BAX</li><li>L->E at 29: Loss of interaction with MCL1 and of increased MCL1 degradation; when associated with E-32 and E-32</li><li>F->E at 32: Loss of interaction with MCL1 and of increased MCL1 degradation; when associated with E-29 and E-36</li><li>F->I at 32: Alters specificity of protein interaction and enhances pro-apoptotic activity; when associ…							<li>Q07815</li><li>Q8HYS5</li><li>Q07812</li><li>Q07814</li><li>Q07820</li><li>O02703</li><li>P55269</li><li>Q7YRZ9</li>		1
Q13825	549	<ul><li>K->N at 105: Abolishes RNA-binding; when associated with E-109 and Q-113</li><li>K->E at 109: Abolishes RNA-binding; when associated with N-105 and Q-113</li><li>K->Q at 113: Abolishes RNA-binding; when associated with N-105 and E-109</li></ul>			RNA-binding	GO:0003723					1
Q13838	7919	<ul><li>C->A at 198: No effect on ATPase activity</li></ul>			ATPase activity	GO:0016887					1
Q13882	5753	<ul><li>W->A at 44: Strong decrease in STAP2 phosphorylation</li><li>Y->A at 66: Decrease in STAP2 phosphorylation</li><li>R->L at 105: Decrease in STAP2 phosphorylation</li><li>K->M at 219: Abolishes kinase activity and cell transformation, and no more phosphorylation of STAP2</li><li>Y->F at 447: Decrease in transforming potential and increase in the kinase activity level</li></ul>	phosphorylation	GO:0016310	kinase activity	GO:0016301			Q9UGK3		1
Q13888	2966	<ul><li>C->A at 291: Reconstituted TFIIH complex lacks p62 and has no transcriptional activity</li><li>C->A at 308: Reconstituted TFIIH complex lacks p62 and has no transcriptional activity</li><li>C->A at 345: No effect on the transcriptional activity of the reconstituted TFIIH complex</li><li>C->A at 360: No effect on the transcriptional activity of the reconstituted TFIIH complex</li><li>C->A …							<li>Q9JGK8</li><li>Q8JJX0</li><li>Q8QZ72</li><li>O90371</li><li>P09592</li><li>P03315</li><li>P89946</li><li>P03316</li><li>Q9FKA4</li><li>Q8QL52</li><li>P13890</li><li>Q5WQY5</li><li>Q306W7</li><li>P19109</li><li>P49847</li><li>P13897</li><li>Q5Y388</li><li>P27285</li><li>P36331</li><li>P36332</li><li>P27284</li><li>P08491</li><li>P36330</li><li>Q306W5</li><li>P36329</li><li>Q5XXP3</li><li>Q80S2…		1
Q13936	775	<ul><li>E->K at 363: Loss of selectivity for divalent over monovalent cations</li><li>G->F at 954: Affects voltage-dependent inhibition by dihydropyridines; when associated with I-958</li><li>Y->I at 958: Affects voltage-dependent inhibition by dihydropyridines; when associated with F-954</li><li>E->K at 1135: Loss of selectivity for divalent over monovalent cations</li><li>E->K at 1464: Loss of …									1
Q13948	1523	<ul><li>Y->L at 624: Retained in the endoplasmic reticulum</li><li>H->L at 629: No effect on subcellular location</li></ul>					endoplasmic reticulum	GO:0005783			1
Q14012	8536	<ul><li>K->A at 49: Loss of activity</li><li>T->A at 177: Loss of activation by CaMKK1</li><li>T->D at 177: Partial activation in absence of CAMKK1</li></ul>							<li>Q8VBY2</li><li>P97756</li><li>Q8N5S9</li>		1
Q14019	23406	<ul><li>K->A at 75: Abolishes actin-binding activity</li><li>K->A at 130: No effect on 5LO-binding activity</li><li>K->A at 131: Abolishes 5LO-binding activity</li><li>K->E at 131: Abolishes 5LO-binding activity</li><li>K->R at 131: No effect on 5LO-binding activity</li></ul>			binding	GO:0005488			<li>Q92192</li><li>Q92193</li><li>P53499</li><li>P26183</li><li>P53498</li><li>O13419</li><li>Q9P4D1</li><li>P48465</li><li>P53455</li><li>Q39596</li><li>Q39758</li><li>P26182</li><li>P80709</li><li>Q9UVX4</li><li>O17320</li><li>P53689</li><li>P78711</li><li>P30161</li><li>P17128</li><li>P12527</li><li>P45521</li><li>P45520</li><li>P20904</li><li>P81085</li><li>Q6TCF2</li><li>Q99023</li><li>Q75D0…		1
Q14028	1258	<ul><li>L->E at 226: Loss of calcium/calmodukin modulation</li></ul>									1
Q14032	570	<ul><li>C->A at 235: Abolishes activity</li><li>C->S at 235: Lowers N-acyltransferase activity; enhanced thioesterase activity presumably dependent on the formation of a bile acid-enzyme covalent intermediate via a thioester bond</li><li>D->A at 328: Abolishes activity</li><li>H->A at 362: Abolishes activity</li><li>C->A at 372: Retains activity</li><li>Q->K at 417: Translocation to peroxisomes</…					peroxisomes	GO:0005777	<li>P05521</li><li>Q9S3Z2</li><li>P19197</li><li>P21309</li><li>P23148</li><li>Q06878</li><li>Q7N576</li><li>P41302</li><li>Q9AJA7</li>		1
Q14108	950	<ul><li>L->A,G,D,V at 475: Prevents the targeting of the protein to lysosomes</li><li>L->I at 475: Some loss in the efficiency of targeting of the protein to lysosomes</li><li>I->A,V at 476: Does not prevent the targeting of the protein to lysosomes completely</li><li>I->D,E,G at 476: Prevents the targeting of the protein to lysosomes</li><li>I->L at 476: Normal targeting of the protein to lysoso…					lysosomes	GO:0005764			1
Q14145	9817	<ul><li>IEG->AAA at 125-127: Increases ubiquitination and proteolytic degradation</li><li>C->S at 151: Constitutive repression of NFE2L2-dependent gene expression. Promotes increased degradation of NFE2L2. Resistance of ubiquitination of PGAM5 to inhibition by oxidative stress and sulforaphane</li><li>YQI->AAA at 162-164: Increases ubiquitination and proteolytic degradation</li><li>C->S at 273: A…	export from nucleus	GO:0051168					Q16236		1
Q14164	9641	<ul><li>K->A at 38: Loss of kinase activity</li><li>E->A at 168: Slight decrease of kinase activity</li><li>S->A at 172: Loss of autophosphorylation and of kinase activity</li><li>S->E at 172: Decrease in kinase activity</li></ul>	autophosphorylation	GO:0046777	kinase activity	GO:0016301					1
Q14185	1793	<ul><li>YI->AA at 1401-1402: Abolishes Rac GEF activity</li><li>ISP->AAA at 1487-1489: Abolishes Rac GEF activity</li></ul>							<li>Q9NR83</li><li>P31750</li>		1
Q14190	6493	<ul><li>R->A,G at 367: Reduced nuclear translocation</li><li>K->A at 368: No effect on nuclear translocation</li><li>L->A at 369: No effect on nuclear translocation</li><li>V->A at 370: No effect on nuclear translocation</li><li>K->A at 371: No effect on nuclear translocation</li><li>P->A at 372: No effect on nuclear translocation</li><li>K->A,G at 373: Reduced nuclear translocation</li><li>T->A …									1
Q14207	4863	<ul><li>V->A at 7: Impairs activation of histone gene transcription; when associated with A-10; A-11; A-15 and A-18</li><li>L->A at 10: Impairs activation of histone gene transcription; when associated with A-7; A-11; A-15 and A-18</li><li>V->A at 11: Impairs activation of histone gene transcription; when associated with A-7; A-10; A-15 and A-18</li><li>L->A at 15: Impairs activation of histone g…	transcription	GO:0006350					<li>Q5ZLT7</li><li>Q12464</li><li>Q03940</li><li>Q7L1Q6</li><li>Q2TBU9</li><li>Q5R7L4</li><li>Q9Y230</li><li>Q9Y265</li><li>Q9Y4A5</li>		1
Q14242	6404	<ul><li>T->A at 44: No effect on L-selectin binding nor neutrophil rolling</li><li>YEYLDYD->FEFLDF at 46-52: No sulfation. Almost complete loss of P-selectin binding. No effect on E-selectin binding</li><li>YEYLDY->FEFLDF at 46-51: No sulfation. Almost complete loss of P-selectin binding. No effect on E-selectin binding</li><li>Y->F at 46: Binding L-selectin reduced by 20%, neutrophil recruitment…			binding	GO:0005488			<li>Q41114</li><li>P16349</li><li>P02871</li><li>P07386</li><li>P42088</li><li>P02873</li><li>P02874</li><li>P02875</li><li>P84987</li><li>P16352</li><li>P16108</li><li>P16351</li><li>P33888</li><li>P83511</li><li>P83410</li><li>P38662</li>		1
Q14289	2185	<ul><li>P->A at 859: Loss of interaction with nephrocystin</li></ul>									1
Q14315	2318	<ul><li>M->D at 2669: Abolishes dimerization</li></ul>									1
Q14344	10672	<ul><li>C->S at 14: Fails to localize to plasma membranes and failed to activate Rho-dependent serum response factor-mediated transcription and actin stress fiber formation</li><li>C->S at 18: Fails to localize to plasma membranes and failed to activate Rho-dependent serum response factor-mediated transcription and actin stress fiber formation</li><li>T->A at 203: Abolishes phosphorylation by PKA…	<li>phosphorylation</li><li>transcription</li>	<li>GO:0016310</li><li>GO:0006350</li>	PKA	GO:0004691	<li>stress fiber</li><li>plasma membranes</li>	<li>GO:0001725</li><li>GO:0005886</li>	<li>P26183</li><li>Q9P4D1</li><li>P48465</li><li>P53455</li><li>Q06447</li><li>Q39596</li><li>P26182</li><li>Q39758</li><li>P80709</li><li>Q9UVX4</li><li>O17320</li><li>P78711</li><li>P17128</li><li>P45521</li><li>P45520</li><li>Q99023</li><li>Q9JM73</li><li>P35359</li><li>P17593</li><li>P10989</li><li>P17594</li><li>P91754</li><li>P11426</li><li>O81221</li><li>P53477</li><li>P53476</li><li>P5646…		1
Q14376	2582	<ul><li>S->A at 132: Loss of activity</li><li>Y->F at 157: Loss of activity</li><li>C->Y at 307: No effect on activity towards UDP-galactose. Loss of activity towards UDP-N-acetylgalactosamine</li></ul>									1
Q14393	2621	<ul><li>R->E at 353: Strongly reduced affinity for AXL. Abolishes phosphorylation of AXL</li><li>K->E at 355: Strongly reduced affinity for AXL. Abolishes phosphorylation of AXL</li><li>F->A at 530: Decreases activation of AXL</li><li>L->A at 663: Reduces affinity for AXL 15-fold and decreases activation of AXL</li><li>Y->A at 703: Reduces affinity for AXL 3-fold</li></ul>	phosphorylation	GO:0016310					P30530		1
Q14444	4076	<ul><li>R->A at 612: Major reduction in MYC and CCND2 RNA-binding; when associated with A-633 and A-690</li><li>R->A at 633: Major reduction in MYC and CCND2 RNA-binding; when associated with A-612 and A-690</li><li>R->A at 690: Major reduction in MYC and CCND2 RNA-binding; when associated with A-612 and A-633</li></ul>			RNA-binding	GO:0003723			<li>P01110</li><li>P30279</li><li>Q9MZT9</li><li>Q9MZT7</li><li>Q9MZT8</li><li>P10395</li><li>Q9MZT6</li><li>Q28566</li><li>P68272</li><li>P68271</li><li>P12523</li><li>P22555</li><li>P01109</li><li>P01106</li><li>P49032</li><li>P49033</li><li>Q28350</li><li>Q2HJ27</li><li>Q9MZU0</li><li>Q17103</li><li>P06646</li><li>Q29031</li><li>P49706</li><li>P0C0N8</li><li>P49709</li><li>P23583</li><li>P0629…		1
Q14493	7884	<ul><li>Missing at 230-270: Decrease in 3' end processing efficiency</li></ul>									1
Q14512	9982	<ul><li>C->A at 214: Strongly reduces interaction with FGF2</li></ul>							<li>P20003</li><li>P09038</li><li>P48798</li><li>P48800</li><li>P48799</li><li>P03969</li><li>Q60487</li>		1
Q14524	6331	<ul><li>Q->K at 1476: Induces accelerated recovery from channel fast inactivation</li><li>P->A at 1974: Strongly reduces interaction with NEDD4, NEDD4L or WWP2</li><li>P->A at 1975: Strongly reduces interaction with NEDD4, NEDD4L or WWP2</li><li>S->A at 1976: Strongly reduces interaction with NEDD4, NEDD4L or WWP2</li><li>Y->A at 1977: Strongly reduces interaction with NEDD4, NEDD4L or WWP2</li><…							<li>O00308</li><li>Q5RBF2</li><li>Q96PU5</li><li>P46934</li>		1
Q14526	3090	<ul><li>K->R at 333: Abolishes sumoylation; impairs transcriptional repression activity</li><li>E->A at 335: Impairs transcriptional repression activity</li><li>P->A at 336: Impairs K-333 acetylation; no effect on sumoylation</li></ul>	sumoylation	GO:0016925							1
Q14562	1659	<ul><li>K->E at 594: In GET; inhibition of pre-mRNA splicing and nuclear export of unspliced RNA</li><li>S->L at 717: In LAT; inhibition of pre-mRNA splicing and nuclear export of unspliced RNA</li></ul>	nuclear export	GO:0051168					<li>O43561</li><li>P41929</li>		1
Q14565	11144	<ul><li>E->A,Q at 258: Decreases octamer stability</li></ul>									1
Q14596	4077	<ul><li>K->A at 12: No effect on interaction with SQSTM1</li><li>D->R at 50: Loss of interaction with SQSTM1</li></ul>							<li>Q5RBA5</li><li>Q13501</li>		1
Q14644	22821	<ul><li>K->Q at 599: No binding to IP4 and loss of plasma membrane localization</li><li>K->Q at 600: No binding to IP4 and loss of plasma membrane localization</li><li>R->Q at 601: No binding to IP4 and loss of plasma membrane localization</li></ul>	localization	GO:0051179	binding	GO:0005488	plasma membrane	GO:0005886			1
Q14653	3661	<ul><li>KR->NG at 77-78: Abolishes nuclear localization</li><li>RK->LQ at 86-87: No effect on subcellular localization</li><li>IL->MM at 139-140: Abolishes nuclear export</li><li>SS->AA at 385-386: Complete loss of viral infection induced phosphorylation</li><li>S->A,D,E at 385: Complete loss of viral infection induced phosphorylation</li><li>S->A,D,E at 386: Complete loss of viral infection indu…	<li>phosphorylation</li><li>nuclear export</li><li>localization</li>	<li>GO:0016310</li><li>GO:0051168</li><li>GO:0051179</li>					<li>Q4JF28</li><li>Q764M6</li><li>Q90643</li><li>Q14653</li>		1
Q14671	9698	<ul><li>NY->SN at 1043-1044: Changes the specificity for RNA; when associated with E-1047</li><li>Q->E at 1047: Changes the specificity for RNA; when associated with 1043-SN-1044</li></ul>									1
Q14674	9700	<ul><li>S->A at 1126: Abolishes phosphorylation at this site, as well as the negative regulation due to phosphorylation</li><li>EIMR->RIME at 1483-1486: Abolishes autocleavage; when associated with R-1178; E-1181; R-1207 and E-1210. Does not affect the protease function</li><li>R->A at 1486: Abolishes autocleavage; when associated with A-1181 and A-1210</li><li>EILR->RILE at 1503-1506: Does not a…	phosphorylation	GO:0016310					<li>P19028</li><li>Q9QBZ5</li><li>P24107</li><li>Q9QBZ1</li><li>Q79666</li><li>P15833</li><li>P03362</li><li>P18042</li><li>Q8AII1</li><li>P03363</li><li>P04024</li><li>P04023</li><li>P10978</li><li>O93215</li><li>P26810</li><li>Q1A249</li><li>P03356</li><li>P03355</li><li>O41798</li><li>P20892</li><li>Q9Y6I0</li><li>P10210</li><li>Q9QBY3</li><li>P03353</li><li>P16901</li><li>Q74120</li><li>Q09SZ…		1
Q14676	9656	<ul><li>R->A at 58: Abrogates binding to the MRE11 complex and to CHEK2</li><li>S->A at 72: Abrogates binding to CHEK2</li><li>N->A at 96: Abrogates binding to CHEK2; when associated with A-97 and A-98</li><li>G->A at 97: Abrogates binding to CHEK2; when associated with A-96 and A-98</li><li>T->A at 98: Abrogates binding to CHEK2; when associated with A-96 and A-97</li></ul>			binding	GO:0005488			<li>Q9IAM7</li><li>P49959</li><li>Q9UVN9</li><li>P32829</li><li>O96017</li><li>Q9XGM2</li>		1
Q14677	9685	<ul><li>R->L at 29: Reduces lipid binding. Abolishes lipid binding; when associated with G-34</li><li>D->G at 34: Abolishes lipid binding; when associated with L-29</li><li>D->R at 349: Decreases AP-1 and AP-2 binding</li><li>D->R at 371: Slightly decreases AP-1 binding</li><li>D->R at 422: Strongly decreases clathrin binding</li><li>LFDL->AFAA at 423-426: Strongly reduces clathrin binding</li></…			<li>clathrin binding</li><li>binding</li><li>lipid binding</li>	<li>GO:0030276</li><li>GO:0005488</li><li>GO:0008289</li>			<li>P05549</li><li>P34056</li><li>Q9N0N3</li><li>P58197</li><li>P21525</li>		1
Q14680	9833	<ul><li>D->A at 150: Abolishes enzymatic activity</li><li>T->A at 345: No effect on interaction with PPP1R8</li><li>T->A at 387: No effect on interaction with PPP1R8</li><li>T->A at 409: No effect on interaction with PPP1R8</li><li>T->A at 415: No effect on interaction with PPP1R8</li><li>T->A at 428: No effect on interaction with PPP1R8</li><li>T->A at 446: Inhibits interaction with PPP1R8</li><…							<li>Q12972</li><li>Q28147</li>		1
Q14683	8243	<ul><li>S->A at 957: Reduces phosphorylation and the S-phase checkpoint activation. Abolishes S-phase activation; when associated with A-966</li><li>S->A at 966: Reduces phosphorylation and the S-phase checkpoint activation. Increases sensitivity to DNA methylation. Abolishes S-phase activation; when associated with A-957</li></ul>	<li>DNA methylation</li><li>phosphorylation</li><li>S-phase</li>	<li>GO:0006306</li><li>GO:0016310</li><li>GO:0051320</li>							1
Q14686	23054	<ul><li>TSPLLVNLLQSD->E at 883-894: Reduced binding to THRB, RXRA, ESR2 and ESR1</li><li>TSPLLVNLLQSD->N at 883-894: Reduced binding to THRB, RXRA, ESR2 and ESR1</li><li>TSPLLVNLLQSD->V at 883-894: Reduced binding to THRB, RXRA, ESR2 and ESR1</li><li>TS->SY at 883-884: Strong increase in binding to THRB, RXRA and ESR2, but dramatic decrease in binding to ESR1</li><li>SPLLVNLLQSD->NP at 884-894: R…			binding	GO:0005488			<li>Q91279</li><li>Q9XSW2</li><li>Q91250</li><li>Q29040</li><li>P38111</li><li>Q9YHT3</li><li>P50242</li><li>P50241</li><li>P50240</li><li>Q9PVE2</li><li>P06212</li><li>Q95171</li><li>Q53AD2</li><li>P49885</li><li>P49886</li><li>O13012</li><li>Q28571</li><li>Q9W6M2</li><li>P68306</li><li>P68305</li><li>O42132</li><li>Q9TV98</li><li>Q9QZJ5</li><li>P49884</li><li>P19793</li><li>Q9IAK1</li><li>P1082…		1
Q14694	9100	<ul><li>C->A at 424: Abolishes de-ubiquitinating activity</li></ul>									1
Q14697	23193	<ul><li>D->N at 542: Loss of activity</li></ul>									1
Q14699	23180	<ul><li>G->A at 2: Loss of association with membranes. Same effect; when associated with S-3</li><li>C->S at 3: Partially affects association with membranes. Loss of association with membranes; when associated with A-2</li></ul>					membranes	GO:0016020			1
Q14767	4053	<ul><li>DL->EIFP at 1449-1450: Gain-of-function. Forms a complex with TGFB1</li></ul>							<li>P54831</li><li>P09533</li><li>P18341</li><li>P50414</li><li>O19011</li><li>P09531</li><li>P07200</li><li>Q9Z1Y6</li><li>Q9PTQ2</li><li>O93449</li><li>P01137</li><li>Q38HS2</li>		1
Q14790	841	<ul><li>D->A at 73: Abolishes binding to FLASH. Induces NF-kappa-B activation</li></ul>			binding	GO:0005488			Q9UKL3		1
Q14814	4209	<ul><li>S->A at 180: Abolishes MAPK7- and EGF-mediated transcriptional activation</li><li>T->A at 286: Same transcriptional activity as for isoforms with beta domain</li><li>E->Q at 287: Abolishes transcriptional activity; when associated with N-288 and N-291</li><li>D->A at 288: Abolishes cleavage by caspase 7</li><li>D->N at 288: Abolishes transcriptional activity; when associated with Q-287 an…	<li>sumoylation</li><li>apoptosis</li>	<li>GO:0016925</li><li>GO:0006915</li>					<li>Q9BEA0</li><li>P26224</li><li>P01132</li><li>P01133</li><li>Q95ND4</li><li>Q13164</li><li>P83108</li><li>Q00968</li><li>P07522</li>		1
Q14974	3837	<ul><li>I->A at 178: Largely reduced binding to FxFG repeats and reduced nuclear import</li><li>I->F,D at 178: Loss of binding to FxFG repeats and reduced nuclear import</li></ul>	nuclear import	GO:0051170	binding	GO:0005488					1
Q149N8	257218	<ul><li>C->A at 1432: Abolishes E3 activity</li></ul>									1
Q15004	9768	<ul><li>I->A at 65: Loss of binding to PCNA</li><li>F->A at 68: Loss of binding to PCNA</li></ul>			binding	GO:0005488			<li>O16852</li><li>Q9HJQ0</li><li>Q6B6N4</li><li>Q8PX25</li><li>P61074</li><li>O29912</li><li>Q9DDF1</li><li>Q43124</li><li>Q57697</li><li>P18248</li><li>O02115</li><li>P53358</li><li>O01377</li><li>Q6LWJ8</li><li>Q9MAY3</li><li>Q00268</li><li>Q00265</li><li>Q8TUF7</li><li>Q9DEA3</li><li>P17070</li><li>O58398</li><li>Q9M7Q7</li><li>O10308</li><li>P31008</li><li>P17917</li><li>P61258</li><li>P1791…		1
Q15014	9643	<ul><li>Missing at 132-136: Abrogates both transcriptional activation and repression by MORF4L2</li><li>L->A at 263: Abrogates both transcriptional activation and repression by MORF4L2</li></ul>							<li>Q5R905</li><li>Q15014</li><li>Q4R578</li>		1
Q15021	9918	<ul><li>RRTTRR->AATTAA at 1343-1348: Abolishes localization to the nucleus, while it only reduces chromosome binding</li><li>KKK->AAA at 1358-1360: Abolishes localization to the nucleus, while it only reduces chromosome binding</li></ul>	localization	GO:0051179	binding	GO:0005488	<li>chromosome</li><li>nucleus</li>	<li>GO:0005694</li><li>GO:0005634</li>			1
Q15027	9744	<ul><li>K->N at 274: Loss of binding to PIP2 and PIP3. Loss of association with endosomal tubules when coexpressed with PIP5K1C</li><li>R->Q at 448: Loss of GAP acitivity. No effect on GULP1 binding or association with endosomal tubules when coexpressed with PIP5K1C</li><li>S->A at 554: Loss of phosphorylation by PKB, interaction with ITGB1 and ITGB1-dependent cell migration</li><li>S->A at 724: …	<li>phosphorylation</li><li>cell migration</li>	<li>GO:0016310</li><li>GO:0016477</li>	binding	GO:0005488			<li>Q8INB9</li><li>P93004</li><li>P18168</li><li>Q92263</li><li>P53044</li><li>P31750</li><li>Q9GLP0</li><li>Q5PEA9</li><li>P74873</li><li>P47196</li><li>Q01314</li><li>P53712</li><li>P53713</li><li>P74851</li><li>P50904</li><li>P20936</li><li>P05556</li><li>P07228</li><li>Q92211</li><li>P52960</li><li>P09851</li><li>Q02574</li><li>P52488</li><li>Q5RCA9</li><li>O60331</li><li>P31749</li>		1
Q15036	9784	<ul><li>K->A at 62: No association with endosomes</li></ul>					endosomes	GO:0005768			1
Q15042	22930	<ul><li>R->A at 619: No effect</li><li>R->A at 700: No effect</li><li>R->A at 728: Loss of function</li><li>R->A at 753: No effect</li></ul>									1
Q15047	9869	<ul><li>CDC->LDP at 729-731: Abolishes methyltransferase activity</li><li>H->K at 1224: Abolishes methyltransferase activity</li><li>C->A at 1226: Abolishes methyltransferase activity</li><li>C->Y at 1279: Abolishes methyltransferase activity</li></ul>							<li>Q00020</li><li>P03588</li><li>P03589</li><li>Q83270</li><li>P28931</li><li>P06011</li><li>P17769</li><li>P20122</li><li>Q66121</li><li>O40976</li><li>P28726</li><li>P27752</li><li>Q83264</li>		1
Q15057	23527	<ul><li>R->Q at 442: Loss of GAP acitivity</li></ul>							<li>Q92263</li><li>P20936</li><li>Q92211</li><li>P09851</li><li>Q5PEA9</li><li>P74873</li><li>P74851</li><li>P50904</li>		1
Q15072	7705	<ul><li>K->R at 157: Induces a decrease in sumoylation. Induces a strong decrease but does not abolishes sumoylation; when associated with R-169</li><li>K->R at 169: Induces a decrease in sumoylation. Induces a strong decrease but does not abolishes sumoylation; when associated with R-157</li></ul>	sumoylation	GO:0016925							1
Q15075	8411	<ul><li>E->A at 39: Strongly reduces interaction with RAB5C</li><li>F->A at 41: Strongly reduces interaction with RAB5C</li><li>I->A at 42: Strongly reduces interaction with RAB5C</li><li>P->A at 44: Strongly reduces interaction with RAB5C</li><li>M->A at 47: Strongly reduces interaction with RAB5C</li><li>Y->A at 60: Strongly reduces interaction with RAB5C</li><li>W->A at 1349: Reduces phosphati…			phosphate binding	GO:0042301			<li>Q58DS9</li><li>P51147</li><li>P51148</li>		1
Q15078	8851	<ul><li>G->A at 2: Absent from the cell periphery</li></ul>									1
Q15080	4689	<ul><li>T->A at 154: Reduces phosphorylation</li><li>T->A at 211: No effect on phosphorylation</li><li>T->A at 251: No effect on phosphorylation</li><li>T->A at 274: No effect on phosphorylation</li><li>S->A at 315: Reduces phosphorylation</li><li>T->A at 327: No effect on phosphorylation</li></ul>	phosphorylation	GO:0016310							1
Q15125	10682	<ul><li>W->A at 68: Reduces catalytic activity to less than 35% of wild-type</li><li>I->A at 75: Reduces catalytic activity to less than 35% of wild-type</li><li>H->A at 76: Reduces catalytic activity to less than 10% of wild-type</li><li>E->A at 80: Reduces catalytic activity to less than 10% of wild-type</li><li>Y->W at 111: Reduces catalytic activity to less than 2% of wild-type</li><li>M->A a…			catalytic activity	GO:0003824					1
Q15139	5587	<ul><li>Y->E at 432: Decreased phosphorylation level when coexpressed with SRC in HeLa cells. Unchanged phosphorylation level when coexpressed with ABL</li><li>Y->F at 432: Decreased phosphorylation level when coexpressed with SRC in HeLa cells. Unchanged phosphorylation level when coexpressed with ABL. Unaltered kinase activity. Decreased kinase activity; when associated with F-463 and F-502</li…	phosphorylation	GO:0016310	kinase activity	GO:0016301			<li>P11681</li><li>P00521</li><li>Q00022</li><li>P00523</li><li>P12931</li><li>P10447</li><li>P00519</li>		1
Q15170	9338	<ul><li>SS->AA at 31-32: Slight decrease of transcriptional repression</li><li>SS->AA at 36-37: Loss of transcriptional repression</li><li>SS->AA at 41-42: No effect on transcriptional repression</li><li>SS->AA at 47-48: Slight decrease of transcriptional repression</li></ul>									1
Q15208	11329	<ul><li>T->A at 74: Decreases autophosphorylation and kinase activity. Reduced binding of S100B</li><li>K->A at 118: Loss of autophosphorylation and kinase activity</li><li>S->A at 281: Loss of autophosphorylation and kinase activity</li><li>T->A at 444: Decreases autophosphorylation and kinase activity</li></ul>	autophosphorylation	GO:0046777	<li>binding</li><li>kinase activity</li>	<li>GO:0005488</li><li>GO:0016301</li>			<li>P02638</li><li>Q6YNR6</li><li>P04271</li>		1
Q15287	10921	<ul><li>S->A at 53: Abolishes phosphorylation by CSNK2A1 and partially reduces splicing stimulation. Does not abolish interaction with CSNK2A1 and subcellular localization</li><li>S->E at 53: Partially reduces splicing stimulation. Does not abolish interaction with CSNK2A1 and subcellular localization</li><li>Y->A at 205: Abolishes exon-skipping</li><li>Y->A at 207: Abolishes exon-skipping</li></…	<li>phosphorylation</li><li>localization</li>	<li>GO:0016310</li><li>GO:0051179</li>					<li>P33674</li><li>P21868</li><li>P68399</li><li>P68400</li>		1
Q15303	2066	<ul><li>Y->A at 1035: No effect on interaction with WWOX. Abolishes interaction with WWOX; when associated with A-1301</li><li>Y->A at 1301: No effect on interaction with WWOX. Abolishes interaction with WWOX; when associated with A-1035</li></ul>							<li>Q5F389</li><li>Q5R9W5</li><li>Q9NZC7</li><li>Q9VLU5</li>		1
Q15386	9690	<ul><li>C->A at 1051: Loss of activity</li></ul>									1
Q15435	5510	<ul><li>D->V at 148: Completely abolishes the interaction with protein phosphatase 1</li><li>F->A at 170: Severely impaired the binding of protein phosphatase 1</li><li>E->A at 192: Completely abolishes the interaction with protein phosphatase 1</li><li>F->A at 214: Completely abolishes the interaction with protein phosphatase 1</li><li>D->A at 280: Severely impairs the binding of protein phospha…			binding	GO:0005488			<li>Q5X1E5</li><li>Q7M7K5</li><li>Q7MAZ9</li><li>Q8XBL4</li><li>Q88A53</li><li>Q5P3T0</li><li>Q7MBF4</li><li>Q8Z3M9</li><li>Q5PC82</li><li>Q5ZRX9</li><li>Q821A6</li><li>Q87SK9</li><li>Q9JZ88</li><li>Q9CP21</li><li>Q82U82</li><li>Q9I5V3</li><li>Q5F8K9</li><li>Q63YC3</li><li>Q8Y395</li><li>Q6LV05</li><li>Q8ZLY4</li><li>Q6FA38</li><li>Q9PDL7</li><li>Q62EU1</li><li>Q9JUB2</li><li>Q5WT58</li><li>Q665U…		1
Q15464	6461	<ul><li>R->K at 435: Loss of interaction with CD3Z. Alters LAT, PLCG1, VAV1 and LCP2 phosphorylation, MAP kinase signaling, Rac1 and JNK activation, intracellular calcium increase, activation of the nuclear factor for activation of T-cells and subsequent interleukin-2 expression which normally occur upon T-cells stimulation</li></ul>	phosphorylation	GO:0016310			intracellular	GO:0005622	<li>P25782</li><li>P20963</li><li>P29329</li><li>P08487</li><li>P63001</li><li>Q9TUF8</li><li>P19174</li><li>Q9XSJ9</li><li>P40792</li><li>O43561</li><li>P41929</li><li>Q13094</li><li>Q966Y3</li><li>P15498</li><li>P92208</li><li>Q6RUV5</li>		1
Q15465	6469	<ul><li>C->S at 24: Abolishes palmitoylation</li></ul>									1
Q15545	6879	<ul><li>K->R at 5: Abolishes methylation in vitro</li></ul>									1
Q15596	10499	<ul><li>LL->AA at 644-645: By itself, does not affect nuclear receptor binding or transcriptional coactivation. Abrogates ligand-induced nuclear receptor binding and transactivation; when associated with 693-A-A-694 and 748-A-A-749</li><li>LL->AA at 693-694: By itself, does not affect nuclear receptor binding or transcriptional coactivation. Abrogates ligand-induced nuclear receptor binding and t…			receptor binding	GO:0005102			<li>O42720</li><li>P0AEN0</li><li>P0AEM9</li><li>Q9NWQ8</li><li>Q39962</li><li>Q92793</li><li>P00303</li><li>Q61990</li>		1
Q15637	7536	<ul><li>KKR->EED at 15-17: Abolishes interaction with U2AF2</li><li>KRK->EDE at 16-18: Abolishes interaction with U2AF2</li><li>S->A at 20: Strongly decreases interaction with U2AF2 and spliceosome assembly</li><li>S->T at 20: Decreases interaction with U2AF2</li><li>R->A at 21: Decreases interaction with U2AF2 and spliceosome assembly</li><li>R->K at 21: No effect</li><li>W->A at 22: Abolishes i…	spliceosome assembly	GO:0000245	RNA-binding	GO:0003723			P26368		1
Q15642	9322	<ul><li>I->S at 454: Abrogates interaction with CDC42</li><li>L->S at 468: Impairs interaction with CDC42</li></ul>							<li>Q90694</li><li>O94103</li><li>O14426</li><li>P60953</li><li>Q17031</li><li>P60952</li><li>Q9HF56</li><li>P19073</li>		1
Q15648	5469	<ul><li>SQNPILTSLLQITG- at 599-612: Enhances interaction with ESR1</li><li>QNPILTSLLQITG-> at 600-612: Enhances interaction with ESR1</li><li>L->A at 604: Impairs interaction with ESR2; when associated with A-607; A-645 and A-648</li><li>LL->AA at 607-608: Impairs interaction with ESR1, PPARG, RXRA and THRB. Impairs interaction with THRA; when associated with 648-A-A-649</li><li>L->A at 607: Impa…							<li>Q91279</li><li>O13124</li><li>Q9W6I9</li><li>Q9YHT3</li><li>P50242</li><li>P50241</li><li>O42450</li><li>O19052</li><li>P50240</li><li>Q95MH5</li><li>P06212</li><li>O18924</li><li>Q53AD2</li><li>P49885</li><li>O13012</li><li>P49886</li><li>Q9W6M2</li><li>O42295</li><li>Q9QZJ5</li><li>P57797</li><li>Q9PTU5</li><li>Q90382</li><li>O93511</li><li>P16058</li><li>Q92731</li><li>Q02777</li><li>Q9PVZ…		1
Q15653	4793	<ul><li>S->A at 19: No degradation; when associated with A-23</li><li>S->A at 23: No degradation; when associated with A-19</li></ul>									1
Q15691	22919	<ul><li>KK->EE at 59-60: No effect</li><li>K->E at 89: Loss of binding to microtubules</li></ul>			binding	GO:0005488	microtubules	GO:0005874			1
Q15722	1241	<ul><li>T->P,A at 308: No effect on affinity for leukotriene B4, induces resistance to desensitization by GRK6, but minor effect on phosphorylation by GRK6</li><li>S->A at 310: No effect on affinity for leukotriene B4 or on desensitization by GRK6</li></ul>	phosphorylation	GO:0016310					P43250		1
Q15750	10454	<ul><li>D->A at 213: Loss of interaction with XIAP</li><li>F->A at 216: Loss of interaction with XIAP</li></ul>							P98170		1
Q15759	5600	<ul><li>T->A at 180: Inactivation</li><li>Y->F at 182: Inactivation</li></ul>									1
Q15768	1949	<ul><li>LW->YM at 124-125: Complete loss of Nipah protein G binding</li></ul>			binding	GO:0005488			<li>P62555</li><li>P62554</li>		1
Q15788	8648	<ul><li>LL->AA at 636-637: Slightly affects interactions with steroid receptors. Abolishes interactions with steroid receptors; when associated with A-693; A-694; A-752 and A-753</li><li>LL->AA at 693-694: Slightly affects interactions with steroid receptors. Abolishes interactions with steroid receptors; when associated with A-636; A-637; A-752 and A-753</li><li>K->R at 732: Abolishes sumoylatio…	sumoylation	GO:0016925							1
Q15796	4087	<ul><li>K->R at 19: Loss of acetylation</li><li>K->R at 20: No effect on acetylation</li><li>Missing at 221-225: Loss of binding to SMURF2</li><li>N->S at 381: Loss of binding to SARA</li></ul>			binding	GO:0005488			<li>O95405</li><li>Q9NR31</li><li>Q9HAU4</li>		1
Q15797	4086	<ul><li>G->S at 419: Loss of phosphorylation</li></ul>	phosphorylation	GO:0016310							1
Q15811	6453	<ul><li>M->L at 1369: Decreases specificity for CDC42; when associated with I-1376</li><li>L->I at 1376: Decreases specificity for CDC42; when associated with L-1369</li></ul>							<li>Q90694</li><li>O94103</li><li>O14426</li><li>P60953</li><li>Q17031</li><li>P60952</li><li>Q9HF56</li><li>P19073</li>		1
Q15831	6794	<ul><li>D->Y at 176: Loss of kinase activity</li><li>D->A at 194: Loss of kinase activity</li></ul>			kinase activity	GO:0016301					1
Q15843	4738	<ul><li>A->R at 72: Prevents adenylation by UBE1C</li></ul>							<li>Q5R4A0</li><li>Q8TBC4</li>		1
Q15848	9370	<ul><li>K->R at 33: No effect on formation of HMW multimers</li><li>C->S at 36: Impaired formation of MMW and HMW multimers</li><li>K->R at 65: Impaired formation of HMW multimers; when associated with R-68</li><li>K->R at 68: Impaired formation of HMW multimers; when associated with R-65</li><li>K->R at 77: Impaired formation of HMW multimers; when associated with R-101</li><li>K->R at 101: Impa…									1
Q15910	2146	<ul><li>S->A at 21: Enhances methyltransferase activity towards 'Lys-27' of histone H3 and abrogates phosphorylation by PKB/AKT1</li><li>S->D at 21: Reduces methyltransferase activity towards 'Lys-27' of histone H3 and abrogates phosphorylation by PKB/AKT1</li><li>C->Y at 588: Strongly impairs methyltransferase activity towards 'Lys-27' of histone H3</li><li>H->A at 689: Abrogates methyltransfera…	phosphorylation	GO:0016310					<li>P61835</li><li>P13345</li><li>P61834</li><li>P13344</li><li>P61833</li><li>Q98RY4</li><li>P61832</li><li>P03588</li><li>P61831</li><li>P03589</li><li>P61830</li><li>Q8INB9</li><li>Q38998</li><li>P07041</li><li>P02299</li><li>P28726</li><li>Q757N1</li><li>P61836</li><li>P23630</li><li>P05821</li><li>Q00020</li><li>P51728</li><li>Q03709</li><li>Q66121</li><li>Q7XYZ0</li><li>Q9T1X2</li><li>Q9U7D…		1
Q15942	7791	<ul><li>F->A at 71: Reduced interaction with ENAH and VASP</li><li>F->A at 93: Reduced interaction with ENAH and VASP</li><li>F->A at 104: Greatly reduced interaction with ENAH and VASP; when associated with A-71 or with A-71 and A-93</li><li>F->A at 114: No targeting to focal adhesions and reduced actin-rich structures; when associated with A-71; A-93 and A-104</li></ul>					focal adhesions	GO:0005925	<li>Q92192</li><li>Q92193</li><li>P53499</li><li>P26183</li><li>P53498</li><li>O13419</li><li>Q9P4D1</li><li>P48465</li><li>P53455</li><li>Q39596</li><li>Q39758</li><li>P26182</li><li>P80709</li><li>Q9UVX4</li><li>O17320</li><li>P53689</li><li>P78711</li><li>P30161</li><li>P17128</li><li>P45521</li><li>P20904</li><li>P45520</li><li>P81085</li><li>Q6TCF2</li><li>Q99023</li><li>Q75D00</li><li>P5177…		1
Q16206	10495	<ul><li>M->A at 396: No effect on activity but response to capsaicin is lost</li><li>C->A at 505: No effect on activity</li><li>C->A at 510: Loss of activity</li><li>H->A at 546: Loss of activity</li><li>C->A at 558: Period length of activity extended to 42 minutes</li><li>H->A at 562: Loss of activity</li><li>C->A at 569: Loss of activity</li><li>C->A at 575: Period length of activity extended t…									1
Q16236	4780	<ul><li>T->A at 80: Loss of interaction with KEAP1</li></ul>							Q14145		1
Q16394	2131	<ul><li>Q->A,P at 27: No effect on heparan-sulfate biosynthesis</li><li>Missing at 27: No effect on heparan-sulfate biosynthesis</li><li>D->E at 164: Abolishes heparan-sulfate biosynthesis</li><li>Missing at 164: Abolishes heparan-sulfate biosynthesis</li><li>N->A at 316: No effect on heparan-sulfate biosynthesis</li><li>Missing at 316: No effect on heparan-sulfate biosynthesis</li><li>A->H at 48…	biosynthesis	GO:0009058							1
Q16512	5585	<ul><li>K->R at 644: Substantial reduction of autophosphorylation</li></ul>	autophosphorylation	GO:0046777							1
Q16531	1642	<ul><li>YLDN->ALAA at 316-319: Impairs interaction with DDA1</li><li>E->A at 537: Slightly impairs interaction with CUL4A</li><li>W->A at 561: Strongly impairs interaction with CUL4A</li><li>EAE->AAA at 840-842: Impairs interaction with AMBRA1, DTL, DET1, VPRBP, WDR22, WDR23 and WDR42A</li><li>MALY->AAAA at 910-913: Impairs interaction with AMBRA1, DTL and WDR22</li><li>W->A at 953: Impairs inter…							<li>P41596</li><li>Q96JK2</li><li>Q5BIM8</li><li>Q8TEB1</li><li>Q9ZNU6</li><li>Q13619</li><li>Q13216</li><li>Q5E9I8</li><li>P48732</li><li>Q7L5Y6</li>		1
Q16539	1432	<ul><li>A->V at 34: Lowered kinase activity</li><li>K->R at 53: Loss of kinase activity</li><li>Y->H at 69: Lowered kinase activity</li><li>D->A at 168: Loss of kinase activity</li><li>T->A at 175: Loss of kinase activity</li><li>D->A at 176: Emulation of the active state. Increase in activity; when associated with S-327 or L-327</li><li>D->A at 177: Loss of kinase activity</li><li>T->E at 180: L…			kinase activity	GO:0016301					1
Q16555	1808	<ul><li>D->N at 71: Inhibits axon outgrowth formation in hippocampal neurons and decreases binding to CYFIP1</li><li>S->A at 507: No effect</li><li>T->A at 509: Greatly diminishes binding to 3F4 antibody</li><li>T->A at 512: No effect</li><li>T->A at 514: No effect</li><li>S->A at 517: No effect</li><li>S->A at 518: Greatly diminishes binding to 3F4 antibody</li><li>T->A at 521: No effect</li><li…			binding	GO:0005488	axon	GO:0030424			1
Q16566	814	<ul><li>S->A at 12: Loss of activity</li><li>S->A at 13: Loss of activity</li><li>FN->DD at 320-321: Loss of interaction with PPP2CA/PPP2CB</li></ul>							<li>P67774</li><li>P62714</li><li>P67777</li><li>P67776</li><li>P67775</li><li>P48463</li><li>P11611</li><li>P11493</li>		1
Q16584	4296	<ul><li>K->A at 144: Greatly reduced autophosphorylation activity</li><li>K->R at 144: Loss of kinase activity. Prevents activation of SAPK and MAPK14</li><li>E->A at 164: Greatly reduced autophosphorylation activity</li><li>T->A at 277: Severely reduced autophosphorylation activity. Prevents phosphorylation of SAPK and MAPK14</li><li>T->E at 277: No effect on SAPK activation</li><li>T->A at 278:…	<li>phosphorylation</li><li>autophosphorylation</li>	<li>GO:0016310</li><li>GO:0046777</li>	<li>kinase activity</li><li>SAPK</li>	<li>GO:0016301</li><li>GO:0016909</li>			<li>Q95NE7</li><li>O02812</li><li>Q16539</li>		1
Q16595	2395	<ul><li>R->G at 53: Abolished cleavage of frataxin(81-210); when associated with G-54</li><li>R->G at 54: Abolished cleavage of frataxin(81-210) and allows the accumulation of frataxin(56-210); when associated with G-53</li><li>R->G at 79: Abolished cleavage of frataxin(81-210) and allows the accumulation of frataxin(56-210); when associated with G-80</li><li>K->G at 80: Abolished cleavage of fra…									1
Q16611	578	<ul><li>H->A at 164: Strongly reduced zinc binding and homodimerization</li></ul>			zinc binding	GO:0008270					1
Q16630	11052	<ul><li>G->V at 86: Abolishes interaction with NUDT21/CPSF5; when associated with V-87</li><li>N->V at 87: Abolishes interaction with NUDT21/CPSF5; when associated with V-86</li></ul>							<li>Q3ZCA2</li><li>O43809</li><li>Q8VY81</li><li>Q5RAI8</li>		1
Q16644	7867	<ul><li>K->M at 73: Higher affinity toward PCH2</li></ul>							P38126		1
Q16649	4783	<ul><li>K->A at 330: Interacts with DR1 and partially affects transcriptional repression; when associated with E-332</li><li>K->E at 330: Does not interact with DR1 and drastically affects transcriptional repression; when associated with E-332</li><li>K->A at 332: Interacts with DR1 and partially affects transcriptional repression; when associated with E-330</li><li>K->E at 332: Does not interact…							<li>Q5ZMV3</li><li>P04229</li><li>Q01658</li><li>P49592</li>		1
Q16658	6624	<ul><li>S->A at 39: Loss of phosphorylation</li></ul>	phosphorylation	GO:0016310							1
Q16665	3091	<ul><li>K->R at 377: No change in HIF1A protein turnover rate but increased transcriptional activity; when associated with R-391; R-477 and R-532</li><li>K->R at 389: No change in sumoylation</li><li>K->R at 391: Abolishes 1 sumoylation. Abolishes 1 sumoylation; when associated with R-532. Abolishes 2 sumoylations; when associated with R-477. No change in HIF1A protein turnover rate but increased…	<li>response to hypoxia</li><li>sumoylation</li>	<li>GO:0001666</li><li>GO:0016925</li>	binding	GO:0005488	nucleus	GO:0005634	<li>Q98SW2</li><li>Q79VD7</li><li>P24010</li><li>P41227</li><li>P36406</li><li>P50676</li><li>Q92793</li><li>Q05885</li><li>Q9XTA5</li><li>Q2KI14</li><li>P63852</li><li>Q73VC3</li><li>Q08855</li><li>P63853</li><li>Q6NFM3</li><li>Q9YIB9</li><li>P98005</li><li>O22446</li><li>Q5Q9Z2</li><li>P31833</li><li>P33517</li><li>Q338A9</li><li>Q04440</li><li>Q06473</li><li>Q8FMT1</li><li>P98059</li><li>P4306…		1
Q16769	25797	<ul><li>R->W at 54: Lowers activity by approximately 30%: in dbSNP rsrs2255991</li><li>K->A at 144: Lowers activity by approximately 40%</li><li>F->A at 146: Lowers activity by approximately 30%</li><li>E->D,Q at 201: Abolishes activity</li><li>W->L at 207: Greatly lowers activity</li><li>D->A at 248: Abolishes activity</li><li>Q->L at 304: Lowers activity by approximately 35%</li><li>D->L at 305…								rs2255991	1
Q16777	8338	<ul><li>S->A at 2: Blocks the inhibition of transcription by RPS6KA5/MSK1</li></ul>	transcription	GO:0006350					<li>P32048</li><li>Q5R4K3</li><li>Q5F3L1</li><li>O75582</li>		1
Q16851	7360	<ul><li>C->S at 123: No significant loss of activity</li><li>W->S at 218: No significant loss of activity</li><li>H->R at 266: No significant loss of activity</li><li>W->S at 333: Loss of activity; possibly due to folding defect</li><li>R->H at 389: No significant loss of activity</li><li>R->H at 391: Loss of activity; possibly due to folding defect</li><li>R->H at 422: No significant loss of act…									1
Q16878	1036	<ul><li>R->Q at 60: Reduces enzyme activity by 70%. Reduces iron and zinc incorporation by 50%</li><li>C->S at 93: Reduces enzyme activity and iron incorporation by 50%. Zinc incorporation increased by 20%</li><li>Y->F at 157: Almost total loss of enzyme activity and iron incorporation. Reduces zinc incorporation by 20%</li><li>C->S at 164: Reduces enzyme activity by 20%. Little effect on iron in…									1
Q2HXU8	387837	<ul><li>Y->F at 7: Abolishes tyrosine phosphorylation. Abolishes interaction with PTPN6 and PTPN11. Abolishes protection against natural killer cell-mediated cytotoxicity</li></ul>	<li>phosphorylation</li><li>natural killer cell-mediated cytotoxicity</li>	<li>GO:0016310</li><li>GO:0042267</li>					<li>P29350</li><li>Q90687</li><li>Q06124</li>		1
Q2M1K9	23090	<ul><li>N->A at 420: Abolishes the ability to bind promoter of BMP target genes; when associated A-426; A-452; A-458; A-491; A-497; A-528; A-534; A-574 and A-581</li><li>E->A at 426: Abolishes the ability to bind promoter of BMP target genes; when associated A-420; A-452; A-458; A-491; A-497; A-528; A-534; A-574 and A-581</li><li>T->A at 452: Abolishes the ability to bind promoter of BMP target g…							P35855		1
Q2NKX8	54821	<ul><li>GKT->AAA at 127-129: Abolishes chromatin association</li><li>T->A at 1063: Induces a descrease in phosphorylation</li></ul>	phosphorylation	GO:0016310			chromatin	GO:0000785			1
Q38SD2	79705	<ul><li>K->A at 674: Loss of GTP/GDP-binding</li><li>K->G at 769: No effect on GTP-binding but reduction in subsequent stimulation of kinase activity</li><li>F->C at 1045: No effect on GTP-binding but loss of subsequent stimulation of kinase activity</li><li>K->W at 1293: Loss of autophosphorylation</li><li>I->T at 1435: No effect on GTP-binding but reduction in subsequent stimulation of kinase a…	autophosphorylation	GO:0046777	<li>kinase activity</li><li>GTP-binding</li><li>GDP-binding</li>	<li>GO:0016301</li><li>GO:0005525</li><li>GO:0019003</li>					1
Q3KR16	55200	<ul><li>N->A at 351: Loss of exchange activity</li></ul>									1
Q3V6T2	55704	<ul><li>S->A at 1417: Disrupts actin organization, cell migration and lamellipodia formation</li></ul>	cell migration	GO:0016477					<li>Q92192</li><li>Q92193</li><li>P53499</li><li>P26183</li><li>P53498</li><li>O13419</li><li>Q9P4D1</li><li>P48465</li><li>P53455</li><li>Q39596</li><li>Q39758</li><li>P26182</li><li>P80709</li><li>Q9UVX4</li><li>O17320</li><li>P53689</li><li>P78711</li><li>P30161</li><li>P17128</li><li>P45521</li><li>P45520</li><li>P20904</li><li>P81085</li><li>Q6TCF2</li><li>Q99023</li><li>Q75D00</li><li>P5177…		1
Q49MI3	375298	<ul><li>G->D at 260: Loss of nuclear localization; in isoform 2</li></ul>	localization	GO:0051179							1
Q4G0J3	51574	<ul><li>Y->D at 128: Loss of 7SK RNA-binding and marked decrease in 7SK RNP complex formation</li></ul>			RNA-binding	GO:0003723					1
Q4G163	286151	<ul><li>DS->AA at 75-76: Impairs ubiquitination and degradation in response to calcium</li><li>DS->AA at 333-334: Impairs ubiquitination and degradation in response to calcium</li></ul>									1
Q4J6C6	9581	<ul><li>H->A at 690: Loss of activity</li><li>H->A at 696: No effect</li></ul>									1
Q4U2R8	9356	<ul><li>L->A at 30: Complete loss of PAH transport activity</li><li>T->A at 36: Complete loss of PAH transport activity</li><li>N->Q at 39: Complete loss of PAH transport activity</li><li>Y->A at 230: Loss of membrane protein expression and little uptake of cidofovir</li><li>K->A at 431: Decrease in the level of membrane protein expression and 70 % loss of PAH uptake</li><li>F->A at 438: Decrease…	transport	GO:0006810					<li>Q04565</li><li>P17276</li><li>P16629</li><li>P24266</li><li>P30967</li><li>P90925</li><li>Q9A7V7</li><li>Q9KLB8</li><li>P43334</li><li>P00439</li><li>P04176</li><li>Q8XU39</li><li>P28991</li><li>Q98D72</li><li>P16331</li><li>Q07252</li>		1
Q504Q3	9924	<ul><li>D->A at 1087: Loss of exonuclease activity</li></ul>							<li>P20321</li><li>P00638</li><li>P03697</li>		1
Q53ET0	200186	<ul><li>S->A at 70: No effect on cAMP- and calcium-regulated phosphorylation</li><li>S->A at 171: Loss of cAMP- and calcium-regulated phosphorylation. Greatly reduced interaction with 14-3-3 proteins</li><li>S->A at 368: Reduced cAMP- and calcium-regulated phosphorylation</li><li>S->A at 393: No effect on cAMP- and calcium-regulated phosphorylation</li></ul>	phosphorylation	GO:0016310					O96436		1
Q53EZ4	55165	<ul><li>W->A at 184: Abolishes interaction with PDCD6IP</li><li>Y->A at 187: Abolishes interaction with PDCD6IP</li><li>D->A at 188: Diminishes interaction with PDCD6IP</li><li>R->A at 191: Abolishes interaction with PDCD6IP</li><li>E->A at 192: Abolishes interaction with PDCD6IP</li><li>S->A at 396: No effect on phosphorylation in mitotic cells</li><li>S->A at 425: Partial loss of phosphorylatio…	<li>phosphorylation</li><li>mitosis</li>	<li>GO:0016310</li><li>GO:0007067</li>			<li>centrosome</li><li>midbody</li>	<li>GO:0005813</li><li>GO:0030496</li>	Q8WUM4		1
Q53GL0	51177	<ul><li>K->C at 42: No effect on subcellular localization. No effect on subcellular localization; when associated with C-44. Disruption of membrane localization, loss of phospholipid binding and impaired interaction with CK2; when associated with W-123. Disruption of membrane localization, loss of phospholipid binding and impaired interaction with CK2; when associated with C-44 and W-123</li><li>…	localization	GO:0051179	<li>phospholipid binding</li><li>binding</li>	<li>GO:0005543</li><li>GO:0005488</li>	<li>membrane</li><li>cytoskeleton</li>	<li>GO:0016020</li><li>GO:0005856</li>	<li>Q92192</li><li>Q92193</li><li>P53499</li><li>P26183</li><li>P53498</li><li>O13419</li><li>Q9P4D1</li><li>P48465</li><li>P53455</li><li>Q39596</li><li>Q39758</li><li>P26182</li><li>P80709</li><li>Q9UVX4</li><li>P43893</li><li>O17320</li><li>P53689</li><li>P78711</li><li>P30161</li><li>P17128</li><li>P45521</li><li>P45520</li><li>P20904</li><li>P81085</li><li>Q6TCF2</li><li>Q99023</li><li>Q75D0…		1
Q53GQ0	51144	<ul><li>V->W at 196: No effect</li><li>F->A at 234: Allows the conversion of androstenedione to testosterone</li></ul>									1
Q53H47	6419	<ul><li>N->S at 210: Reduces activity in double strand break repair</li><li>D->S at 248: Reduces activity in double strand break repair</li><li>D->S at 490: Reduces activity in double strand break repair</li></ul>	double strand break repair	GO:0006302							1
Q53HL2	55143	<ul><li>S->A at 165: Results in reduction but not abolition of phosphorylation</li></ul>	phosphorylation	GO:0016310							1
Q53HV7	23583	<ul><li>N->A at 85: Markedly impaired the damage-excising activity for U/G, hoU/G, hmU/A and fU/A. No cytosine-excising activity for C/G, C/A, C/T and C/C</li><li>G->A,S at 87: Impaired the damage-excising activity for U/G, hoU/G, hmU/A and fU/A</li><li>G->F at 87: No damage-excising activity</li><li>F->A,G,S at 89: Did not impair the damage-excising activity for U/G, hoU/G, hmU/A and fU/A</li><l…									1
Q53RT3	151516	<ul><li>D->A,E at 212: Abolishes production of active form of enzyme</li></ul>									1
Q59H18	51086	<ul><li>K->R at 591: Loss of autophosphorylation activity</li></ul>	autophosphorylation	GO:0046777							1
Q5FVE4	81616	<ul><li>H->R at 511: Results in a shift of the pH optimum to a more acidic pH without affecting substrate specificity</li></ul>									1
Q5FWF5	114799	<ul><li>C->G at 622: No effect on association with chromosomes</li></ul>					chromosomes	GO:0005694			1
Q5H9F3	63035	<ul><li>DL->AS at 623-624: Strongly reduced repressor activity. Interferes with CTBP1 binding</li></ul>			binding	GO:0005488			Q13363		1
Q5JRX3	10531	<ul><li>E->Q at 107: Loss of function</li><li>C->S at 119: Still active under oxidizing conditions</li></ul>									1
Q5KSL6	139189	<ul><li>Y->F at 78: Induces a strong reduction in phosphorylation but is still sensitive to H(2)O(2)</li><li>Y->F at 1075: Does not affect phosphorylation</li></ul>	phosphorylation	GO:0016310							1
Q5MNZ9	55062	<ul><li>RR->AA at 226-227: Loss of binding to phosphoinositides, does not disrupt the MPR pathway</li></ul>			binding	GO:0005488			O00264		1
Q5SQ64	259215	<ul><li>Y->F at 281: No phosphorylation. No interaction with GRB2 and GRB7. No phosphorylation increase of p42/44 MAP kinase</li></ul>	phosphorylation	GO:0016310					<li>P46672</li><li>Q5R4J7</li><li>Q07883</li><li>P62993</li><li>Q9SB81</li><li>Q8NFH3</li><li>Q27272</li><li>Q1RMW5</li><li>Q14451</li>		1
Q5SW96	26119	<ul><li>F->A at 165: Abolishes LDLR cytoplasmic tail binding</li><li>F->V at 165: Abolishes LDLR cytoplasmic tail binding</li><li>LL->AA at 212-213: Abolishes clathrin binding</li><li>D->A at 214: Abolishes clathrin binding</li><li>E->A at 216: Abolishes clathrin binding</li><li>R->A at 266: Abolishes AP-2 complex binding</li></ul>			<li>clathrin binding</li><li>binding</li>	<li>GO:0030276</li><li>GO:0005488</li>			<li>P05549</li><li>P01130</li><li>P34056</li><li>Q9N0N3</li><li>P01131</li><li>Q28832</li><li>P58197</li><li>P35950</li><li>P20063</li>		1
Q5SXM2	6621	<ul><li>Q->A at 94: Abolishes SNAPC5 binding in the absence of SNAPC1. Minimal effect on SNAPC5 binding in the presence of SNAPC1</li><li>Q->L at 94: Abolishes SNAPC5 binding in the absence of SNAPC1. Minimal effect on SNAPC5 binding in the presence of SNAPC1</li><li>Q->L at 115: Abolishes SNAPC5 binding in the absence of SNAPC1. Minimal effect on SNAPC5 binding in the presence of SNAPC1</li><li>…			binding	GO:0005488			<li>Q4R6W9</li><li>Q16533</li><li>Q13487</li><li>O75971</li>		1
Q5T0N5	54874	<ul><li>MGD->IST at 441-443: Impairs interaction with CDC42 and reduces CDC42-induced actin assembly</li><li>W->K at 576: Impairs interaction with WASL and reduces CDC42-induced actin assembly</li></ul>							<li>Q92192</li><li>Q92193</li><li>P53499</li><li>P26183</li><li>P53498</li><li>O13419</li><li>Q9P4D1</li><li>P48465</li><li>P53455</li><li>Q39596</li><li>Q39758</li><li>P26182</li><li>P80709</li><li>Q9UVX4</li><li>O17320</li><li>P53689</li><li>P78711</li><li>Q17031</li><li>P30161</li><li>P17128</li><li>Q9HF56</li><li>P45521</li><li>P81085</li><li>P20904</li><li>P45520</li><li>Q6TCF2</li><li>Q9902…		1
Q5T230	8433	<ul><li>L->P at 296: Abolishes coactivation activity; when associated with P-303</li><li>L->P at 303: Abolishes coactivation activity; when associated with P-296</li></ul>									1
Q5T2T1	143098	<ul><li>L->S at 38: Abolishes interaction with DLG1</li><li>L->S at 95: Does not affect the interaction with DLG1</li></ul>							Q12959		1
Q5T5U3	57584	<ul><li>Y->A at 999: Altered interaction with ARF1 and loss of association to membranes</li><li>I->A at 1053: Altered interaction with ARF1 and loss of association to membranes</li><li>R->A at 1183: Loss of GTPase activity and loss of function</li></ul>			GTPase activity	GO:0003924	membranes	GO:0016020	<li>Q8L7G0</li><li>P84080</li><li>P36397</li><li>Q94650</li><li>P22274</li><li>P11076</li><li>P49076</li><li>P61210</li><li>O23778</li><li>O48649</li><li>Q96361</li><li>Q75A26</li><li>P61209</li><li>P51821</li><li>Q25761</li><li>P51822</li><li>P84077</li><li>Q4R5P2</li>		1
Q5T6X5	222545	<ul><li>S->A at 149: Loss of function</li><li>T->A at 172: Loss of function</li></ul>									1
Q5TA45	54973	<ul><li>E->Q at 203: Abolishes the ability of the Integrator complex to process U1 and U2 snRNA genes</li></ul>									1
Q5TCZ1	9644	<ul><li>R->A at 42: Loss of binding to (PtdIns(3)P) and (PtdIns(3,4)P2)</li><li>R->A at 93: Loss of binding to (PtdIns(3)P) and (PtdIns(3,4)P2)</li></ul>			binding	GO:0005488					1
Q5U5Q3	51320	<ul><li>G->D at 343: Prevents RNA binding</li></ul>			RNA binding	GO:0003723					1
Q5VT06	9857	<ul><li>LL->AA at 762-763: Abolishes recruitment of PPARA to specific nuclear foci. No effect on interaction with PPARA (in vitro)</li></ul>							<li>O35507</li><li>Q95N78</li><li>Q8HYL6</li><li>Q07869</li>		1
Q5VT25	8476	<ul><li>K->A at 106: Loss of kinase activity</li><li>S->L at 222: Increase in autophosphorylation but not kinase activity</li><li>S->A at 234: Loss of autophosphorylation and kinase activity</li><li>T->A at 240: Loss of autophosphorylation and kinase activity</li><li>T->A at 403: Loss of autophosphorylation and kinase activity</li><li>H->A at 1579: Loss of CDC42 binding; when associated with A-15…	autophosphorylation	GO:0046777	<li>binding</li><li>kinase activity</li>	<li>GO:0005488</li><li>GO:0016301</li>			<li>Q90694</li><li>O94103</li><li>O14426</li><li>P60953</li><li>Q17031</li><li>P60952</li><li>Q9HF56</li><li>P19073</li>		1
Q5VTD9	8328	<ul><li>N->S at 290: Prevents DNA-binding</li></ul>			DNA-binding	GO:0003677					1
Q5VWG9	83860	<ul><li>W->R at 23: Loss of interaction with TAF10</li></ul>							<li>Q12962</li><li>Q12030</li>		1
Q5VWQ8	153090	<ul><li>KKK->AAA at 228-230: No effect on binding to MAP3K5</li><li>KKKK->AAAA at 281-284: Significantly reduced binding to MAP3K5</li><li>R->L at 413: No effect on binding to MAP3K5</li></ul>			binding	GO:0005488			Q99683		1
Q63HR2	23371	<ul><li>C->S at 231: Abolishes inhibition of AKT1 kinase activity</li></ul>							P31750		1
Q66K89	1877	<ul><li>C->S at 194: Increases DNA-binding; when associated with S-197</li><li>C->S at 197: Increases DNA-binding; when associated with S-194</li><li>H->A at 210: Alters DNA-binding</li><li>R->L at 237: Alters DNA-binding; when associated with N-238</li><li>H->N at 238: Alters DNA-binding; when associated with L-237</li><li>K->M at 249: Alters DNA-binding; when associated with S-250</li><li>C->S …			DNA-binding	GO:0003677					1
Q684P5	23108	<ul><li>S->A at 7: Abolishes phosphorylation by PKG/PRKG1</li><li>N->A at 357: Abolishes GAP activity</li></ul>	phosphorylation	GO:0016310	PKG	GO:0004692			<li>P20936</li><li>P21136</li><li>Q92211</li><li>P00516</li><li>Q13976</li><li>Q92263</li><li>P09851</li><li>Q5PEA9</li><li>O77676</li><li>P74873</li><li>P14619</li><li>P74851</li><li>P50904</li>		1
Q68CJ9	84699	<ul><li>R->A at 361: Decreases proteolytic cleaveage upon ER stress</li></ul>					ER	GO:0005783			1
Q68EM7	55114	<ul><li>R->A at 288: Loss of function; leading to defects in tight junction maintenance</li></ul>					tight junction	GO:0005923			1
Q69383		<ul><li>SEM->AAA at 4-6: No loss of function</li><li>RRR->AAA at 13-15: Total loss of function and dominant negative effect</li><li>R->A at 13: Total loss of function and dominant negative effect; when associated with A-14; A-16; A-18 and A-20</li><li>R->A at 14: Total loss of function and dominant negative effect; when associated with A-13; A-16; A-18 and A-20</li><li>R->A at 16: Total loss of f…	localization	GO:0051179							1
Q69YH5	157313	<ul><li>VTF->ATA at 394-396: Abolishes interaction with PPP1CC but not subcellular location</li></ul>							<li>P36873</li><li>P61287</li><li>Q8MJ46</li>		1
Q6DJT9	5324	<ul><li>RK->AA at 23-24: Inhibition of KPNA2 interaction when mutation occurs in the NLS; decreased nuclear import with localization in the nucleus but also in the cytoplasm; Complete inhibition of nuclear import When associated with a lack of zinc-finger domains</li><li>RK->AA at 31-32: No inhibition of KPNA2 interaction and no change in nuclear import</li><li>H->A at 92: Prevents formation of f…	<li>nuclear import</li><li>sumoylation</li><li>transcription</li><li>localization</li>	<li>GO:0051170</li><li>GO:0016925</li><li>GO:0006350</li><li>GO:0051179</li>	DNA binding	GO:0003677	<li>cytoplasm</li><li>nucleus</li>	<li>GO:0005737</li><li>GO:0005634</li>	P52292		1
Q6DN72	343413	<ul><li>Y->F at 356: No change of phosphorylation implicated in interaction with PTPN11</li><li>Y->F at 371: Loss of phosphorylation implicated in interaction with PTPN11</li></ul>	phosphorylation	GO:0016310					<li>Q90687</li><li>Q06124</li>		1
Q6FI13	723790	<ul><li>S->A at 2: Blocks the inhibition of transcription by RPS6KA5/MSK1</li></ul>	transcription	GO:0006350					<li>P32048</li><li>Q5R4K3</li><li>Q5F3L1</li><li>O75582</li>		1
Q6GQQ9	56957	<ul><li>C->A at 194: Increased ability to interact with polyubiquitin</li><li>C->S at 194: Loss of deubiquitinating activity</li></ul>									1
Q6GTX8	3903	<ul><li>Y->F at 251: Reduced tyrosine phosphorylation and loss of binding to PTPN6 and CSK as well as complete loss of inhibitory activity. Loss of phosphorylation and of inhibition of calcium mobilization; when associated with F-281</li><li>Y->F at 281: Reduced tyrosine phosphorylation and loss of binding to PTPN6. Partial inhibition of cytotoxic activity</li></ul>	<li>phosphorylation</li><li>calcium mobilization</li>	<li>GO:0016310</li><li>GO:0051209</li>	binding	GO:0005488			<li>P29350</li><li>P41239</li><li>Q0VBZ0</li><li>P41240</li>		1
Q6IA69	55191	<ul><li>C->S at 175: Eliminates glutamine-dependent NAD synthetase activity with the ammonia-dependent activity intact</li></ul>									1
Q6IQ20	222236	<ul><li>S->A at 152: Almost no change in activity: in dbSNP rsrs12540583</li><li>L->F at 207: Loss of activity: in dbSNP rsrs1861727</li><li>H->R at 380: Loss of activity: in dbSNP rsrs3181008</li><li>D->N at 389: Almost no change in activity: in dbSNP rsrs3181009</li></ul>								<li>rs3181008</li><li>rs3181009</li><li>rs12540583</li><li>rs1861727</li>	1
Q6NS38	121642	<ul><li>D->A at 173: Loss of activity</li><li>H->A at 236: Reduced activity</li></ul>									1
Q6NUP7	57718	<ul><li>R->W at 501: Abolishes interaction with PPP4C</li><li>V->A at 618: Diminishes interaction with PPP4C</li><li>V->D at 618: Abolishes interaction with PPP4C</li></ul>							<li>P60510</li><li>P11084</li>		1
Q6NYC1	23210	<ul><li>H->A at 187: Loss of catalytic activity; when associated with A-189 and A-273</li><li>D->A at 189: Loss of catalytic activity; when associated with A-187 and A-273</li><li>H->A at 273: Loss of catalytic activity; when associated with A-187 and A-189</li></ul>			catalytic activity	GO:0003824					1
Q6NYC8	170954	<ul><li>I->G at 540: Decrease binding to PP1. Complete inhibition of PP1 binding; when associated with G-542</li><li>F->G at 542: Decrease binding to PP1. Decrease binding to PP1. Complete inhibition of PP1 binding; when associated with G-540</li></ul>			binding	GO:0005488			<li>P80074</li><li>P48488</li><li>Q63447</li><li>Q61041</li><li>P50391</li><li>P30366</li><li>P48487</li><li>P22198</li>		1
Q6P5Z2	29941	<ul><li>K->E at 588: Abolishes autophosphorylation and catalytic activity</li><li>K->R at 588: Abolishes catalytic activity</li><li>T->A at 718: Abolishes phosphorylation</li></ul>	<li>phosphorylation</li><li>autophosphorylation</li>	<li>GO:0016310</li><li>GO:0046777</li>	catalytic activity	GO:0003824					1
Q6PHW0	389434	<ul><li>R->A at 101: Strongly reduces activity</li><li>R->H at 101: Reduces activity</li><li>F->A at 105: Activity as the wild type</li><li>F->Y at 105: Activity as the wild type</li><li>I->V at 116: Activity as the wild type</li></ul>									1
Q6PIZ9	50852	<ul><li>Y->F at 79: Abolishes interaction with PIK3R1</li></ul>							<li>P27986</li><li>P23727</li>		1
Q6PJP8	9937	<ul><li>D->N at 838: Impaired nuclear focus formation, reduced interaction with PIAS and increased sensitivity to cisplatin</li><li>H->A at 994: Impaired nuclear focus formation, reduced interaction with PIAS and increased sensitivity to cisplatin</li></ul>									1
Q6PL18	29028	<ul><li>K->T at 473: Reduces the ability to mediate estradiol-dependent induction of CCND1 and E2F1; when associated with Q-532</li><li>E->Q at 532: Reduces the ability to mediate estradiol-dependent induction of CCND1 and E2F1; when associated with T-473</li></ul>							<li>P55169</li><li>Q01094</li><li>P24385</li><li>Q5R6J5</li><li>Q2KI22</li><li>Q90977</li><li>Q64HP0</li><li>Q27368</li>		1
Q6QN14	391622	<ul><li>C->S at 89: Abolishes enzymatic activity</li></ul>									1
Q6R6M4	377630	<ul><li>C->S at 89: Abolishes both enzymatic activity and effects on cell proliferation</li></ul>	cell proliferation	GO:0008283							1
Q6RSH7	391104	<ul><li>NFRS->SYRG at 93-96: Preferentially binds to a hydroxylated ODD peptide</li></ul>							Q8TAX0		1
Q6S5L8	399694	<ul><li>R->Q at 315: Phosphorylation is markedly decreased. Completely reduces the phosphorylation and interaction with MUSK; when associated with K-549</li><li>YY->F at 374-375: Remains phosphorylated. Contains a residual phosphorylation; when associated with F-465. Retains the ability to bind MUSK. Reduced the phosphorylation in presence of MUSK; when associated with F-424 and F-465. Completely…	Phosphorylation	GO:0016310					<li>Q5R4J7</li><li>Q07883</li><li>P62993</li><li>Q8AXY6</li><li>O15146</li>		1
Q6UUV7	64784	<ul><li>Y->F at 282: Translocates to the cytoplasm. Represses basal TORC3 activity towards CREB</li></ul>					cytoplasm	GO:0005737	<li>P51984</li><li>P15337</li><li>P51985</li><li>P27925</li><li>Q01147</li><li>P16220</li>		1
Q6UWE0	90678	<ul><li>Missing at 649-664: Abolishes interaction with TSG101</li><li>C->A at 675: Abolishes ubiquitination of TSG101</li><li>H->A at 692: Abolishes ubiquitination of TSG101</li></ul>							Q99816		1
Q6UWP7	253558	<ul><li>D->C at 206: Abolishes LPIAT and LPGAT activities</li><li>D->R at 206: Does not increase enzyme activity</li><li>L->T at 207: Abolishes LPIAT activity. No effect on LPGAT activity</li></ul>									1
Q6UWV6	339221	<ul><li>S->F at 76: Loss of activity</li><li>C->N at 78: Strongly reduces activity</li><li>N->Q at 100: Strongly reduces N-glycosylation and enzyme activity; when associated with Q-121; Q-146; Q-168 and Q-267</li><li>N->Q at 121: Strongly reduces N-glycosylation and enzyme activity; when associated with Q-100; Q-146; Q-168 and Q-267</li><li>N->Q at 146: Strongly reduces N-glycosylation and enzyme…									1
Q6UX06	10562	<ul><li>C->A at 83: Abolishes secretion. No effect on multimer frmation</li><li>C->A at 85: Abolishes secretion. No effect on multimer frmation</li><li>C->A at 226: No effect on secretion. Affects multimer formation</li><li>C->A at 246: Abolishes secretion. No effect on multimer frmation</li><li>C->A at 437: Abolishes secretion. No effect on multimer frmation</li></ul>	secretion	GO:0046903							1
Q6UXB2	284340	<ul><li>C->S at 50: Inhibits migration of nonactivated dendritic cells and monocytes; when associated with S-52; S-75; S-77; S-103 and S-110</li><li>C->S at 52: Inhibits migration of nonactivated dendritic cells and monocytes; when associated with S-50; S-75; S-77; S-103 and S-110</li><li>C->S at 75: Inhibits migration of nonactivated dendritic cells and monocytes; when associated with S-50; S-52…									1
Q6V1X1	54878	<ul><li>E->K at 275: 13-fold reduction in affinity for Ala-Pro-AFC; no effect on subcellular location</li><li>S->A at 755: Abolishes activity; no effect on subcellular location</li><li>D->A at 833: Abolishes activity; no effect on subcellular location</li><li>H->A at 865: Abolishes activity; no effect on subcellular location</li></ul>									1
Q6VMQ6	55729	<ul><li>D->A at 968: Abolishes the interaction with SUMO</li><li>L->A at 969: Abolishes the interaction with SUMO</li><li>L->R at 1224: Abolishes interaction with MBD1 and subsequent transcriptional repression</li></ul>							P56386		1
Q6WKZ4	80223	<ul><li>Y->F at 1254: Does not abolish the interaction with RAB11A, homooligomerization and subcellular location. Reduces the interaction with RAB4A</li><li>I->E at 1255: Abolishes the interaction with RAB11A and RAB4A, homooligomerization and subcellular location</li><li>D->N at 1256: Does not abolish the interaction with RAB11A, homooligomerization and subcellular location. Reduces the interact…							<li>Q40523</li><li>Q5R9M7</li><li>Q2TA29</li><li>P20338</li><li>P62490</li><li>Q40191</li><li>Q2TBH7</li><li>Q52NJ1</li><li>Q96283</li><li>P62491</li><li>P62493</li><li>Q5ZJN2</li>		1
Q6XPS3	93492	<ul><li>C->S at 320: Loss of activity</li></ul>									1
Q6XUX3	25778	<ul><li>K->Q at 681: No change</li></ul>									1
Q6XZB0	149998	<ul><li>S->A at 159: No activity</li></ul>									1
Q6Y288	145173	<ul><li>Missing at 495-498: Abolishes endoplasmic reticulum localization</li></ul>	localization	GO:0051179			endoplasmic reticulum	GO:0005783			1
Q6ZMC9	284266	<ul><li>R->A at 143: Abrogates glycan-binding</li><li>K->A at 274: Abrogates interaction with HCST and TYROBP</li></ul>			binding	GO:0005488			<li>Q95J79</li><li>Q9TU45</li><li>Q8WNQ8</li><li>O43914</li>		1
Q6ZN04	84206	<ul><li>G->D at 177: Prevents RNA binding</li></ul>			RNA binding	GO:0003723					1
Q712K3	54926	<ul><li>C->S at 93: Loss of function</li><li>L->S at 97: Loss of function</li><li>S->A at 233: Abolishes phosphorylation by CK2</li></ul>	phosphorylation	GO:0016310					<li>Q65ZV5</li><li>P43893</li><li>O51759</li>		1
Q71F23	79682	<ul><li>S->A at 77: Insensitive to PLK1-induced degradation</li><li>T->A at 78: Insensitive to PLK1-induced degradation</li><li>T->D at 78: Failed to enhance the PLK1-dependent degradation</li><li>T->E at 78: Failed to enhance the PLK1-dependent degradation</li></ul>							P53350		1
Q71SY5	81857	<ul><li>L->A at 646: Abrogates interaction with RARA</li><li>LL->AA at 649-650: Abrogates interaction with RARA</li></ul>							<li>Q9W5Z3</li><li>Q90966</li><li>P18514</li><li>P10276</li><li>Q5FBR4</li>		1
Q76I76	85464	<ul><li>C->S at 392: Abrogates phosphatase activity</li></ul>							<li>Q5X1E5</li><li>Q7M7K5</li><li>Q7MAZ9</li><li>Q8XBL4</li><li>Q88A53</li><li>Q5P3T0</li><li>Q7MBF4</li><li>Q8Z3M9</li><li>Q5PC82</li><li>Q5ZRX9</li><li>Q821A6</li><li>Q87SK9</li><li>Q9JZ88</li><li>Q9CP21</li><li>Q82U82</li><li>Q9I5V3</li><li>Q5F8K9</li><li>Q63YC3</li><li>Q8Y395</li><li>Q6LV05</li><li>Q8ZLY4</li><li>Q6FA38</li><li>Q9PDL7</li><li>Q62EU1</li><li>Q9JUB2</li><li>Q5WT58</li><li>Q665U…		1
Q76LX8	11093	<ul><li>R->K at 71: Abolishes pro-domain removal but no loss of proteolytic activity; when associated with D-73</li><li>R->D at 73: Abolishes pro-domain removal but no loss of proteolytic activity; when associated with K-71</li></ul>									1
Q76MJ5	10595	<ul><li>K->A at 548: Loss of autophosphorylation, of induction of apoptosis and of 28S rRNA cleavage, attenuation of repression of protein synthesis</li></ul>	<li>autophosphorylation</li><li>induction of apoptosis</li>	<li>GO:0046777</li><li>GO:0006917</li>							1
Q7KZI7	2011	<ul><li>T->A at 208: Prevents phosphorylation and activation by STK11 complex</li><li>T->A at 596: Loss of membrane dissociation and binding to YWHAZ</li></ul>	phosphorylation	GO:0016310	binding	GO:0005488	membrane	GO:0016020	<li>P63103</li><li>P29361</li><li>Q15831</li><li>Q5ZKC9</li><li>Q0GGW5</li><li>Q5R651</li><li>P63104</li>		1
Q7L0Q8	58480	<ul><li>T->N at 63: Loss of GTP binding and localization to focal adhesions</li><li>T->S at 81: Loss of binding to PAK3; when associated with A-83 and C-86</li><li>F->A at 83: Loss of binding to PAK3; when associated with S-81 and C-86</li><li>F->C at 86: Loss of binding to PAK3; when associated with S-81 and A-83</li><li>Q->L at 107: Constitutively active. Results in increased rates of stress fi…	<li>cell migration</li><li>localization</li>	<li>GO:0016477</li><li>GO:0051179</li>	<li>binding</li><li>GTP binding</li>	<li>GO:0005488</li><li>GO:0005525</li>	<li>intracellular</li><li>stress fiber</li><li>membranes</li><li>focal adhesions</li>	<li>GO:0005622</li><li>GO:0001725</li><li>GO:0016020</li><li>GO:0005925</li>	<li>P26364</li><li>Q7YQL3</li><li>O75914</li><li>Q7YQL4</li>		1
Q7L2H7	10480	<ul><li>L->P at 350: Reduces HSV binding and entry</li><li>L->P at 354: Reduces HSV binding and entry</li><li>L->P at 361: Reduces HSV binding and entry</li><li>V->P at 364: Reduces HSV binding and entry</li></ul>			binding	GO:0005488					1
Q7L622	55632	<ul><li>KK->AA at 30-31: Loss of nucleolar localization. No effect on nuclear localization</li><li>C->A at 84: Strong activity; when associated with A-258; A-261 and A-666. Strong activity; when associated with A-147 and A-666. No activity; when associated with A-147; A-258 and A-261</li><li>C->A at 147: Strong activity; when associated with A-84 and A-666. No activity; when associated with A-258…	localization	GO:0051179							1
Q7L7L0	92815	<ul><li>S->A at 2: Blocks the inhibition of transcription by RPS6KA5/MSK1</li></ul>	transcription	GO:0006350					<li>P32048</li><li>Q5R4K3</li><li>Q5F3L1</li><li>O75582</li>		1
Q7L804	22841	<ul><li>NPF->AAA at 406-408: Severe reduction of the interaction with REPS1 and AP2A1. No effects on its subcellular location. Modifies the endocytosis activity</li><li>YID->AAA at 480-482: Abolishes the interaction with REPS1 and AP2A1. Modifies its subcellular location and the endocytosis activity. Enhances homooligomerization</li></ul>	endocytosis	GO:0006897					<li>Q96D71</li><li>O95782</li>		1
Q7L8A9	22846	<ul><li>R->A at 29: Disappearance of 42 kDa processed form</li><li>R->A at 76: Disappearance of 36, 32 and 27 kDa processed forms</li></ul>									1
Q7RTN6	92335	<ul><li>T->A at 329: Loss of STK11-mediated phosphorylation</li><li>T->A at 419: Loss of STK11-mediated phosphorylation</li></ul>	phosphorylation	GO:0016310					<li>Q15831</li><li>Q0GGW5</li>		1
Q7RTT9	222962	<ul><li>D->A at 91: No significant change in cationic transport activity</li><li>D->A at 107: Loss of cationic transport activity</li><li>E->A at 128: No significant change in cationic transport activity</li><li>D->A at 154: Loss of cationic transport activity; increase in uridine uptake</li><li>D->A at 163: Loss of cationic transport activity</li><li>E->A at 206: Loss of cationic transport activ…	transport	GO:0006810	transporter activity	GO:0005215					1
Q7RTX0	83756	<ul><li>A->G at 537: Retains partial activity toward brazzein; however response to other sweeteners tested is suppressed</li><li>A->P at 537: Receptor unresponsive to all sweeteners tested</li><li>A->T,S,E,V at 537: Abolished the response to brazzein</li><li>F->A,H at 540: Reduces the response to brazzein and monellin</li><li>F->L at 540: Reduces the response to monellin</li><li>F->Y,P at 540: Re…							P56552		1
Q7Z2D5	9890	<ul><li>H->K at 252: Loss of activity</li></ul>									1
Q7Z2E3	54840	<ul><li>R->A at 43: Impairs interaction with XRCC1 and XRCC4</li><li>H->A at 274: Abolishes enzyme activity</li><li>C->A at 333: Abolishes DNA-binding and enzyme activity; when associated to A-336</li><li>C->A at 336: Abolishes DNA-binding and enzyme activity; when associated to A-333</li></ul>			DNA-binding	GO:0003677			<li>Q682V0</li><li>Q13426</li><li>O54935</li><li>P18887</li>		1
Q7Z3T8	9765	<ul><li>C->S at 753: Abolishes localization to endosomes and association with PI3P</li></ul>	localization	GO:0051179			endosomes	GO:0005768			1
Q7Z434	57506	<ul><li>T->A at 54: Impairs ability to induce IFN-beta</li><li>GWV->AAA at 67-69: Impairs ability to induce IFN-beta</li><li>Q->N at 145: No interaction with TRAF2</li><li>E->D at 155: No interaction with TRAF6; when associated with D-457</li><li>Q->A at 427: No cleavage by HHAV 3ABC</li><li>C->R at 435: No effect on cleavage by NS3/4A protease complex</li><li>C->R at 452: No effect on cleavage b…							<li>P19028</li><li>Q9QBZ5</li><li>P24107</li><li>Q9QBZ1</li><li>Q79666</li><li>P15833</li><li>P03362</li><li>P18042</li><li>Q8AII1</li><li>P04024</li><li>P03363</li><li>P04023</li><li>O93215</li><li>P10978</li><li>P26810</li><li>Q1A249</li><li>P03356</li><li>P03355</li><li>O41798</li><li>P20892</li><li>Q9Y6I0</li><li>P10210</li><li>Q9QBY3</li><li>P03353</li><li>O77812</li><li>P16901</li><li>Q7412…		1
Q7Z4G1	170622	<ul><li>W->A at 24: Does not abolish homodimerization and interaction with COMMD1. Does not abolish repression of TNF-induced NFKB1 activation. Abolishes repression of TNF-induced NFKB1 activation; when associated with A-41</li><li>P->A at 41: Does not abolish homodimerization and interaction with COMMD1. Does not abolish repression of TNF-induced NFKB1 activation. Abolishes repression of TNF-ind…							<li>Q8WNR1</li><li>P13296</li><li>Q8HZD9</li><li>Q8JFG3</li><li>P36939</li><li>P59684</li><li>P01375</li><li>O77764</li><li>Q2M2T5</li><li>Q8MKG8</li><li>Q2MH05</li><li>P04924</li><li>P33620</li><li>P23563</li><li>P79337</li><li>O35734</li><li>Q06599</li><li>Q9BEA1</li><li>P19101</li><li>P48094</li><li>Q75N23</li><li>Q8N668</li><li>Q6F3J0</li><li>Q1G1A2</li><li>P59695</li><li>P59694</li><li>P5969…		1
Q7Z4W1	51181	<ul><li>N->L,D at 107: Loss of function. Probably due to defects in formation of the active site and binding of coenzyme</li></ul>			binding	GO:0005488					1
Q7Z569	8315	<ul><li>C->A at 264: Loss of E3 ubiquitin-protein ligase activity</li></ul>							<li>Q8RSY1</li><li>Q2QCI9</li>		1
Q7Z589	56946	<ul><li>VPL->APA at 100-102: Abolishes interaction with CBX1</li><li>L->A at 106: Abolishes interaction with ZMYND11</li></ul>							<li>P83916</li><li>Q15326</li>		1
Q7Z5G4	51125	<ul><li>C->A at 24: Slightly reduces palmitoylation</li><li>C->A at 69: Strongly reduces palmitoylation. Abolishes palmitoylation and Golgi localization; when associated with A-72</li><li>C->A at 72: Strongly reduces palmitoylation. Abolishes palmitoylation and Golgi localization; when associated with A-69</li><li>C->A at 81: Slightly reduces palmitoylation</li></ul>	localization	GO:0051179							1
Q7Z5Q5	353497	<ul><li>D->A at 623: No detectable activity</li></ul>									1
Q7Z614	124460	<ul><li>R->Q at 116: Decreased binding activity to all phospholipids</li></ul>			binding	GO:0005488					1
Q7Z6A9	151888	<ul><li>Y->F at 226: No change of phosphorylation implicated in interaction with PTPN6 and PTPN11. Severe reduction of phosphorylation; when associated with F-257 and/or F-282</li><li>Y->F at 257: No change of phosphorylation implicated in interaction with PTPN6 and PTPN11. Severe reduction of phosphorylation; when associated with F-226 and/or F-282</li><li>Y->F at 282: No change of phosphorylati…	phosphorylation	GO:0016310					<li>P29350</li><li>Q90687</li><li>Q06124</li>		1
Q7Z6J0	57630	<ul><li>V->A at 14: Loss of Ubl activity</li><li>S->A at 304: Decreased level of phosphorylation and no change in the ability to induce apoptosis</li><li>S->D at 304: Decreased level of phosphorylation and Rac-binding ability and important loss of the ability to induce apoptosis</li><li>S->E at 304: Decreased Rac-binding ability</li></ul>	<li>phosphorylation</li><li>apoptosis</li>	<li>GO:0016310</li><li>GO:0006915</li>	binding	GO:0005488			P31750		1
Q7Z6Z7	10075	<ul><li>Y->S at 4268: Loss of activity</li><li>C->A,D at 4341: Loss of activity</li></ul>									1
Q7Z7A4	54899	<ul><li>R->Q at 54: No effect on subcellular location</li><li>Y->A at 56: Results in redistribution of protein from cytoplasm throughout entire cell</li><li>R->L at 92: Results in redistribution of protein from cytoplasm throughout entire cell</li></ul>					cytoplasm	GO:0005737			1
Q7Z7L7	10444	<ul><li>L->S at 9: Abolishes interaction with TCEB1</li></ul>							<li>Q15369</li><li>Q2KII4</li>		1
Q86SQ0	90102	<ul><li>KR->AA at 1162-1163: Loss of binding to PtdIns(3,4,5)P3</li></ul>			binding	GO:0005488					1
Q86T24	10009	<ul><li>C->R at 552: Abrogates both sequence-specific and methylation-dependent DNA-binding</li></ul>			DNA-binding	GO:0003677					1
Q86TG7	23089	<ul><li>D->A at 370: Inhibits proteolytic cleavage</li></ul>									1
Q86TM6	84447	<ul><li>C->S at 329: Abolishes E3 ligase activity</li></ul>			ligase activity	GO:0016874					1
Q86TP1	58497	<ul><li>D->A at 28: Partial loss of cAMP PDE activity. Partial loss of cAMP PDE activity; when associated with D-106. Partial loss of cAMP PDE activity; when associated with D-106 and D-179</li><li>D->A at 106: No change in cAMP PDE activity. Partial loss of cAMP PDE activity; when associated with D-28. Partial loss of cAMP PDE activity; when associated with D-28 and D-179</li><li>DHRP->AAAA at 1…									1
Q86U42	8106	<ul><li>Missing at 213-220: Abolishes self-association, protein aggregation and cell death</li><li>Missing at 301-306: Abolishes self-association, protein aggregation and cell death</li></ul>	cell death	GO:0008219							1
Q86UA6	84268	<ul><li>K->R at 114: Abolishes sumoylation; when associated with N-103; R-121 and R-142</li><li>K->R at 121: Induces a strong decrease in sumoylation; when associated with N-103. Abolishes sumoylation; when associated with N-103; R-114 and R-142</li><li>K->R at 142: Abolishes sumoylation; when associated with N-103; R-114 and R-121</li></ul>	sumoylation	GO:0016925							1
Q86UD5	133308	<ul><li>DD->CC at 278-279: Loss of ion transport activity</li></ul>	ion transport	GO:0006811							1
Q86UE8	11011	<ul><li>D->A at 613: Loss of kinase activity</li></ul>			kinase activity	GO:0016301					1
Q86UN6	158798	<ul><li>L->P at 43: Abolishes RII-binding; when associated with P-47</li><li>V->P at 47: Abolishes RII-binding; when associated with P-43</li></ul>			binding	GO:0005488					1
Q86UQ8	58160	<ul><li>K->R at 43: Abolishes acetylation</li></ul>									1
Q86UR1	10811	<ul><li>P->A at 34: Partial loss of function</li><li>P->A at 37: Partial loss of function</li><li>D->A at 68: Loss of function and loss of interaction with RAC1</li><li>R->E at 103: Loss of function and loss of interaction with RAC1. Loss of localization to membranes</li><li>S->A at 172: Loss of phosphorylation. Loss of interaction with YHAWZ; when associated with A-461</li><li>S->E at 172: Const…	<li>phosphorylation</li><li>localization</li>	<li>GO:0016310</li><li>GO:0051179</li>			membranes	GO:0016020	<li>Q5ZKC9</li><li>O77774</li><li>Q8NFA2</li><li>Q9SSX0</li><li>P14598</li><li>P80236</li><li>P63000</li><li>P63103</li><li>P29361</li><li>P04839</li><li>Q5R651</li><li>O04369</li><li>Q38912</li><li>P13362</li><li>P62999</li><li>P62998</li><li>P63104</li>		1
Q86UR5	22999	<ul><li>RR->AA at 796-797: Abolishes interaction with SYT1 and CACNA1B</li><li>KK->AA at 1591-1592: Abolishes interaction with SYT1 and CACNA1B</li></ul>							<li>Q00975</li><li>Q60HC0</li><li>P41823</li><li>P21579</li><li>Q5R4J5</li><li>P47191</li><li>Q05152</li><li>O73706</li><li>P48018</li>		1
Q86US8	23293	<ul><li>D->A at 1353: Strongly reduced RNase activity</li></ul>									1
Q86VB7	9332	<ul><li>T->A at 1072: Impaired phosphorylation by PRKCA</li><li>S->A at 1084: Impaired phosphorylation by PRKCA</li><li>Y->A at 1096: Massive decrease of endocytotic activity</li></ul>	phosphorylation	GO:0016310					<li>P10102</li><li>P17252</li><li>P04409</li>		1
Q86VW2	115557	<ul><li>L->E at 301: Abolishes its exchange activity on RHOA</li><li>F->A at 471: Reduces exchange activity mediated by GNAQ activation; in truncated construct</li><li>L->A at 472: Reduces exchange activity mediated by GNAQ activation; in truncated construct</li><li>L->A at 475: Reduces exchange activity mediated by GNAQ activation; in truncated construct</li><li>P->A at 478: Reduces exchange act…							<li>Q2PKF4</li><li>P61586</li><li>P24406</li><li>P61585</li><li>P50148</li><li>Q28294</li>		1
Q86W47	27345	<ul><li>T->A at 11: Suppresses the effect of okadaic acid and increases activation time constant; when associated with A-17 and A-210</li><li>T->D at 11: Suppresses its effect on KCNMA1 channel activation and on deactivation kinetics; when associated with E-17 and E-210</li><li>S->A at 17: Suppresses the effect of okadaic acid and increases activation time constant; when associated with A-11 and …							<li>Q8AYS8</li><li>O18866</li><li>O18867</li><li>Q28204</li><li>P13487</li><li>Q28265</li><li>Q9BG98</li><li>Q12791</li>		1
Q86W56	8505	<ul><li>K->A at 12: Abolishes nuclear targeting; when associated with G-13</li><li>R->G at 13: Abolishes nuclear targeting; when associated with A-12</li><li>R->A at 36: No effect</li><li>R->G at 37: No effect</li></ul>									1
Q86WB0	51530	<ul><li>Y->F at 105: Does not strongly affect phosphorylation status; when associated with F-137</li><li>Y->F at 137: Does not strongly affect phosphorylation status; when associated with F-105</li><li>LP->FM at 170-171: Abolishes interaction with SKP1A</li><li>S->A at 354: Strongly reduces phosphorylation and induces the formation of a constitutive SCF(NIPA) E3 complex that degrades CCNB1 at G2/…	<li>phosphorylation</li><li>M phase</li>	<li>GO:0016310</li><li>GO:0000279</li>					<li>P21583</li><li>Q9DG97</li><li>Q60FY0</li><li>P20826</li><li>P79169</li><li>Q95MD2</li><li>P63209</li><li>P63208</li><li>Q9IBG1</li><li>Q5R8V9</li><li>Q06220</li><li>Q08301</li><li>Q39255</li><li>P79368</li><li>P21581</li><li>Q9DGA4</li><li>Q9DGA0</li><li>Q86WB0</li><li>Q29030</li><li>Q95M19</li><li>Q90314</li><li>Q28132</li><li>P14635</li><li>Q95N18</li><li>Q09108</li><li>P37882</li>		1
Q86WV1	8631	<ul><li>Y->F at 219: Impairs interaction with PTPRC. No effect on interaction with FYN or GRB2</li><li>Y->F at 232: Abolishes interaction with PTPRC, translocation to cell membrane upon T-cell stimulation and activation of the MAP kinase pathway. No effect on interaction with FYN or GRB2</li><li>Y->F at 271: No effect on interaction with PTPRC and translocation to cell membrane upon T-cell stimul…					cell membrane	GO:0005886	<li>Q5R4J7</li><li>Q07883</li><li>P62993</li><li>Q05876</li><li>P08575</li><li>P20701</li><li>P06241</li><li>P61625</li><li>O15117</li><li>P27446</li>		1
Q86WV6	340061	<ul><li>SLS->ALA at 324-326: Induces a decrease in phosphorylation by TBK1</li><li>S->A at 358: Induces a decrease in phosphorylation by TBK1 and ability to activate IRF-E</li></ul>	phosphorylation	GO:0016310					<li>Q9UHD2</li><li>Q969Q1</li>		1
Q86XP1	160851	<ul><li>W->G at 1151: Abolishes homo and heterooligomerization but not its catalytic activity</li></ul>			catalytic activity	GO:0003824					1
Q86XR7	353376	<ul><li>G->A at 2: Results in relocalization from membrane to cytosol; Loss of ability to transduce TLR4-signal</li><li>S->A at 6: Loss of phosphorylation. Significant reduction in the ability to activate IRF3 or NF-kappa-B</li><li>S->A at 10: No effect on phosphorylation and on the ability to activate IRF3 or NF-kappa-B</li><li>S->A at 14: No effect on phosphorylation and on the ability to activ…	<li>phosphorylation</li><li>localization</li>	<li>GO:0016310</li><li>GO:0051179</li>			<li>membrane</li><li>cytosol</li>	<li>GO:0016020</li><li>GO:0005829</li>	<li>P58727</li><li>Q9GL65</li><li>Q9WV82</li><li>Q4JF28</li><li>O00206</li><li>Q9TSP2</li><li>Q92985</li><li>Q68Y56</li><li>Q9MYW3</li><li>Q14653</li><li>Q8SPE8</li><li>Q2V898</li><li>Q9TTN0</li><li>Q764M6</li><li>Q90643</li><li>Q8SPE9</li>		1
Q86Y13	9666	<ul><li>KKKTK->SGSTA at 662-666: Strongly decreases RNA-binding activity</li><li>C->S at 1187: Abolishes ubiquitin ligase activity</li></ul>			<li>ligase activity</li><li>RNA-binding</li>	<li>GO:0016874</li><li>GO:0003723</li>			<li>P69326</li><li>P08565</li><li>P69322</li><li>P69323</li><li>P69324</li><li>P69325</li><li>P68196</li><li>O46543</li><li>P68197</li><li>Q05550</li><li>P68198</li><li>P68199</li><li>P19848</li><li>P42739</li><li>P68195</li><li>Q867C2</li><li>P62991</li><li>P62990</li><li>P61863</li><li>P61864</li><li>P61862</li><li>Q867C4</li><li>Q867C3</li><li>P23398</li><li>P68204</li><li>P84589</li><li>Q865C…		1
Q86Y38	64131	<ul><li>C->A at 257: No effect</li><li>C->A at 276: Strongly reduced enzyme activity</li><li>C->A at 285: No effect</li><li>C->A at 301: No effect</li><li>D->G at 314: No effect</li><li>D->G at 316: No effect</li><li>C->A at 471: Strongly reduced enzyme activity</li><li>C->A at 542: No effect</li><li>C->A at 561: Strongly reduced enzyme activity</li><li>C->A at 563: No effect</li><li>C->A at 572:…			binding	GO:0005488					1
Q86YJ5	92979	<ul><li>D->N at 231: Diminishes ability to promote MHC-I internalization</li></ul>									1
Q86YL7	10630	<ul><li>T->A at 52: Eliminates induction of platelet aggregation</li></ul>									1
Q86YN6	133522	<ul><li>LLAEL->AAAEA at 92-96: Reduces DNA transcriptional activity</li><li>LLQKLL->AAQKAA at 155-160: Reduces interaction and activation of ESR1. Loss of interaction and activation of ESR1; when associated with 343-AREAA-347</li><li>LRELL->AREAA at 343-347: Reduces interaction and activation of ESR1. Loss of interaction and activation of ESR1; when associated with 155-AAQKAA-160</li></ul>							<li>Q9TV98</li><li>Q9QZJ5</li><li>P49884</li><li>Q91424</li><li>Q91250</li><li>Q29040</li><li>P38111</li><li>Q9YHT3</li><li>P50242</li><li>P50241</li><li>P03372</li><li>P16058</li><li>Q9YH33</li><li>Q9PVZ9</li><li>P50240</li><li>P06212</li><li>P57753</li><li>Q53AD2</li><li>P49885</li><li>P49886</li><li>Q9YHZ7</li><li>O42132</li>		1
Q86YT9	120425	<ul><li>K->E at 54: Loss of localization to the plasma membrane</li></ul>	localization	GO:0051179			plasma membrane	GO:0005886			1
Q8IU60	167227	<ul><li>E->Q at 147: Loss of decapping activity; when associated with Q-148</li><li>E->Q at 148: Strongly reduced decapping activity</li></ul>									1
Q8IU85	57118	<ul><li>T->A at 180: Loss of ionomycin-induced activation</li></ul>									1
Q8IU99	255022	<ul><li>N->G at 72: Significant inhibition on the control of cytosolic Ca(2+) levels</li><li>N->A at 74: Has no effect on glycosylation</li><li>N->A at 140: Prevents glycosylation</li></ul>									1
Q8IUC4	85415	<ul><li>EN->AA at 58-59: Abolishes interaction with RhoA</li><li>R->A at 518: Does not induce actin disassembly but still interacts with RhoA; when associated with A-526 and A-527</li><li>LG->AA at 526-527: Does not induce actin disassembly but still interacts with RhoA; when associated with A-518</li></ul>							<li>Q92192</li><li>Q92193</li><li>P53499</li><li>P26183</li><li>P53498</li><li>O13419</li><li>Q9P4D1</li><li>P48465</li><li>P53455</li><li>Q39596</li><li>Q39758</li><li>P26182</li><li>P80709</li><li>Q9UVX4</li><li>O17320</li><li>P53689</li><li>P78711</li><li>P30161</li><li>P17128</li><li>P45521</li><li>P45520</li><li>P20904</li><li>P81085</li><li>Q6TCF2</li><li>Q99023</li><li>Q75D00</li><li>P5177…		1
Q8IUC6	148022	<ul><li>E->A at 88: Reduces binding to TRAF6 and activation of NFKB signaling pathway; when associated with A-252 and A-303</li><li>E->A at 252: Reduces binding to TRAF6 and activation of NF-kappa-B signaling pathway; when associated with A-88 and A-303</li><li>E->A at 303: Reduces binding to TRAF6 and activation of NFKB signaling pathway; when associated with A-88 and A-252</li><li>P->H at 434: …			binding	GO:0005488			<li>Q5TJ59</li><li>O15455</li><li>Q9Y4K3</li><li>Q0PV50</li>		1
Q8IUE6	317772	<ul><li>S->A at 2: Blocks the inhibition of transcription by RPS6KA5/MSK1</li></ul>	transcription	GO:0006350					<li>P32048</li><li>Q5R4K3</li><li>Q5F3L1</li><li>O75582</li>		1
Q8IUH2	200407	<ul><li>NN->QQ at 165-166: Abolishes N-glycosylation</li></ul>									1
Q8IUH5	23390	<ul><li>C->S at 467: Abolishes palmitoyltransferase activity</li></ul>			palmitoyltransferase activity	GO:0016409					1
Q8IUQ4	6477	<ul><li>E->R at 40: Loss of function</li><li>C->S at 41: Loss of function; when associated with S-44</li><li>C->S at 44: Loss of function</li><li>C->S at 55: Loss of function; when associated with Y-59</li><li>H->Y at 59: Loss of function</li><li>R->L at 66: Decreased activity; when associated with T-68</li><li>K->T at 68: Decreased activity; when associated with L-66</li><li>R->E at 76: Decrease…							<li>P43146</li><li>Q9HB71</li><li>Q5R6Z8</li><li>P35222</li><li>P29590</li>		1
Q8IV04	374403	<ul><li>R->A at 141: Loss of GAP activity</li></ul>							<li>Q92263</li><li>P20936</li><li>Q92211</li><li>P09851</li><li>Q5PEA9</li><li>P74873</li><li>P74851</li><li>P50904</li>		1
Q8IV77	1262	<ul><li>L->E at 292: Loss of inhibition produced by calcium/calmodulin binding</li></ul>			binding	GO:0005488			<li>Q40302</li><li>Q8STF0</li><li>P04353</li><li>P41040</li><li>P04352</li><li>Q9GRJ1</li><li>P61860</li><li>P02594</li><li>P02595</li><li>P61861</li><li>P48976</li><li>O82018</li><li>P93171</li><li>P62184</li><li>P62144</li><li>P62145</li><li>Q5RAD2</li><li>P07463</li><li>P24044</li><li>P11121</li><li>P62149</li><li>P06787</li><li>O02367</li><li>Q6IT78</li><li>P05935</li><li>P05933</li><li>O1630…		1
Q8IVG9		<ul><li>Missing at 1-3: Abolishes the neuroprotective activity</li><li>Missing at 1-2: No effect on the neuroprotective activity</li><li>C->A,D,E,F,G,I, at 8: Abolishes the neuroprotective activity</li><li>C->H at 8: Significantly reduces the neuroprotective activity</li><li>C->K,R at 8: No effect on the neuroprotective activity</li><li>S->A at 14: Abolishes the neuroprotective activity</li><li>S…									1
Q8IVH8	8491	<ul><li>K->E at 48: Loss of kinase activity and ability to activate JNK family</li></ul>			kinase activity	GO:0016301			<li>Q966Y3</li><li>P92208</li>		1
Q8IVW6	10620	<ul><li>P->H at 240: Impairs binding to RB1</li><li>W->S at 271: Impairs binding to RB1</li></ul>			binding	GO:0005488			P06400		1
Q8IW41	8550	<ul><li>T->A at 182: No p38 beta-induced activation</li></ul>							<li>Q04929</li><li>Q63768</li><li>O75791</li><li>P80350</li><li>O97628</li><li>Q01552</li><li>O24473</li><li>P82869</li><li>Q9Y2S7</li><li>Q9LDA4</li><li>O95433</li><li>P46108</li><li>Q64010</li>		1
Q8IWA4	55669	<ul><li>K->T at 88: Induces a strong decrease in mitochondrial clustering</li><li>T->A at 109: Acts as a dominant negative mutant; induces fragmentation of mitochondria</li></ul>									1
Q8IWQ3	9024	<ul><li>T->A at 174: Prevents phosphorylation and activation by STK11 complex</li></ul>	phosphorylation	GO:0016310					<li>Q15831</li><li>Q0GGW5</li>		1
Q8IWU5	55959	<ul><li>CC->AA at 88-89: Loss of arylsulfatase activity</li></ul>							P51691		1
Q8IWU6	23213	<ul><li>CC->AA at 87-88: Loss of arylsulfatase activity and loss of ability to modulate apoptosis</li></ul>	apoptosis	GO:0006915					P51691		1
Q8IXI1	89941	<ul><li>A->V at 13: Causes constitutive activation inducing an aggregation of the mitochondrial network</li><li>T->N at 18: Induces an aggregation of the mitochondrial network</li></ul>									1
Q8IXI2	55288	<ul><li>P->V at 13: Causes constitutive activation inducing an aggregation of the mitochondrial network</li><li>T->N at 18: Causes constitutive inactivation</li><li>E->K at 208: Abolishes the formation of thread-like mitochondria</li><li>E->K at 328: Abolishes the formation of thread-like mitochondria</li><li>K->V at 427: No effect</li><li>S->N at 432: No effect</li></ul>									1
Q8IXJ6	22933	<ul><li>R->A at 97: No effect on deacetylase activity</li><li>Q->A at 167: Reduced deacetylase activity</li><li>N->A at 168: Abolishes acetylation of alpha-tubulin</li><li>D->A,N at 170: Reduced deacetylase activity</li><li>H->Y,A at 187: Loss of function. Abolishes acetylation of alpha-tubulin. No effect on phosphorylation</li></ul>	phosphorylation	GO:0016310	deacetylase activity	GO:0019213			<li>Q71G51</li><li>Q5I2J3</li><li>Q9C413</li><li>P10873</li>		1
Q8IXL7	253827	<ul><li>H->G at 134: 30-fold reduction in activity</li><li>N->F at 153: 7000-fold reduction in activity</li><li>N->Y at 153: 500-fold reduction in activity</li></ul>									1
Q8IY84	167359	<ul><li>T->A at 229: Loss of autophosphorylation and kinase activity</li><li>T->E at 229: Constitutively active</li></ul>	autophosphorylation	GO:0046777	kinase activity	GO:0016301					1
Q8IYB3	10250	<ul><li>K->A at 20: Strongly reduces DNA and RNA-binding</li><li>K->A at 22: Strongly reduces DNA and RNA-binding</li><li>K->A at 23: Strongly reduces DNA and RNA-binding</li></ul>			RNA-binding	GO:0003723					1
Q8IYB8	6832	<ul><li>G->V at 207: Abolishes dsDNA and dsRNA helicase activity</li><li>K->A,R at 213: Abolishes ATPase activity</li></ul>			ATPase activity	GO:0016887			<li>Q8V736</li><li>O67037</li><li>Q9UZ86</li><li>Q68772</li><li>O51934</li><li>P74759</li><li>P37987</li><li>P22657</li><li>Q04575</li><li>Q971T7</li><li>P27328</li><li>P28726</li><li>Q07630</li><li>P27327</li><li>Q9WJB2</li><li>Q3I5J6</li><li>Q66914</li><li>P16342</li><li>Q89273</li><li>P36286</li><li>Q66198</li><li>P22168</li><li>P19751</li><li>Q8V6W7</li><li>P28897</li><li>Q96725</li><li>P1981…		1
Q8IYD8	57697	<ul><li>G->A at 116: Reduces ATPase activity</li><li>K->R at 117: Abolishes ATPase activity</li></ul>			ATPase activity	GO:0016887					1
Q8IYM1	124404	<ul><li>G->N at 56: Abolishes binding to GTP and to SEPT11, and also abolishes the ability of SEPT12 to form filamentous structures</li></ul>			binding	GO:0005488			<li>Q3SZN0</li><li>Q9NVA2</li><li>Q5R8U3</li>		1
Q8IYU2	57531	<ul><li>C->S at 876: Loss of E3 ubiquitin ligase activity</li></ul>			ligase activity	GO:0016874			<li>P69326</li><li>P08565</li><li>P69322</li><li>P69323</li><li>P69324</li><li>P69325</li><li>P68196</li><li>O46543</li><li>P68197</li><li>Q05550</li><li>P68198</li><li>P68199</li><li>P19848</li><li>P42739</li><li>P68195</li><li>Q867C2</li><li>P62991</li><li>P62990</li><li>P61863</li><li>P61864</li><li>P61862</li><li>Q867C4</li><li>Q867C3</li><li>P23398</li><li>P68204</li><li>P84589</li><li>Q865C…		1
Q8IZ41	158158	<ul><li>S->N at 555: Impairs nucleotide binding and perinuclear localization</li><li>Q->L at 600: Favors GTP association</li></ul>	localization	GO:0051179	nucleotide binding	GO:0000166					1
Q8IZE3	57147	<ul><li>GSENS->M at 2-6: No Golgi targeting, accumulates in the cytoplasm</li></ul>					cytoplasm	GO:0005737			1
Q8IZJ1	219699	<ul><li>D->N at 412: Abolishes cleavage by caspase-3 and subsequent induction of apoptosis</li></ul>	induction of apoptosis	GO:0006917							1
Q8IZL9	23552	<ul><li>T->A at 161: Impairs CDK2 T-160 phosphorylation and activity</li></ul>	phosphorylation	GO:0016310					<li>P48963</li><li>Q5E9Y0</li><li>P43450</li><li>P24941</li><li>O55076</li>		1
Q8IZW8	84951	<ul><li>D->A at 506: No effect on cleavage by caspase-3</li><li>D->A at 570: Abolishes cleavage by caspase-3</li></ul>									1
Q8IZY5	414899	<ul><li>L->E at 5: Fails to induce apoptosis</li></ul>	apoptosis	GO:0006915							1
Q8N108	57708	<ul><li>W->A at 238: Loss of transcriptional repression and HDAC1 recruitment activity</li><li>FL->AA at 251-252: Loss of transcriptional repression and HDAC1 recruitment activity</li></ul>							<li>Q13547</li><li>Q94517</li><li>P56517</li><li>P56518</li>		1
Q8N264	83478	<ul><li>R->A at 175: Loss of function</li><li>R->K at 175: Does not abolish the effect on actin stress fibers but moderates its capability to induce membrane protrusions</li></ul>					<li>stress fibers</li><li>membrane</li>	<li>GO:0001725</li><li>GO:0016020</li>	<li>Q92192</li><li>Q92193</li><li>P53499</li><li>P26183</li><li>P53498</li><li>O13419</li><li>Q9P4D1</li><li>P48465</li><li>P53455</li><li>Q39596</li><li>Q39758</li><li>P26182</li><li>P80709</li><li>Q9UVX4</li><li>O17320</li><li>P53689</li><li>P78711</li><li>P30161</li><li>P17128</li><li>P45521</li><li>P45520</li><li>P20904</li><li>P81085</li><li>Q6TCF2</li><li>Q99023</li><li>Q75D00</li><li>P5177…		1
Q8N2W9	51588	<ul><li>LL->AA at 23-24: Loss of repression of AR- and STAT1-induced transcription; no effect on AR- and STAT1-binding</li><li>K->R at 35: Complete loss of sumoylation. No enhancement of TCF4 sumoylation. No effect on interaction with TCF4. Colocalizes with SUMO1 in nucleus but concentrated into nuclear granules</li><li>K->R at 128: Some loss of sumoylation</li><li>C->A at 342: Inhibits TCF4 sumo…	<li>sumoylation</li><li>transcription</li>	<li>GO:0016925</li><li>GO:0006350</li>	binding	GO:0005488	nucleus	GO:0005634	<li>P15881</li><li>Q2EF74</li><li>P42224</li><li>Q5R6J4</li><li>P55857</li><li>P35223</li><li>P35222</li><li>P63165</li><li>Q9WU82</li><li>P35224</li><li>Q90683</li><li>Q5E9D1</li><li>Q02248</li><li>P15884</li><li>Q764M5</li><li>P26233</li><li>Q9NQB0</li><li>Q9MZD5</li>		1
Q8N370	124935	<ul><li>S->A at 297: Abolishes sensitivity to N-ethymaleimide</li></ul>									1
Q8N3J5	152926	<ul><li>D->A at 298: Loss of activity</li></ul>									1
Q8N474	6422	<ul><li>N->Q at 173: Reduced molecular weight</li><li>N->Q at 263: No effect on molecular weight</li></ul>									1
Q8N4A0	8693	<ul><li>D->H at 459: Affects the glycopeptide specificity and abolishes ability to glycosylate Muc1, Muc2 and Muc5AC</li></ul>							<li>Q62635</li><li>Q02496</li>		1
Q8N4E7	94033	<ul><li>S->A at 204: Increases ferroxidase activity and iron binding</li></ul>			iron binding	GO:0005506			<li>Q61147</li><li>P13635</li><li>P00450</li><li>Q9XT27</li>		1
Q8N4Q1	131474	<ul><li>C->S at 53: Does not strongly affect import and stability of MIA40 in mitochondria; when associated with S-55</li><li>C->S at 55: Does not strongly affect import and stability of MIA40 in mitochondria; when associated with S-53</li><li>C->S at 64: Affects import and stability of MIA40 in mitochondria; when associated with S-74</li><li>C->S at 74: Affects import and stability of MIA40 in m…							<li>P36046</li><li>Q2KHZ4</li><li>Q6BSK8</li><li>Q4IK03</li><li>Q757A5</li><li>Q6FW26</li><li>O94030</li><li>Q6CSA1</li><li>Q8N4Q1</li><li>Q5KGA4</li><li>Q4P8D2</li>		1
Q8N4X5	84632	<ul><li>Y->F at 4: Reduced interaction with SRC</li></ul>							<li>P00523</li><li>P12931</li>		1
Q8N556	60312	<ul><li>P->A at 71: Decreased tyrosine phosphorylation</li><li>P->A at 77: No effect on tyrosine phosphorylation</li><li>Y->F at 93: Reduces phosphorylation and phosphorylation of SRC at Y-416; when associated with F-94; F-125; F-451 and F-453</li><li>Y->F at 94: Reduces phosphorylation and phosphorylation of SRC at Y-416; when associated with F-93; F-125; F-451 and F-453</li><li>Y->F at 125: Red…	phosphorylation	GO:0016310					<li>P00523</li><li>P12931</li>		1
Q8N6P7	58985	<ul><li>K->A at 58: Strongly reduced response to IL22</li><li>Y->A,R at 60: Loss of response to IL22</li></ul>							Q9GZX6		1
Q8N807	204474	<ul><li>C->A at 135: Does not affect homodimerization; when associated with A-420</li><li>C->A at 420: Does not affect homodimerization; when associated with A-135</li></ul>									1
Q8NBJ7	25870	<ul><li>C->A at 156: Abolishes interaction with and inhibition of SUMF1. Can still form homodimers</li><li>C->A at 290: Abolishes interaction with and inhibition of SUMF1. Can still form homodimers</li></ul>							Q8NBK3		1
Q8NBK3	285362	<ul><li>S->A at 333: Loss of activity</li><li>S->T at 333: Reduces activity by 99%</li><li>C->S at 336: Loss of activity</li><li>H->A at 337: Reduces activity 5-fold</li><li>Y->F at 340: No effect</li><li>C->S at 341: Loss of activity</li></ul>									1
Q8NBP7	255738	<ul><li>C->A at 67: Does not affect multimerization or zymogen processing</li><li>H->A at 226: Remains in the endoplasmic reticulum and is not secreted</li><li>N->A at 533: 1.5 kDa decrease of the apparent molecular mass of pro-PCSK9 and PCSK9 and no effect on processing and secretion</li></ul>	secretion	GO:0046903			endoplasmic reticulum	GO:0005783	Q8NBP7		1
Q8NCD3	55355	<ul><li>S->A at 486: Loss of phosphorylation by AKT1 and binding to YWHAG</li></ul>	phosphorylation	GO:0016310	binding	GO:0005488			<li>P68253</li><li>Q5RC20</li><li>P68252</li><li>Q38998</li><li>Q01314</li><li>P61981</li><li>Q8VYX2</li><li>P31749</li><li>Q5F3W6</li>		1
Q8NCE2	64419	<ul><li>C->S at 330: Drastically reduced enzymatic activity</li></ul>									1
Q8NCG7	221955	<ul><li>S->A at 443: Loss of activity</li><li>D->A at 495: Loss of activity</li></ul>									1
Q8ND25	84937	<ul><li>C->A at 184: Loss of E3 activity</li></ul>									1
Q8NEJ0	150290	<ul><li>D->A at 73: Abolishes most of in vitro phosphatase activity</li><li>L->V at 102: No effect on in vitro phosphatase activity</li><li>C->S at 104: Abolishes most of in vitro phosphatase activity</li><li>R->K at 110: Abolishes most of in vitro phosphatase activity</li><li>S->A at 111: Abolishes most of in vitro phosphatase activity</li></ul>							<li>Q5X1E5</li><li>Q7M7K5</li><li>Q7MAZ9</li><li>Q8XBL4</li><li>Q88A53</li><li>Q5P3T0</li><li>Q7MBF4</li><li>Q8Z3M9</li><li>Q5PC82</li><li>Q5ZRX9</li><li>Q821A6</li><li>Q87SK9</li><li>Q9JZ88</li><li>Q9CP21</li><li>Q82U82</li><li>Q9I5V3</li><li>Q5F8K9</li><li>Q63YC3</li><li>Q8Y395</li><li>Q6LV05</li><li>Q8ZLY4</li><li>Q6FA38</li><li>Q9PDL7</li><li>Q62EU1</li><li>Q9JUB2</li><li>Q5WT58</li><li>Q665U…		1
Q8NER1	7442	<ul><li>Y->A at 511: Loss of sensitivity to capsaicin</li><li>T->I at 550: Reduces sensitivity to capsaicin 40-fold</li></ul>									1
Q8NER5	130399	<ul><li>T->D at 194: Pro-apoptotic</li><li>K->R at 222: Loss of response to NODAL and SMAD2 phosphorylation</li></ul>	phosphorylation	GO:0016310					<li>Q15796</li><li>Q1W668</li><li>Q96S42</li>		1
Q8NET5	150372	<ul><li>Y->A,F at 220: Abolishes the ITAM-mediated-activating activity</li><li>Y->A,F at 231: Abolishes the ITAM-mediated-activating activity</li></ul>									1
Q8NF91	23345	<ul><li>Missing at 8758-8763: Abolishes the nuclear envelope targeting, induces a cytoplasmic localization</li></ul>	localization	GO:0051179			nuclear envelope	GO:0005635			1
Q8NFA2	124056	<ul><li>R->Q at 40: Loss of ability to activate NOX1 associated with loss of lipid-binding and plasma membrane localization</li><li>W->R at 202: Loss of ability to activate NOX3 and interact with CYBA. Induces interaction with NOXA1 in vitro</li><li>W->R at 274: Induces interaction with NOXA1 in vitro</li><li>P->A at 332: Loss of intramolecular interaction</li><li>R->A at 334: Loss of intramolecu…	localization	GO:0051179	lipid-binding	GO:0008289	plasma membrane	GO:0005886	<li>Q95MN4</li><li>P52650</li><li>Q9Y5S8</li><li>Q95L73</li><li>P13498</li><li>Q9N2H0</li><li>Q9HBY0</li><li>O46521</li>		1
Q8NFU5	253430	<ul><li>RK->QQ at 322-323: Interferes with nuclear localization</li><li>KK->QQ at 327-328: Interferes with nuclear localization</li></ul>	localization	GO:0051179							1
Q8NG08	92797	<ul><li>K->A at 481: No ATPase activity</li><li>E->Q at 591: No ATPase activity</li></ul>			ATPase activity	GO:0016887					1
Q8NG50	201299	<ul><li>RHK->AAA at 98-100: Reduces its nuclear and nucleolar accumulation. Increases its cytoplasmic accumulation</li><li>YYF->AAA at 120-122: Does not affect its subcellular distribution</li></ul>									1
Q8NG66	79858	<ul><li>K->R at 61: Loss of kinase activity</li></ul>			kinase activity	GO:0016301					1
Q8NHL6	10859	<ul><li>Y->F at 533: Impairs receptor phosphorylation and abolishes inhibition of serotonin release. No effect on PTPN6 binding; when associated with F-562</li><li>Y->F at 562: No effect on PTPN6 binding; when associated with F-533</li><li>Y->F at 614: No effect on PTPN6 binding. Abolishes PTPN6 binding; when associated with F-644</li><li>Y->F at 644: Reduces PTPN6 binding. Abolishes PTPN6 bindin…	phosphorylation	GO:0016310	binding	GO:0005488			P29350		1
Q8NHW3	389692	<ul><li>S->A at 14: Abolishes transactivation activity; when associated with A-65</li><li>S->A at 49: Diminishes transcriptional activity and transforming activity and abolishes ubiquitination; when associated with A-53; A-57 and A-61</li><li>T->A at 53: Diminishes transcriptional activity and transforming activity and abolishes ubiquitination; when associates with A-49; A-57 and A-61</li><li>T->…	phosphorylation	GO:0016310							1
Q8NHY2	64326	<ul><li>RKR->AKA at 111-113: Abolishes localization to the nucleus</li><li>C->A at 136: Abolishes p53 ubiquitination and degradation but not that of JUN; when associated with A-139</li><li>C->A at 139: Abolishes p53 ubiquitination and degradation but not that of JUN; when associated with A-136</li></ul>	localization	GO:0051179			nucleus	GO:0005634	<li>Q9TUB2</li><li>P02340</li><li>P56423</li><li>P56424</li><li>O12946</li><li>P05411</li><li>Q42578</li><li>O57538</li><li>P61260</li><li>P10361</li><li>O77627</li><li>Q9W679</li><li>Q9W678</li><li>Q9TTA1</li><li>P18870</li><li>P12981</li><li>P19559</li><li>O93379</li><li>P19558</li><li>Q8SPZ3</li><li>P79820</li><li>Q92143</li><li>P54864</li><li>P04637</li><li>Q29537</li><li>P05412</li><li>P5643…		1
Q8NI08	135112	<ul><li>LNIHEDL->ANAHED at 511-517: No action on the E2-induced ESR1 binding</li><li>LI->AA at 522-523: Abolishes completely the E2-induced ESR1 binding</li></ul>			<li>binding</li><li>E2</li>	<li>GO:0005488</li><li>GO:0004840</li>			<li>Q9TV98</li><li>Q9QZJ5</li><li>P49884</li><li>Q91424</li><li>Q91250</li><li>Q29040</li><li>P38111</li><li>Q9YHT3</li><li>P50242</li><li>P50241</li><li>P03372</li><li>P16058</li><li>Q9YH33</li><li>Q9PVZ9</li><li>P50240</li><li>P06212</li><li>P57753</li><li>Q53AD2</li><li>P49885</li><li>P49886</li><li>Q9YHZ7</li><li>O42132</li>		1
Q8NI17	133396	<ul><li>Y->A at 639: No effect on STAT1 and STAT3 activation. Slight decrease; when associated with A-670 and A-708</li><li>Y->F at 639: Abrogates STAT5 activation. Mild effect on STAT1 activation. No effect on STAT3 activation</li><li>Y->A at 670: No effect on STAT1 and STAT3 activation. Slight decrease; when associated with A-639 and A-708</li><li>Y->F at 670: No effect on STAT3 and STAT5 activ…							<li>P42224</li><li>P42231</li><li>P61635</li><li>Q764M5</li><li>P42229</li><li>P40763</li>		1
Q8NI35	10207	<ul><li>L->W at 19: Reduces L27 domain binding affinity to MPP5 L27 domain</li><li>F->W at 38: Reduces L27 domain binding affinity to MPP5 L27 domain</li></ul>			binding	GO:0005488			<li>Q5RDQ2</li><li>Q99546</li><li>Q8N3R9</li>		1
Q8TAI7	121268	<ul><li>N->A at 41: Partially impaired in RPS6K1 activation</li><li>F->A at 54: Partially deficient in guanine nucleotide binding</li><li>L->A at 56: Partially deficient in guanine nucleotide binding</li><li>D->K at 60: Significant decrease in NF-kappa B activation</li><li>Q->L at 64: Constitutively active</li></ul>			nucleotide binding	GO:0000166					1
Q8TAS1	127933	<ul><li>K->A at 54: Loss of kinase activity</li></ul>			kinase activity	GO:0016301					1
Q8TBC4	9039	<ul><li>F->G at 65: Reduces affinity for UBE2M</li><li>I->A at 148: No effect on NEDD8 adenylation</li><li>HI->AA at 160-161: Reduces affinity for UBE2M</li><li>D->A at 167: Abolishes NEDD8 adenylation</li><li>P->A at 192: Reduces affinity for UBE2M; when associated with A-195 and A-197</li><li>I->A at 195: Reduces affinity for UBE2M; when associated with A-192 and A-197</li><li>P->A at 197: Redu…							<li>Q15843</li><li>Q9SHE7</li><li>P61081</li><li>P0C031</li><li>Q4PLJ0</li><li>P0C030</li><li>P61282</li><li>P0C032</li>		1
Q8TCJ0	26260	<ul><li>S->L at 244: Loss of SKP1 binding</li></ul>			binding	GO:0005488			<li>Q39255</li><li>P52286</li><li>P63208</li>		1
Q8TCT1	162466	<ul><li>D->N at 32: Abolishes phosphatase activity</li><li>D->N at 43: Strongly reduces reactivity toward PEA and PCho substrates. Abolishes phosphatase activity; when associated with N-123</li><li>D->N at 123: Strongly reduces reactivity toward PEA and PCho substrates. Abolishes phosphatase activity; when associated with N-43</li><li>D->S at 203: Abolishes phosphatase activity</li></ul>							<li>P0C1A8</li><li>P0C1A9</li><li>Q5X1E5</li><li>Q7M7K5</li><li>Q7MAZ9</li><li>Q8XBL4</li><li>Q88A53</li><li>Q5P3T0</li><li>Q7MBF4</li><li>Q8Z3M9</li><li>Q5PC82</li><li>Q5ZRX9</li><li>Q821A6</li><li>Q87SK9</li><li>Q9JZ88</li><li>Q9CP21</li><li>Q82U82</li><li>Q9I5V3</li><li>Q5F8K9</li><li>Q63YC3</li><li>Q8Y395</li><li>Q6LV05</li><li>Q8ZLY4</li><li>Q6FA38</li><li>Q9PDL7</li><li>Q62EU1</li><li>Q9JUB…		1
Q8TCT7	56928	<ul><li>D->A at 421: Loss of catalytic activity toward ITM2B</li></ul>			catalytic activity	GO:0003824			<li>Q60HC1</li><li>Q9Y287</li><li>O42204</li><li>Q3T0P7</li><li>Q5R876</li>		1
Q8TCT8	84888	<ul><li>D->A at 412: Loss of catalytic activity toward ITM2B</li></ul>			catalytic activity	GO:0003824			<li>Q60HC1</li><li>Q9Y287</li><li>O42204</li><li>Q3T0P7</li><li>Q5R876</li>		1
Q8TCT9	81502	<ul><li>N->Q at 10: Abolishes N-glycosylation; when associated with Q-20</li><li>N->Q at 20: Abolishes N-glycosylation; when associated with Q-10</li><li>D->A at 265: No effect on inhibitor binding; abolishes catalytic activity</li></ul>			<li>binding</li><li>catalytic activity</li>	<li>GO:0005488</li><li>GO:0003824</li>					1
Q8TD08	225689	<ul><li>K->R at 42: Loss of autophosphorylation and activity</li><li>T->A at 175: Loss of autophosphorylation and activity</li><li>Y->A at 177: Loss of autophosphorylation and activity</li></ul>	autophosphorylation	GO:0046777							1
Q8TD19	91754	<ul><li>K->M at 81: Loss of activity and autophosphorylation</li><li>T->A at 210: Significant reduction of autophosphorylation</li><li>T->A at 214: No effect on autophosphorylation</li></ul>	autophosphorylation	GO:0046777							1
Q8TD43	54795	<ul><li>L->A,C at 275: Abolishes ability to restore sensitivity to Ca(2+) after desensitization</li><li>I->N at 278: No effect</li><li>D->N at 279: No effect</li><li>G->A at 324: No effect</li><li>G->A at 325: Abolishes ability to restore sensitivity to Ca(2+) after desensitization</li><li>R->A at 327: No effect</li><li>Q->E at 977: Alters the monovalent cation permeability sequence and results i…			binding	GO:0005488	<li>intracellular</li><li>pore</li><li>extracellular</li>	<li>GO:0005622</li><li>GO:0046930</li><li>GO:0005576</li>	<li>Q9H1D0</li><li>P52960</li><li>P52488</li><li>Q8TD43</li>		1
Q8TDC3	84446	<ul><li>K->A at 75: Loss of kinase activity</li><li>T->A at 205: Prevents phosphorylation and activation by STK11 complex</li></ul>	phosphorylation	GO:0016310	kinase activity	GO:0016301			<li>Q15831</li><li>Q0GGW5</li>		1
Q8TDF6	115727	<ul><li>F->S at 548: Loss of cell membrane targeting</li></ul>					cell membrane	GO:0005886			1
Q8TDG4	113510	<ul><li>K->M at 365: Abolishes ATPase and DNA helicase activity</li></ul>							<li>Q8V736</li><li>O67037</li><li>Q9UZ86</li><li>Q68772</li><li>O51934</li><li>P74759</li><li>P37987</li><li>P22657</li><li>Q04575</li><li>Q971T7</li><li>P27328</li><li>P28726</li><li>Q07630</li><li>P27327</li><li>Q9WJB2</li><li>Q3I5J6</li><li>Q66914</li><li>P16342</li><li>Q89273</li><li>P36286</li><li>Q66198</li><li>P22168</li><li>P19751</li><li>Q8V6W7</li><li>P28897</li><li>Q96725</li><li>P1981…		1
Q8TDQ1	146722	<ul><li>Y->F at 205: No interaction with PTPN6</li><li>Y->F at 249: Interaction with PTPN6</li><li>Y->F at 284: Interaction with PTPN6</li></ul>							P29350		1
Q8TDR2	140901	<ul><li>K->M at 98: No autophosphorylation</li></ul>	autophosphorylation	GO:0046777							1
Q8TEK3	84444	<ul><li>GSG->RCR at 163-165: Abolishes methyltransferase activity</li><li>N->A,D at 241: Loss of activity</li><li>Y->A at 312: Loss of activity</li><li>Y->F at 312: No effect</li></ul>							<li>Q00020</li><li>P03588</li><li>P03589</li><li>Q83270</li><li>P28931</li><li>P06011</li><li>P17769</li><li>P20122</li><li>Q66121</li><li>O40976</li><li>P28726</li><li>P27752</li><li>Q83264</li>		1
Q8TEW0	56288	<ul><li>Y->F at 1127: Delayed epithelial tight junction assembly</li></ul>					tight junction	GO:0005923			1
Q8TEY5	148327	<ul><li>R->G at 335: Abolishes cleavage by SP1</li></ul>							<li>P09179</li><li>P08047</li><li>Q9DF68</li>		1
Q8TF30	123720	<ul><li>W->A at 807: Decreases nucleation-promoting factor activity and Arp2/3 complex activation</li></ul>							<li>Q9R045</li><li>P61161</li><li>Q5M7U6</li><li>Q9UUJ1</li>		1
Q8WTP8	64782	<ul><li>D->A at 114: Abolishes exonuclease activity; when associated with A-116 and A-258</li><li>E->A at 116: Abolishes exonuclease activity; when associated with A-114 and A-258</li><li>D->A at 258: Abolishes exonuclease activity; when associated with A-114 and A-116</li></ul>							<li>P20321</li><li>P00638</li><li>P03697</li>		1
Q8WTS6	80854	<ul><li>E->A at 220: Increases near-attack conformations</li><li>E->A at 228: Increases near-attack conformations</li><li>Y->A at 245: Significantly reduces the monomethyltransferase activity but increases the dimethyltransferase activity</li><li>K->A at 294: Significantly reduces the catalytic activity</li><li>H->A,G at 297: Abolishes methyltransferase activity</li><li>K->A at 317: Induces a red…			catalytic activity	GO:0003824			<li>Q9TUB2</li><li>P03588</li><li>P03589</li><li>P28726</li><li>O36006</li><li>O57538</li><li>P10360</li><li>P10361</li><li>Q9W679</li><li>Q00020</li><li>Q9W678</li><li>Q9TTA1</li><li>Q95330</li><li>Q8SPZ3</li><li>P79820</li><li>Q92143</li><li>P04637</li><li>Q66121</li><li>Q00366</li><li>P51664</li><li>Q9WUR6</li><li>P67939</li><li>P67938</li><li>P02340</li><li>P56423</li><li>P56424</li><li>O1294…		1
Q8WUM9	6574	<ul><li>DTGDVSSKV->KQEA at 550-558: Loss of virus infectibility</li><li>D->K at 550: Drastic reduction of virus infectibility, but conserved virus binding ability</li><li>Missing at 550: Loss of virus infectibility</li></ul>			binding	GO:0005488					1
Q8WUP2	54751	<ul><li>KR->TG at 7-8: Localizes to cell-ECM adhesions; abolishes FLNA and FLNC interactions; failed to decorate actin filaments</li></ul>							<li>Q92192</li><li>Q92193</li><li>P53499</li><li>P26183</li><li>P53498</li><li>O13419</li><li>Q9P4D1</li><li>P48465</li><li>P53455</li><li>Q39596</li><li>Q39758</li><li>P26182</li><li>P80709</li><li>Q9UVX4</li><li>O17320</li><li>P53689</li><li>P78711</li><li>P30161</li><li>P17128</li><li>P45521</li><li>P45520</li><li>P20904</li><li>P81085</li><li>Q6TCF2</li><li>Q99023</li><li>Q75D00</li><li>P5177…		1
Q8WV28	29760	<ul><li>Y->F at 72: Significant phosphorylation reduction; when associated with F-84; F-96 and F-178</li><li>Y->F at 84: Significant phosphorylation reduction; when associated with F-72; F-96 and F-178</li><li>Y->F at 96: Significant phosphorylation reduction; when associated with F-72; F-84 and F-178</li><li>Y->F at 178: Significant phosphorylation reduction; when associated with F-72; F-84 and …	phosphorylation	GO:0016310							1
Q8WVM0	51106	<ul><li>G->A at 65: Abolishes methyltransferase activity, DNA-binding and SAM-binding. Does not abolish transcription activator function</li><li>N->A at 141: Does not affect SAM-binding, DNA-binding nor transcription activator function</li><li>K->A at 220: Abolishes methyltransferase activity. Does not affect SAM-binding, DNA-binding nor transcription activator function</li></ul>	transcription	GO:0006350	<li>binding</li><li>DNA-binding</li>	<li>GO:0005488</li><li>GO:0003677</li>			<li>Q00020</li><li>P03588</li><li>P03589</li><li>Q83270</li><li>P28931</li><li>P06011</li><li>P17769</li><li>P20122</li><li>Q66121</li><li>O40976</li><li>P28726</li><li>P27752</li><li>Q83264</li>		1
Q8WVQ1	124583	<ul><li>D->A at 112: Reduces activity by 99%</li><li>D->A at 114: Reduces activity by 99%</li><li>G->E at 152: Slightly reduced activity</li><li>E->Y at 160: Increases GDPase activity 2-fold and ADPase activity 5-fold</li><li>R->A at 163: Reduces activity by 98%</li><li>E->Q at 166: Reduces activity by 95%</li><li>S->A at 168: Reduces activity by over 99.9%</li><li>D->N at 169: Reduces activity b…							<li>P40009</li><li>Q9HEM6</li><li>P80595</li><li>Q9UT35</li><li>Q8TGH6</li><li>Q8TGG8</li><li>P50635</li><li>P32621</li>		1
Q8WWA0	55600	<ul><li>C->S at 31: Forms mainly monomers; when associated with S-48</li><li>C->S at 48: Forms mainly dimers. Forms mainly monomers; when associated with S-31</li></ul>									1
Q8WWL7	85417	<ul><li>R->A at 60: In cycB3XA; prevents its destruction after completion of anaphase; when associated with A-63 and A-68</li><li>F->A at 63: In cycB3XA; prevents its destruction after completion of anaphase; when associated with A-60 and A-68</li><li>N->A at 68: In cycB3XA; prevents its destruction after completion of anaphase; when associated with A-60 and A-63</li></ul>	anaphase	GO:0051322							1
Q8WWN8	64411	<ul><li>RR->AA at 307-308: Loss of PtdIns(3,4,5)P3 binding</li></ul>			binding	GO:0005488					1
Q8WWY8	200879	<ul><li>S->A at 154: Loss of lipase activity</li></ul>							Q7M4U7		1
Q8WXD0	122042	<ul><li>D->Y at 647: Leads to constitutive increase of basal cAMP</li></ul>									1
Q8WXE1	84126	<ul><li>EE->AA at 769-770: Abolishes interaction with ATR and its recruitment to sites of DNA damage</li><li>DD->AA at 774-775: Abolishes interaction with ATR and its recruitment to sites of DNA damage</li></ul>							<li>Q13535</li><li>Q9H6X2</li><li>Q9FKS4</li><li>P20848</li>		1
Q8WXE9	85439	<ul><li>W->A at 738: Reduces interaction with SYT1</li><li>K->A at 740: Reduces interaction with SYT1</li></ul>							<li>Q60HC0</li><li>P41823</li><li>P21579</li><li>Q5R4J5</li><li>P47191</li><li>P48018</li>		1
Q8WXF1	55269	<ul><li>F->A at 119: Abolishes accumulation in paraspeckles, but not in perinucleolar caps; when associated with A-121; A-198 and A-200</li><li>F->A at 121: Abolishes accumulation in paraspeckles, but not in perinucleolar caps; when associated with A-119; A-198 and A-200</li><li>K->A at 198: Abolishes accumulation in paraspeckles, but not in perinucleolar caps; when associated with A-119; A-121 a…					paraspeckles	GO:0042382			1
Q8WY64	29116	<ul><li>C->A at 387: Abolishes ubiquitin ligase activity</li></ul>			ligase activity	GO:0016874			<li>P69326</li><li>P08565</li><li>P69322</li><li>P69323</li><li>P69324</li><li>P69325</li><li>P68196</li><li>O46543</li><li>P68197</li><li>Q05550</li><li>P68198</li><li>P68199</li><li>P19848</li><li>P42739</li><li>P68195</li><li>Q867C2</li><li>P62991</li><li>P62990</li><li>P61863</li><li>P61864</li><li>P61862</li><li>Q867C4</li><li>Q867C3</li><li>P23398</li><li>P68204</li><li>P84589</li><li>Q865C…		1
Q8WYL5	54434	<ul><li>C->S at 393: Abrogates phosphatase activity</li><li>W->A at 458: Impairs stimulation of phosphatase activity by actin but does not affect basal activity</li><li>S->A at 937: Reduces binding to YWHAB, YWHAG, YWHAQ and YWHAZ. Abolishes binding to YWHAB, YWHAG, YWHAQ and YWHAZ and increases association with F-actin; when associated with A-978</li><li>S->A at 978: Reduces binding to YWHAB, YW…			binding	GO:0005488			<li>P26183</li><li>Q88A53</li><li>Q7MBF4</li><li>Q5PC82</li><li>Q9P4D1</li><li>P48465</li><li>P53455</li><li>Q821A6</li><li>Q87SK9</li><li>Q39596</li><li>P26182</li><li>Q39758</li><li>P80709</li><li>Q9I5V3</li><li>Q5F8K9</li><li>Q9UVX4</li><li>O17320</li><li>P78711</li><li>P17128</li><li>P45521</li><li>P45520</li><li>Q99023</li><li>Q4R572</li><li>Q5WT58</li><li>Q8P5D4</li><li>P10989</li><li>P4526…		1
Q8WZ42	7273	<ul><li>K->A at 32207: Disrupts catalytic activity</li><li>Y->E at 32341: No phosphorylation on tyrosine</li></ul>	phosphorylation	GO:0016310	catalytic activity	GO:0003824					1
Q8WZ55	7809	<ul><li>Y->A at 98: Stimulation of CLCNKA and CLCNKB currents enhanced; intense localization in the plasma membrane with no intracellular localization observed</li></ul>	localization	GO:0051179			<li>intracellular</li><li>plasma membrane</li>	<li>GO:0005622</li><li>GO:0005886</li>	<li>P51803</li><li>P51800</li><li>P51801</li><li>P51804</li>		1
Q8WZ73	117584	<ul><li>H->A at 333: Loss of E3 ubiquitin protein ligase activity</li></ul>							<li>Q8RSY1</li><li>Q2QCI9</li>		1
Q92466	1643	<ul><li>L->A at 258: Impairs interaction with DDB1</li><li>S->A at 262: Impairs interaction with DDB1</li><li>D->A at 264: Impairs interaction with DDB1</li><li>I->A at 269: Impairs interaction with DDB1</li><li>W->A at 270: Impairs interaction with DDB1</li><li>L->A at 272: Impairs interaction with DDB1</li><li>R->A at 273: Impairs interaction with DDB1</li><li>L->P at 350: Impairs interaction w…							<li>Q16531</li><li>Q6QNU4</li><li>Q6E7D1</li><li>P33194</li>		1
Q92502	9754	<ul><li>R->E at 608: No effect on cell morphology when overexpressed</li></ul>									1
Q92540	9887	<ul><li>K->E at 66: Abolishes interaction with RENT1; when associated with E-163</li><li>R->E at 163: Abolishes interaction with RENT1; when associated with E-66</li></ul>							<li>Q98TR3</li><li>Q92900</li>		1
Q92542	23385	<ul><li>DY->AA at 336-337: Increases production of amyloid beta (beta-APP40 and beta-APP42) in APP processing</li></ul>							<li>Q60495</li><li>P0A3Z4</li><li>P75313</li><li>P0A3Z2</li><li>O73683</li><li>Q28280</li><li>P0A3Z3</li><li>P08592</li><li>P79307</li><li>P0A3Z1</li><li>Q28757</li><li>P05067</li><li>P29216</li><li>Q28748</li><li>Q28053</li><li>Q5IS80</li><li>P47566</li><li>O93279</li><li>Q11207</li><li>P12023</li><li>P53601</li><li>Q95241</li><li>Q29149</li>		1
Q92560	8314	<ul><li>C->S at 91: Abolishes enzymatic activity</li><li>L->P at 691: Abolishes interaction with BRCA1</li></ul>							<li>Q864U1</li><li>P38398</li><li>Q95153</li><li>Q6J6J0</li><li>Q6J6I8</li><li>Q9GKK8</li><li>Q6J6I9</li>		1
Q92600	9125	<ul><li>R->E at 227: Loss of DNA binding</li></ul>			DNA binding	GO:0003677					1
Q92614	399687	<ul><li>RG->AA at 114-115: No effect on interaction with actin</li><li>VL->AA at 117-118: Abolishes interaction with actin</li></ul>							<li>Q92192</li><li>Q92193</li><li>P53499</li><li>P26183</li><li>P53498</li><li>O13419</li><li>Q9P4D1</li><li>P48465</li><li>P53455</li><li>Q39596</li><li>Q39758</li><li>P26182</li><li>P80709</li><li>Q9UVX4</li><li>O17320</li><li>P53689</li><li>P78711</li><li>P30161</li><li>P17128</li><li>P45521</li><li>P45520</li><li>P20904</li><li>P81085</li><li>Q6TCF2</li><li>Q99023</li><li>Q75D00</li><li>P5177…		1
Q92643	10026	<ul><li>C->A at 92: Partial loss of activity</li><li>C->S at 92: Decrease in activity</li><li>H->A at 164: Loss of activity</li><li>C->A at 206: Loss of activity</li><li>Missing at 311-395: Loss of activity</li></ul>									1
Q92698	8438	<ul><li>K->R at 189: Unable to rescue the MMS-sensitive phenotype of S cerevisiae rad54delta cells</li></ul>									1
Q92730	27289	<ul><li>T->N at 27: Impairs interaction with UBXD5</li><li>T->A at 45: Abolishes interaction with UBXD5</li></ul>									1
Q92738	9712	<ul><li>R->A at 106: Loss of GAP activity on RAB5A</li><li>D->A at 147: Loss of GAP activity on RAB5A</li><li>R->A at 150: Loss of GAP activity on RAB5A</li></ul>							<li>Q92263</li><li>P20936</li><li>P20339</li><li>Q92211</li><li>P09851</li><li>P18066</li><li>Q5PEA9</li><li>P74873</li><li>P61271</li><li>P74851</li><li>P50904</li>		1
Q92743	5654	<ul><li>S->A at 328: Loss of activity</li></ul>									1
Q92754	7022	<ul><li>Y->A at 59: Loss of interaction with WWOX; when associated with A-64</li><li>Y->A at 64: Loss of interaction with WWOX; when associated with A-59</li></ul>							<li>Q5F389</li><li>Q5R9W5</li><li>Q9NZC7</li><li>Q9VLU5</li>		1
Q92784	8110	<ul><li>W->E at 358: Abolishes binding to acetylated histones H3 and H4</li><li>C->R at 360: Abolishes binding to acetylated histones H3 and H4; when associated with R-363</li><li>C->R at 363: Abolishes binding to acetylated histones H3 and H4; when associated with R-360</li></ul>			binding	GO:0005488			<li>P61835</li><li>P61834</li><li>Q9P427</li><li>P61833</li><li>Q98RY4</li><li>P61832</li><li>P61831</li><li>P61830</li><li>P83864</li><li>P07041</li><li>P90543</li><li>P02299</li><li>P08437</li><li>Q757N1</li><li>P50564</li><li>P61836</li><li>Q06196</li><li>P08898</li><li>Q9HDN1</li><li>P23753</li><li>Q7XYZ0</li><li>Q9U7D1</li><li>Q2UCQ0</li><li>Q5DWI3</li><li>P80553</li><li>P40285</li><li>P8423…		1
Q92794	7994	<ul><li>C->G at 543: Abrogates HAT activity</li><li>G->E at 657: Abrogates HAT activity</li></ul>							<li>Q9EQQ9</li><li>Q8VIJ5</li><li>O60502</li><li>O60235</li>		1
Q92805	2800	<ul><li>Y->A at 697: Abolishes interaction with RAB6A and targeting to Golgi stack</li><li>W->A at 744: Reduces targeting to Golgi stack</li></ul>					Golgi stack	GO:0005795	<li>Q1KME6</li><li>Q5RAV6</li><li>P20340</li>		1
Q92831	8850	<ul><li>V->A at 752: Reduced acetyl-lysine binding</li><li>Y->A at 760: Reduced acetyl-lysine binding</li><li>Y->A at 802: Reduced acetyl-lysine binding</li><li>Y->A at 809: Complete loss of acetyl-lysine binding</li></ul>			binding	GO:0005488					1
Q92838	1896	<ul><li>R->C at 153: Abolishes proteolytic processing</li><li>K->N at 158: Abolishes proteolytic processing</li><li>R->A at 159: Abolishes proteolytic processing</li></ul>									1
Q92844	10010	<ul><li>Q->A at 182: Abolishes interaction with TRAF2 and TRAF3</li><li>T->A at 184: Abolishes interaction with TRAF2 and TRAF3</li><li>D->A at 185: Abolishes interaction with TRAF2; greatly diminishes interaction with TRAF3</li><li>D->A at 188: Diminishes interaction with TRAF2 and TRAF3</li><li>F->A at 194: Diminishes interaction with TRAF2 and TRAF3</li></ul>							<li>Q12933</li><li>Q13114</li>		1
Q92851	843	<ul><li>C->A at 401: Abolishes proteolytic activity</li></ul>									1
Q92878	10111	<ul><li>K->N at 42: Abolishes ability to degrade ATP</li><li>D->A at 1231: Abolishes ability to degrade ATP</li></ul>									1
Q92879	10658	<ul><li>F->L at 63: Does not reduce RNA-binding; when associated with D-331 and F-472. Abolishes ARE/EDEN-dependent deadenylation; when associated with D-331 and F-472</li><li>G->D at 331: Does not reduce RNA-binding; when associated with L-63 and F-472. Abolishes ARE/EDEN-dependent deadenylation; when associated with D-331 and F-472</li><li>L->F at 472: Does not reduce RNA-binding; when associat…			RNA-binding	GO:0003723					1
Q92887	1244	<ul><li>W->A,C at 1254: Fails to transport methotrexate, leukotriene C4 and estradiol glucuronide</li><li>W->F at 1254: Fails to transport methotrexate and leukotriene C4. Does not affect estradiol glucuronide transport</li><li>W->Y at 1254: Fails to transport methotrexate; reduces leukotriene C4 transport. Does not affect estradiol glucuronide transport</li></ul>	<li>glucuronide transport</li><li>transport</li>	<li>GO:0015779</li><li>GO:0006810</li>							1
Q92900	5976	<ul><li>R->C at 843: Abolishes NMD</li><li>S->A at 1089: Still phosphorylated but with less efficiency</li><li>S->A at 1107: Impairs phosphorylation</li><li>Q->N at 1108: Impairs phosphorylation</li></ul>	phosphorylation	GO:0016310							1
Q92932	5799	<ul><li>C->S at 945: Loss of activity</li></ul>									1
Q92947	2639	<ul><li>E->D at 414: Reduced catalytic activity</li></ul>			catalytic activity	GO:0003824					1
Q92963	6016	<ul><li>S->N at 35: Dominant negative. Loss of interaction with MLLT4, RLF and RALGDS</li><li>T->S at 53: Loss of interaction with MLLT4, RLF and RALGDS; when associated with L-79</li><li>E->G at 55: Loss of interaction with MLLT4, but not with RLF and RALGDS; when associated with L-79</li><li>Q->L at 79: Constitutively active. Dramatic reduction of the rate of GTP hydrolysis. Loss of interaction…	GTP hydrolysis	GO:0006184					<li>P55196</li><li>Q5CZK3</li><li>O97937</li><li>Q13129</li><li>Q12967</li><li>Q6X7V3</li><li>P51461</li><li>P51460</li><li>O77801</li>		1
Q92974	9181	<ul><li>C->R at 53: Abolishes microtubule binding, increased activity in vitro</li><li>S->A at 143: Abolishes phosphorylation by PAK4, self aggregation in the cytoplasm. Increases activity; when associated with A-896</li><li>Y->A at 394: Reduces phosphorylation level, normal microtubule localization and activity</li><li>T->A at 679: Reduces phosphorylation level</li><li>S->A at 886: Normal activi…	<li>phosphorylation</li><li>localization</li>	<li>GO:0016310</li><li>GO:0051179</li>	microtubule binding	GO:0008017	<li>cytoplasm</li><li>microtubule</li>	<li>GO:0005737</li><li>GO:0005874</li>	O96013		1
Q92990	11146	<ul><li>P->A at 219: Loss of interaction with FKBP12 and FKBP59</li></ul>							<li>Q9TRY0</li><li>O04287</li><li>P48375</li><li>P30416</li><li>Q02790</li><li>Q8LGG0</li><li>P62942</li><li>Q9VL78</li><li>Q9QVC8</li><li>P27124</li><li>P62943</li>		1
Q92993	10524	<ul><li>S->A at 86: Reduces phosphorylation. Abolishes phosphorylation; when associated with A-90. Reduced activity</li><li>S->A at 90: Reduces phosphorylation. Abolishes phosphorylation; when associated with A-86. Reduced activity</li><li>L->A at 254: Does not affect phosphorylation; when associated with A-257</li><li>L->A at 257: Does not affect phosphorylation; when associated with A-254</li><…	phosphorylation	GO:0016310							1
Q93009	7874	<ul><li>D->A at 164: Decreased binding to TP53 and MDM2</li><li>W->A at 165: Loss of binding to TP53 and MDM2</li><li>C->A at 223: Complete loss of activity</li><li>C->S at 223: No effect on TP53 binding but is defective in deubiquitinating p53</li><li>H->A at 456: Complete loss of activity</li><li>H->A at 464: Complete loss of activity</li></ul>			binding	GO:0005488			<li>Q9TUB2</li><li>P02340</li><li>P56423</li><li>P56424</li><li>O12946</li><li>P25035</li><li>Q42578</li><li>Q00987</li><li>O36006</li><li>Q64662</li><li>P56950</li><li>O57538</li><li>Q7YRZ8</li><li>P56951</li><li>P10360</li><li>P61260</li><li>P10361</li><li>Q9W679</li><li>Q9W678</li><li>P13481</li><li>Q9TTA1</li><li>Q95330</li><li>P19559</li><li>O93379</li><li>P19558</li><li>P41685</li><li>Q8SPZ…		1
Q93038	8718	<ul><li>L->A at 354: Suppresses homodimerization, TNFR1 interaction, and apoptosis induction</li><li>L->A at 356: Suppresses homodimerization, and TNFR1 interaction</li><li>D->A at 373: Suppresses homodimerization, and TNFR1 interaction</li></ul>	apoptosis	GO:0006915					<li>P19438</li><li>O19131</li><li>P50555</li>		1
Q93052	4026	<ul><li>T->A at 610: Abolishes binding to SCRIB</li><li>L->A at 612: Abolishes binding to SCRIB</li></ul>			binding	GO:0005488			Q14160		1
Q93077	8334	<ul><li>S->A at 2: Blocks the inhibition of transcription by RPS6KA5/MSK1</li></ul>	transcription	GO:0006350					<li>P32048</li><li>Q5R4K3</li><li>Q5F3L1</li><li>O75582</li>		1
Q93096	7803	<ul><li>T->F at 13: Reduces trimerization</li><li>D->A at 71: No effect on catalytic activity</li><li>D->A at 72: 80% loss of catalytic activity; delay in progression through G2/M</li><li>C->S at 104: Abolishes enzymatic activity</li><li>Q->A at 131: Reduces trimerization</li><li>C->S at 170: Redistributes to the nucleus in resting cells, but still locates to the mitotic spindle in dividing cells…	cytokinesis	GO:0000910	catalytic activity	GO:0003824	<li>spindle</li><li>nucleus</li>	<li>GO:0005819</li><li>GO:0005634</li>			1
Q95460	3140	<ul><li>C->G at 283: No effect on cell surface expression</li></ul>					cell surface	GO:0009928,GO:0009986			1
Q969F2	85409	<ul><li>G->A at 2: Abrogates myristoylation and membrane association and impairs delivery of TGFA to the cell surface</li></ul>					<li>membrane</li><li>cell surface</li>	<li>GO:0016020</li><li>GO:0009928,GO:0009986</li>	<li>P98135</li><li>P98138</li><li>Q06922</li><li>P55244</li><li>P01135</li>		1
Q969H4	10256	<ul><li>W->A at 493: No interaction with Rho</li></ul>							<li>P51489</li><li>Q06447</li><li>P0AG30</li><li>P0AG31</li><li>P0AG32</li><li>P0AG33</li><li>Q89A22</li><li>P56466</li><li>P45835</li><li>Q03222</li><li>P38527</li><li>P35359</li><li>P44619</li><li>P33561</li><li>P52156</li><li>P52155</li><li>P52158</li><li>P52157</li><li>P57652</li><li>P17593</li><li>P52152</li><li>P52154</li><li>P17594</li><li>O83281</li><li>O51891</li><li>P52153</li><li>P6602…		1
Q969K3	80196	<ul><li>H->A at 342: Loss of E3 ubiquitin protein ligase activity</li></ul>							<li>Q8RSY1</li><li>Q2QCI9</li>		1
Q969N2	51604	<ul><li>C->S at 182: Decrease in activity</li></ul>									1
[truncated: 466 more rows]
