# Supplementary material for: From SNPs to pathways: integration of functional effect of sequence variations on models of cell signalling pathways
Source: BMC Bioinformatics. 2009 Aug 27;10(Suppl 8):S6. doi: 10.1186/1471-2105-10-S8-S6 (PMC2745588; doi:10.1186/1471-2105-10-S8-S6)
Supplement: Additional file 6 — Cytoscape node attribute file containing only information about polymorphism. [file 1471-2105-10-S8-S6-S6.attr]

uniProtId	entrezGeneId	polymorphism	GObiolProcess	GObiolProcessId	GOmolFunction	GOmolFunctionId	GOcellComponent	GOcellComponentId	extUniProtIds	OMIM	dbSNP	mutPolyFlag
A0AV02	84561	<ul><li>R->C at 181: in dbSNP:rs2993631<li>P->L at 266: in dbSNP:rs863642<li>K->R at 541: in dbSNP:rs6773138<li>R->Q at 664: in dbSNP:rs2981482</ul>									<li>rs6773138</li><li>rs2981482</li><li>rs2993631</li><li>rs863642</li>	2
A0AVF1	79989	<ul><li>D->N at 310: in dbSNP:rs13225917</ul>									rs13225917	2
A0AVI4	92305	<ul><li>L->I at 83: in dbSNP:rs798752</ul>									rs798752	2
A0AVK6	79733	<ul><li>I->V at 674: in dbSNP:rs793274</ul>									rs793274	2
A0AVT1	55236	<ul><li>A->T at 224: in dbSNP:rs10010188</ul>									rs10010188	2
A0FGR8	57488	<ul><li>C->S at 210: in dbSNP:rs13233513<li>S->G at 638: in dbSNP:rs2305473</ul>									<li>rs13233513</li><li>rs2305473</li>	2
A0FGR9	83850	<ul><li>P->Q at 246: in dbSNP:rs17857138<li>G->R at 416: in dbSNP:rs6772467<li>G->R at 590: in dbSNP:rs10935282</ul>									<li>rs6772467</li><li>rs10935282</li><li>rs17857138</li>	2
A0JNW5	23074	<ul><li>S->L at 1147: in dbSNP:rs7296162<li>I->V at 1175: in dbSNP:rs17029945</ul>									<li>rs17029945</li><li>rs7296162</li>	2
A0PJK1	125206	<ul><li>A->V at 522: in dbSNP:rs12604020</ul>									rs12604020	2
A0PJW6	79064	<ul><li>T->A at 28: in dbSNP:rs2584918<li>V->G at 196: in dbSNP:rs11827177</ul>									<li>rs2584918</li><li>rs11827177</li>	2
A0PJW8	92196	<ul><li>L->P at 60: in dbSNP:rs9869<li>A->T at 66: in dbSNP:rs10497199</ul>									<li>rs10497199</li><li>rs9869</li>	2
A0PJX0	130106	<ul><li>H->R at 181: in dbSNP:rs935172</ul>									rs935172	2
A0PJX2	140711	<ul><li>G->R at 102: in dbSNP:rs3748460</ul>									rs3748460	2
A0PJX4	152573	<ul><li>W->C at 13: in dbSNP:rs11733156</ul>									rs11733156	2
A0PJX8	388595	<ul><li>R->H at 284: in dbSNP:rs11580250</ul>									rs11580250	2
A0PK11	645104	<ul><li>L->V at 113: in dbSNP:rs13147559<li>A->T at 153: in dbSNP:rs2597791</ul>									<li>rs2597791</li><li>rs13147559</li>	2
A1A4F0	152078	<ul><li>V->L at 4: in dbSNP:rs7616293</ul>									rs7616293	2
A1A4S6	79658	<ul><li>P->S at 488: in dbSNP:rs17024215<li>M->V at 684: in dbSNP:rs2276932</ul>									<li>rs17024215</li><li>rs2276932</li>	2
A1A4Y4		<ul><li>E->D at 17<li>T->K at 94</ul>										2
A1A519	340069	<ul><li>P->S at 173: in dbSNP:rs328694</ul>									rs328694	2
A1A5B4	338440	<ul><li>F->L at 93: in dbSNP:rs7395065<li>I->V at 391: in dbSNP:rs10794324<li>C->R at 399: in dbSNP:rs10794323</ul>									<li>rs10794323</li><li>rs10794324</li><li>rs7395065</li>	2
A1A5D9	146439	<ul><li>R->Q at 273: in dbSNP:rs2244494</ul>									rs2244494	2
A1E959	54959	<ul><li>I->T at 222: in dbSNP:rs3196714<li>E->D at 269: in a colorectal cancer sample; somatic mutation</ul>									rs3196714	2
A1IGU5	389337	<ul><li>M->L at 421: in dbSNP:rs4629585<li>P->L at 489: in dbSNP:rs9324624<li>S->R at 518: in dbSNP:rs7732714<li>P->T at 586: in dbSNP:rs3733662<li>M->V at 604: in dbSNP:rs1135093</ul>									<li>rs3733662</li><li>rs1135093</li><li>rs7732714</li><li>rs4629585</li><li>rs9324624</li>	2
A1KZ92	137902	<ul><li>I->T at 343: in dbSNP:rs7833909<li>R->Q at 583: in dbSNP:rs16916235<li>D->A at 616: in dbSNP:rs16916207<li>V->M at 981: in dbSNP:rs2977020<li>V->D at 1327: in dbSNP:rs11774588<li>R->K at 1399: in dbSNP:rs7827446<li>D->E at 1452: in dbSNP:rs1052704</ul>									<li>rs7833909</li><li>rs2977020</li><li>rs16916207</li><li>rs7827446</li><li>rs11774588</li><li>rs1052704</li><li>rs16916235</li>	2
A1L0T0	10994	<ul><li>N->D at 374: in dbSNP:rs17856373</ul>									rs17856373	2
A1L157	441631	<ul><li>V->A at 190: in dbSNP:rs2075333</ul>									rs2075333	2
A1L390	26030	<ul><li>R->W at 1036: in dbSNP:rs229649</ul>									rs229649	2
A1L453	339501	<ul><li>M->V at 204: in dbSNP:rs9426581</ul>									rs9426581	2
A1L4K1	123722	<ul><li>K->T at 333: in dbSNP:rs4779061<li>E->K at 720: in dbSNP:rs1108134</ul>									<li>rs4779061</li><li>rs1108134</li>	2
A1L4L8	153770	<ul><li>C->S at 11: in dbSNP:rs12187913</ul>									rs12187913	2
A1X283		<ul><li>Y->F at 101: in dbSNP:rs6880739</ul>									rs6880739	2
A2A288	340152	<ul><li>P->L at 53: in dbSNP:rs7747948<li>K->R at 106: in some sporadic lung cancer sample; appears to cause loss of tumor suppressor activity</ul>									rs7747948	2
A2A2Y4	257019	<ul><li>D->Y at 485: in dbSNP:rs4877747</ul>									rs4877747	2
A2A368		<ul><li>L->F at 38: in dbSNP:rs1410961<li>C->Y at 128: in dbSNP:rs1410962<li>H->R at 161: in dbSNP:rs5973488<li>M->K at 248: in dbSNP:rs4829391<li>M->V at 248: in dbSNP:rs4829390</ul>									<li>rs5973488</li><li>rs1410962</li><li>rs1410961</li><li>rs4829390</li><li>rs4829391</li>	2
A2A3K4	138639	<ul><li>L->Q at 571: in dbSNP:rs16909677</ul>									rs16909677	2
A2A3L6		<ul><li>E->G at 231: in dbSNP:rs6682716<li>P->A at 532: in dbSNP:rs17392348<li>N->S at 550: in dbSNP:rs12090808</ul>									<li>rs6682716</li><li>rs17392348</li><li>rs12090808</li>	2
A2CJ06	391475	<ul><li>Y->C at 241: in dbSNP:rs16838593<li>Q->K at 474: in dbSNP:rs2115591</ul>									<li>rs2115591</li><li>rs16838593</li>	2
A2IDD5	124093	<ul><li>W->R at 252: in dbSNP:rs2071950</ul>									rs2071950	2
A2PYH4	164045	<ul><li>S->P at 115: in dbSNP:rs11165778<li>I->V at 117: in dbSNP:rs282009<li>I->V at 939: in dbSNP:rs11584478</ul>									<li>rs11165778</li><li>rs282009</li><li>rs11584478</li>	2
A2RRH5	253769	<ul><li>L->P at 133: in dbSNP:rs4236176<li>V->L at 393: in dbSNP:rs35895089<li>R->H at 437: in dbSNP:rs3800544<li>P->L at 470: in dbSNP:rs34313252<li>A->V at 697: in dbSNP:rs9396946</ul>									<li>rs34313252</li><li>rs3800544</li><li>rs35895089</li><li>rs9396946</li><li>rs4236176</li>	2
A2RTY3	256957	<ul><li>I->M at 330: in a breast cancer sample; somatic mutation<li>S->F at 480: in dbSNP:rs2306630</ul>									rs2306630	2
A2RU30	9840	<ul><li>E->K at 496: in dbSNP:rs997173</ul>									rs997173	2
A2RU48	440087	<ul><li>C->R at 49: in dbSNP:rs11609202<li>K->R at 75: in dbSNP:rs2241221</ul>									<li>rs11609202</li><li>rs2241221</li>	2
A2RUB1		<ul><li>M->L at 145: in dbSNP:rs8073475<li>N->T at 154: in dbSNP:rs9907151</ul>									<li>rs8073475</li><li>rs9907151</li>	2
A2RUB6	285331	<ul><li>Q->R at 266: in dbSNP:rs1491170<li>Q->R at 383: in dbSNP:rs1491170<li>R->Q at 460: in dbSNP:rs7637449<li>E->K at 592: in dbSNP:rs4681904</ul>									<li>rs4681904</li><li>rs7637449</li><li>rs1491170</li>	2
A2RUC4	129450	<ul><li>S->G at 50: in dbSNP:rs10497844</ul>									rs10497844	2
A2RUH7	343263	<ul><li>N->D at 269: in dbSNP:rs629001</ul>									rs629001	2
A2RUQ5	400591	<ul><li>G->R at 98: in dbSNP:rs58529418<li>R->K at 155: in dbSNP:rs887230</ul>									<li>rs887230</li><li>rs58529418</li>	2
A2RUS2	22898	<ul><li>S->N at 143: in dbSNP:rs307761<li>Q->R at 364: in dbSNP:rs11997191</ul>									<li>rs11997191</li><li>rs307761</li>	2
A2RUT3	440955	<ul><li>P->T at 61: in dbSNP:rs9834639</ul>									rs9834639	2
A2RUU4	340204	<ul><li>F->S at 15: in dbSNP:rs34109614</ul>									rs34109614	2
A2VDJ0	23240	<ul><li>I->V at 604: in dbSNP:rs7669418<li>M->T at 645: in dbSNP:rs17370297<li>S->Y at 1110: in dbSNP:rs755078<li>N->S at 1254: in dbSNP:rs35018723<li>A->P at 1392: in dbSNP:rs35543386</ul>									<li>rs7669418</li><li>rs17370297</li><li>rs35543386</li><li>rs35018723</li><li>rs755078</li>	2
A2VEC9	23145	<ul><li>Q->R at 146: in dbSNP:rs709061<li>V->M at 298: in dbSNP:rs17754559<li>L->P at 1273: in dbSNP:rs709060<li>S->I at 4033: in dbSNP:rs1005603</ul>									<li>rs709060</li><li>rs709061</li><li>rs17754559</li><li>rs1005603</li>	2
A3KMH1	23078	<ul><li>R->H at 165: in dbSNP:rs9562362<li>M->T at 383: in dbSNP:rs3742262<li>G->R at 408: in dbSNP:rs17062601<li>R->G at 660: in dbSNP:rs9562353<li>E->K at 1300: in dbSNP:rs2274810</ul>									<li>rs17062601</li><li>rs9562362</li><li>rs9562353</li><li>rs2274810</li><li>rs3742262</li>	2
A3KN83	55206	<ul><li>T->S at 634: in a breast cancer sample; somatic mutation<li>S->N at 728: in dbSNP:rs1060105<li>E->K at 889: in a breast cancer sample; somatic mutation<li>S->C at 997: in a breast cancer sample; somatic mutation</ul>									rs1060105	2
A4D0S4	22798	<ul><li>M->T at 44: in dbSNP:rs35644375<li>H->Y at 234: in dbSNP:rs2074749<li>V->F at 591: in dbSNP:rs9690688<li>N->S at 866: in dbSNP:rs2240445<li>T->N at 1350: in dbSNP:rs10260756<li>H->Y at 1510: in dbSNP:rs1627354<li>R->S at 1612: in dbSNP:rs2528693</ul>									<li>rs1627354</li><li>rs10260756</li><li>rs2074749</li><li>rs2528693</li><li>rs9690688</li><li>rs2240445</li><li>rs35644375</li>	2
A4D0V7	79974	<ul><li>I->T at 326: in dbSNP:rs17143165<li>A->G at 551: in dbSNP:rs41281692<li>E->G at 708: in dbSNP:rs35793694<li>K->T at 949: in dbSNP:rs798911</ul>									<li>rs35793694</li><li>rs17143165</li><li>rs41281692</li><li>rs798911</li>	2
A4D161	340277	<ul><li>Y->H at 20: in dbSNP:rs17855785<li>A->T at 90: in dbSNP:rs34518648<li>C->R at 95: in dbSNP:rs35495590<li>H->R at 128: in dbSNP:rs17855786<li>S->G at 240: in dbSNP:rs35928055</ul>									<li>rs17855785</li><li>rs17855786</li><li>rs35495590</li><li>rs35928055</li><li>rs34518648</li>	2
A4D1B5	54103	<ul><li>H->R at 47: in dbSNP:rs6949654<li>G->E at 305: in dbSNP:rs1527263<li>V->I at 649: in dbSNP:rs17151692<li>W->L at 653: in dbSNP:rs17151689</ul>									<li>rs1527263</li><li>rs17151692</li><li>rs17151689</li><li>rs6949654</li>	2
A4D1E9	85865	<ul><li>C->W at 88: in dbSNP:rs42663<li>N->S at 110: in dbSNP:rs42664<li>L->F at 164: in dbSNP:rs35001814<li>M->I at 368: in dbSNP:rs17863999</ul>									<li>rs35001814</li><li>rs17863999</li><li>rs42664</li><li>rs42663</li>	2
A4D1P6	29062	<ul><li>L->P at 257: in dbSNP:rs292592</ul>									rs292592	2
A4D1S0	346689	<ul><li>T->K at 152: in dbSNP:rs1860150<li>G->A at 339: in dbSNP:rs17160911</ul>									<li>rs1860150</li><li>rs17160911</li>	2
A4D1T9		<ul><li>T->P at 119: in dbSNP:rs12669721</ul>									rs12669721	2
A4D256		<ul><li>P->S at 238: in dbSNP:rs1615556<li>I->L at 296: in dbSNP:rs421206</ul>									<li>rs1615556</li><li>rs421206</li>	2
A4D2B0	255374	<ul><li>P->H at 79: in dbSNP:rs17852945<li>H->N at 114: in dbSNP:rs17852946</ul>									<li>rs17852945</li><li>rs17852946</li>	2
A4D2P6	392862	<ul><li>R->Q at 20: in dbSNP:rs11761490</ul>									rs11761490	2
A4FU01	10903	<ul><li>M->V at 159: in dbSNP:rs11205303<li>Q->P at 531: in dbSNP:rs16836857</ul>									<li>rs11205303</li><li>rs16836857</li>	2
A4FU49	79729	<ul><li>S->A at 217: in dbSNP:rs12121759</ul>									rs12121759	2
A4FU69	374786	<ul><li>L->V at 237: in dbSNP:rs9897794<li>K->I at 278: in dbSNP:rs4795524<li>R->S at 561: in dbSNP:rs9900546<li>A->D at 1145: in dbSNP:rs9894896<li>V->A at 1252: in dbSNP:rs4499292<li>R->T at 1274: in dbSNP:rs35724168<li>D->Y at 1488: in dbSNP:rs5024269</ul>									<li>rs9894896</li><li>rs4499292</li><li>rs4795524</li><li>rs9897794</li><li>rs5024269</li><li>rs9900546</li><li>rs35724168</li>	2
A4QMS7	134121	<ul><li>Q->H at 68: in dbSNP:rs6883562<li>E->K at 87: in dbSNP:rs16879215<li>P->S at 139: in dbSNP:rs326181</ul>									<li>rs326181</li><li>rs6883562</li><li>rs16879215</li>	2
A4QMU0	221261	<ul><li>I->T at 84: in dbSNP:rs6927569</ul>									rs6927569	2
A4QPB2	91355	<ul><li>T->M at 61: in dbSNP:rs17616994</ul>									rs17616994	2
A4QPH2		<ul><li>E->Q at 223: in dbSNP:rs2930770</ul>									rs2930770	2
A4UGR9	129446	<ul><li>P->A at 450: in dbSNP:rs16853305<li>Y->H at 457: in dbSNP:rs16853306<li>I->T at 1397: in dbSNP:rs7588159<li>I->T at 1488: in dbSNP:rs7591107<li>R->H at 1626: in dbSNP:rs16853309<li>N->S at 1833: in dbSNP:rs7607246<li>L->R at 2423: in dbSNP:rs16853326<li>S->N at 2553: in dbSNP:rs16853328<li>H->Y at 2595: in dbSNP:rs16853329<li>V->I at 2607: in dbSNP:rs16853330<li>G->D at 2728: in dbSNP:rs3…									<li>rs16853305</li><li>rs16853306</li><li>rs16853329</li><li>rs16853309</li><li>rs16853328</li><li>rs16853326</li><li>rs16853330</li><li>rs16853331</li><li>rs16853333</li><li>rs7607246</li><li>rs7591107</li><li>rs7588159</li><li>rs3749004</li><li>rs3749002</li><li>rs3749003</li>	2
A5D8V6	55048	<ul><li>V->D at 182: in dbSNP:rs2232142<li>S->L at 198: in dbSNP:rs754382<li>S->A at 261: in dbSNP:rs4297482</ul>									<li>rs2232142</li><li>rs754382</li><li>rs4297482</li>	2
A5D8V7	115948	<ul><li>R->P at 545: in dbSNP:rs34619515</ul>									rs34619515	2
A5D8W1	79846	<ul><li>S->R at 22: in dbSNP:rs17862129<li>R->C at 306: in dbSNP:rs17866223<li>P->L at 459: in dbSNP:rs17865959<li>V->M at 490: in dbSNP:rs1029365<li>T->M at 885: in dbSNP:rs17865475</ul>									<li>rs17862129</li><li>rs1029365</li><li>rs17866223</li><li>rs17865959</li><li>rs17865475</li>	2
A5LHX3	122706	<ul><li>G->S at 49: in dbSNP:rs34457782</ul>									rs34457782	2
A5PLK6	353299	<ul><li>E->D at 5: in dbSNP:rs12083859<li>W->C at 256: in dbSNP:rs647224</ul>									<li>rs12083859</li><li>rs647224</li>	2
A5PLL1	340120	<ul><li>S->L at 156: in dbSNP:rs32857</ul>									rs32857	2
A5PLN7	25854	<ul><li>K->E at 332: in dbSNP:rs4862650<li>K->E at 437: in dbSNP:rs4862653<li>H->R at 505: in dbSNP:rs2276924<li>P->L at 532: in dbSNP:rs2276922<li>R->W at 722: in dbSNP:rs9991339<li>L->V at 748: in dbSNP:rs6818265</ul>									<li>rs2276924</li><li>rs2276922</li><li>rs4862650</li><li>rs9991339</li><li>rs4862653</li><li>rs6818265</li>	2
A5X5Y0	285242	<ul><li>A->T at 71: in dbSNP:rs7627615<li>A->T at 430: in dbSNP:rs13324468</ul>									<li>rs7627615</li><li>rs13324468</li>	2
A5YKK6	23019	<ul><li>D->A at 603: in dbSNP:rs17854028</ul>									rs17854028	2
A5YM72	57571	<ul><li>P->T at 14: in dbSNP:rs868167</ul>									rs868167	2
A6BM72	84465	<ul><li>H->R at 242: in dbSNP:rs333550</ul>									rs333550	2
A6H8M9	389118	<ul><li>R->K at 5: in dbSNP:rs13072748</ul>									rs13072748	2
A6H8Y1	55814	<ul><li>E->D at 38: in dbSNP:rs3748043<li>C->R at 757: in dbSNP:rs3761966<li>V->M at 778: in dbSNP:rs3761967<li>M->I at 1264: in dbSNP:rs715747<li>M->V at 1347: in dbSNP:rs6886336<li>K->E at 1469: in dbSNP:rs1698063<li>L->I at 2013: in dbSNP:rs6453014</ul>									<li>rs3761967</li><li>rs3761966</li><li>rs715747</li><li>rs6453014</li><li>rs6886336</li><li>rs3748043</li><li>rs1698063</li>	2
A6NC51	284417	<ul><li>L->F at 199: in dbSNP:rs7246479</ul>									rs7246479	2
A6NC57	342850	<ul><li>A->S at 174: in dbSNP:rs1986751<li>C->R at 251: in dbSNP:rs6505715<li>E->K at 392: in dbSNP:rs4519391<li>A->T at 599: in dbSNP:rs7243248</ul>									<li>rs4519391</li><li>rs7243248</li><li>rs1986751</li><li>rs6505715</li>	2
A6NC98	283234	<ul><li>D->E at 193: in dbSNP:rs647152<li>W->R at 639: in dbSNP:rs685870<li>D->A at 886: in dbSNP:rs1318165</ul>									<li>rs685870</li><li>rs1318165</li><li>rs647152</li>	2
A6NCF5		<ul><li>R->H at 163: in dbSNP:rs12587478<li>R->Q at 176: in dbSNP:rs17242648<li>E->G at 345: in dbSNP:rs1953225<li>A->T at 516: in dbSNP:rs7145318</ul>									<li>rs17242648</li><li>rs7145318</li><li>rs1953225</li><li>rs12587478</li>	2
A6NCV1	254783	<ul><li>R->G at 2: in dbSNP:rs7301705<li>L->F at 61: in dbSNP:rs11171388<li>Y->C at 75: in dbSNP:rs4388990<li>G->D at 86: in dbSNP:rs6581025<li>R->C at 120: in dbSNP:rs4321039</ul>									<li>rs4388990</li><li>rs4321039</li><li>rs6581025</li><li>rs11171388</li><li>rs7301705</li>	2
A6ND36	644815	<ul><li>I->T at 109: in dbSNP:rs2074283</ul>									rs2074283	2
A6ND48	401994	<ul><li>V->A at 36: in dbSNP:rs4462184<li>D->N at 50: in dbSNP:rs4509608<li>S->N at 170: in dbSNP:rs2000390</ul>									<li>rs4462184</li><li>rs4509608</li><li>rs2000390</li>	2
A6NDA9	340745	<ul><li>C->Y at 28: in dbSNP:rs12773843<li>K->N at 179: in dbSNP:rs11200927<li>L->F at 220: in dbSNP:rs11200925<li>V->A at 496: in dbSNP:rs12217769<li>T->P at 510: in dbSNP:rs6585847</ul>									<li>rs11200927</li><li>rs12217769</li><li>rs6585847</li><li>rs11200925</li><li>rs12773843</li>	2
A6NDB9	342979	<ul><li>A->T at 440: in dbSNP:rs11880169</ul>									rs11880169	2
A6NDH6	403274	<ul><li>V->I at 108: in dbSNP:rs4133320<li>S->T at 148: in dbSNP:rs4133321<li>T->S at 167: in dbSNP:rs4133322</ul>									<li>rs4133322</li><li>rs4133321</li><li>rs4133320</li>	2
A6NDI0	283116	<ul><li>L->M at 398: in dbSNP:rs2696914</ul>									rs2696914	2
A6NDN3	55889	<ul><li>R->W at 200: in dbSNP:rs2081561</ul>									rs2081561	2
A6NDU8	285636	<ul><li>Q->H at 20: in dbSNP:rs12520325</ul>									rs12520325	2
A6NDX5		<ul><li>Y->C at 181: in dbSNP:rs3752261</ul>									rs3752261	2
A6NE52		<ul><li>R->G at 149: in dbSNP:rs4977196<li>H->Q at 427: in dbSNP:rs34324679<li>E->G at 537: in dbSNP:rs13250446</ul>									<li>rs34324679</li><li>rs13250446</li><li>rs4977196</li>	2
A6NED2	91433	<ul><li>A->S at 8: in dbSNP:rs4932380</ul>									rs4932380	2
A6NEL2	345079	<ul><li>P->T at 377: in dbSNP:rs2703130</ul>									rs2703130	2
A6NEN9	158830	<ul><li>R->H at 156: in dbSNP:rs12009522</ul>									rs12009522	2
A6NEQ2	220382	<ul><li>V->L at 186: in dbSNP:rs986097<li>R->P at 367: in dbSNP:rs6592081</ul>									<li>rs6592081</li><li>rs986097</li>	2
A6NER3	729396	<ul><li>Y->C at 9: in dbSNP:rs7064096<li>R->S at 13: in dbSNP:rs7064105<li>P->R at 16: in dbSNP:rs6520418<li>R->Q at 28: in dbSNP:rs7064530</ul>									<li>rs7064105</li><li>rs6520418</li><li>rs7064096</li><li>rs7064530</li>	2
A6NES4		<ul><li>A->D at 41: in dbSNP:rs6431631<li>Y->H at 301: in dbSNP:rs1500481<li>E->G at 359: in dbSNP:rs2361503<li>K->N at 519: in dbSNP:rs11563246<li>W->R at 1008: in dbSNP:rs726016<li>Q->E at 1071: in dbSNP:rs719418<li>S->I at 1105: in dbSNP:rs17864722<li>F->S at 1137: in dbSNP:rs1500480<li>R->C at 1171: in dbSNP:rs28900688<li>V->M at 1214: in dbSNP:rs6734083<li>V->M at 1402: in dbSNP:rs17868361<l…									<li>rs11676792</li><li>rs1500481</li><li>rs2270856</li><li>rs28900700</li><li>rs11563246</li><li>rs17864722</li><li>rs28900694</li><li>rs28900693</li><li>rs1500480</li><li>rs6734083</li><li>rs719418</li><li>rs879665</li><li>rs28900688</li><li>rs11563074</li><li>rs879664</li><li>rs17868361</li><li>rs6431631</li><li>rs2361503</li><li>rs726016</li>	2
A6NET4	403277	<ul><li>G->D at 44: in dbSNP:rs13068323</ul>									rs13068323	2
A6NF34		<ul><li>P->R at 547: in dbSNP:rs7091749</ul>									rs7091749	2
A6NF89	283365	<ul><li>T->I at 190: in dbSNP:rs11171402</ul>									rs11171402	2
A6NFD8	391723	<ul><li>L->V at 147: in dbSNP:rs1078461</ul>									rs1078461	2
A6NFN9	389161	<ul><li>R->W at 217: in dbSNP:rs7645720<li>I->M at 306: in dbSNP:rs3821406<li>S->G at 386: in dbSNP:rs7610425</ul>									<li>rs7610425</li><li>rs7645720</li><li>rs3821406</li>	2
A6NFR6	285679	<ul><li>R->C at 55: in dbSNP:rs1319931<li>L->P at 56: in dbSNP:rs13168357</ul>									<li>rs1319931</li><li>rs13168357</li>	2
A6NFU8	145814	<ul><li>V->A at 142: in dbSNP:rs2715423<li>E->Q at 169: in dbSNP:rs1521484</ul>									<li>rs2715423</li><li>rs1521484</li>	2
A6NG73	136157	<ul><li>I->V at 16: in dbSNP:rs2402730</ul>									rs2402730	2
A6NGA9	338949	<ul><li>M->L at 204: in dbSNP:rs16956904</ul>									rs16956904	2
A6NGB9	644150	<ul><li>E->G at 321: in dbSNP:rs3750092</ul>									rs3750092	2
A6NGD5	649137	<ul><li>Q->R at 24: in dbSNP:rs10419548<li>Q->R at 181: in dbSNP:rs4801690<li>E->D at 197: in dbSNP:rs12979551<li>Q->K at 259: in dbSNP:rs1865102</ul>									<li>rs12979551</li><li>rs10419548</li><li>rs1865102</li><li>rs4801690</li>	2
A6NGE4	139425	<ul><li>R->W at 549: in dbSNP:rs12388557</ul>									rs12388557	2
A6NGE7	646625	<ul><li>Q->P at 57: in dbSNP:rs3897926</ul>									rs3897926	2
A6NGG8	388939	<ul><li>S->C at 13: in dbSNP:rs10084168<li>K->R at 421: in dbSNP:rs17007544<li>T->M at 580: in dbSNP:rs10166913<li>L->V at 792: in dbSNP:rs17744093<li>P->L at 1254: in dbSNP:rs1975713</ul>									<li>rs10084168</li><li>rs10166913</li><li>rs1975713</li><li>rs17007544</li><li>rs17744093</li>	2
A6NGQ2	441161	<ul><li>A->T at 18: in dbSNP:rs2280286<li>A->V at 92: in dbSNP:rs496530</ul>									<li>rs2280286</li><li>rs496530</li>	2
A6NGR9	642475	<ul><li>H->Q at 97: in dbSNP:rs4873803<li>V->A at 132: in dbSNP:rs4874153<li>T->I at 134: in dbSNP:rs10866911</ul>									<li>rs4874153</li><li>rs4873803</li><li>rs10866911</li>	2
A6NGY5		<ul><li>T->A at 20: in dbSNP:rs17324812<li>F->S at 73: in dbSNP:rs11033801<li>R->M at 74: in dbSNP:rs11033800<li>H->R at 232: in dbSNP:rs11033793<li>D->Y at 301: in dbSNP:rs1030726</ul>									<li>rs17324812</li><li>rs11033793</li><li>rs1030726</li><li>rs11033801</li><li>rs11033800</li>	2
A6NGZ7		<ul><li>G->R at 192: in dbSNP:rs4276583</ul>									rs4276583	2
A6NH00	343172	<ul><li>G->S at 39: in dbSNP:rs11204563<li>W->R at 49: in dbSNP:rs11204564<li>T->A at 179: in dbSNP:rs4584426<li>M->R at 197: in dbSNP:rs4474294<li>A->S at 221: in dbSNP:rs4362017<li>R->W at 305: in dbSNP:rs6695357</ul>									<li>rs4584426</li><li>rs6695357</li><li>rs4362017</li><li>rs4474294</li><li>rs11204564</li><li>rs11204563</li>	2
A6NHA9	119749	<ul><li>S->F at 240: in dbSNP:rs11246607<li>C->Y at 252: in dbSNP:rs11246608<li>K->R at 288: in dbSNP:rs11246609</ul>									<li>rs11246607</li><li>rs11246608</li><li>rs11246609</li>	2
A6NHG9	403273	<ul><li>G->R at 64: in dbSNP:rs4241468<li>Y->C at 189: in dbSNP:rs4857076</ul>									<li>rs4241468</li><li>rs4857076</li>	2
A6NHL2	79861	<ul><li>Q->H at 135: in dbSNP:rs11818372<li>R->W at 250: in dbSNP:rs34080891</ul>									<li>rs34080891</li><li>rs11818372</li>	2
A6NHN0	131149	<ul><li>E->A at 470: in dbSNP:rs3921595</ul>									rs3921595	2
A6NHR9	23347	<ul><li>V->I at 708: in dbSNP:rs2276092<li>K->N at 879: in dbSNP:rs633422<li>I->V at 960: in dbSNP:rs9961682</ul>									<li>rs2276092</li><li>rs9961682</li><li>rs633422</li>	2
A6NI79	26112	<ul><li>R->K at 197: in dbSNP:rs248427</ul>									rs248427	2
A6NIJ9	390327	<ul><li>L->P at 181: in dbSNP:rs10747756</ul>									rs10747756	2
A6NIM6	729025	<ul><li>H->Q at 141: in dbSNP:rs1799516<li>P->L at 271: in dbSNP:rs1527014<li>D->E at 494: in dbSNP:rs1671511<li>E->K at 508: in dbSNP:rs3946358</ul>									<li>rs1527014</li><li>rs1671511</li><li>rs1799516</li><li>rs3946358</li>	2
A6NIV6	344657	<ul><li>K->E at 159: in dbSNP:rs16854411</ul>									rs16854411	2
A6NJ78	196074	<ul><li>N->K at 31: in dbSNP:rs2883478<li>A->T at 149: in dbSNP:rs11823114</ul>									<li>rs2883478</li><li>rs11823114</li>	2
A6NJG6	503582	<ul><li>R->Q at 145: in dbSNP:rs9813391</ul>									rs9813391	2
A6NJH2		<ul><li>Q->R at 250: in dbSNP:rs1051532</ul>									rs1051532	2
A6NJL1	342933	<ul><li>P->S at 187: in dbSNP:rs527025<li>V->I at 208: in dbSNP:rs4801296<li>S->T at 236: in dbSNP:rs10425951<li>S->T at 304: in dbSNP:rs892183<li>M->L at 412: in dbSNP:rs16987048</ul>									<li>rs16987048</li><li>rs892183</li><li>rs527025</li><li>rs4801296</li><li>rs10425951</li>	2
A6NJV1	339778	<ul><li>Q->H at 66: in dbSNP:rs13002673<li>Q->L at 177: in dbSNP:rs2272466</ul>									<li>rs13002673</li><li>rs2272466</li>	2
A6NJZ3	403282	<ul><li>L->Q at 13: in dbSNP:rs12424958<li>T->A at 222: in dbSNP:rs7971073</ul>									<li>rs7971073</li><li>rs12424958</li>	2
A6NK53	353355	<ul><li>S->P at 247: in dbSNP:rs16978899<li>T->K at 531: in dbSNP:rs1233428</ul>									<li>rs16978899</li><li>rs1233428</li>	2
A6NK89		<ul><li>Q->H at 194: in dbSNP:rs4323847</ul>									rs4323847	2
A6NK97	440044	<ul><li>A->D at 58: in dbSNP:rs11605576<li>A->V at 139: in dbSNP:rs12420456</ul>									<li>rs11605576</li><li>rs12420456</li>	2
A6NKB5	80003	<ul><li>R->K at 117: in dbSNP:rs1033325<li>T->A at 454: in dbSNP:rs10910120</ul>									<li>rs1033325</li><li>rs10910120</li>	2
A6NKC4		<ul><li>P->L at 105: in dbSNP:rs619322<li>T->M at 115: in dbSNP:rs619366<li>K->M at 171: in dbSNP:rs658149<li>H->R at 175: in dbSNP:rs658160</ul>									<li>rs658149</li><li>rs619366</li><li>rs619322</li><li>rs658160</li>	2
A6NKF1		<ul><li>T->P at 8: in dbSNP:rs10160811<li>L->P at 186: in dbSNP:rs3741390</ul>									<li>rs10160811</li><li>rs3741390</li>	2
A6NKF2	138715	<ul><li>R->Q at 310: in dbSNP:rs12337871<li>C->G at 335: in dbSNP:rs3808869</ul>									<li>rs3808869</li><li>rs12337871</li>	2
A6NKG5	388015	<ul><li>E->Q at 849: in dbSNP:rs11623267</ul>									rs11623267	2
A6NKK0	26341	<ul><li>S->T at 148: in dbSNP:rs5009896<li>V->I at 150: in dbSNP:rs5009895<li>I->L at 153: in dbSNP:rs9845327<li>T->I at 181: in dbSNP:rs9826076<li>S->T at 230: in dbSNP:rs9849637</ul>									<li>rs5009896</li><li>rs9845327</li><li>rs9826076</li><li>rs9849637</li><li>rs5009895</li>	2
A6NKW6	100132916	<ul><li>S->R at 5: in dbSNP:rs16893053<li>A->P at 111: in dbSNP:rs2305962</ul>									<li>rs2305962</li><li>rs16893053</li>	2
A6NL05	100133021	<ul><li>D->Y at 12: in dbSNP:rs11793234<li>R->K at 72: in dbSNP:rs2261191<li>R->T at 86: in dbSNP:rs6423979</ul>									<li>rs6423979</li><li>rs11793234</li><li>rs2261191</li>	2
A6NL08	390323	<ul><li>L->F at 141: in dbSNP:rs7976023<li>A->D at 235: in dbSNP:rs7976416</ul>									<li>rs7976416</li><li>rs7976023</li>	2
A6NL71	729884	<ul><li>Y->C at 303: in dbSNP:rs976002</ul>									rs976002	2
A6NLB4	729800	<ul><li>W->R at 263: in dbSNP:rs11248317</ul>									rs11248317	2
A6NLF2	653420	<ul><li>P->L at 375: in dbSNP:rs2261291</ul>									rs2261291	2
A6NLJ0	388125	<ul><li>F->V at 276: in dbSNP:rs8040712<li>D->E at 346: in dbSNP:rs1055090</ul>									<li>rs1055090</li><li>rs8040712</li>	2
A6NLP5	143941	<ul><li>I->M at 78: in dbSNP:rs7111428</ul>									rs7111428	2
A6NM03	338755	<ul><li>Y->C at 28: in dbSNP:rs7102536<li>R->P at 54: in dbSNP:rs10839616<li>R->L at 87: in dbSNP:rs11828782<li>R->G at 299: in dbSNP:rs7924459</ul>									<li>rs7924459</li><li>rs7102536</li><li>rs10839616</li><li>rs11828782</li>	2
A6NM43	155100	<ul><li>C->S at 217: in dbSNP:rs6969304<li>D->N at 308: in dbSNP:rs12672139<li>S->G at 395: in dbSNP:rs6953943</ul>									<li>rs12672139</li><li>rs6969304</li><li>rs6953943</li>	2
A6NMB9	401720	<ul><li>T->P at 366: in dbSNP:rs303819</ul>									rs303819	2
A6NMN3		<ul><li>R->L at 69: in dbSNP:rs17773851</ul>									rs17773851	2
A6NMS3	403278	<ul><li>I->V at 206: in dbSNP:rs9822460</ul>									rs9822460	2
A6NMU1	390053	<ul><li>D->G at 87: in dbSNP:rs7947334<li>Y->S at 180: in dbSNP:rs10837375<li>C->R at 277: in dbSNP:rs4426129</ul>									<li>rs10837375</li><li>rs4426129</li><li>rs7947334</li>	2
A6NMX2	253314	<ul><li>D->Y at 227: in dbSNP:rs13163938</ul>									rs13163938	2
A6NMZ7	131873	<ul><li>E->K at 345: in dbSNP:rs4613427<li>A->T at 370: in dbSNP:rs9830253<li>E->A at 461: in dbSNP:rs11921769<li>R->Q at 1739: in dbSNP:rs16830494<li>H->R at 1799: in dbSNP:rs7614116</ul>									<li>rs7614116</li><li>rs4613427</li><li>rs9830253</li><li>rs11921769</li><li>rs16830494</li>	2
A6NNN8	146167	<ul><li>S->T at 220: in dbSNP:rs11862366</ul>									rs11862366	2
A6NNS2		<ul><li>S->L at 227: in dbSNP:rs2280490</ul>									rs2280490	2
A6PVS8	127255	<ul><li>F->C at 35: in dbSNP:rs2274904<li>M->I at 129: in dbSNP:rs17094900<li>H->Y at 156: in dbSNP:rs17591320<li>A->T at 255: in dbSNP:rs1340472<li>I->V at 398: in dbSNP:rs17094779<li>E->K at 434: in dbSNP:rs17094777<li>L->F at 483: in dbSNP:rs17094774</ul>									<li>rs17094900</li><li>rs17094777</li><li>rs1340472</li><li>rs17094774</li><li>rs17591320</li><li>rs2274904</li><li>rs17094779</li>	2
A6PVY3	400823	<ul><li>I->S at 3: in dbSNP:rs2378607<li>Q->R at 143: in dbSNP:rs6683071</ul>									<li>rs2378607</li><li>rs6683071</li>	2
A6PW82	645090	<ul><li>I->V at 332: in dbSNP:rs16998547<li>I->M at 363: in dbSNP:rs6527558<li>H->R at 606: in dbSNP:rs6527569</ul>									<li>rs16998547</li><li>rs6527569</li><li>rs6527558</li>	2
A6QL63	121551	<ul><li>A->D at 1002: in dbSNP:rs11610050<li>G->S at 1076: in dbSNP:rs12303478</ul>									<li>rs11610050</li><li>rs12303478</li>	2
A6ZKI3	8933	<ul><li>S->N at 60: in dbSNP:rs1056977</ul>									rs1056977	2
A7E2Y1		<ul><li>P->T at 28: in dbSNP:rs17092199<li>F->Y at 459: in dbSNP:rs754511<li>P->S at 738: in dbSNP:rs3746442<li>E->K at 965: in dbSNP:rs2425015<li>K->N at 1510: in dbSNP:rs3746435<li>A->V at 1539: in dbSNP:rs6060147<li>Q->R at 1656: in dbSNP:rs6060148<li>V->E at 1875: in dbSNP:rs7273482</ul>									<li>rs17092199</li><li>rs6060147</li><li>rs3746435</li><li>rs2425015</li><li>rs754511</li><li>rs7273482</li><li>rs3746442</li><li>rs6060148</li>	2
A7MBM2	85455	<ul><li>P->A at 47: in dbSNP:rs1898883<li>C->S at 56: in dbSNP:rs1898882<li>G->E at 388: in dbSNP:rs35043215<li>G->S at 1145: in dbSNP:rs2412512<li>R->W at 1247: in dbSNP:rs3743142</ul>									<li>rs35043215</li><li>rs1898882</li><li>rs3743142</li><li>rs2412512</li><li>rs1898883</li>	2
A7MD48	84530	<ul><li>S->N at 243: in dbSNP:rs7297606<li>R->Q at 406: in dbSNP:rs2723880<li>R->S at 547: in dbSNP:rs2555273</ul>									<li>rs2555273</li><li>rs2723880</li><li>rs7297606</li>	2
A8CG34		<ul><li>T->A at 379: in dbSNP:rs427206<li>Q->L at 1165: in dbSNP:rs365436</ul>									<li>rs365436</li><li>rs427206</li>	2
A8K0R7		<ul><li>P->S at 531: in dbSNP:rs9464<li>V->M at 693: in dbSNP:rs28646161<li>F->L at 731: in dbSNP:rs1053019</ul>									<li>rs1053019</li><li>rs9464</li><li>rs28646161</li>	2
A8K7I4	1179	<ul><li>L->F at 65: in dbSNP:rs2145412<li>R->K at 152: in dbSNP:rs2753386<li>S->N at 357: in dbSNP:rs2734705<li>E->V at 406: in dbSNP:rs1142185<li>K->R at 426: in dbSNP:rs4647852<li>T->M at 524: in dbSNP:rs2791494<li>Y->H at 661: in dbSNP:rs5744409<li>K->N at 760: in dbSNP:rs2791483</ul>									<li>rs2791483</li><li>rs4647852</li><li>rs2791494</li><li>rs1142185</li><li>rs2753386</li><li>rs2734705</li><li>rs2145412</li><li>rs5744409</li>	2
A8K855	84455	<ul><li>F->I at 27: in dbSNP:rs17125106<li>S->G at 186: in dbSNP:rs9436246<li>T->I at 248: in dbSNP:rs6693255<li>M->T at 262: in dbSNP:rs6657480<li>R->K at 375: in dbSNP:rs2273367</ul>									<li>rs9436246</li><li>rs6657480</li><li>rs6693255</li><li>rs2273367</li><li>rs17125106</li>	2
A8K8P3	9814	<ul><li>H->L at 13: in dbSNP:rs5749290<li>R->H at 72: in dbSNP:rs16989698<li>Q->H at 167: in dbSNP:rs7511430<li>Y->H at 322: in dbSNP:rs5753700<li>W->R at 330: in dbSNP:rs16989291<li>R->Q at 549: in dbSNP:rs2006771<li>L->P at 1087: in dbSNP:rs12171042</ul>									<li>rs12171042</li><li>rs5753700</li><li>rs2006771</li><li>rs16989698</li><li>rs16989291</li><li>rs7511430</li><li>rs5749290</li>	2
A8K979	112479	<ul><li>I->T at 206: in a colorectal cancer sample; somatic mutation</ul>										2
A8MPS7	150223	<ul><li>A->T at 263: in dbSNP:rs2298428</ul>									rs2298428	2
A8MPX8		<ul><li>R->H at 37: in dbSNP:rs9882323<li>F->L at 123: in dbSNP:rs7652446<li>A->T at 260: in dbSNP:rs4103004</ul>									<li>rs9882323</li><li>rs4103004</li><li>rs7652446</li>	2
A8MSP1		<ul><li>A->V at 101: in dbSNP:rs28593596</ul>									rs28593596	2
A8MT70	79740	<ul><li>P->T at 14: in dbSNP:rs10936535<li>K->N at 160: in dbSNP:rs4619784<li>K->R at 178: in dbSNP:rs11923054<li>A->G at 473: in dbSNP:rs13096767<li>I->T at 511: in dbSNP:rs35190925<li>E->K at 555: in dbSNP:rs35864545<li>A->G at 636: in dbSNP:rs12638625</ul>									<li>rs10936535</li><li>rs35190925</li><li>rs13096767</li><li>rs11923054</li><li>rs4619784</li><li>rs12638625</li><li>rs35864545</li>	2
A8MTB9		<ul><li>L->H at 160: in dbSNP:rs8106673<li>T->A at 161: in dbSNP:rs12610545</ul>									<li>rs12610545</li><li>rs8106673</li>	2
A8MTY7	728341	<ul><li>T->I at 23: in dbSNP:rs4890107<li>S->N at 130: in dbSNP:rs12948628</ul>									<li>rs12948628</li><li>rs4890107</li>	2
A8MUP2	751071	<ul><li>G->S at 125: in dbSNP:rs11231181</ul>									rs11231181	2
A8MV23	647174	<ul><li>D->N at 143: in dbSNP:rs17790811</ul>									rs17790811	2
A8MV24	388381	<ul><li>P->L at 61: in dbSNP:rs7210156</ul>									rs7210156	2
A8MVA2	732428	<ul><li>Y->C at 86: in dbSNP:rs12938692</ul>									rs12938692	2
A8MVW5	253012	<ul><li>G->R at 31: in a breast cancer sample; somatic mutation<li>K->T at 86: in dbSNP:rs10281525</ul>									rs10281525	2
A8MWL7	645203	<ul><li>R->C at 108: in dbSNP:rs5030881</ul>									rs5030881	2
A8MWY0	222223	<ul><li>N->Y at 539: in dbSNP:rs1029366<li>L->V at 729: in dbSNP:rs34412146<li>S->R at 767: in dbSNP:rs34577440</ul>									<li>rs34412146</li><li>rs34577440</li><li>rs1029366</li>	2
A8MXQ7	642574	<ul><li>T->R at 509: in dbSNP:rs4875053</ul>									rs4875053	2
A8MXV4	390916	<ul><li>R->Q at 43: in dbSNP:rs10413282</ul>									rs10413282	2
A8MXY4	7652	<ul><li>A->G at 150: in dbSNP:rs7255780</ul>									rs7255780	2
A8MYU2	157855	<ul><li>W->R at 768: in dbSNP:rs28608091<li>N->S at 916: in dbSNP:rs16885577</ul>									<li>rs28608091</li><li>rs16885577</li>	2
A8TX70	256076	<ul><li>Q->R at 2188: in dbSNP:rs9883988<li>G->D at 2205: in dbSNP:rs819085</ul>									<li>rs819085</li><li>rs9883988</li>	2
A9YTQ3	57491	<ul><li>L->P at 114: in dbSNP:rs35008248<li>A->P at 189: in dbSNP:rs2292596<li>G->V at 373: in dbSNP:rs2303738<li>D->H at 627: in dbSNP:rs34453673</ul>									<li>rs34453673</li><li>rs35008248</li><li>rs2303738</li><li>rs2292596</li>	2
A9Z1Z3		<ul><li>K->E at 1179: in dbSNP:rs1557202<li>N->S at 1183: in dbSNP:rs11698021<li>V->I at 1318: in dbSNP:rs2277862</ul>									<li>rs11698021</li><li>rs1557202</li><li>rs2277862</li>	2
B0I1T2	64005	<ul><li>V->M at 49: in allele HA-2M; the HA-2V allele constitute the HA-2 epitope while HA-2M is not recognized by HA-2 cytotoxic T lymphocytes<li>T->M at 489: in dbSNP:rs3735485<li>R->Q at 798: in dbSNP:rs2107737<li>R->Q at 861: in dbSNP:rs7792760</ul>									<li>rs2107737</li><li>rs3735485</li><li>rs7792760</li>	2
B0YJ81	9200	<ul><li>E->K at 64: in dbSNP:rs7895850<li>E->Q at 64<li>V->F at 70: in dbSNP:rs11254692<li>H->Y at 227: in dbSNP:rs1053926</ul>									<li>rs11254692</li><li>rs1053926</li><li>rs7895850</li>	2
B1AJZ9	114827	<ul><li>E->K at 763: in dbSNP:rs12126178</ul>									rs12126178	2
B1AK53	83715	<ul><li>R->H at 322: in dbSNP:rs3817911<li>Y->C at 323: in dbSNP:rs3817910<li>S->R at 719: in DFNAWVI; irregular microvillar organization, MIM: 606351<li>D->N at 744: in DFNAWVI; irregular microvillar organization, MIM: 606351<li>R->Q at 774: in DFNAWVI; sporadic case with mild phenotype; could be a rare polymorphism, MIM: 606351<li>Missing at 848: in DFNAWVI; severe phenotype; severe impairment …					nucleus	GO:0005634		Non-syndromic sensorineural deafness autosomal dominant without vestibular involvement (DFNAWVI) [MIM:606351]	<li>rs3817910</li><li>rs3817911</li>	2
B1AKI9	140862	<ul><li>P->R at 193: in dbSNP:rs3747933</ul>									rs3747933	2
B1ANS9	128025	<ul><li>R->Q at 647: in dbSNP:rs12095445<li>R->W at 952: in dbSNP:rs12074374</ul>									<li>rs12095445</li><li>rs12074374</li>	2
B1ANY3	647044	<ul><li>W->R at 162: in dbSNP:rs1832322<li>K->N at 199: in dbSNP:rs1832323<li>K->N at 203: in dbSNP:rs12336220</ul>									<li>rs1832322</li><li>rs1832323</li><li>rs12336220</li>	2
B1APH4		<ul><li>P->R at 61: in dbSNP:rs11816311<li>R->S at 120: in dbSNP:rs11598660</ul>									<li>rs11598660</li><li>rs11816311</li>	2
B2RC85	222967	<ul><li>E->K at 836: in dbSNP:rs17855578</ul>									rs17855578	2
B2RTY4	4649	<ul><li>R->K at 37: in dbSNP:rs17855105<li>R->Q at 85<li>T->I at 161: in dbSNP:rs2929516<li>N->D at 168<li>L->P at 211<li>R->Q at 946<li>E->G at 1193: in dbSNP:rs2415129<li>S->P at 1362: in dbSNP rsrs55738821<li>P->R at 1476: in dbSNP:rs16956375<li>H->Y at 1795: in dbSNP:rs16956367<li>H->Q at 1805: in dbSNP:rs2306575<li>R->C at 1834<li>I->V at 2390: in dbSNP:rs2291280</ul>									<li>rs16956367</li><li>rs2929516</li><li>rs2291280</li><li>rs2306575</li><li>rs2415129</li><li>rs55738821</li><li>rs17855105</li><li>rs16956375</li>	2
B2RU33	388468	<ul><li>T->A at 3: in dbSNP:rs28535987<li>A->T at 10: in dbSNP:rs45488295<li>A->T at 13: in dbSNP:rs45561536<li>F->C at 28: in dbSNP:rs45626231<li>H->P at 30: in dbSNP:rs9807633<li>K->R at 36: in dbSNP:rs45570841<li>H->R at 66: in dbSNP:rs9807555<li>C->Y at 72: in dbSNP:rs45554841<li>H->D at 86: in dbSNP:rs45469098<li>M->I at 166: in dbSNP:rs12454500<li>C->R at 221: in dbSNP:rs7505568</ul>									<li>rs45554841</li><li>rs45488295</li><li>rs45570841</li><li>rs45469098</li><li>rs45626231</li><li>rs28535987</li><li>rs7505568</li><li>rs45561536</li><li>rs9807633</li><li>rs12454500</li><li>rs9807555</li>	2
B2RXF5	100128927	<ul><li>A->T at 134: in dbSNP:rs34284721<li>K->E at 232: in dbSNP:rs4983387</ul>									<li>rs4983387</li><li>rs34284721</li>	2
O00115	1777	<ul><li>R->I at 39: in dbSNP:rs36075196<li>H->R at 204: in dbSNP:rs16978744<li>R->L at 314: in dbSNP:rs1061192</ul>									<li>rs36075196</li><li>rs1061192</li><li>rs16978744</li>	2
O00116	8540	<ul><li>T->I at 309: in RCDP3, MIM: 600121<li>R->H at 419: in RCDP3, MIM: 600121<li>L->P at 469: in RCDP3, MIM: 600121</ul>								Rhizomelic chondrodysplasia punctata type 3 (RCDP3) [MIM:600121]		2
O00124	7993	<ul><li>V->M at 18: in dbSNP:rs3174043<li>I->T at 51: in dbSNP:rs2911690</ul>									<li>rs2911690</li><li>rs3174043</li>	2
O00141	6446	<ul><li>V->I at 219: in dbSNP rsrs34133418<li>A->V at 342: in dbSNP rsrs55932330</ul>									<li>rs34133418</li><li>rs55932330</li>	2
O00142		<ul><li>I->M at 53: in MDS, MIM: 609560<li>T->M at 64: in MDS, MIM: 609560<li>T->M at 108: in MDS; reduction of activity, MIM: 609560<li>H->N at 121: in MDS, MIM: 609560<li>R->W at 183: in MDS, MIM: 609560<li>R->K at 192: in MDS; reduction of activity, MIM: 609560<li>I->N at 212: in MDS, MIM: 609560</ul>								Myopathic mitochondrial DNA depletion syndrome (MDS) [MIM:609560]		2
O00148	10212	<ul><li>V->I at 142: in dbSNP:rs36127505</ul>									rs36127505	2
O00151	9124	<ul><li>N->S at 175: in dbSNP:rs2296961</ul>									rs2296961	2
O00167	2139	<ul><li>P->S at 83: in dbSNP:rs2275596<li>T->A at 238: in dbSNP:rs866936</ul>									<li>rs866936</li><li>rs2275596</li>	2
O00170		<ul><li>R->H at 16<li>K->Q at 228: in dbSNP:rs641081<li>K->E at 241: in FIPA patients; uncertain pathogenicity<li>Missing at 248: in a ACTH-secreting pituitary adenoma patient; uncertain pathogenicity<li>R->W at 271: in FIPA patients; uncertain pathogenicity<li>R->Q at 304: in a ACTH-secreting pituitary adenoma patient</ul>							<li>P68000</li><li>P68001</li><li>Q9YGK2</li><li>Q9YGK4</li><li>P10000</li><li>P22923</li><li>P01189</li><li>P01197</li><li>P01196</li><li>P87352</li><li>P01194</li><li>P01193</li><li>P01192</li><li>P01191</li><li>P01190</li><li>P19402</li><li>P01201</li><li>Q04618</li><li>Q91082</li><li>Q04617</li><li>P06298</li><li>P06297</li><li>P11280</li><li>Q9YGK5</li><li>P06299</li><li>P11885</li><li>P2125…		rs641081	2
O00175	6369	<ul><li>I->L at 29: in dbSNP:rs2302006<li>S->F at 31: in dbSNP:rs11465293<li>A->T at 102: in dbSNP:rs11465312<li>Q->E at 110: in dbSNP:rs11465313</ul>									<li>rs2302006</li><li>rs11465313</li><li>rs11465312</li><li>rs11465293</li>	2
O00178	9567	<ul><li>G->R at 91: in dbSNP:rs11547402</ul>									rs11547402	2
O00182	3965	<ul><li>G->S at 5: in dbSNP:rs3751093</ul>									rs3751093	2
O00186	6814	<ul><li>R->Q at 295: in dbSNP:rs2275344<li>E->G at 433: in dbSNP:rs1044136<li>C->G at 546: in dbSNP:rs1044137</ul>									<li>rs2275344</li><li>rs1044136</li><li>rs1044137</li>	2
O00187	10747	<ul><li>R->Q at 99: in Sub-Saharans but not in North Africans or Spaniards<li>R->C at 118: in North Africans but not in Sub-Saharans or Spaniards<li>D->G at 120: in North Africans but not in Sub-Saharans or Spaniards; strongly decreases affinity for MBL2 and FCN2<li>P->L at 126: in Spaniards and North Africans but not in Sub-Saharans: in dbSNP rsrs56392418<li>H->R at 155: in dbSNP:rs2273343<li>Y-…							<li>Q15485</li><li>Q66S41</li><li>Q66S50</li><li>Q66S60</li><li>Q66S61</li><li>Q66S62</li><li>Q66S63</li><li>Q66S54</li><li>Q66S65</li><li>Q66S37</li><li>Q66S64</li><li>P11226</li><li>Q66S45</li><li>Q66S58</li>		<li>rs2273343</li><li>rs12711521</li><li>rs12085877</li><li>rs2273346</li><li>rs56392418</li>	2
O00192	421	<ul><li>V->A at 175: in dbSNP:rs2240717<li>P->L at 220: in dbSNP:rs2073748<li>R->Q at 539: in dbSNP:rs16982871<li>R->Q at 906: in dbSNP:rs165815<li>R->Q at 909: in dbSNP:rs34638476<li>R->W at 909: in dbSNP:rs34687532<li>R->W at 912: in dbSNP:rs34445280</ul>									<li>rs34638476</li><li>rs34445280</li><li>rs165815</li><li>rs34687532</li><li>rs2240717</li><li>rs2073748</li><li>rs16982871</li>	2
O00194	5874	<ul><li>A->T at 92: in dbSNP:rs9966265</ul>									rs9966265	2
O00203	8546	<ul><li>Missing at 390-410: in HPS2<li>L->R at 580: in HPS2, MIM: 608233</ul>								Hermansky-Pudlak syndrome type 2 (HPS2) [MIM:608233]		2
O00204	6820	<ul><li>L->S at 51: in dbSNP:rs16982149<li>V->I at 240: in dbSNP:rs2302947<li>M->I at 301<li>P->L at 345: in dbSNP:rs17842463</ul>									<li>rs17842463</li><li>rs16982149</li><li>rs2302947</li>	2
O00206	7099	<ul><li>T->A at 175: in dbSNP:rs16906079<li>Q->R at 188: in dbSNP:rs5030713<li>C->S at 246: in dbSNP:rs5030714<li>D->G at 299: in allele TLR4*B; reduced LPS-response; associated with an increased risk for ARMD10 in Caucasian patients carriers; dbSNP:rs4986790<li>C->W at 306: in dbSNP:rs2770145<li>V->G at 310: in dbSNP:rs2770144<li>N->S at 329: in dbSNP:rs5030715<li>F->Y at 342: in dbSNP:rs5031050…							<li>Q9GL65</li><li>Q8SPE8</li><li>P58727</li><li>Q2V898</li><li>Q9WV82</li><li>Q9TTN0</li><li>O00206</li><li>Q9TSP2</li><li>Q9MYW3</li><li>Q68Y56</li><li>Q8SPE9</li>		<li>rs5030723</li><li>rs5030722</li><li>rs2770145</li><li>rs2770144</li><li>rs11536884</li><li>rs4987233</li><li>rs5031050</li><li>rs4986791</li><li>rs16906079</li><li>rs4986790</li><li>rs5030718</li><li>rs5030719</li><li>rs5030713</li><li>rs5030714</li><li>rs5030715</li><li>rs5030716</li>	2
O00213	322	<ul><li>M->V at 327: in dbSNP:rs1800423<li>N->S at 396: in dbSNP:rs1800425</ul>									<li>rs1800423</li><li>rs1800425</li>	2
O00214	3964	<ul><li>F->Y at 18: in dbSNP:rs2737713<li>R->C at 35: in dbSNP:rs1041935<li>M->V at 55: in dbSNP:rs1041937</ul>									<li>rs1041937</li><li>rs1041935</li><li>rs2737713</li>	2
O00217	4728	<ul><li>P->L at 79: in LS: in dbSNP rsrs28939679, MIM: 256000<li>R->H at 102: in LS, MIM: 256000</ul>								Leigh syndrome (LS) [MIM:256000]	rs28939679	2
O00219	3038	<ul><li>R->H at 173: in dbSNP:rs2232229</ul>									rs2232229	2
O00220	8797	<ul><li>G->V at 11: in dbSNP:rs34737614<li>T->I at 33: in dbSNP:rs20577<li>P->R at 105: in dbSNP:rs11986840<li>H->R at 141: in dbSNP:rs6557634<li>R->T at 209: in dbSNP:rs20575<li>E->A at 228: in dbSNP:rs20576<li>N->H at 297: in dbSNP:rs17088980<li>K->R at 441: in dbSNP:rs2230229</ul>									<li>rs17088980</li><li>rs2230229</li><li>rs20575</li><li>rs20576</li><li>rs20577</li><li>rs34737614</li><li>rs11986840</li><li>rs6557634</li>	2
O00221	4794	<ul><li>H->Q at 95: in dbSNP:rs28362857<li>V->A at 194: in dbSNP:rs2233434</ul>									<li>rs2233434</li><li>rs28362857</li>	2
O00222	2918	<ul><li>S->C at 10: in dbSNP:rs769194<li>F->C at 21: in dbSNP:rs769202<li>I->T at 265: in dbSNP:rs17150343<li>R->Q at 343: in dbSNP:rs13309334<li>F->Y at 362<li>G->D at 368<li>R->Q at 392: in dbSNP:rs2234947<li>L->F at 430<li>V->G at 548: in dbSNP:rs2234948<li>I->N at 768: in dbSNP:rs1051433<li>S->I at 902: in dbSNP:rs10225567</ul>									<li>rs2234947</li><li>rs2234948</li><li>rs10225567</li><li>rs769194</li><li>rs17150343</li><li>rs13309334</li><li>rs1051433</li><li>rs769202</li>	2
O00232	5718	<ul><li>V->A at 358: in dbSNP:rs2230680</ul>									rs2230680	2
O00233	5715	<ul><li>A->V at 17: in dbSNP:rs2230681</ul>									rs2230681	2
O00238	658	<ul><li>R->H at 31: in a gastric adenocarcinoma sample; somatic mutation<li>R->W at 149<li>I->K at 200: in BDA2: in dbSNP rsrs28939703, MIM: 112600<li>R->H at 224: in dbSNP rsrs35973133, MIM: 112600<li>D->N at 297: in a metastatic melanoma sample; somatic mutation, MIM: 112600<li>R->Q at 371: in dbSNP rsrs34970181, MIM: 112600<li>R->Q at 486: in brachydactyly type C and BDA2; with also additional…								Brachydactyly type A2 (BDA2) [MIM:112600]	<li>rs35973133</li><li>rs28939704</li><li>rs28939703</li><li>rs34970181</li>	2
O00241	10326	<ul><li>R->G at 23: in dbSNP:rs1535882<li>R->H at 53: in dbSNP:rs2746603<li>M->I at 229: in dbSNP:rs2253427<li>P->A at 363: in dbSNP:rs2243603</ul>									<li>rs1535882</li><li>rs2243603</li><li>rs2253427</li><li>rs2746603</li>	2
O00253	181	<ul><li>A->T at 67: in obesity; late onset; dbSNP:rs5030980</ul>									rs5030980	2
O00254	2151	<ul><li>L->S at 15: in dbSNP:rs2069649<li>M->V at 177: in dbSNP:rs2069700<li>N->D at 250: in dbSNP:rs2069683</ul>									<li>rs2069700</li><li>rs2069649</li><li>rs2069683</li>	2
O00255	4221	<ul><li>P->L at 12: in MEN1, MIM: 131100<li>L->R at 22: in MEN1, MIM: 131100<li>E->K at 26: in parathyroid adenoma and MEN1; dbSNP:rs28931612, MIM: 131100<li>L->W at 39: in MEN1, MIM: 131100<li>G->D at 42: in MEN1, MIM: 131100<li>E->G at 45: in MEN1, MIM: 131100<li>E->K at 45: in MEN1, MIM: 131100<li>R->L at 98: in MEN1, MIM: 131100<li>G->E at 110: in MEN1, MIM: 131100<li>Missing at 119: in MEN1,…							O00255	<li>Familial isolated hyperparathyroidism (FIHP) [MIM:145000]</li><li>Familial multiple endocrine neoplasia type I (MEN1) [MIM:131100]</li>	<li>rs2959656</li><li>rs607969</li><li>rs28931612</li>	2
O00258	7485	<ul><li>V->I at 110: in dbSNP:rs35946782</ul>									rs35946782	2
O00268	6874	<ul><li>P->L at 651: in dbSNP:rs6089604</ul>									rs6089604	2
O00270	2853	<ul><li>H->R at 91: in dbSNP:rs6902566</ul>									rs6902566	2
O00291	3092	<ul><li>M->K at 263: in dbSNP:rs17149023</ul>									rs17149023	2
O00292	7044	<ul><li>S->L at 92: in dbSNP:rs366439<li>P->L at 286: in dbSNP:rs2295418<li>S->N at 342: in L-R axis malformations</ul>									<li>rs2295418</li><li>rs366439</li>	2
O00294	7287	<ul><li>T->R at 67: in dbSNP:rs7764472<li>Missing at 120-127: in RP14<li>A->V at 245: in RP14, MIM: 600132<li>I->T at 259: in RP14; dbSNP:rs2064317, MIM: 600132<li>K->N at 261: in dbSNP:rs2064318, MIM: 600132<li>K->T at 261: in RP14, MIM: 600132<li>R->H at 378: in RP14, MIM: 600132<li>F->S at 382: in RP14, MIM: 600132<li>R->P at 420: in RP14, MIM: 600132<li>T->M at 454: in RP14, MIM: 600132<li>I-…							P26783	Retinitis pigmentosa type 14 (RP14) [MIM:600132]	<li>rs7764472</li><li>rs2064318</li><li>rs2064317</li>	2
O00295	7288	<ul><li>A->T at 18: in dbSNP:rs7260579<li>E->K at 245: in dbSNP:rs2270945<li>D->N at 251: in dbSNP:rs8112811</ul>									<li>rs7260579</li><li>rs8112811</li><li>rs2270945</li>	2
O00300	4982	<ul><li>K->N at 3: in dbSNP:rs2073618<li>V->M at 104: in dbSNP:rs11573906<li>Missing at 182: in JPD</ul>									<li>rs11573906</li><li>rs2073618</li>	2
O00303	8665	<ul><li>P->L at 39: in dbSNP:rs1043738<li>W->L at 172: in dbSNP:rs1044058</ul>									<li>rs1043738</li><li>rs1044058</li>	2
O00305	785	<ul><li>C->F at 104: in IGE; dbSNP:rs1805031, MIM: 600669</ul>								Idiopathic generalized epilepsy (IGE) [MIM:600669]	rs1805031	2
O00311	8317	<ul><li>Q->P at 23: in dbSNP:rs13447459<li>I->V at 99: in dbSNP:rs13447492<li>G->W at 112: in dbSNP:rs13447493<li>F->L at 162: in dbSNP:rs13447503<li>I->M at 208: in dbSNP rsrs34979509<li>E->D at 209: in dbSNP rsrs56327502<li>K->R at 441: in dbSNP:rs13447539<li>T->I at 472: in dbSNP rsrs56381770<li>S->A at 498: in dbSNP rsrs35055915</ul>									<li>rs13447503</li><li>rs34979509</li><li>rs13447459</li><li>rs56327502</li><li>rs13447539</li><li>rs35055915</li><li>rs56381770</li><li>rs13447492</li><li>rs13447493</li>	2
O00322	11045	<ul><li>S->A at 33: in dbSNP:rs2267586<li>M->T at 257: in dbSNP:rs2285421</ul>									<li>rs2267586</li><li>rs2285421</li>	2
O00330	8050	<ul><li>R->C at 23: in dbSNP:rs1049306<li>T->A at 101: in dbSNP:rs11539202<li>D->V at 370: in dbSNP:rs17850649</ul>									<li>rs11539202</li><li>rs1049306</li><li>rs17850649</li>	2
O00337		<ul><li>E->G at 34: in A<li>L->LV at 140: in A<li>V->I at 189: in A<li>N->S at 409: in B<li>D->N at 521: in B and C</ul>										2
O00338	6819	<ul><li>Y->H at 128: in dbSNP:rs17036091<li>S->A at 255: in dbSNP:rs17036104</ul>									<li>rs17036104</li><li>rs17036091</li>	2
O00339	4147	<ul><li>E->K at 356: in dbSNP:rs1869609</ul>									rs1869609	2
O00341	6512	<ul><li>R->C at 41: in a colorectal cancer sample; somatic mutation<li>Q->R at 537: in dbSNP:rs1288401</ul>									rs1288401	2
O00358	2304	<ul><li>S->N at 57: in Bamforth-Lazarus syndrome; without choanal atresia; dbSNP:rs28937575, MIM: 241850<li>A->V at 65: in Bamforth-Lazarus syndrome, MIM: 241850<li>R->C at 102: in congenital hypothyroidism; with absence of thyroid agenesis; complete loss of DNA binding and transcriptionally inactive, MIM: 241850<li>A->AAA at 179, MIM: 241850</ul>			DNA binding	GO:0003677				Bamforth-Lazarus syndrome [MIM:241850]	rs28937575	2
O00391	5768	<ul><li>N->S at 114: in dbSNP:rs3894211<li>G->A at 200: in dbSNP:rs17855475<li>R->M at 256: in dbSNP:rs4360492<li>A->S at 294: in dbSNP:rs2278943<li>H->R at 444: in dbSNP:rs12371<li>N->H at 591: in dbSNP:rs3738115<li>R->P at 605: in dbSNP:rs16855466</ul>									<li>rs12371</li><li>rs17855475</li><li>rs3738115</li><li>rs16855466</li><li>rs4360492</li><li>rs2278943</li><li>rs3894211</li>	2
O00398	27334	<ul><li>N->H at 3: in dbSNP:rs6618868</ul>									rs6618868	2
O00400	9197	<ul><li>S->R at 113: in SPG42, MIM: 612539<li>D->G at 171: in dbSNP:rs3804769, MIM: 612539<li>V->A at 400: in a colorectal cancer sample; somatic mutation, MIM: 612539</ul>								Spastic paraplegia autosomal dominant type 42 (SPG42) [MIM:612539]	rs3804769	2
O00408	5138	<ul><li>T->I at 224: in dbSNP:rs341047</ul>									rs341047	2
O00409	1112	<ul><li>Y->H at 337: in dbSNP:rs1804717</ul>									rs1804717	2
O00410		<ul><li>L->I at 286: in dbSNP:rs1053814<li>E->K at 525: in dbSNP:rs632729<li>E->K at 549: in dbSNP:rs484770<li>Y->C at 905: in dbSNP:rs1804740<li>T->I at 969: in dbSNP:rs1804741</ul>									<li>rs1053814</li><li>rs1804741</li><li>rs1804740</li><li>rs632729</li><li>rs484770</li>	2
O00411	5442	<ul><li>E->A at 555: in dbSNP:rs2238549</ul>									rs2238549	2
O00418	29904	<ul><li>H->R at 23: in dbSNP:rs9935059<li>P->A at 75: in dbSNP:rs17841292<li>T->M at 291: in a colorectal adenocarcinoma sample; somatic mutation<li>R->W at 433: in dbSNP rsrs56137739<li>D->H at 609</ul>									<li>rs9935059</li><li>rs17841292</li><li>rs56137739</li>	2
O00421	727811	<ul><li>Y->C at 4: in dbSNP:rs11574443<li>F->Y at 167: in dbSNP:rs3204849<li>V->M at 168: in dbSNP:rs6441977<li>I->V at 243: in dbSNP:rs3204850</ul>									<li>rs6441977</li><li>rs3204850</li><li>rs3204849</li><li>rs11574443</li>	2
O00423	2009	<ul><li>A->V at 377: in dbSNP:rs34198557<li>H->N at 552: in dbSNP:rs17853154<li>P->S at 556: in dbSNP:rs2250718</ul>									<li>rs2250718</li><li>rs17853154</li><li>rs34198557</li>	2
O00429	10059	<ul><li>S->T at 71: in dbSNP:rs1064610<li>E->D at 426: in dbSNP:rs2389105</ul>									<li>rs2389105</li><li>rs1064610</li>	2
O00443	5286	<ul><li>T->A at 1415: in dbSNP:rs11604561</ul>									rs11604561	2
O00444	10733	<ul><li>Y->C at 86: in dbSNP:rs34156294<li>R->H at 146: in dbSNP:rs35232579<li>A->T at 226: in dbSNP rsrs35448573<li>S->T at 232: in dbSNP:rs3811740<li>P->L at 317: in dbSNP rsrs35049837<li>N->D at 449: in dbSNP rsrs34906574<li>W->S at 519: in dbSNP rsrs56043017<li>E->D at 830: in dbSNP:rs17012739</ul>									<li>rs3811740</li><li>rs35448573</li><li>rs34906574</li><li>rs56043017</li><li>rs35049837</li><li>rs35232579</li><li>rs17012739</li><li>rs34156294</li>	2
O00445	6861	<ul><li>E->D at 4: in dbSNP:rs2301279<li>R->Q at 111: in dbSNP:rs11542503</ul>									<li>rs2301279</li><li>rs11542503</li>	2
O00459	5296	<ul><li>R->S at 234: in dbSNP:rs2241088<li>P->S at 313: in dbSNP:rs1011320</ul>									<li>rs1011320</li><li>rs2241088</li>	2
O00461	27333	<ul><li>A->V at 312: in a breast cancer sample; somatic mutation</ul>										2
O00462	4126	<ul><li>V->I at 253: in dbSNP:rs227368<li>T->M at 701: in dbSNP:rs2866413</ul>									<li>rs2866413</li><li>rs227368</li>	2
O00463	7188	<ul><li>V->G at 120: in dbSNP:rs3946808<li>N->H at 186: in dbSNP:rs2271458<li>L->V at 358: in dbSNP:rs2230780</ul>									<li>rs3946808</li><li>rs2271458</li><li>rs2230780</li>	2
O00468	375790	<ul><li>V->I at 1666: in dbSNP:rs17160775</ul>									rs17160775	2
O00469	5352	<ul><li>R->H at 598: in BRKS2, MIM: 609220<li>G->V at 601: in BRKS2, MIM: 609220<li>T->I at 608: in BRKS2, MIM: 609220</ul>								Bruck syndrome 2 (BRKS2) [MIM:609220]		2
O00471	10640	<ul><li>E->D at 10: in dbSNP:rs35132458</ul>									rs35132458	2
O00476	10786	<ul><li>A->T at 100: in dbSNP:rs1165165<li>G->R at 201: in dbSNP rsrs56027330<li>P->L at 300: in dbSNP:rs11966370</ul>									<li>rs11966370</li><li>rs1165165</li><li>rs56027330</li>	2
O00481	11119	<ul><li>S->N at 224: in dbSNP:rs1057933<li>P->T at 456: in dbSNP:rs4712990</ul>									<li>rs4712990</li><li>rs1057933</li>	2
O00499	274	<ul><li>K->N at 35: in ARCNM; abolishes membrane tubulation, MIM: 255200<li>D->N at 151: in ARCNM; abolishes membrane tubulation, MIM: 255200</ul>					membrane	GO:0016020		Centronuclear myopathy autosomal recessive (ARCNM) [MIM:255200]		2
O00505	3839	<ul><li>P->S at 291: in dbSNP:rs1043015</ul>									rs1043015	2
O00506	10494	<ul><li>Q->H at 64: in dbSNP:rs34341643</ul>									rs34341643	2
O00507	8287	<ul><li>E->D at 65: in dbSNP:rs7067496<li>R->C at 211: in dbSNP:rs2032596<li>P->S at 1035: in dbSNP:rs20319<li>A->T at 1060: in dbSNP:rs20320<li>A->S at 1705: in dbSNP:rs2032606</ul>									<li>rs20320</li><li>rs2032606</li><li>rs20319</li><li>rs7067496</li><li>rs2032596</li>	2
O00512	607	<ul><li>P->S at 671: in dbSNP:rs3820129<li>R->K at 782: in dbSNP:rs34002844</ul>									<li>rs34002844</li><li>rs3820129</li>	2
O00515	3898	<ul><li>A->S at 56: in dbSNP:rs3738281<li>A->P at 155: in dbSNP:rs1128316<li>L->P at 243: in dbSNP:rs12088790<li>P->Q at 279: in dbSNP:rs11805972<li>K->E at 323: in dbSNP:rs4128458<li>T->S at 503: in dbSNP:rs2275866</ul>									<li>rs2275866</li><li>rs1128316</li><li>rs12088790</li><li>rs4128458</li><li>rs11805972</li><li>rs3738281</li>	2
O00519	2166	<ul><li>P->T at 129: strongly associated with drug use; dbSNP:rs324420<li>A->D at 345: in a breast cancer sample; somatic mutation</ul>									rs324420	2
O00522	889	<ul><li>F->S at 97: in CCM1, MIM: 116860<li>K->E at 569: in CCM1, MIM: 116860</ul>							<li>Q6TNJ1</li><li>O00522</li><li>P93087</li><li>P02597</li>	Cerebral cavernous malformations type 1 (CCM1) [MIM:116860]		2
O00526	7379	<ul><li>A->S at 47: in dbSNP:rs3886020</ul>									rs3886020	2
O00533	10752	<ul><li>L->F at 17: in dbSNP:rs2272522<li>T->A at 287: in dbSNP:rs13060847<li>L->I at 411: in a colorectal cancer sample; somatic mutation<li>V->I at 1034: in dbSNP:rs6442827</ul>									<li>rs2272522</li><li>rs6442827</li><li>rs13060847</li>	2
O00534	4013	<ul><li>S->I at 499: in dbSNP:rs2276054<li>R->K at 506: in dbSNP:rs2276053<li>R->C at 757<li>H->R at 759</ul>									<li>rs2276054</li><li>rs2276053</li>	2
O00541	23481	<ul><li>T->S at 264: in dbSNP:rs42942<li>D->H at 370: in dbSNP:rs11541876<li>A->T at 411: in dbSNP:rs34123894</ul>									<li>rs42942</li><li>rs34123894</li><li>rs11541876</li>	2
O00548	28514	<ul><li>V->M at 444: in dbSNP:rs16901311</ul>									rs16901311	2
O00555	773	<ul><li>A->V at 21: in dbSNP:rs15999<li>R->Q at 192: in FHM, MIM: 141500<li>R->K at 195: in FHM, MIM: 141500<li>S->L at 218: in FHM, MIM: 141500<li>H->Y at 253: in EA2, MIM: 108500<li>C->R at 256: in EA2, MIM: 108500<li>C->Y at 287: in EA2, MIM: 108500<li>G->R at 293: in EA2 and SCA6, MIM: 183086<li>R->Q at 583: in FHM, MIM: 141500<li>T->M at 666: in FHM and EA2, MIM: 141500<li>V->A at 714: in FH…								<li>Spinocerebellar ataxia type 6 (SCA6) [MIM:183086]</li><li>Episodic ataxia type 2 (EA2) [MIM:108500]</li><li>Familial hemiplegic migraine (FHM) [MIM:141500]</li>	<li>rs16027</li><li>rs16056</li><li>rs16024</li><li>rs16022</li><li>rs16020</li><li>rs15999</li>	2
O00560	6386	<ul><li>P->T at 26: in dbSNP:rs11550282<li>N->S at 69: in dbSNP:rs1127509</ul>									<li>rs11550282</li><li>rs1127509</li>	2
O00566	10199	<ul><li>E->A at 69: in dbSNP:rs10199088<li>R->H at 115: in dbSNP:rs13010513<li>D->N at 140: in dbSNP:rs10175940<li>E->D at 229: in dbSNP:rs1813160<li>L->M at 425: in dbSNP:rs3732240<li>E->K at 634: in dbSNP:rs6574<li>A->T at 639: in dbSNP:rs4852764</ul>									<li>rs10199088</li><li>rs10175940</li><li>rs6574</li><li>rs4852764</li><li>rs1813160</li><li>rs3732240</li><li>rs13010513</li>	2
O00567	10528	<ul><li>I->V at 121: in dbSNP:rs2273137<li>M->T at 475: in dbSNP:rs6753<li>V->A at 576: in dbSNP:rs5856</ul>									<li>rs6753</li><li>rs2273137</li><li>rs5856</li>	2
O00571	1654	<ul><li>R->T at 294: in a breast cancer sample; somatic mutation</ul>										2
O00574	10663	<ul><li>E->K at 3: in dbSNP:rs2234355<li>D->A at 25: in STRL33.3</ul>							<li>Q9N0Z0</li><li>Q9TV16</li><li>O00574</li><li>Q9XT45</li><li>Q9BDS6</li>		rs2234355	2
O00584	8635	<ul><li>R->W at 236: in dbSNP:rs11159</ul>									rs11159	2
O00587	4242	<ul><li>R->C at 302: in dbSNP:rs8192548</ul>									rs8192548	2
O00590	1238	<ul><li>V->A at 41: in dbSNP:rs2228467<li>A->V at 248: in dbSNP:rs2228469<li>L->V at 311: in dbSNP:rs6779520<li>Y->S at 373: in dbSNP:rs2228468</ul>									<li>rs6779520</li><li>rs2228468</li><li>rs2228467</li><li>rs2228469</li>	2
O00591	2568	<ul><li>F->L at 391: in dbSNP:rs1063310<li>H->R at 416: in a breast cancer sample; somatic mutation</ul>									rs1063310	2
O00592		<ul><li>T->R at 60<li>G->S at 112: in dbSNP:rs3735035<li>S->L at 194: in dbSNP:rs12670788<li>V->I at 358: in dbSNP:rs3212298</ul>									<li>rs3212298</li><li>rs12670788</li><li>rs3735035</li>	2
O00602	2219	<ul><li>Y->H at 126: in dbSNP:rs17549179<li>Y->C at 175: in a colorectal cancer sample; somatic mutation</ul>									rs17549179	2
O00622	3491	<ul><li>R->W at 334: in dbSNP:rs9658587</ul>									rs9658587	2
O00623	5193	<ul><li>L->I at 245: in dbSNP:rs12941376<li>S->F at 320: in NALD; attenuates interaction with PEX10 and decreases peroxisomal protein import: in dbSNP rsrs28936697</ul>	protein import	GO:0017038					<li>O60683</li><li>Q9SYU4</li><li>Q8HXW8</li><li>Q92265</li><li>Q05568</li><li>Q00940</li>		<li>rs12941376</li><li>rs28936697</li>	2
O00625	8544	<ul><li>V->A at 228: in dbSNP:rs34104000</ul>									rs34104000	2
O00628	5191	<ul><li>T->P at 14: in RD, MIM: 266500<li>G->R at 217: in RCDP1; could be a polymorphism, MIM: 215100<li>A->V at 218: in RCDP1, MIM: 215100</ul>								<li>Refsum disease (RD) [MIM:266500]</li><li>Rhizomelic chondrodysplasia punctata type 1 (RCDP1) [MIM:215100]</li>		2
O00634	4917	<ul><li>P->S at 425: in dbSNP:rs34818219</ul>									rs34818219	2
O00635	10475	<ul><li>G->R at 421: in dbSNP:rs10317</ul>									rs10317	2
O00716	1871	<ul><li>G->R at 344: in dbSNP:rs4134973<li>D->N at 389: in dbSNP:rs4134982</ul>									<li>rs4134982</li><li>rs4134973</li>	2
O00748	8824	<ul><li>R->W at 34<li>R->H at 206</ul>										2
O00754	4125	<ul><li>H->L at 72: in AM; type II, MIM: 248500<li>H->L at 200: in AM; no residual enzyme activity, MIM: 248500<li>A->S at 250: in dbSNP:rs3745650, MIM: 248500<li>L->V at 278: in dbSNP:rs1054486, MIM: 248500<li>T->I at 312: in dbSNP:rs1054487, MIM: 248500<li>R->Q at 337: in dbSNP:rs1133330, MIM: 248500<li>T->P at 355: in AM, MIM: 248500<li>P->R at 356: in AM; type I, MIM: 248500<li>E->K at 402: i…								Lysosomal alpha-mannosidosis (AM) [MIM:248500]	<li>rs1054487</li><li>rs1054486</li><li>rs34544747</li><li>rs3745650</li><li>rs35836657</li><li>rs1133330</li>	2
O00755	7476	<ul><li>A->T at 109: in Fuhrmann syndrome; retains activity that is significant but not comparable to wild-type activity, MIM: 228930<li>R->C at 292: in LPHAS; results in a loss of function mutation with some residual activity, MIM: 276820</ul>								<li>Limb/pelvis-hypoplasia/aplasia syndrome (LPHAS) [MIM:276820]</li><li>Fuhrmann syndrome [MIM:228930]</li>		2
O00757	8789	<ul><li>V->L at 86: in dbSNP:rs573212</ul>									rs573212	2
O00762	11065	<ul><li>G->D at 25</ul>										2
O00763	32	<ul><li>I->V at 552: in dbSNP:rs16940029<li>A->T at 651: in dbSNP:rs2300455<li>I->V at 2141: in dbSNP:rs2075260</ul>									<li>rs2300455</li><li>rs16940029</li><li>rs2075260</li>	2
O00767	6319	<ul><li>M->L at 224: in dbSNP:rs2234970</ul>									rs2234970	2
O14490	9229	<ul><li>R->Q at 816: in dbSNP:rs35822832</ul>									rs35822832	2
O14498	3671	<ul><li>D->N at 183: in a colorectal cancer sample; somatic mutation</ul>										2
O14508	8835	<ul><li>S->N at 52: in dbSNP:rs3741676</ul>									rs3741676	2
O14513	344148	<ul><li>S->T at 600: in dbSNP:rs17325719<li>V->I at 937: in dbSNP:rs12611515<li>I->T at 977: in dbSNP:rs12691830<li>N->Y at 1093: in dbSNP:rs16841277<li>P->Q at 1260: in dbSNP:rs13016342<li>V->A at 1403: in dbSNP:rs2278752</ul>									<li>rs2278752</li><li>rs17325719</li><li>rs13016342</li><li>rs12691830</li><li>rs12611515</li><li>rs16841277</li>	2
O14521	6392	<ul><li>G->S at 12: polymorphism that may increase susceptibility for developing pheochromocytoma, paraganglioma, intestinal carcinoid tumor and breast, renal and uterus carcinoma; associated with features of Cowden-like syndrome; associated with increased manganese superoxide dismutase expression; associated with increased reactive oxygen species; associated with 1.9-fold increase in both AKT an…							<li>P47180</li><li>O42781</li><li>Q00859</li><li>O50258</li><li>P27638</li>	<li>Hereditary paraganglioma type 1 (PGL1) [MIM:168000]</li><li>Pheochromocytoma [MIM:171300]</li>	<li>rs11214077</li><li>rs34677591</li>	2
O14522	11122	<ul><li>A->P at 29: in dbSNP:rs2867655<li>F->S at 74: in a colorectal cancer<li>M->V at 76: in dbSNP:rs17811401<li>A->T at 209: in some colorectal cancers<li>K->T at 218: in a gastric cancer<li>F->S at 248: in a colorectal cancer<li>Y->H at 280: in a colorectal cancer<li>I->V at 395: in a colorectal cancer: in dbSNP rsrs41279256<li>Y->F at 412: in a colorectal cancer<li>R->C at 453: in a gastric …							<li>Q5X1E5</li><li>Q7M7K5</li><li>Q7MAZ9</li><li>Q8XBL4</li><li>Q88A53</li><li>Q5P3T0</li><li>Q7MBF4</li><li>Q8Z3M9</li><li>Q5PC82</li><li>Q5ZRX9</li><li>Q821A6</li><li>Q87SK9</li><li>Q9JZ88</li><li>Q9CP21</li><li>Q82U82</li><li>Q9I5V3</li><li>Q5F8K9</li><li>Q63YC3</li><li>Q8Y395</li><li>Q6LV05</li><li>Q8ZLY4</li><li>Q6FA38</li><li>Q9PDL7</li><li>Q62EU1</li><li>Q9JUB2</li><li>Q5WT58</li><li>Q665U…		<li>rs17811401</li><li>rs41279256</li><li>rs2867655</li>	2
O14523	9854	<ul><li>R->W at 413: in dbSNP:rs2239896</ul>									rs2239896	2
O14525	460	<ul><li>G->R at 1270: in dbSNP:rs12118933</ul>									rs12118933	2
O14543	9021	<ul><li>H->Y at 125: in dbSNP:rs1061489</ul>									rs1061489	2
O14556	26330	<ul><li>D->N at 110: in dbSNP:rs2285514</ul>									rs2285514	2
O14576	1780	<ul><li>N->T at 582: in dbSNP:rs35077523</ul>									rs35077523	2
O14578	11113	<ul><li>G->E at 7: in dbSNP rsrs36054900<li>R->Q at 9: in dbSNP rsrs56193743<li>L->F at 183</ul>									<li>rs56193743</li><li>rs36054900</li>	2
O14579	11316	<ul><li>S->C at 13: in dbSNP:rs2231987<li>T->I at 117: in dbSNP:rs10330</ul>									<li>rs2231987</li><li>rs10330</li>	2
O14581	26333	<ul><li>V->A at 37: in dbSNP:rs10405148<li>I->T at 46: in dbSNP:rs10405129<li>A->S at 69: in dbSNP:rs10404119<li>A->T at 237: in dbSNP:rs13345394</ul>									<li>rs10405148</li><li>rs10404119</li><li>rs10405129</li><li>rs13345394</li>	2
O14582	6399	<ul><li>D->Y at 47: in SEDT, MIM: 313400<li>S->L at 73: in SEDT, MIM: 313400<li>F->S at 83: in SEDT; mild form, MIM: 313400<li>V->D at 130: in SEDT, MIM: 313400</ul>								Spondyloepiphyseal dysplasia tarda (SEDT) [MIM:313400]		2
O14593	8625	<ul><li>E->D at 48: in dbSNP:rs34282046<li>L->P at 195: in BLS2, MIM: 209920<li>Q->E at 251: in dbSNP:rs1802498, MIM: 209920</ul>								Bare lymphocyte syndrome type 2 (BLS2) [MIM:209920]	<li>rs34282046</li><li>rs1802498</li>	2
O14594	1463	<ul><li>A->T at 70: in dbSNP:rs2228601<li>P->S at 92: in dbSNP:rs2228603<li>A->V at 1254: in dbSNP:rs1064389</ul>									<li>rs1064389</li><li>rs2228601</li><li>rs2228603</li>	2
O14610	2793	<ul><li>L->F at 11: in dbSNP:rs9895097</ul>									rs9895097	2
O14613	10435	<ul><li>N->S at 176: in dbSNP:rs4149839<li>I->F at 191: in dbSNP:rs7120634</ul>									<li>rs7120634</li><li>rs4149839</li>	2
O14617	8943	<ul><li>G->R at 541: in dbSNP:rs34569645<li>I->V at 1072: in dbSNP:rs25673</ul>									<li>rs34569645</li><li>rs25673</li>	2
O14625	6373	<ul><li>N->S at 55: in dbSNP:rs4859596</ul>									rs4859596	2
O14626	29909	<ul><li>I->V at 283: in dbSNP:rs3732756</ul>									rs3732756	2
O14633	26239	<ul><li>I->S at 51: in dbSNP:rs3737859</ul>									rs3737859	2
O14638	5169	<ul><li>V->M at 620: in dbSNP:rs9321309<li>N->H at 744: in dbSNP:rs36094194<li>S->N at 786: in dbSNP:rs17601580</ul>									<li>rs17601580</li><li>rs9321309</li><li>rs36094194</li>	2
O14639	3983	<ul><li>P->T at 434: in dbSNP:rs11593544<li>R->G at 637: in dbSNP:rs7091419</ul>									<li>rs11593544</li><li>rs7091419</li>	2
O14645		<ul><li>A->V at 65: in dbSNP:rs11749<li>I->M at 120: in a colorectal cancer sample; somatic mutation</ul>									rs11749	2
O14653	9570	<ul><li>R->K at 67: in dbSNP:rs197922</ul>									rs197922	2
O14654	8471	<ul><li>A->V at 20: in a colorectal cancer sample; somatic mutation<li>L->F at 34: in dbSNP:rs1801162<li>G->E at 215: in a colorectal cancer sample; somatic mutation<li>N->K at 508: in dbSNP:rs34287560<li>G->R at 557: in a colorectal cancer sample; somatic mutation<li>H->D at 879: in dbSNP:rs1801164</ul>									<li>rs1801164</li><li>rs34287560</li><li>rs1801162</li>	2
O14656	1861	<ul><li>D->H at 216: in dbSNP:rs1801968<li>D->H at 264<li>Missing at 303: in DYT1</ul>							<li>Q60HG2</li><li>Q9ERA9</li><li>O14656</li>		rs1801968	2
O14668	5638	<ul><li>F->I at 60: in a breast cancer sample; somatic mutation</ul>										2
O14669	5639	<ul><li>P->S at 22: in dbSNP:rs35016366<li>G->C at 116: in dbSNP:rs2288920</ul>									<li>rs2288920</li><li>rs35016366</li>	2
O14678	5826	<ul><li>V->I at 172: in dbSNP:rs34992370<li>A->T at 304: in dbSNP:rs4148077<li>T->R at 350: in dbSNP:rs35073715<li>E->K at 368: in dbSNP:rs3742801</ul>									<li>rs35073715</li><li>rs4148077</li><li>rs34992370</li><li>rs3742801</li>	2
O14682	8507	<ul><li>I->S at 256: in dbSNP:rs16872126</ul>									rs16872126	2
O14686	8085	<ul><li>R->H at 4949: in dbSNP:rs3782356</ul>									rs3782356	2
O14717	1787	<ul><li>H->Y at 101: in dbSNP:rs11254413</ul>									rs11254413	2
O14730	8780	<ul><li>L->V at 336: in dbSNP:rs35401850<li>R->Q at 441: in dbSNP:rs33969048<li>S->L at 447: in dbSNP rsrs56282762</ul>									<li>rs56282762</li><li>rs35401850</li><li>rs33969048</li>	2
O14732	3613	<ul><li>A->T at 88: in dbSNP:rs16976948</ul>									rs16976948	2
O14733	5609	<ul><li>N->S at 118: in dbSNP rsrs56316660<li>R->C at 138: in dbSNP rsrs56106612<li>R->C at 162: in a colorectal adenocarcinoma sample; somatic mutation<li>R->H at 162: in a colorectal adenocarcinoma sample; somatic mutation<li>A->T at 195: in dbSNP rsrs55800262<li>L->F at 259: in dbSNP:rs1053566</ul>									<li>rs56316660</li><li>rs1053566</li><li>rs56106612</li><li>rs55800262</li>	2
O14735	10423	<ul><li>R->C at 199: in dbSNP:rs1802002</ul>									rs1802002	2
O14745	9368	<ul><li>L->V at 110: in NPHLOP2; the mutant expressed in cultured renal cells increases the generation of cyclic AMP : in dbSNP rsrs35910969, MIM: 612287<li>R->Q at 153: in NPHLOP2; the mutant expressed in cultured renal cells increases the generation of cAMP by PTH and inhibits phosphate transport; dbSNP:rs41282065, MIM: 612287<li>E->K at 225: in NPHLOP2; the mutant expressed in cultured renal c…	phosphate transport	GO:0006817					<li>P47329</li><li>Q9KGJ3</li><li>Q87A24</li><li>Q92N67</li><li>Q724K0</li><li>Q6GBY6</li><li>Q72IA8</li><li>P56077</li><li>Q5F9L4</li><li>Q63HI2</li><li>Q8E2I1</li><li>Q5FFA3</li><li>Q9KQ21</li><li>Q5ZS66</li><li>Q66AY1</li><li>P59490</li><li>Q89YZ2</li><li>Q6YP15</li><li>Q5WAD6</li><li>Q82HE5</li><li>Q6ADQ8</li><li>Q6AAC7</li><li>Q980V1</li><li>P65867</li><li>P65868</li><li>Q9GL67</li><li>P6586…	Hypophosphatemic nephrolithiasis/osteoporosis type 2 (NPHLOP2) [MIM:612287]	<li>rs35910969</li><li>rs41282065</li>	2
O14746	7015	<ul><li>A->T at 202: in AA susceptibility; severe and moderate<li>A->T at 279<li>H->Y at 412: in AA susceptibility; severe and moderate; dbSNP:rs34094720<li>Missing at 441<li>V->M at 694: in AA susceptibility; moderate<li>Y->C at 772: in AA susceptibility; moderate<li>R->H at 865: in idiopathic pulmonary fibrosis susceptibility<li>K->N at 902: in ADDKC, MIM: 127550<li>S->R at 948: in dbSNP:rs3406…								Dyskeratosis congenita autosomal dominant (ADDKC) [MIM:127550]	<li>rs34062885</li><li>rs35719940</li><li>rs34094720</li>	2
O14757	1111	<ul><li>R->Q at 156: in dbSNP:rs3731410<li>E->V at 223: in dbSNP rsrs35817404<li>V->M at 312: in dbSNP rsrs34097480<li>V->I at 471: in dbSNP:rs506504</ul>									<li>rs34097480</li><li>rs35817404</li><li>rs3731410</li><li>rs506504</li>	2
O14763	8795	<ul><li>P->L at 32: in dbSNP:rs1129424<li>A->V at 67: in dbSNP:rs1047266</ul>									<li>rs1047266</li><li>rs1129424</li>	2
O14764	2563	<ul><li>E->A at 177: in GEFS+5; reduced receptor current amplitudes, MIM: 604233<li>R->C at 220: in a GEFS+ family; does not affect receptor current amplitudes; could be a rare polymorphism, MIM: 604233<li>R->H at 220: may contribute to epilepsy; reduced receptor current amplitudes; dbSNP:rs41307846, MIM: 604233</ul>								Generalized epilepsy with febrile seizures plus type 5 (GEFS+5) [MIM:604233]	rs41307846	2
O14773	1200	<ul><li>S->L at 62: in dbSNP:rs2734715<li>G->R at 77: in LINCL, MIM: 204500<li>Q->R at 100: in dbSNP:rs1800746, MIM: 204500<li>R->Q at 127: in LINCL, MIM: 204500<li>S->P at 153: in LINCL, MIM: 204500<li>R->H at 175, MIM: 204500<li>R->C at 185: in dbSNP:rs34758634, MIM: 204500<li>R->C at 206: in LINCL; dbSNP:rs28940573, MIM: 204500<li>R->H at 206: in LINCL, MIM: 204500<li>V->M at 277: in LINCL, MI…								Classical late-infantile neuronal ceroid lipofuscinosis (LINCL) [MIM:204500]	<li>rs2734715</li><li>rs34758634</li><li>rs1800746</li><li>rs28940573</li>	2
O14775	10681	<ul><li>A->V at 213: in dbSNP:rs34637551</ul>									rs34637551	2
O14777	10403	<ul><li>S->A at 66: in dbSNP:rs16943490<li>E->D at 348: in dbSNP:rs12456560<li>A->P at 605: in dbSNP:rs1983346</ul>									<li>rs16943490</li><li>rs12456560</li><li>rs1983346</li>	2
O14786		<ul><li>V->A at 179: in dbSNP:rs7079053<li>F->L at 561: in dbSNP:rs2228637</ul>									<li>rs7079053</li><li>rs2228637</li>	2
O14788	8600	<ul><li>M->K at 199: in OPTB2, MIM: 259710</ul>								Osteopetrosis autosomal recessive type 2 (OPTB2) [MIM:259710]		2
O14791	8542	<ul><li>E->K at 150: in dbSNP:rs2239785<li>I->T at 188: in a breast cancer sample; somatic mutation<li>M->I at 228: in dbSNP:rs136175<li>R->K at 255: in dbSNP:rs136176<li>D->N at 337: in dbSNP:rs16996616</ul>									<li>rs2239785</li><li>rs136175</li><li>rs16996616</li><li>rs136176</li>	2
O14792	9957	<ul><li>P->T at 22: in dbSNP:rs11559238<li>K->R at 295: in dbSNP:rs34719057</ul>									<li>rs11559238</li><li>rs34719057</li>	2
O14793	2660	<ul><li>A->T at 55: in dbSNP:rs1805085<li>K->R at 153: in dbSNP:rs1805086<li>I->T at 348: in dbSNP:rs34780010<li>R->G at 371: in dbSNP:rs16823988</ul>									<li>rs34780010</li><li>rs1805086</li><li>rs1805085</li><li>rs16823988</li>	2
O14795	10497	<ul><li>P->S at 209: in a colorectal cancer sample; somatic mutation<li>D->E at 238: in dbSNP:rs35199210<li>E->D at 1232: in dbSNP:rs12339582</ul>									<li>rs35199210</li><li>rs12339582</li>	2
O14796	117157	<ul><li>I->T at 36: in dbSNP:rs35688243<li>N->K at 122: in dbSNP:rs34001279</ul>									<li>rs34001279</li><li>rs35688243</li>	2
O14798	8794	<ul><li>T->N at 199: in dbSNP:rs12550828<li>T->I at 229: in dbSNP:rs9644063</ul>									<li>rs12550828</li><li>rs9644063</li>	2
O14802	11128	<ul><li>R->L at 582: in dbSNP:rs34588967<li>K->N at 713: in dbSNP:rs35354908</ul>									<li>rs35354908</li><li>rs34588967</li>	2
O14813	401	<ul><li>A->V at 72: in CFEOM2, MIM: 602078<li>P->Q at 256: may be involved in congenital central hypoventilation syndrome, MIM: 602078</ul>								Congenital fibrosis of extraocular muscles type 2 (CFEOM2) [MIM:602078]		2
O14815	10753	<ul><li>A->V at 102: in dbSNP:rs12562749<li>S->R at 122: in dbSNP:rs28359608<li>D->N at 164: in dbSNP:rs28359632<li>I->T at 234: in dbSNP:rs28359644<li>A->T at 239: in dbSNP:rs28359647<li>R->W at 277: in dbSNP:rs28359655<li>K->Q at 322: in dbSNP:rs1933631<li>H->Q at 327: in dbSNP:rs28359684<li>E->K at 342: in dbSNP:rs16852652<li>R->W at 458: in dbSNP:rs28359688<li>R->W at 522: in dbSNP:rs12731961…									<li>rs28359632</li><li>rs12731961</li><li>rs28359655</li><li>rs28359608</li><li>rs28359644</li><li>rs28359684</li><li>rs28359647</li><li>rs28359688</li><li>rs1933631</li><li>rs16852683</li><li>rs16852652</li><li>rs12562749</li>	2
O14817	7106	<ul><li>I->M at 67: in a breast cancer sample; somatic mutation</ul>										2
O14827	5924	<ul><li>R->H at 114: in a colorectal cancer sample; somatic mutation<li>D->N at 538: in a breast cancer sample; somatic mutation<li>L->W at 713: in dbSNP:rs16878472<li>D->E at 1216: in a breast cancer sample; somatic mutation</ul>									rs16878472	2
O14828	10067	<ul><li>L->R at 38: in dbSNP:rs760073<li>V->A at 235: in dbSNP:rs1318328<li>I->N at 239: in dbSNP:rs909106<li>V->D at 242: in dbSNP:rs909107</ul>									<li>rs1318328</li><li>rs760073</li><li>rs909107</li><li>rs909106</li>	2
O14829	5475	<ul><li>K->T at 367: in dbSNP:rs1065074<li>G->S at 443: in dbSNP:rs11796620</ul>									<li>rs1065074</li><li>rs11796620</li>	2
O14830	5470	<ul><li>S->R at 120<li>V->L at 394: in dbSNP:rs34097437<li>E->K at 412: in dbSNP:rs35599561<li>R->K at 553: in dbSNP:rs34155925<li>S->C at 575: in dbSNP:rs17000961</ul>									<li>rs34155925</li><li>rs35599561</li><li>rs34097437</li><li>rs17000961</li>	2
O14832	5264	<ul><li>P->S at 29: in RD; could be a rare polymorphism: in dbSNP rsrs28938169, MIM: 266500<li>N->Y at 83: in RD, MIM: 266500<li>P->S at 173: in RD, MIM: 266500<li>H->R at 175: in RD, MIM: 266500<li>Q->K at 176: in RD: in dbSNP rsrs28939672, MIM: 266500<li>D->G at 177: in RD; total loss of activity, MIM: 266500<li>A->AA at 192: in RD, MIM: 266500<li>W->R at 193: in RD, MIM: 266500<li>E->Q at 197:…								Refsum disease (RD) [MIM:266500]	<li>rs7901902</li><li>rs28939673</li><li>rs28939674</li><li>rs28939671</li><li>rs28939672</li><li>rs28938169</li>	2
O14836	23495	<ul><li>C->R at 104: in CVID and IGAD2: in dbSNP rsrs34557412, MIM: 609529<li>A->G at 181: in CVID, MIM: 240500<li>R->H at 202: in CVID, MIM: 240500<li>P->L at 251: in dbSNP:rs34562254, MIM: 240500</ul>								<li>Common variable immunodeficiency (CVID) [MIM:240500]</li><li>Immunoglobulin A deficiency 2 (IGAD2) [MIM:609529]</li>	<li>rs34562254</li><li>rs34557412</li>	2
O14841	26873	<ul><li>S->R at 284: in dbSNP:rs3935209</ul>									rs3935209	2
O14842	2864	<ul><li>R->H at 211: in dbSNP:rs2301151</ul>									rs2301151	2
O14862	9447	<ul><li>E->K at 32: in dbSNP:rs2276405<li>C->Y at 304</ul>									rs2276405	2
O14867	571	<ul><li>S->P at 314: in dbSNP:rs35474725</ul>									rs35474725	2
O14880	4259	<ul><li>G->C at 15: in dbSNP:rs1802087<li>P->S at 48: in dbSNP:rs1802088</ul>									<li>rs1802088</li><li>rs1802087</li>	2
O14896	3664	<ul><li>A->V at 2: in VWS: in dbSNP rsrs28942093, MIM: 119300<li>R->C at 6: in VWS: in dbSNP rsrs28942094, MIM: 119300<li>A->V at 16: in VWS, MIM: 119300<li>V->A at 18: in VWS, MIM: 119300<li>V->M at 18: in VWS, MIM: 119300<li>L->P at 22: in VWS and PPS, MIM: 119300<li>P->A at 39: in VWS, MIM: 119300<li>R->Q at 45: in VWS, MIM: 119300<li>W->G at 60: in PPS, MIM: 119500<li>A->G at 61: in VWS, MIM:…							Q9BT40	<li>Popliteal pterygium syndrome (PPS) [MIM:119500]</li><li>Van der Woude syndrome (VWS) [MIM:119300]</li>	<li>rs28942095</li><li>rs2235371</li><li>rs28942094</li><li>rs28942093</li>	2
O14901	8462	<ul><li>Q->R at 62: high frequency in individuals with diabetes mellitus type 2; increased repression activity; increased binding to mSin3A; impairs activation of insulin promoter; dbSNP:rs35927125<li>T->M at 220: in MODY7; absent in one family member with diabetes; increased repression activity; no alteration in binding affinity to mSin3A; dbSNP:rs34336420, MIM: 610508<li>A->S at 347: in MODY7; …			binding	GO:0005488			<li>P67974</li><li>P67973</li><li>P67971</li><li>P69048</li><li>P01330</li><li>P0C236</li><li>P69047</li><li>P07453</li><li>P42633</li><li>P01324</li><li>P68243</li><li>P01320</li><li>P68992</li><li>P81423</li><li>P01328</li><li>Q9TQY7</li><li>P01340</li><li>P68990</li><li>P67969</li><li>P68991</li><li>P67968</li><li>P68245</li><li>P81881</li><li>P69046</li><li>P01336</li><li>P68988</li><li>P6898…	Maturity-onset diabetes of the young type 7 (MODY7) [MIM:610508]	<li>rs35476458</li><li>rs34336420</li><li>rs35927125</li>	2
O14904	7483	<ul><li>A->T at 260: in dbSNP:rs8192633</ul>									rs8192633	2
O14905	7484	<ul><li>T->M at 106: in dbSNP:rs4968281</ul>									rs4968281	2
O14920	3551	<ul><li>A->S at 360: in breast cancer samples; infiltrating ductal carcinoma; somatic mutation<li>Q->R at 369: in dbSNP rsrs56411242<li>R->Q at 526: in dbSNP:rs2272736<li>R->W at 554: in dbSNP:rs17875749<li>A->T at 710: in dbSNP rsrs34309584<li>F->L at 734: in dbSNP rsrs56301637<li>A->T at 736: in dbSNP:rs17611716</ul>									<li>rs34309584</li><li>rs56301637</li><li>rs17611716</li><li>rs56411242</li><li>rs17875749</li><li>rs2272736</li>	2
O14921	6003	<ul><li>L->F at 150: in dbSNP:rs16834603</ul>									rs16834603	2
O14924	6002	<ul><li>I->V at 225: in dbSNP:rs7679941<li>M->L at 277: in dbSNP:rs16844152<li>N->S at 1124: in dbSNP:rs2269497</ul>									<li>rs7679941</li><li>rs2269497</li><li>rs16844152</li>	2
O14929	8520	<ul><li>A->P at 317: in a colorectal cancer sample; somatic mutation</ul>										2
O14931	259197	<ul><li>A->T at 103: in dbSNP:rs11575840<li>R->S at 174: in dbSNP:rs3179003</ul>									<li>rs11575840</li><li>rs3179003</li>	2
O14936	8573	<ul><li>G->V at 96: in a lung large cell carcinoma sample; somatic mutation</ul>										2
O14939	5338	<ul><li>R->C at 172: in dbSNP:rs2286672<li>T->I at 577: in dbSNP:rs1052748<li>A->T at 804: in dbSNP:rs11545163<li>Q->E at 807: in a breast cancer sample; somatic mutation<li>G->R at 821: in dbSNP:rs3764897</ul>									<li>rs3764897</li><li>rs1052748</li><li>rs2286672</li><li>rs11545163</li>	2
O14940	4337											2
O14944	2069	<ul><li>G->A at 42: in a breast cancer sample; somatic mutation<li>R->Q at 147: in dbSNP:rs35275884</ul>									rs35275884	2
O14948	22797	<ul><li>Q->H at 6: in dbSNP:rs35695387<li>G->S at 100: in dbSNP:rs35170691<li>L->V at 146: in a colorectal cancer sample; somatic mutation</ul>									<li>rs35695387</li><li>rs35170691</li>	2
O14949	27089	<ul><li>S->F at 45: in CIII deficiency: in dbSNP rsrs11544803, MIM: 124000</ul>							<li>P14110</li><li>P18681</li><li>P03044</li><li>P01083</li>	Mitochondrial complex III deficiency (CIII deficiency) [MIM:124000]	rs11544803	2
O14950	103910	<ul><li>E->G at 141: in dbSNP:rs14720</ul>									rs14720	2
O14958	845	<ul><li>R->Q at 33: in CPVT2; reduces calcium-dependent dimerization<li>T->A at 66: in dbSNP:rs4074536<li>V->M at 76: in dbSNP:rs10801999<li>L->H at 167: in CPVT2; alters protein folding, reduces calcium-binding and calcium-dependent oligomerization, decreases sarcoplasmic reticulum Ca, MIM: 611938<li>D->H at 307: in CPVT2; reduces calcium-binding and causes 50% decrease in calcium-dependent bind…	protein folding	GO:0006457	binding	GO:0005488	sarcoplasmic reticulum	GO:0016529	<li>P82179</li><li>Q28820</li><li>Q13061</li>	Catecholaminergic polymorphic ventricular tachycardia type 2 (CPVT2) [MIM:611938]	<li>rs4074536</li><li>rs10801999</li>	2
O14960	3950	<ul><li>V->I at 58: in dbSNP:rs31517</ul>									rs31517	2
O14964	9146	<ul><li>T->S at 7<li>E->D at 400: in dbSNP:rs34868130</ul>									rs34868130	2
O14965	6790	<ul><li>G->R at 11: in dbSNP:rs6069717<li>F->I at 31: in dbSNP:rs2273535<li>P->L at 50: in dbSNP rsrs34572020<li>V->I at 57: in dbSNP:rs1047972<li>S->R at 155: in a colorectal adenocarcinoma sample; somatic mutation<li>V->M at 174: in a metastatic melanoma sample; somatic mutation<li>M->V at 373: in dbSNP rsrs33923703</ul>									<li>rs33923703</li><li>rs1047972</li><li>rs6069717</li><li>rs2273535</li><li>rs34572020</li>	2
O14967	1047	<ul><li>A->S at 160: in dbSNP:rs2567241<li>V->I at 290: in dbSNP:rs2175563<li>R->W at 352: in dbSNP:rs12513290</ul>									<li>rs2567241</li><li>rs12513290</li><li>rs2175563</li>	2
O14974	4659	<ul><li>C->W at 116: in dbSNP:rs12582646<li>T->P at 305: in dbSNP:rs2596781<li>K->N at 734: in dbSNP:rs12820960</ul>									<li>rs12582646</li><li>rs2596781</li><li>rs12820960</li>	2
O14975	11001	<ul><li>Q->K at 48: in dbSNP:rs1648348</ul>									rs1648348	2
O14976	2580	<ul><li>S->L at 144<li>V->M at 580: in dbSNP rsrs34255232<li>D->Y at 787: in dbSNP rsrs34585705<li>Q->R at 877<li>G->D at 962: in a lung neuroendocrine carcinoma sample; somatic mutation<li>T->M at 1051: in dbSNP rsrs35227944<li>Q->H at 1120: in dbSNP rsrs55801437<li>P->L at 1137: in dbSNP rsrs56169884<li>S->N at 1168: in dbSNP rsrs56326341<li>K->R at 1265: in dbSNP:rs2306242<li>D->N at 1297: in …									<li>rs1134921</li><li>rs55801437</li><li>rs34255232</li><li>rs35227944</li><li>rs2306242</li><li>rs34585705</li><li>rs56326341</li><li>rs56169884</li>	2
O14978	10127	<ul><li>C->S at 310: in dbSNP:rs220379<li>V->I at 534: in dbSNP:rs34236132</ul>									<li>rs34236132</li><li>rs220379</li>	2
O14983	487	<ul><li>P->L at 789: in BD; almost complete loss of Ca, MIM: 601003</ul>								Brody disease (BD) [MIM:601003]		2
O14986	8395	<ul><li>A->T at 415: in dbSNP rsrs55897616</ul>									rs55897616	2
O15013	9639	<ul><li>T->I at 357: in SNCV, MIM: 608236<li>V->I at 700: in dbSNP:rs2294039, MIM: 608236</ul>								Slowed nerve conduction velocity (SNCV) [MIM:608236]	rs2294039	2
O15015		<ul><li>N->I at 1337: in a breast cancer sample; somatic mutation</ul>										2
O15018	23037	<ul><li>Q->K at 1258: in dbSNP:rs3101878<li>T->A at 1274: in dbSNP:rs157496<li>D->E at 1343: in dbSNP:rs12520467<li>T->M at 1425: in dbSNP:rs36097367<li>A->V at 1649: in dbSNP:rs3101873<li>R->Q at 2247: in dbSNP:rs10066063</ul>									<li>rs3101873</li><li>rs36097367</li><li>rs12520467</li><li>rs10066063</li><li>rs157496</li><li>rs3101878</li>	2
O15020	6712	<ul><li>L->P at 253: in SCA5, MIM: 600224<li>Missing at 532-544: in SCA5, MIM: 600224<li>LAAARR->W at 629-634: in SCA5, MIM: 600224<li>E->K at 774: in a colorectal cancer sample; somatic mutation, MIM: 600224<li>G->S at 825: in dbSNP:rs4930388, MIM: 600224<li>E->K at 835: in dbSNP:rs36054877, MIM: 600224<li>V->A at 1034: in dbSNP:rs506028, MIM: 600224</ul>								Spinocerebellar ataxia type 5 (SCA5) [MIM:600224]	<li>rs506028</li><li>rs36054877</li><li>rs4930388</li>	2
O15021	375449	<ul><li>Q->R at 923<li>R->W at 1957<li>P->L at 2201<li>S->C at 2293<li>E->D at 2470: in a lung squamous cell carcinoma sample; somatic mutation</ul>										2
O15027	9919	<ul><li>R->C at 861: in dbSNP:rs3812594</ul>									rs3812594	2
O15031	23654	<ul><li>K->E at 318: in dbSNP:rs28379706</ul>									rs28379706	2
O15037	23351	<ul><li>K->T at 261: in dbSNP:rs3742520<li>L->W at 270: in dbSNP:rs7151995</ul>									<li>rs3742520</li><li>rs7151995</li>	2
O15040		<ul><li>V->I at 320: in dbSNP:rs1309353<li>A->T at 386: in dbSNP:rs11845676<li>P->S at 439: in dbSNP:rs2273906<li>I->V at 683: in dbSNP:rs10149146</ul>									<li>rs1309353</li><li>rs2273906</li><li>rs11845676</li><li>rs10149146</li>	2
O15050	9881	<ul><li>P->L at 703: in dbSNP:rs17201603<li>E->G at 1090: in dbSNP:rs11712950</ul>									<li>rs17201603</li><li>rs11712950</li>	2
O15054		<ul><li>S->L at 305: in dbSNP:rs2270516</ul>									rs2270516	2
O15055	8864	<ul><li>A->S at 5: in dbSNP:rs35572922<li>S->G at 662: in FASPS; reduced in vitro phosphorylation by CSNK1E, MIM: 604348<li>V->I at 729: in dbSNP:rs4429421, MIM: 604348<li>L->V at 823: in a breast cancer sample; somatic mutation, MIM: 604348<li>V->I at 903: in dbSNP:rs35333999, MIM: 604348<li>F->Y at 949: in dbSNP:rs35998480, MIM: 604348<li>G->E at 1244: in dbSNP:rs934945, MIM: 604348</ul>	phosphorylation	GO:0016310					P49674	Familial advanced sleep-phase syndrome (FASPS) [MIM:604348]	<li>rs4429421</li><li>rs35572922</li><li>rs35998480</li><li>rs35333999</li><li>rs934945</li>	2
O15056	8871	<ul><li>E->G at 1468: in dbSNP:rs2502601</ul>									rs2502601	2
O15060	9880	<ul><li>P->A at 689: in dbSNP:rs3741576</ul>									rs3741576	2
O15061	23336	<ul><li>A->V at 272<li>V->I at 330<li>R->W at 338<li>P->L at 567<li>E->A at 612<li>P->L at 761<li>R->W at 946<li>Q->R at 976<li>P->L at 1059<li>R->P at 1067<li>S->L at 1077<li>G->E at 1386: in dbSNP:rs2292288<li>F->C at 1462: in dbSNP:rs2292287</ul>									<li>rs2292287</li><li>rs2292288</li>	2
O15062	9925	<ul><li>D->G at 300: in dbSNP:rs17502738</ul>									rs17502738	2
O15069		<ul><li>D->E at 438: in dbSNP:rs3735495<li>V->A at 498: in dbSNP:rs3735494<li>K->E at 591: in dbSNP:rs7777835<li>D->E at 1105: in dbSNP:rs10243185<li>C->F at 1152: in dbSNP:rs3735493</ul>									<li>rs3735495</li><li>rs10243185</li><li>rs7777835</li><li>rs3735494</li><li>rs3735493</li>	2
O15075	9201	<ul><li>G->C at 29: in a gastric adenocarcinoma sample; somatic mutation<li>T->M at 46: in a gastric adenocarcinoma sample; somatic mutation<li>R->Q at 93: in a gastric adenocarcinoma sample; somatic mutation<li>S->F at 291: in a gastric adenocarcinoma sample; somatic mutation<li>R->H at 292: in dbSNP:rs56185003</ul>									rs56185003	2
O15078	80184	<ul><li>W->C at 7: in JBTS5, MIM: 610188<li>K->E at 838: in dbSNP:rs11104738, MIM: 610188<li>L->W at 906: in dbSNP:rs7970228, MIM: 610188<li>R->H at 1237: in dbSNP:rs7307793, MIM: 610188<li>I->V at 1836: in dbSNP:rs11104729, MIM: 610188</ul>								Joubert syndrome type 5 (JBTS5) [MIM:610188]	<li>rs11104729</li><li>rs11104738</li><li>rs7970228</li><li>rs7307793</li>	2
O15083	26059	<ul><li>N->S at 542: in dbSNP:rs12488237</ul>									rs12488237	2
O15085	9826	<ul><li>H->R at 1427: in dbSNP:rs945508</ul>									rs945508	2
O15091	9692	<ul><li>N->S at 437: in dbSNP:rs11156878</ul>									rs11156878	2
O15111	1147	<ul><li>S->C at 126: in dbSNP rsrs34427437<li>V->A at 155: in dbSNP rsrs2230803<li>I->V at 268: in dbSNP:rs2230804</ul>									<li>rs34427437</li><li>rs2230804</li><li>rs2230803</li>	2
O15118	4864	<ul><li>C->R at 63: in NPC1, MIM: 257220<li>C->Y at 74: in NPC1, MIM: 257220<li>Q->R at 92: in NPC1, MIM: 257220<li>C->R at 113: in NPC1; partially mislocalized from late endocytic organelles diffusely to the cell periphery; localizes to the endoplasmic reticulum Rab7-negative endosomes and the cell surface; does not clears the lysosomal cholesterol accumulation in NPC1-deficient cells, MIM: 2572…					<li>late endosomes</li><li>endoplasmic reticulum</li><li>cell surface</li><li>endosomes</li>	<li>GO:0005770</li><li>GO:0005783</li><li>GO:0009928,GO:0009986</li><li>GO:0005768</li>	<li>P51150</li><li>P36411</li><li>O15118</li><li>P09527</li><li>P56941</li>	<li>Niemann-Pick disease type C1 (NPC1) [MIM:257220]</li><li>Niemann-Pick disease type D (NPD) [MIM:257220]</li>	<li>rs28942104</li><li>rs28942106</li><li>rs28942105</li><li>rs1805081</li><li>rs1805082</li><li>rs1805084</li><li>rs17855819</li><li>rs28942108</li><li>rs28942107</li><li>rs1788799</li><li>rs55680026</li><li>rs28940897</li><li>rs34302553</li><li>rs13381670</li><li>rs34084984</li>	2
O15119	6926	<ul><li>L->P at 143: in UMS, MIM: 181450<li>Y->S at 149: in UMS, MIM: 181450</ul>								Ulnar-mammary syndrome (UMS) [MIM:181450]		2
O15120	10555	<ul><li>G->R at 136: in CGL1, MIM: 608594<li>Missing at 140: in CGL1, MIM: 608594<li>L->P at 228: in CGL1, MIM: 608594<li>A->V at 239: in CGL1, MIM: 608594</ul>							P10144	Congenital generalized lipodystrophy type 1 (CGL1) [MIM:608594]		2
O15123	285	<ul><li>V->I at 333: in dbSNP:rs7813215</ul>									rs7813215	2
O15130	8620	<ul><li>W->R at 88: in dbSNP:rs35822762</ul>									rs35822762	2
O15131	3841	<ul><li>F->L at 45: in a breast cancer sample; somatic mutation<li>R->S at 316: in a breast cancer sample; somatic mutation</ul>										2
O15143	10095	<ul><li>K->N at 37: in dbSNP:rs1045012</ul>									rs1045012	2
O15146	4593	<ul><li>A->G at 27: in dbSNP rsrs56054734<li>T->M at 100: in dbSNP rsrs35142681<li>G->E at 107: in dbSNP rsrs55786136<li>S->G at 159: in dbSNP:rs35176182<li>N->S at 222: in dbSNP rsrs55826142<li>M->I at 413: in dbSNP:rs2274419<li>L->F at 629: in dbSNP rsrs34267283<li>V->A at 644: in dbSNP rsrs41279055<li>N->S at 664: in dbSNP rsrs55963442<li>P->L at 696: in dbSNP rsrs56126328<li>E->D at 782: in d…			kinase activity	GO:0016301					<li>rs2274419</li><li>rs56054734</li><li>rs55786136</li><li>rs34267283</li><li>rs578430</li><li>rs35142681</li><li>rs35176182</li><li>rs56126328</li><li>rs34614566</li><li>rs41279055</li><li>rs34115159</li><li>rs55963442</li><li>rs55826142</li>	2
O15151	4194	<ul><li>I->T at 175: in dbSNP:rs4252716<li>T->I at 406: in dbSNP:rs4252741</ul>									<li>rs4252716</li><li>rs4252741</li>	2
O15162	5359	<ul><li>H->Y at 262: in dbSNP:rs343320</ul>									rs343320	2
O15164	8805	<ul><li>I->T at 320: in an ovarian serous carcinoma sample; somatic mutation<li>T->N at 403: in a lung squamous cell carcinoma sample; somatic mutation<li>S->N at 762: in dbSNP rsrs35356723<li>N->S at 796: in dbSNP:rs35356723<li>R->S at 1009: in dbSNP rsrs34585297</ul>									<li>rs35356723</li><li>rs34585297</li>	2
O15169	8312	<ul><li>L->R at 106: in HCC, MIM: 114550<li>P->L at 345: in HCC, MIM: 114550<li>G->S at 425: in HCC, MIM: 114550<li>G->S at 650: in HCC and in hepatoblastoma, MIM: 114550<li>R->Q at 841: in hepatoblastoma: in dbSNP rsrs34015754, MIM: 114550</ul>							<li>Q8T115</li><li>Q9NFL6</li>	Hepatocellular carcinoma (HCC) [MIM:114550]	rs34015754	2
O15178	6862	<ul><li>G->D at 177: in dbSNP:rs2305089<li>G->S at 356: in dbSNP:rs3127328<li>V->M at 367: in dbSNP:rs35292451<li>N->S at 369: in dbSNP:rs3816300<li>E->K at 402: in dbSNP:rs34517945</ul>									<li>rs35292451</li><li>rs3127328</li><li>rs3816300</li><li>rs34517945</li><li>rs2305089</li>	2
O15182	1070	<ul><li>V->L at 10: in dbSNP:rs4873</ul>									rs4873	2
O15194	10217	<ul><li>S->P at 121<li>N->S at 127<li>V->G at 132</ul>										2
O15195	50853	<ul><li>F->L at 610: in dbSNP:rs1892814<li>L->F at 740: in dbSNP:rs9816693</ul>									<li>rs1892814</li><li>rs9816693</li>	2
O15197	2051	<ul><li>G->S at 122: in dbSNP:rs8177173<li>S->T at 170<li>A->V at 221<li>P->H at 282<li>P->R at 282: in dbSNP:rs8177143<li>R->Q at 309<li>S->A at 324: in dbSNP:rs8177146<li>S->L at 332<li>D->N at 360: in a colorectal cancer sample; somatic mutation<li>R->Q at 499: in dbSNP:rs8177175<li>A->P at 603: in a colorectal cancer sample; somatic mutation<li>A->V at 662<li>R->Q at 719: in a colorectal canc…									<li>rs8177143</li><li>rs8177146</li><li>rs8177175</li><li>rs8177173</li>	2
O15204	27299	<ul><li>M->T at 121: in dbSNP:rs7007084<li>N->S at 444: in dbSNP:rs3765124</ul>									<li>rs3765124</li><li>rs7007084</li>	2
O15205	10537	<ul><li>L->S at 51: in dbSNP:rs2076484<li>I->T at 68: in dbSNP:rs2076485<li>S->P at 95: in dbSNP:rs2076486<li>A->G at 99: in dbSNP:rs2076487<li>E->K at 120: in dbSNP:rs17184290<li>S->C at 160: in dbSNP:rs8337<li>C->F at 162: in dbSNP:rs7757931</ul>									<li>rs17184290</li><li>rs8337</li><li>rs7757931</li><li>rs2076485</li><li>rs2076484</li><li>rs2076487</li><li>rs2076486</li>	2
O15209	9278	<ul><li>T->A at 310: in dbSNP rsrs3130100</ul>									rs3130100	2
O15211	5863	<ul><li>P->L at 598: in dbSNP:rs34022110<li>G->E at 705: in dbSNP:rs35273540</ul>									<li>rs35273540</li><li>rs34022110</li>	2
O15213	9277	<ul><li>A->T at 94: in dbSNP:rs3130257<li>S->Y at 124: in dbSNP:rs34704405<li>V->A at 341: in dbSNP:rs14398</ul>									<li>rs14398</li><li>rs34704405</li><li>rs3130257</li>	2
O15217	2941	<ul><li>L->P at 100: in dbSNP rsrs45551133<li>T->A at 163: in dbSNP:rs4147617</ul>									<li>rs4147617</li><li>rs45551133</li>	2
O15218	11318	<ul><li>C->R at 349: in dbSNP:rs35493121</ul>									rs35493121	2
O15228	8443	<ul><li>R->C at 211: in RCDP2: in dbSNP rsrs28939697, MIM: 222765<li>R->H at 211: in RCDP2; complete loss of activity: in dbSNP rsrs28939696, MIM: 222765<li>V->I at 495: in dbSNP:rs11122266, MIM: 222765<li>D->G at 519: in RCDP2; 70% reduction in activity; dbSNP:rs11558492, MIM: 222765<li>Y->H at 586: in dbSNP:rs17849315, MIM: 222765</ul>								Rhizomelic chondrodysplasia punctata type 2 (RCDP2) [MIM:222765]	<li>rs17849315</li><li>rs28939696</li><li>rs11558492</li><li>rs28939697</li><li>rs11122266</li>	2
O15229	8564	<ul><li>R->C at 452: in dbSNP:rs1053230</ul>									rs1053230	2
O15230	3911	<ul><li>T->A at 401: in dbSNP:rs4925229<li>V->M at 889: in dbSNP:rs6062223<li>M->T at 1258: in dbSNP:rs3810548<li>K->E at 1367: in dbSNP:rs2427286<li>G->A at 1434: in dbSNP:rs17750870<li>R->W at 1667: in dbSNP:rs13039398<li>T->M at 1671: in dbSNP:rs944893<li>H->Y at 1717: in dbSNP:rs875379<li>F->S at 1807: in dbSNP:rs2427284<li>M->V at 1900: in dbSNP:rs2427283<li>A->T at 1908: in dbSNP:rs11698080…									<li>rs2274934</li><li>rs2427283</li><li>rs944895</li><li>rs2427284</li><li>rs13039398</li><li>rs944893</li><li>rs11698080</li><li>rs2427286</li><li>rs4925229</li><li>rs6062223</li><li>rs17750870</li><li>rs875379</li><li>rs3737137</li><li>rs6143021</li><li>rs2297587</li><li>rs3810548</li>	2
O15232	4148	<ul><li>P->S at 11<li>R->H at 70: in EDM5, MIM: 607078<li>F->S at 105: in EDM5, MIM: 607078<li>T->M at 120: in EDM5; retained and accumulates within the cell, MIM: 607078<li>R->W at 121: in EDM5; retained and accumulates within the cell, MIM: 607078<li>A->P at 128: in EDM5; bilateral hereditary microepiphyseal dysplasia, MIM: 607078<li>E->K at 134: in EDM5; retained and accumulates within the cel…								<li>Spondyloepimetaphyseal dysplasia bowed-legs type (SEMD bowed-legs type) [MIM:608728]</li><li>Multiple epiphyseal dysplasia type 5 (EDM5) [MIM:607078]</li>	<li>rs52826764</li><li>rs28939677</li><li>rs28939676</li>	2
O15235	6183	<ul><li>H->R at 8: in dbSNP:rs33988199</ul>									rs33988199	2
O15239	4694	<ul><li>G->R at 8: in MELAS<li>G->R at 32: in dbSNP:rs1801316<li>R->S at 37: in MELAS<li>R->C at 53: in a colorectal cancer sample; somatic mutation</ul>									rs1801316	2
O15244	6582	<ul><li>P->S at 54: in dbSNP:rs8177504<li>M->I at 165: lower Vmax<li>T->M at 201<li>A->S at 270: increased Ki value for TBA inhibition of MPP; dbSNP:rs316019<li>A->G at 297: in dbSNP:rs8177513<li>R->C at 400: lower Vmax and reduced Ki value for TBA inhibition of MPP; dbSNP:rs8177516<li>K->Q at 432: lower Km value for MPP and reduced Ki value for TBA inhibition of MPP; dbSNP:rs8177517<li>R->K at 4…							<li>Q6WEB5</li><li>Q9FT36</li><li>P10522</li><li>P37301</li><li>P27573</li><li>P06907</li><li>P29677</li><li>P25189</li><li>P20938</li>		<li>rs8177513</li><li>rs8177504</li><li>rs8177517</li><li>rs8177516</li><li>rs316019</li><li>rs3907239</li>	2
O15245	6580	<ul><li>S->F at 14: exclusively found in the African American population; increase of the MPP uptake; when associated with V-408; dbSNP:rs34447885<li>F->L at 41: in dbSNP:rs2297373<li>R->C at 61: reduction of the MPP uptake. Reduction of the MPP uptake; when associated with V-408; dbSNP:rs12208357<li>L->F at 85: no changes in the MPP uptake; when associated with V-408; dbSNP:rs35546288<li>C->R at…	localization	GO:0051179			<li>membrane</li><li>plasma membrane</li>	<li>GO:0016020</li><li>GO:0005886</li>	<li>Q6WEB5</li><li>P10522</li><li>P37301</li><li>P27573</li><li>P06907</li><li>P29677</li><li>P25189</li><li>P20938</li>		<li>rs34295611</li><li>rs12208357</li><li>rs683369</li><li>rs34104736</li><li>rs34205214</li><li>rs34059508</li><li>rs34305973</li><li>rs4646278</li><li>rs35956182</li><li>rs4646277</li><li>rs2297373</li><li>rs55918055</li><li>rs35546288</li><li>rs36103319</li><li>rs35167514</li><li>rs35191146</li><li>rs2282143</li><li>rs34447885</li><li>rs34130495</li><li>rs628031</li><li>rs35270274</li>	2
O15254	8310	<ul><li>E->A at 34: in dbSNP:rs12513296<li>D->N at 497: in dbSNP:rs13434465</ul>									<li>rs12513296</li><li>rs13434465</li>	2
O15255	8933	<ul><li>S->W at 152: in dbSNP:rs5930670</ul>									rs5930670	2
O15259	4867	<ul><li>G->R at 342: in NPHP1; associated with Cogan-type congenital ocular motor apraxia, MIM: 256100</ul>							<li>O15259</li><li>Q9TU19</li>	Nephronophthisis type 1 (NPHP1) [MIM:256100]		2
O15264	5603	<ul><li>S->L at 41: in dbSNP rsrs55776345<li>A->V at 282: in dbSNP rsrs55990045<li>A->T at 300: in dbSNP rsrs41270090</ul>									<li>rs55776345</li><li>rs41270090</li><li>rs55990045</li>	2
O15265	6314	<ul><li>K->R at 264: in dbSNP:rs1053338<li>I->V at 573: in dbSNP:rs3733124<li>P->S at 663: in dbSNP:rs1053340<li>V->M at 862: in dbSNP:rs3774729</ul>									<li>rs1053338</li><li>rs3774729</li><li>rs3733124</li><li>rs1053340</li>	2
O15266	6473	<ul><li>L->V at 132: in LWD, MIM: 127300<li>R->L at 153: in LWD, MIM: 127300<li>R->W at 168: in LMD, MIM: 249700<li>R->C at 173: in LWD, MIM: 127300</ul>								<li>Leri-Weill dyschondrosteosis (LWD) [MIM:127300]</li><li>Langer mesomelic dysplasia (LMD) [MIM:249700]</li>		2
O15269	10558	<ul><li>C->W at 133: in HSAN1, MIM: 162400<li>C->Y at 133: in HSAN1, MIM: 162400<li>V->D at 144: in HSAN1, MIM: 162400<li>R->L at 151: in dbSNP:rs45461899, MIM: 162400<li>R->W at 239: in a breast cancer sample; somatic mutation, MIM: 162400<li>G->A at 387: in HSAN1, MIM: 162400</ul>								Hereditary sensory and autonomic neuropathy type 1 (HSAN1) [MIM:162400]	rs45461899	2
O15273	8557	<ul><li>Missing at 13: rare polymorphism; could be asssociated with CMD1N<li>R->W at 70: in CMD1N, MIM: 607487<li>L->H at 74: in dbSNP:rs17851031, MIM: 607487<li>R->Q at 87: in CMD1N, MIM: 607487<li>P->L at 90: in CMD1N, MIM: 607487<li>R->C at 106: in dbSNP:rs45578741, MIM: 607487<li>E->Q at 132: in CMD1N; impairs the interaction with MLP, TTN and MYOZ2, MIM: 607487<li>T->I at 137: in CMH; augmen…							<li>P98089</li><li>P11030</li><li>Q5E9V3</li><li>P56924</li><li>P50461</li><li>Q5R6I2</li><li>Q8WZ42</li><li>Q9NPC6</li><li>P35566</li><li>P49006</li>	<li>Cardiomyopathy familial hypertrophic (CMH) [MIM:192600]</li><li>Cardiomyopathy dilated type 1N (CMD1N) [MIM:607487]</li>	<li>rs45578741</li><li>rs17851031</li>	2
O15287	2189	<ul><li>L->P at 71: in FA; associated with a mild clinical phenotype, MIM: 227650<li>G->E at 294: in dbSNP:rs17880082, MIM: 227650<li>T->I at 297: in dbSNP:rs2237857, MIM: 227650<li>P->S at 330: in dbSNP:rs4986940, MIM: 227650<li>S->L at 378: in dbSNP:rs4986939, MIM: 227650<li>K->E at 430: in dbSNP:rs17881054, MIM: 227650<li>R->Q at 513: in dbSNP:rs17885240, MIM: 227650<li>S->F at 603: in dbSNP:r…								Fanconi anemia (FA) [MIM:227650]	<li>rs17881054</li><li>rs17878854</li><li>rs2237857</li><li>rs17880082</li><li>rs4986939</li><li>rs17885240</li><li>rs4986940</li>	2
O15296	247	<ul><li>I->V at 647: in dbSNP:rs7225107<li>R->Q at 656: in dbSNP:rs4792147<li>I->V at 676: in dbSNP:rs7225107</ul>									<li>rs7225107</li><li>rs4792147</li>	2
O15303		<ul><li>G->S at 150: in CSNB1B, MIM: 257270<li>S->F at 191: in a breast cancer sample; somatic mutation, MIM: 257270<li>E->K at 781: in CSNB1B, MIM: 257270</ul>								Congenital stationary night blindness type 1B (CSNB1B) [MIM:257270]		2
O15305	5373	<ul><li>C->Y at 9: in CDG1A, MIM: 212065<li>F->C at 11: in CDG1A, MIM: 212065<li>G->E at 15: in CDG1A, MIM: 212065<li>P->S at 20: in CDG1A; reduction of activity, MIM: 212065<li>L->R at 32: in CDG1A, MIM: 212065<li>Q->H at 37: in CDG1A; partial loss of activity, MIM: 212065<li>Q->L at 37: in dbSNP:rs2304472, MIM: 212065<li>G->R at 42, MIM: 212065<li>V->A at 44: in CDG1A, MIM: 212065<li>V->L at 44…							<li>P35823</li><li>P07394</li><li>P98005</li><li>P03161</li><li>P15966</li><li>P03632</li><li>P25244</li><li>P25243</li><li>P03631</li><li>P03610</li>	Congenital disorder of glycosylation type 1A (CDG1A) [MIM:212065]	<li>rs28936415</li><li>rs3743808</li><li>rs2304472</li><li>rs34258285</li><li>rs28938475</li>	2
O15315	5890	<ul><li>V->M at 9: in dbSNP:rs34583846<li>F->C at 82: in dbSNP:rs35282642<li>L->W at 172: in dbSNP:rs34094401<li>Y->C at 180: in dbSNP:rs28910275<li>V->L at 207: in dbSNP:rs28908168<li>K->R at 243: in dbSNP:rs34594234<li>S->A at 250: in dbSNP:rs33929366<li>P->R at 365: in dbSNP:rs28908468</ul>									<li>rs34094401</li><li>rs33929366</li><li>rs34594234</li><li>rs28908168</li><li>rs28910275</li><li>rs28908468</li><li>rs34583846</li><li>rs35282642</li>	2
O15320	4253	<ul><li>A->V at 6: in dbSNP:rs7140561<li>Y->D at 11: in dbSNP:rs17855895<li>K->N at 205: in dbSNP:rs17855896<li>K->E at 250: in dbSNP:rs10162564<li>E->Q at 360: in dbSNP:rs1950952<li>N->S at 375: in dbSNP:rs17109109<li>I->V at 699: in dbSNP:rs1140952<li>G->R at 738: in dbSNP:rs1060878</ul>									<li>rs1060878</li><li>rs17109109</li><li>rs17855895</li><li>rs7140561</li><li>rs17855896</li><li>rs10162564</li><li>rs1140952</li><li>rs1950952</li>	2
O15321	10548	<ul><li>L->M at 18: in dbSNP:rs11549700<li>R->H at 215: in dbSNP:rs10583</ul>									<li>rs10583</li><li>rs11549700</li>	2
O15327	8821	<ul><li>Y->F at 311: in dbSNP:rs1064226</ul>									rs1064226	2
O15335	1101	<ul><li>R->Q at 312: in dbSNP:rs35218093<li>T->I at 350: in dbSNP:rs2231510</ul>									<li>rs35218093</li><li>rs2231510</li>	2
O15344	4281	<ul><li>C->R at 266: in OS-I, MIM: 300000<li>L->P at 295: in OS-I, MIM: 300000<li>LC->R at 391-392: in OS-I, MIM: 300000<li>Missing at 438: in OS-I, MIM: 300000<li>V->VFIDSGRHL at 534: in OS-I, MIM: 300000<li>I->T at 536: in OS-I, MIM: 300000<li>L->P at 626: in OS-I: in dbSNP rsrs28934611, MIM: 300000</ul>								Opitz syndrome type I (OS-I) [MIM:300000]	rs28934611	2
O15347	3149	<ul><li>T->A at 51: in dbSNP:rs16995792</ul>									rs16995792	2
O15353	8456	<ul><li>R->C at 69: in dbSNP:rs2071587<li>A->V at 283<li>R->W at 411: in dbSNP:rs2286520<li>A->P at 599: in dbSNP:rs532648</ul>									<li>rs2071587</li><li>rs2286520</li><li>rs532648</li>	2
O15357	3636	<ul><li>L->I at 632: associated with susceptibility to NIDDM<li>V->M at 721<li>N->S at 982: associated with susceptibility to NIDDM<li>A->G at 1083: in dbSNP:rs11548491<li>G->A at 1114: in dbSNP:rs1049472</ul>									<li>rs11548491</li><li>rs1049472</li>	2
O15360	2175	<ul><li>V->D at 6: in dbSNP:rs1800282<li>N->K at 8: in FA; could be a polymorphism, MIM: 227650<li>T->S at 131: in dbSNP:rs34491278, MIM: 227650<li>S->F at 176: in dbSNP:rs35566151, MIM: 227650<li>A->V at 181: in FA; dbSNP:rs17232246, MIM: 227650<li>L->R at 210: in FA, MIM: 227650<li>L->F at 244: in FA, MIM: 227650<li>D->G at 252: in FA; dbSNP:rs17225943, MIM: 227650<li>T->A at 266: in dbSNP:rs71…								Fanconi anemia (FA) [MIM:227650]	<li>rs17233497</li><li>rs13336566</li><li>rs35566151</li><li>rs9282681</li><li>rs7190823</li><li>rs35880318</li><li>rs17232910</li><li>rs2239359</li><li>rs17233141</li><li>rs45441106</li><li>rs11646374</li><li>rs7195066</li><li>rs17227396</li><li>rs17232246</li><li>rs17225943</li><li>rs17227403</li><li>rs1800282</li><li>rs34491278</li><li>rs34360319</li>	2
O15374	9122	<ul><li>A->T at 185: in dbSNP:rs35157487<li>N->H at 264: in dbSNP:rs2271885</ul>									<li>rs35157487</li><li>rs2271885</li>	2
O15379	8841	<ul><li>N->S at 411: in dbSNP:rs34901743</ul>									rs34901743	2
O15381	4931	<ul><li>V->I at 295: in dbSNP:rs12084919<li>C->G at 359<li>V->I at 404: in dbSNP:rs34631151</ul>									<li>rs34631151</li><li>rs12084919</li>	2
O15382	587	<ul><li>T->R at 186: in dbSNP:rs11548193</ul>									rs11548193	2
O15389	8778	<ul><li>V->A at 72: in dbSNP:rs1973019<li>M->V at 215: in dbSNP:rs1807124<li>F->S at 322: in dbSNP:rs2278831<li>R->W at 358: in dbSNP:rs8108074<li>P->A at 499: in dbSNP:rs3829655</ul>									<li>rs2278831</li><li>rs8108074</li><li>rs1807124</li><li>rs1973019</li><li>rs3829655</li>	2
O15391	404281	<ul><li>D->N at 103: in a breast cancer sample; somatic mutation</ul>										2
O15392	332	<ul><li>E->K at 129: in dbSNP:rs2071214</ul>									rs2071214	2
O15393	7113	<ul><li>V->M at 160: in dbSNP:rs12329760<li>S->C at 254<li>E->Q at 329<li>K->N at 449: in dbSNP:rs1056602<li>D->N at 491</ul>									<li>rs1056602</li><li>rs12329760</li>	2
O15394	4685	<ul><li>D->N at 347: in dbSNP:rs35654962<li>L->P at 350: in dbSNP:rs232518</ul>									<li>rs232518</li><li>rs35654962</li>	2
O15399	2906	<ul><li>P->S at 140: in a breast cancer sample; somatic mutation<li>G->R at 286: in a breast cancer sample; somatic mutation<li>E->G at 527: in a breast cancer sample; somatic mutation</ul>										2
O15403	9120	<ul><li>I->T at 121: in dbSNP:rs35397826<li>F->I at 204: in dbSNP:rs7222013<li>E->D at 217: in dbSNP:rs3744307<li>E->V at 221: in dbSNP:rs4410141</ul>									<li>rs7222013</li><li>rs35397826</li><li>rs4410141</li><li>rs3744307</li>	2
O15409	93986	<ul><li>R->H at 553: in SPCH1, MIM: 602081</ul>								Speech-language disorder 1 (SPCH1) [MIM:602081]		2
O15417	84629	<ul><li>A->G at 1193: in dbSNP:rs12671708</ul>									rs12671708	2
O15431	1317	<ul><li>P->A at 25: in dbSNP:rs2233915</ul>									rs2233915	2
O15438	8714	<ul><li>G->D at 11: in dbSNP:rs11568609<li>S->F at 346: in dbSNP:rs11568605<li>R->G at 1286: in dbSNP:rs11568593<li>R->H at 1297: in dbSNP:rs11568591<li>Q->R at 1365: in dbSNP:rs11568590<li>R->S at 1381: in dbSNP:rs45461799</ul>									<li>rs11568590</li><li>rs11568605</li><li>rs11568591</li><li>rs11568609</li><li>rs45461799</li><li>rs11568593</li>	2
O15439	10257	<ul><li>L->I at 18: in dbSNP:rs11568681<li>P->A at 78: in dbSNP:rs11568689<li>C->G at 171: in dbSNP:rs4148460<li>M->T at 184: in dbSNP:rs45454092<li>G->W at 187: transport properties comparable to wild-type; dbSNP:rs11568658<li>K->E at 293: in dbSNP:rs11568684<li>K->N at 304: transport properties comparable to wild-type; dbSNP:rs2274407<li>T->M at 356: in dbSNP:rs11568701<li>P->L at 403: in dbSNP…	transport	GO:0006810							<li>rs11568694</li><li>rs11568684</li><li>rs45477596</li><li>rs11568681</li><li>rs11568697</li><li>rs9282570</li><li>rs45454092</li><li>rs45504892</li><li>rs11568701</li><li>rs11568705</li><li>rs3765534</li><li>rs11568689</li><li>rs11568658</li><li>rs11568699</li><li>rs4148460</li><li>rs11568659</li><li>rs11568668</li><li>rs11568669</li>	2
O15444	6370	<ul><li>T->A at 23: in dbSNP:rs960173<li>H->R at 101: in dbSNP:rs2032887<li>T->M at 104: in dbSNP:rs1129763</ul>									<li>rs960173</li><li>rs1129763</li><li>rs2032887</li>	2
O15446	10849	<ul><li>K->T at 259: in dbSNP:rs735482<li>T->A at 282: in dbSNP:rs3212989<li>K->E at 373: in dbSNP:rs762562<li>D->N at 394: in dbSNP:rs2336219<li>K->Q at 503: in dbSNP:rs3212986<li>Q->K at 504: in dbSNP:rs3212986</ul>									<li>rs735482</li><li>rs3212986</li><li>rs2336219</li><li>rs762562</li><li>rs3212989</li>	2
O15453		<ul><li>Q->E at 102: in dbSNP:rs11657835</ul>									rs11657835	2
O15455	7098	<ul><li>N->I at 284: in dbSNP:rs5743316<li>Y->D at 307: in dbSNP:rs5743317<li>L->F at 412: confers protection against progression to geographic atrophy in age-related macular degeneration; dbSNP:rs3775291<li>P->S at 554: in HSE; TLR3-deficient HSE, MIM: 603029<li>S->T at 737: in dbSNP:rs5743318, MIM: 603029</ul>							<li>Q5TJ59</li><li>O15455</li><li>Q0PV50</li>	TLR3-deficient herpes simplex encephalitis (HSE) [MIM:603029]	<li>rs5743318</li><li>rs3775291</li><li>rs5743316</li><li>rs5743317</li>	2
O15457	4438	<ul><li>A->V at 60: in dbSNP:rs5745311<li>A->T at 90: in dbSNP:rs5745324<li>A->T at 97: in dbSNP:rs5745325<li>E->K at 162: in dbSNP:rs5745329<li>Y->C at 589: in dbSNP:rs5745459<li>S->N at 914: in dbSNP:rs5745549</ul>									<li>rs5745324</li><li>rs5745325</li><li>rs5745549</li><li>rs5745329</li><li>rs5745311</li><li>rs5745459</li>	2
O15479	4113	<ul><li>K->E at 61: in dbSNP:rs2529541<li>G->R at 318: in dbSNP:rs5972090</ul>									<li>rs5972090</li><li>rs2529541</li>	2
O15480	4114	<ul><li>R->H at 107: in dbSNP:rs2071308<li>I->T at 112: in dbSNP:rs2071309</ul>									<li>rs2071309</li><li>rs2071308</li>	2
O15488	8908	<ul><li>H->Y at 7: in dbSNP:rs11797037<li>A->V at 270: in dbSNP:rs2306734<li>H->R at 313: in dbSNP:rs2306735<li>R->C at 373: in dbSNP:rs17330993</ul>									<li>rs11797037</li><li>rs2306735</li><li>rs2306734</li><li>rs17330993</li>	2
O15492	6004	<ul><li>R->H at 137: in dbSNP:rs1144566</ul>									rs1144566	2
O15499	2928	<ul><li>R->C at 47: in dbSNP rsrs34341950</ul>									rs34341950	2
O15503	3638	<ul><li>A->T at 27: in dbSNP:rs1129825</ul>									rs1129825	2
O15504	11097	<ul><li>D->N at 391: in dbSNP:rs13243961<li>K->N at 392: in dbSNP:rs34902971</ul>									<li>rs34902971</li><li>rs13243961</li>	2
O15516	9575	<ul><li>S->C at 208: in dbSNP:rs34897046<li>E->K at 380: in dbSNP:rs1056478<li>L->I at 395: in dbSNP:rs6855837<li>H->R at 542: in dbSNP:rs3762836</ul>									<li>rs3762836</li><li>rs34897046</li><li>rs6855837</li><li>rs1056478</li>	2
O15519	8837	<ul><li>L->I at 203: in dbSNP:rs13424615</ul>									rs13424615	2
O15520	2255	<ul><li>C->F at 106: in LADDS, MIM: 149730<li>I->R at 156: in LADDS, MIM: 149730</ul>								Lacrimo-auriculo-dento-digital syndrome (LADDS) [MIM:149730]		2
O15522	26257	<ul><li>D->A at 16</ul>										2
O15527	4968	<ul><li>G->E at 12: in kidney cancer; no effect on activity. Abolishes mitochondrial localization<li>R->Q at 46: in kidney cancer; diminished activity<li>A->S at 85: in lung cancer; dbSNP:rs17050550<li>R->Q at 131: in lung cancer; loss of activity<li>R->H at 154: in gastric cancer; No effect on base-excision activity. Alters substrate specificity and strongly increases mutagenic mis-repair; dbSNP…	localization	GO:0051179							<li>rs3219014</li><li>rs1801128</li><li>rs3219012</li><li>rs1052133</li><li>rs1805373</li><li>rs56053615</li><li>rs17050550</li>	2
O15528	1594	<ul><li>Q->H at 65: in VDDR I<li>R->H at 107: in VDDR I; complete loss of activity: in dbSNP rsrs28934604<li>G->E at 125: in VDDR I; complete loss of activity: in dbSNP rsrs28934605<li>V->L at 166: in dbSNP:rs8176344<li>E->G at 189: in VDDR I; 22% of wild-type activity<li>E->K at 189: in VDDR I; 11% of wild-type activity<li>T->R at 321: in VDDR I; complete loss of activity<li>S->Y at 323: in VDDR…									<li>rs28934607</li><li>rs28934605</li><li>rs28934606</li><li>rs28934604</li><li>rs8176344</li>	2
O15529		<ul><li>C->R at 45: in dbSNP:rs423385<li>V->L at 227: in dbSNP:rs403989<li>V->A at 256: in dbSNP:rs424715</ul>									<li>rs403989</li><li>rs423385</li><li>rs424715</li>	2
O15533	6892	<ul><li>R->T at 260: in allele TAPBP*02; dbSNP:rs2071888</ul>							<li>Q6PZD2</li><li>Q5TJE4</li><li>O73895</li><li>O15533</li>		rs2071888	2
O15534	5187	<ul><li>E->Q at 696: in a breast cancer sample; somatic mutation<li>A->P at 962: in dbSNP:rs2585405<li>R->H at 968: in dbSNP:rs3027193<li>N->S at 985: in a breast cancer sample; somatic mutation<li>S->L at 1060: in a colorectal cancer sample; somatic mutation</ul>									<li>rs3027193</li><li>rs2585405</li>	2
O15537	6247	<ul><li>L->H at 12: in XLRS1, MIM: 312700<li>L->P at 13: in XLRS1, MIM: 312700<li>C->S at 59: in XLRS1, MIM: 312700<li>Y->C at 65: in XLRS1, MIM: 312700<li>G->A at 70: in XLRS1, MIM: 312700<li>G->S at 70: in XLRS1, MIM: 312700<li>E->D at 72: in XLRS1, MIM: 312700<li>E->K at 72: in XLRS1, MIM: 312700<li>G->V at 74: in XLRS1, MIM: 312700<li>Missing at 85: in XLRS1, MIM: 312700<li>Y->C at 89: in XLR…							<li>Q9W6R5</li><li>O15537</li>	X-linked juvenile retinoschisis 1 (XLRS1) [MIM:312700]	<li>rs1800004</li><li>rs1800002</li>	2
O15540	2173	<ul><li>T->M at 61: in dbSNP:rs2279381</ul>									rs2279381	2
O15547	9127	<ul><li>R->H at 232: in dbSNP:rs2277838</ul>									rs2277838	2
O15550	7403	<ul><li>A->T at 30: in dbSNP:rs6529<li>Q->H at 497: in dbSNP:rs6530<li>T->A at 581: in dbSNP:rs34922269<li>T->K at 726: in dbSNP:rs2230018<li>L->R at 1106: in a colorectal cancer sample; somatic mutation</ul>									<li>rs6530</li><li>rs6529</li><li>rs2230018</li><li>rs34922269</li>	2
O15552	2867	<ul><li>L->H at 211: in dbSNP:rs409093</ul>									rs409093	2
O15553	4210	<ul><li>V->L at 33: in dbSNP:rs11466016<li>R->W at 42: in arFMF, MIM: 249100<li>S->R at 108: in arFMF, MIM: 249100<li>L->P at 110: in arFMF; dbSNP:rs11466018, MIM: 249100<li>G->A at 138: association with renal amyloidosis, MIM: 249100<li>E->Q at 148: in arFMF and adFMF; common mutation; associated with S-369 and Q-408 in cis; associated with I-694 in some patients; dbSNP:rs3743930, MIM: 249100<li…	<li>fever</li><li>development</li>	<li>GO:0001660</li><li>GO:0007275</li>					Q62225	<li>Familial Mediterranean fever autosomal dominant (ADFMF) [MIM:134610]</li><li>Familial Mediterranean fever autosomal recessive (ARFMF) [MIM:249100]</li>	<li>rs11466018</li><li>rs28940580</li><li>rs28940578</li><li>rs28940579</li><li>rs11466043</li><li>rs3743930</li><li>rs11466026</li><li>rs11466045</li><li>rs11466016</li><li>rs11466023</li><li>rs224222</li><li>rs11466024</li>	2
O42043		<ul><li>C->Y at 97: in allele HERV-K18.1 and allele HERV-K18.3<li>Missing at 155-560: in allele HERV-K18.1<li>V->I at 272: in allele HERV-K18.3<li>V->I at 348: in allele HERV-K18.3<li>V->I at 534: in allele HERV-K18.3</ul>							<li>Q5BJY9</li><li>P08802</li><li>P05783</li><li>P05784</li>			2
O43147	9905	<ul><li>L->M at 63: in dbSNP:rs17853891<li>R->K at 238: in dbSNP:rs745400<li>R->S at 244: in dbSNP:rs17853888<li>H->R at 329: in dbSNP:rs17857178<li>R->Q at 374: in dbSNP:rs2248821<li>D->V at 968: in dbSNP:rs17857180</ul>									<li>rs17857180</li><li>rs17853891</li><li>rs2248821</li><li>rs17853888</li><li>rs17857178</li><li>rs745400</li>	2
O43149	23140	<ul><li>V->A at 30: in dbSNP:rs1454121<li>I->V at 1021: in dbSNP:rs16953687<li>S->A at 1437: in dbSNP:rs4790555<li>L->P at 1972: in dbSNP:rs781852<li>I->V at 2014: in dbSNP:rs781831<li>P->S at 2051: in dbSNP:rs1006954<li>Y->H at 2301: in dbSNP:rs34357158<li>L->P at 2303: in dbSNP:rs35638819<li>E->Q at 2369: in dbSNP:rs711177<li>A->T at 2421: in dbSNP:rs781861</ul>									<li>rs1006954</li><li>rs781861</li><li>rs711177</li><li>rs34357158</li><li>rs781831</li><li>rs4790555</li><li>rs35638819</li><li>rs781852</li><li>rs1454121</li><li>rs16953687</li>	2
O43150	8853	<ul><li>E->D at 748: in dbSNP:rs2715860</ul>									rs2715860	2
O43155	23768	<ul><li>R->Q at 486: in dbSNP:rs17646457</ul>									rs17646457	2
O43156	9675	<ul><li>R->H at 450: in dbSNP:rs36059660<li>A->V at 671: in dbSNP:rs1057238<li>K->E at 751: in dbSNP:rs6091654<li>A->T at 979: in dbSNP:rs1064275<li>R->K at 1028: in dbSNP:rs34900517</ul>									<li>rs36059660</li><li>rs34900517</li><li>rs6091654</li><li>rs1057238</li><li>rs1064275</li>	2
O43157	5364	<ul><li>R->W at 389: in dbSNP:rs34050056<li>S->L at 753: in dbSNP:rs35592743<li>D->V at 1891: in a breast cancer sample; somatic mutation</ul>									<li>rs35592743</li><li>rs34050056</li>	2
O43159	23378	<ul><li>A->P at 145: in dbSNP:rs11040934<li>P->S at 329: in dbSNP:rs17834692</ul>									<li>rs11040934</li><li>rs17834692</li>	2
O43164	9867	<ul><li>R->Q at 297: in dbSNP:rs1045706<li>A->T at 705: in dbSNP:rs246105</ul>									<li>rs1045706</li><li>rs246105</li>	2
O43166	26037	<ul><li>P->T at 56: in dbSNP:rs12884638<li>E->D at 996: in a breast cancer sample; somatic mutation</ul>									rs12884638	2
O43173	51046	<ul><li>K->T at 91: in dbSNP:rs3745060</ul>									rs3745060	2
O43175	26227	<ul><li>V->M at 425: in PHGDH deficiency, MIM: 601815<li>V->M at 490: in PHGDH deficiency, MIM: 601815</ul>							<li>Q5R7M2</li><li>Q5EAD2</li><li>O43175</li><li>Q60HD7</li>	Phosphoglycerate dehydrogenase deficiency (PHGDH deficiency) [MIM:601815]		2
O43181	4724	<ul><li>T->P at 174: in dbSNP:rs1044692</ul>									rs1044692	2
O43182	395	<ul><li>D->E at 791: in dbSNP:rs1009758</ul>									rs1009758	2
O43184	8038	<ul><li>G->R at 48: in dbSNP:rs3740199<li>D->H at 301: in a breast cancer sample; somatic mutation<li>G->E at 479: in a breast cancer sample; somatic mutation<li>L->F at 792: in a breast cancer sample; somatic mutation</ul>									rs3740199	2
O43186	1406	<ul><li>R->Q at 41: in RP, MIM: 268000<li>R->W at 41: in CORD2, MIM: 120970<li>E->A at 80: in CORD2: in dbSNP rsrs28939682, MIM: 120970<li>R->W at 90: in LCA1; reduced DNA-binding ability, MIM: 204000<li>G->D at 122: in RP, MIM: 268000<li>S->F at 141: in a breast cancer sample; somatic mutation, MIM: 268000<li>Missing at 146-149: in LCA1, MIM: 268000<li>A->T at 158, MIM: 268000<li>V->M at 242: in…			DNA-binding	GO:0003677			<li>Q42883</li><li>O43186</li>	<li>Leber congenital amaurosis (LCA1) [MIM:204000, 602225]</li><li>Retinitis pigmentosa (RP) [MIM:268000]</li><li>Cone-rod dystrophy type 2 (CORD2) [MIM:120970]</li>	rs28939682	2
O43187	3656	<ul><li>R->Q at 43: in dbSNP rsrs34945585<li>S->Y at 47: in dbSNP:rs11465864<li>I->V at 99: in dbSNP rsrs55898544<li>R->T at 147: in dbSNP rsrs56053222<li>R->G at 214: in dbSNP rsrs35060588<li>S->L at 249: in a lung adenocarcinoma sample; somatic mutation<li>L->V at 392: in dbSNP:rs3844283<li>P->T at 421: in a lung adenocarcinoma sample; somatic mutation<li>D->E at 431: in dbSNP:rs708035<li>L->V …									<li>rs11465927</li><li>rs35060588</li><li>rs56053222</li><li>rs708035</li><li>rs55898544</li><li>rs56242986</li><li>rs11465864</li><li>rs34945585</li><li>rs11465930</li><li>rs3844283</li><li>rs9854688</li><li>rs55740652</li>	2
O43189	5252	<ul><li>T->S at 42: in dbSNP:rs6934613<li>K->R at 304: in dbSNP:rs3116713</ul>									<li>rs3116713</li><li>rs6934613</li>	2
O43194	2863	<ul><li>A->V at 50: in dbSNP:rs2241764<li>R->C at 390: in dbSNP:rs16838944</ul>									<li>rs2241764</li><li>rs16838944</li>	2
O43196	4439	<ul><li>P->S at 29: in dbSNP:rs2075789<li>L->F at 85: in dbSNP:rs28381349<li>Y->C at 202: in dbSNP:rs28381358<li>V->F at 206: in dbSNP:rs28381359<li>R->G at 351: in dbSNP:rs28399976<li>L->F at 377: in dbSNP:rs28399977<li>P->S at 786: in dbSNP:rs1802127</ul>									<li>rs2075789</li><li>rs1802127</li><li>rs28381359</li><li>rs28399977</li><li>rs28399976</li><li>rs28381358</li><li>rs28381349</li>	2
O43236	5414	<ul><li>E->V at 311: in dbSNP:rs17741424</ul>									rs17741424	2
O43240	5655	<ul><li>A->S at 50: in dbSNP:rs3745535<li>P->L at 149: in dbSNP:rs2075690</ul>									<li>rs2075690</li><li>rs3745535</li>	2
O43246	6545	<ul><li>T->I at 28: in dbSNP:rs2072550<li>A->T at 349: in dbSNP:rs2270384</ul>									<li>rs2270384</li><li>rs2072550</li>	2
O43248	3227	<ul><li>P->S at 130: in dbSNP rsrs34652380<li>A->V at 222: in dbSNP:rs12427129</ul>									<li>rs34652380</li><li>rs12427129</li>	2
O43252	9061	<ul><li>L->F at 270: in dbSNP:rs1127008<li>S->L at 587: in dbSNP rsrs1127014</ul>									<li>rs1127014</li><li>rs1127008</li>	2
O43257	10467	<ul><li>R->W at 134: in a colorectal cancer sample; somatic mutation</ul>										2
O43264	9183	<ul><li>I->M at 77: in dbSNP:rs2271796</ul>									rs2271796	2
O43272	5625	<ul><li>A->V at 83: associated with susceptibility to SCZD4; moderate reduction of enzymatic activity<li>R->Q at 101: no effect on enzymatic activity<li>R->W at 101: moderate reduction of enzymatic activity; dbSNP:rs4819756<li>T->N at 191<li>L->M at 205: can be associated with hyperprolinemia type 1 in a subset of schizophrenia patients; no effect on enzymatic activity<li>P->L at 322: associated …								Hyperprolinemia type 1 [MIM:239500]		2
O43278	6692	<ul><li>Y->C at 123: in dbSNP:rs11549915<li>T->R at 142: in dbSNP:rs12323939<li>P->L at 337: in dbSNP:rs7165897</ul>									<li>rs12323939</li><li>rs11549915</li><li>rs7165897</li>	2
O43280	11181	<ul><li>T->A at 389: in dbSNP:rs2276065<li>Y->H at 449: in dbSNP:rs11827611<li>R->W at 486: in dbSNP:rs2276064<li>A->P at 558: in dbSNP:rs6589671</ul>									<li>rs2276064</li><li>rs2276065</li><li>rs11827611</li><li>rs6589671</li>	2
O43281	10278	<ul><li>T->A at 7: in dbSNP:rs2231798<li>V->M at 100: in dbSNP:rs2231801<li>M->I at 361: in a colorectal cancer sample; somatic mutation</ul>									<li>rs2231801</li><li>rs2231798</li>	2
O43283	9175	<ul><li>E->K at 44: in dbSNP:rs35266179<li>R->G at 517: in dbSNP rsrs56408536<li>E->K at 712: in dbSNP rsrs56309231<li>P->L at 746: in a metastatic melanoma sample; somatic mutation<li>R->H at 915: in dbSNP:rs3732576</ul>									<li>rs56408536</li><li>rs56309231</li><li>rs3732576</li><li>rs35266179</li>	2
O43286	9334	<ul><li>G->S at 61: in dbSNP:rs2273086<li>D->N at 368: in dbSNP:rs235035<li>Y->D at 371: in dbSNP:rs35195217</ul>									<li>rs35195217</li><li>rs235035</li><li>rs2273086</li>	2
O43290	9092	<ul><li>R->C at 245: in dbSNP:rs688862<li>S->A at 463: in dbSNP:rs35036096<li>G->A at 485: in dbSNP:rs660118</ul>									<li>rs35036096</li><li>rs660118</li><li>rs688862</li>	2
O43291	10653	<ul><li>V->L at 200: in dbSNP rsrs11548457</ul>									rs11548457	2
O43293	1613	<ul><li>T->M at 112: in a colorectal adenocarcinoma sample; somatic mutation<li>D->N at 161: in an ovarian mucinous carcinoma sample; somatic mutation<li>P->S at 216: in a lung neuroendocrine carcinoma sample; somatic mutation</ul>										2
O43294	7041	<ul><li>Q->H at 129: in dbSNP:rs45475699</ul>									rs45475699	2
O43295	9901	<ul><li>L->I at 623: in a breast cancer sample; somatic mutation<li>I->V at 628: in dbSNP:rs2271207</ul>									rs2271207	2
O43296	9422	<ul><li>R->T at 181: in dbSNP:rs2074858<li>R->H at 183: in dbSNP:rs917340</ul>									<li>rs2074858</li><li>rs917340</li>	2
O43299	9907	<ul><li>S->C at 94: in dbSNP:rs11549839</ul>									rs11549839	2
O43303	9738	<ul><li>I->M at 252: in dbSNP:rs226891<li>M->I at 375: in dbSNP:rs7190666</ul>									<li>rs226891</li><li>rs7190666</li>	2
O43306	112	<ul><li>A->S at 674: in dbSNP:rs3730071</ul>									rs3730071	2
O43307	23229	<ul><li>G->A at 55: in STHEE; affects dendritic gephrin clustering and trafficking of GABA-A receptors to synapses, MIM: 300607</ul>					synapses	GO:0045202		Startle disease with epilepsy (STHEE) [MIM:300607]		2
O43310	9811	<ul><li>P->L at 82: in dbSNP:rs2277712<li>V->L at 389: in a breast cancer sample; somatic mutation<li>M->I at 438: in a breast cancer sample; somatic mutation</ul>									rs2277712	2
O43312	9788	<ul><li>N->I at 305: in dbSNP:rs2303956<li>T->A at 725: in dbSNP:rs3829037</ul>									<li>rs3829037</li><li>rs2303956</li>	2
O43313	23300	<ul><li>S->P at 240: in dbSNP:rs2278022<li>K->E at 305: in dbSNP:rs2278023</ul>									<li>rs2278022</li><li>rs2278023</li>	2
O43314	23262	<ul><li>A->G at 944: in dbSNP:rs17155115<li>E->K at 985: in dbSNP:rs12519525<li>R->K at 1003: in dbSNP:rs12520040<li>P->Q at 1206: in dbSNP:rs17155138<li>T->M at 1232: in dbSNP:rs17155147</ul>									<li>rs12519525</li><li>rs17155115</li><li>rs17155147</li><li>rs17155138</li><li>rs12520040</li>	2
O43315	366	<ul><li>A->T at 279: in dbSNP:rs1867380</ul>									rs1867380	2
O43345	7757	<ul><li>E->K at 282: in dbSNP:rs2007506<li>S->L at 298: in dbSNP:rs12462668<li>E->Q at 456: in dbSNP:rs7255075</ul>									<li>rs2007506</li><li>rs7255075</li><li>rs12462668</li>	2
O43347	4440	<ul><li>E->Q at 160: in a breast cancer sample; somatic mutation</ul>										2
O43353	8767	<ul><li>I->T at 259: in dbSNP:rs2230801<li>L->V at 268: in dbSNP:rs35004667<li>K->N at 313: in dbSNP rsrs35395048</ul>									<li>rs35395048</li><li>rs2230801</li><li>rs35004667</li>	2
O43361		<ul><li>Q->R at 156: in dbSNP:rs12986235<li>A->T at 318: in dbSNP:rs2240038<li>I->R at 684: in dbSNP:rs7246856</ul>									<li>rs7246856</li><li>rs2240038</li><li>rs12986235</li>	2
O43364	3199	<ul><li>Q->K at 186: in microtia hearing impairment and cleft palate<li>M->L at 196: in dbSNP:rs941002</ul>	hearing	GO:0007605							rs941002	2
O43365	3200	<ul><li>D->N at 42: in a breast cancer sample; somatic mutation<li>A->T at 131: in a breast cancer sample; somatic mutation</ul>										2
O43374		<ul><li>M->V at 352: in dbSNP:rs746316<li>R->P at 432: in dbSNP:rs886346<li>Y->C at 731: in dbSNP:rs1060228</ul>									<li>rs886346</li><li>rs746316</li><li>rs1060228</li>	2
O43379	284403	<ul><li>K->R at 289: in dbSNP:rs12327568<li>S->L at 850: in dbSNP:rs2285745<li>Q->L at 1305: in dbSNP:rs2074435<li>G->S at 1370: in dbSNP:rs17851503<li>F->L at 1385: in dbSNP:rs1008328</ul>									<li>rs1008328</li><li>rs17851503</li><li>rs12327568</li><li>rs2074435</li><li>rs2285745</li>	2
O43395	9129	<ul><li>K->N at 12: in dbSNP:rs12736964<li>P->S at 493: in RP18, MIM: 601414<li>T->M at 494: in RP18; reduces phosphorylation; impairs binding to PRPF4; impairs self-association; affects interaction with the U4/U5/U6 tri-snRNP complex; does not affect global pre-mRNA splicing, MIM: 601414</ul>	phosphorylation	GO:0016310	binding	GO:0005488	snRNP	GO:0030532	<li>Q5NVD0</li><li>Q02326</li><li>P05739</li><li>O43172</li>	Retinitis pigmentosa type 18 (RP18) [MIM:601414]	rs12736964	2
O43405	1690	<ul><li>P->S at 51: in DFNA9; Meniere disease; does not affect protein deposition to the extracellular matrix: in dbSNP rsrs28938175, MIM: 601369<li>V->G at 66: in DFNA9; affects protein deposition to the extracellular matrix, MIM: 601369<li>G->E at 88: in DFNA9; affects protein deposition to the extracellular matrix, MIM: 601369<li>I->N at 109: in DFNA9; affects protein deposition to the extrace…					extracellular matrix	GO:0005578,GO:0048196		Non-syndromic sensorineural deafness autosomal dominant type 9 (DFNA9) [MIM:601369]	<li>rs1801963</li><li>rs28362775</li><li>rs1045644</li><li>rs28400035</li><li>rs28362778</li><li>rs28938175</li><li>rs17097468</li>	2
O43423	23520	<ul><li>A->V at 23: in dbSNP rsrs2288674<li>R->K at 71: in dbSNP:rs2288675<li>L->P at 105: in dbSNP:rs17008716<li>Y->H at 140<li>E->G at 204: in dbSNP:rs2288676</ul>									<li>rs17008716</li><li>rs2288674</li><li>rs2288675</li><li>rs2288676</li>	2
O43424	2895	<ul><li>T->M at 68: in dbSNP:rs34144324<li>T->N at 209: in a colorectal cancer sample; somatic mutation<li>F->S at 398: in dbSNP:rs34796082<li>V->I at 490: in dbSNP:rs10034345</ul>									<li>rs10034345</li><li>rs34796082</li><li>rs34144324</li>	2
O43426	8867	<ul><li>K->R at 295: in dbSNP:rs2254562<li>V->A at 1366: in dbSNP:rs9980589<li>L->P at 1545: in dbSNP:rs2230767<li>P->L at 1547: in dbSNP:rs2230767</ul>									<li>rs9980589</li><li>rs2230767</li><li>rs2254562</li>	2
O43427	9158	<ul><li>R->W at 152: in dbSNP:rs11559154<li>M->V at 351: in dbSNP:rs2231893</ul>									<li>rs2231893</li><li>rs11559154</li>	2
O43432	8672	<ul><li>Q->R at 378: in dbSNP:rs35731992<li>P->A at 496: in dbSNP:rs35176330<li>D->E at 1185: in dbSNP:rs2230572</ul>									<li>rs2230572</li><li>rs35176330</li><li>rs35731992</li>	2
O43435	6899	<ul><li>F->Y at 148: in CTHM and VCFS: in dbSNP rsrs28939675, MIM: 192430<li>H->Q at 194: in VCFS, MIM: 192430<li>G->S at 310: in DGS; dbSNP:rs41298838, MIM: 188400<li>G->E at 337: in a colorectal cancer sample; somatic mutation, MIM: 188400<li>T->M at 350: in dbSNP:rs4819522, MIM: 188400</ul>								<li>Velocardiofacial syndrome (VCFS) [MIM:192430]</li><li>Conotruncal heart malformations (CTHM) [MIM:217095]</li><li>DiGeorge syndrome (DGS) [MIM:188400]</li>	<li>rs41298838</li><li>rs4819522</li><li>rs28939675</li>	2
O43451	8972	<ul><li>Q->H at 404: in dbSNP:rs2272330<li>S->L at 542: in dbSNP:rs10266732<li>N->D at 858: in dbSNP:rs2960746<li>L->I at 1638: in dbSNP:rs9655651</ul>									<li>rs10266732</li><li>rs9655651</li><li>rs2272330</li><li>rs2960746</li>	2
O43464	27429	<ul><li>L->P at 72<li>A->S at 141: polymorphism; associated with a 2.15-fold increased risk of PD; reduced protease activity<li>G->S at 399: in PARK13; reduced protease activity, MIM: 610297<li>R->W at 404: could be associated with an increased risk of developing PD, MIM: 610297</ul>							<li>P19028</li><li>Q9QBZ5</li><li>P24107</li><li>Q9QBZ1</li><li>Q79666</li><li>P15833</li><li>P03362</li><li>P18042</li><li>Q8AII1</li><li>P03363</li><li>P04024</li><li>P04023</li><li>P10978</li><li>O93215</li><li>P26810</li><li>Q1A249</li><li>P03356</li><li>P03355</li><li>O41798</li><li>P20892</li><li>Q9Y6I0</li><li>P10210</li><li>Q9QBY3</li><li>P03353</li><li>P16901</li><li>Q74120</li><li>Q09SZ…	Parkinson disease type 13 (PARK13) [MIM:610297, 168600]		2
O43488	8574	<ul><li>V->M at 135: in dbSNP:rs6670759<li>A->T at 142: in dbSNP:rs1043657<li>Q->H at 157: in dbSNP:rs859208<li>G->S at 198: in dbSNP:rs2231200<li>C->Y at 214: in dbSNP:rs2235794<li>S->N at 255: in dbSNP:rs2231203</ul>									<li>rs2235794</li><li>rs2231200</li><li>rs2231203</li><li>rs1043657</li><li>rs6670759</li><li>rs859208</li>	2
O43490	8842	<ul><li>A->G at 31<li>A->S at 31</ul>										2
O43491	2037	<ul><li>Q->H at 17: in dbSNP:rs2297852</ul>									rs2297852	2
O43493	10618	<ul><li>L->V at 10: in dbSNP:rs1128140<li>A->G at 86: in dbSNP:rs1044962<li>Q->L at 91: in dbSNP:rs1044963<li>K->Q at 103: in dbSNP:rs1044964<li>Q->P at 105: in dbSNP:rs1044965<li>R->W at 259: in dbSNP:rs4247303<li>E->G at 322: in dbSNP:rs1044969</ul>									<li>rs1044969</li><li>rs4247303</li><li>rs1044965</li><li>rs1044964</li><li>rs1044963</li><li>rs1128140</li><li>rs1044962</li>	2
O43502	5889	<ul><li>I->T at 144: in dbSNP rsrs28363307<li>R->C at 249: in dbSNP rsrs28363311<li>T->A at 287: in dbSNP:rs28363317</ul>									<li>rs28363311</li><li>rs28363317</li><li>rs28363307</li>	2
O43505	11041	<ul><li>T->S at 253: in dbSNP rsrs35429253</ul>									rs35429253	2
O43506	8748	<ul><li>F->L at 19: in dbSNP:rs1059166</ul>									rs1059166	2
O43511	5172	<ul><li>R->G at 24: in Pendred syndrome/deafness individuals<li>S->R at 28: in PDS and DFNB4, MIM: 274600<li>E->Q at 29: in PDS, MIM: 274600<li>Y->C at 78: in PDS, MIM: 274600<li>S->L at 90: in DFNB4, MIM: 600791<li>G->R at 102: in PDS; fails to localize to cell membrane; abolishes iodide transport, MIM: 274600<li>A->V at 104: in Pendred syndrome/deafness individuals, MIM: 274600<li>Y->C at 105: …	<li>protein localization</li><li>transport</li><li>iodide transport</li>	<li>GO:0008104</li><li>GO:0006810</li><li>GO:0015705</li>			cell membrane	GO:0005886	<li>Q07356</li><li>O43511</li><li>P80093</li><li>P41222</li><li>P28554</li><li>P49086</li><li>Q40406</li><li>Q9ZTN9</li>	<li>Pendred syndrome (PDS) [MIM:274600]</li><li>Non-syndromic sensorineural deafness autosomal recessive type 4 (DFNB4) [MIM:600791]</li>	<li>rs28939086</li><li>rs34373141</li><li>rs17154353</li><li>rs17154335</li><li>rs55638457</li><li>rs35548413</li><li>rs36039758</li>	2
O43516	7456	<ul><li>L->P at 198: in dbSNP:rs4972450<li>A->G at 495</ul>									rs4972450	2
O43520	5205	<ul><li>N->T at 45: in ICP, MIM: 147480<li>D->N at 70: in BRIC1; compound heterozygote with Q-600; uncertain pathological significance; may be associated with ICP; dbSNP:rs34719006, MIM: 243300<li>H->Q at 78: in dbSNP:rs3745079, MIM: 243300<li>L->P at 127: in PFIC1, MIM: 211600<li>K->E at 203: in ICP: in dbSNP rsrs56355310, MIM: 147480<li>L->S at 288: in PFIC1, MIM: 211600<li>F->I at 305, MIM: 21…							P17237	<li>Intrahepatic cholestasis of pregnancy (ICP) [MIM:147480]</li><li>Progressive familial intrahepatic cholestasis type 1 (PFIC1) [MIM:211600]</li><li>Benign recurrent intrahepatic cholestasis type 1 (BRIC1) [MIM:243300]</li>	<li>rs2271260</li><li>rs35470719</li><li>rs33963153</li><li>rs12968116</li><li>rs3745079</li><li>rs28939685</li><li>rs28939686</li><li>rs34018300</li><li>rs34315917</li><li>rs3745078</li><li>rs222581</li><li>rs34719006</li><li>rs56355310</li><li>rs34018205</li>	2
O43525	3786	<ul><li>D->G at 305: in EBN2; reduces the maximal heteromeric current by approx. 40% with no alteration in voltage dependence of activation or deactivation kinetics, MIM: 121201<li>W->R at 309: in EBN2, MIM: 121201<li>G->V at 310: in EBN2; about 50% reduction of wild-type heteromeric current; ratio of 1:1; or 20%; ratio of 1:1:2, MIM: 121201<li>E->G at 414: in dbSNP:rs2303995, MIM: 121201<li>N->S…								Benign neonatal epilepsy type 2 (EBN2) [MIM:121201]	rs2303995	2
O43526	3785	<ul><li>R->Q at 207: in MK2; leads to a shift of voltage-dependent activation, MIM: 606437<li>R->W at 207: in EBNMK; leads to a shift of voltage-dependent activation of the channel and a dramatic slowing of activation upon depolarization, MIM: 606437<li>M->V at 208: in EBN1; minor effect on maximal current but clearly exhibits a faster rate of deactivation, MIM: 121200<li>R->W at 214: in EBN1: in…							<li>P49137</li><li>P63141</li><li>P49138</li><li>P49139</li>	<li>Myokymia isolated type 2 (MK2) [MIM:606437]</li><li>Benign neonatal epilepsy with myokymia (EBNMK) [MIM:606437]</li><li>Benign neonatal epilepsy type 1 (EBN1) [MIM:121200]</li>	<li>rs28939683</li><li>rs28939684</li><li>rs1801475</li>	2
O43529	9486	<ul><li>V->L at 20: in dbSNP:rs35177621<li>D->N at 258: in dbSNP:rs3748932</ul>									<li>rs35177621</li><li>rs3748932</li>	2
O43542	7517	<ul><li>R->H at 94: in dbSNP:rs3212057<li>T->M at 241: associated with cutaneous malignant melanoma; dbSNP:rs861539<li>G->R at 271: in dbSNP:rs28903080<li>R->H at 302: in dbSNP:rs28903081</ul>									<li>rs28903080</li><li>rs3212057</li><li>rs28903081</li><li>rs861539</li>	2
O43543	7516	<ul><li>A->S at 16: in dbSNP:rs4987090<li>R->H at 188: in dbSNP:rs3218536<li>I->T at 221: in dbSNP:rs3218537</ul>									<li>rs4987090</li><li>rs3218536</li><li>rs3218537</li>	2
O43548	9333	<ul><li>P->S at 67<li>T->M at 109<li>G->C at 113: in APSS; completely abolishes the enzyme activity, MIM: 609796<li>A->G at 352: in dbSNP:rs28756768, MIM: 609796<li>V->M at 504: in dbSNP:rs7171797, MIM: 609796<li>Q->R at 521: in dbSNP:rs35985214, MIM: 609796</ul>								Peeling skin syndrome acral type (APSS) [MIM:609796, 270300]	<li>rs28756768</li><li>rs35985214</li><li>rs7171797</li>	2
O43555	2797	<ul><li>A->V at 16: in dbSNP:rs6051545</ul>									rs6051545	2
O43556	8910	<ul><li>L->R at 172: in DYT11, MIM: 159900</ul>								Myoclonus dystonia (MD) [MIM:159900]		2
O43557	8740	<ul><li>S->L at 32: in dbSNP:rs2291667<li>L->V at 120: in dbSNP:rs17851606<li>E->K at 214: in dbSNP:rs344560</ul>									<li>rs344560</li><li>rs17851606</li><li>rs2291667</li>	2
O43559	10817	<ul><li>P->L at 221: in dbSNP:rs3747747</ul>									rs3747747	2
O43572	11216	<ul><li>R->H at 249: in dbSNP:rs2108978<li>I->V at 646: in dbSNP:rs203462</ul>									<li>rs203462</li><li>rs2108978</li>	2
O43581	9066	<ul><li>I->N at 332: in dbSNP:rs407740</ul>									rs407740	2
O43586	9051	<ul><li>Q->H at 48: in dbSNP:rs1141038<li>E->K at 106: in dbSNP:rs1141039<li>Q->H at 146: in dbSNP:rs1141041<li>R->L at 149: in dbSNP:rs1141042<li>A->S at 151: in dbSNP:rs1141043<li>E->D at 155: in dbSNP:rs1141044<li>Q->H at 156: in dbSNP:rs1141045<li>A->T at 230: in PAPAS; severely reduced binding with PTPN12; markedly increased binding to MEFV; accentuates the IL1B secretion: in dbSNP rsrs28939…	secretion	GO:0046903	binding	GO:0005488			<li>Q28386</li><li>Q8WNR2</li><li>Q2MH07</li><li>Q865X8</li><li>P48090</li><li>O15553</li><li>P26889</li><li>Q9XS77</li><li>P14628</li><li>Q9YGD3</li><li>Q6R2X3</li><li>P41687</li><li>Q05209</li><li>Q9WVG1</li><li>P51493</li><li>P21621</li><li>P79162</li><li>P79182</li><li>P46648</li><li>P09428</li><li>P51745</li><li>Q6PUD2</li><li>Q28292</li><li>P01584</li><li>Q2HZH0</li>	PAPA syndrome (PAPAS) [MIM:604416]	<li>rs1141042</li><li>rs1141043</li><li>rs1141044</li><li>rs1141045</li><li>rs28939381</li><li>rs1141039</li><li>rs1141038</li><li>rs28939089</li><li>rs1141041</li>	2
O43592	11260	<ul><li>A->V at 526: in dbSNP:rs17851795<li>E->D at 716: in dbSNP:rs1051396</ul>									<li>rs17851795</li><li>rs1051396</li>	2
O43593	55806	<ul><li>G->D at 337: in dbSNP:rs12675375<li>R->Q at 620<li>R->Q at 633: in a colorectal cancer sample; somatic mutation<li>P->L at 924: in dbSNP:rs11990421<li>D->N at 1012: in ALUNC; affects binding to thyroid hormone receptor, MIM: 203655<li>T->A at 1022: in ALUNC; dbSNP:rs7014851, MIM: 203655<li>V->D at 1136: in ALUNC, MIM: 203655</ul>			binding	GO:0005488				Alopecia universalis congenita (ALUNC) [MIM:203655]	<li>rs11990421</li><li>rs7014851</li><li>rs12675375</li>	2
O43597	10253	<ul><li>P->S at 106: in dbSNP:rs504122</ul>									rs504122	2
O43602	1641	<ul><li>T->I at 123: in LISX1, MIM: 300067<li>L->S at 124: in LISX1, MIM: 300067<li>S->R at 128: in LISX1 and SBHX, MIM: 300067<li>K->N at 131: in SBHX, MIM: 300067<li>R->H at 140: in SBHX, MIM: 300067<li>R->L at 140: in LISX1 and SBHX, MIM: 300067<li>N->D at 141: in LISX1, MIM: 300067<li>D->N at 143: in LISX1 and SBHX, MIM: 300067<li>G->E at 148: in SBHX, MIM: 300067<li>A->S at 152: in LISX1, MI…								<li>Subcortical band heterotopia X-linked (SBHX) [MIM:300067]</li><li>Lissencephaly X-linked type 1 (LISX1) [MIM:300067]</li>	rs56030372	2
O43610	10251	<ul><li>A->T at 161: in dbSNP:rs35474915</ul>									rs35474915	2
O43612	3060	<ul><li>L->R at 16: in narcolepsy; early-onset; impaired trafficking and processing, MIM: 161400</ul>								Narcolepsy [MIM:161400]		2
O43613	3061	<ul><li>G->S at 167<li>R->Q at 279: in dbSNP:rs7516785<li>R->H at 281: in dbSNP:rs41439244<li>I->V at 408: in dbSNP:rs2271933</ul>									<li>rs7516785</li><li>rs41439244</li><li>rs2271933</li>	2
O43614	3062	<ul><li>P->S at 10: in dbSNP:rs41271310<li>P->T at 11: in dbSNP:rs41271312<li>I->V at 293<li>I->V at 308: in dbSNP rsrs2653349</ul>									<li>rs41271310</li><li>rs41271312</li><li>rs2653349</li>	2
O43623	6591	<ul><li>D->E at 119: in NTD</ul>										2
O43638	2307	<ul><li>P->A at 292: in dbSNP:rs2296917</ul>									rs2296917	2
O43653	8000	<ul><li>E->K at 39: in dbSNP:rs3736001</ul>									rs3736001	2
O43657	7105	<ul><li>A->T at 108: in dbSNP:rs1802288</ul>									rs1802288	2
O43663	9055	<ul><li>A->E at 187: in dbSNP:rs7172758<li>Y->C at 511: in dbSNP:rs12911192</ul>									<li>rs7172758</li><li>rs12911192</li>	2
O43665	6001	<ul><li>A->V at 94: in dbSNP:rs1802228</ul>									rs1802228	2
O43670	7756	<ul><li>A->S at 224: in dbSNP:rs3795244</ul>									rs3795244	2
O43674	4711	<ul><li>Y->H at 133: in dbSNP:rs4147793</ul>									rs4147793	2
O43678	4695	<ul><li>D->N at 50: in a breast cancer sample; somatic mutation</ul>										2
O43681	439	<ul><li>N->S at 332: in dbSNP:rs8177499</ul>									rs8177499	2
O43683	699	<ul><li>G->D at 20: in dbSNP rsrs35890336<li>E->D at 36: in colorectal cancer; dbSNP:rs1801328<li>Y->C at 259: in pancreatic cancer; associated with N-265<li>H->N at 265: in pancreatic cancer; associated with C-259<li>S->Y at 492: in colorectal cancer<li>N->D at 534: in dbSNP:rs36109304<li>P->R at 648: in colorectal cancer</ul>									<li>rs1801328</li><li>rs36109304</li><li>rs35890336</li>	2
O43699	946	<ul><li>L->V at 57: in dbSNP:rs2305773<li>L->F at 262: in dbSNP:rs2005199</ul>									<li>rs2005199</li><li>rs2305773</li>	2
O43707	81	<ul><li>K->E at 255: in FSGS1: in dbSNP rsrs28939374, MIM: 603278<li>T->I at 259: in FSGS1: in dbSNP rsrs28939375, MIM: 603278<li>S->P at 262: in FSGS1: in dbSNP rsrs28939376, MIM: 603278</ul>								Focal segmental glomerulosclerosis 1 (FSGS1) [MIM:603278]	<li>rs28939374</li><li>rs28939375</li><li>rs28939376</li>	2
O43708	2954	<ul><li>K->E at 32: in allele GSTZ1*C: in dbSNP rsrs7975<li>R->G at 42: in allele GSTZ1*B and allele GSTZ1*C: in dbSNP rsrs7972<li>T->M at 82: in dbSNP rsrs1046428<li>N->H at 133: in dbSNP:rs2234955</ul>							<li>Q9ZVQ3</li><li>O43708</li><li>O04437</li>		<li>rs7972</li><li>rs1046428</li><li>rs2234955</li><li>rs7975</li>	2
O43716	283459	<ul><li>S->L at 3: in dbSNP:rs17431446</ul>									rs17431446	2
O43719	27336	<ul><li>G->A at 478: in dbSNP:rs2071913<li>N->T at 526: in dbSNP:rs12852634<li>D->G at 678: in dbSNP:rs17339410</ul>									<li>rs17339410</li><li>rs2071913</li><li>rs12852634</li>	2
O43731	11015	<ul><li>V->G at 199: in dbSNP:rs12004</ul>									rs12004	2
O43734	10758	<ul><li>D->N at 19: in dbSNP:rs33980500<li>R->W at 83: in dbSNP:rs13190932<li>Q->H at 332: in dbSNP:rs1043730</ul>									<li>rs1043730</li><li>rs13190932</li><li>rs33980500</li>	2
O43736	9452	<ul><li>A->V at 72: in dbSNP:rs35056863<li>R->T at 230: in dbSNP:rs35629312</ul>									<li>rs35629312</li><li>rs35056863</li>	2
O43745	63928	<ul><li>R->P at 127: in dbSNP:rs35641939</ul>									rs35641939	2
O43747	164	<ul><li>V->G at 195: in dbSNP:rs36037071<li>P->H at 685: in dbSNP:rs904763</ul>									<li>rs904763</li><li>rs36037071</li>	2
O43749	4992	<ul><li>F->S at 75: in dbSNP:rs1834026<li>V->M at 126: in dbSNP:rs8045183</ul>									<li>rs1834026</li><li>rs8045183</li>	2
O43772	788	<ul><li>R->W at 133: in CACT deficiency, MIM: 212138<li>D->H at 231: in CACT deficiency, MIM: 212138<li>Q->R at 238: in CACT deficiency: in dbSNP rsrs28934589, MIM: 212138</ul>							<li>Q8HXY2</li><li>O43772</li>	Carnitine-acylcarnitine translocase deficiency (CACT deficiency) [MIM:212138]	rs28934589	2
O43781	8444	<ul><li>M->L at 239</ul>										2
O43790	3892	<ul><li>N->D at 114: in Monilethrix, MIM: 158000<li>N->H at 114: in Monilethrix, MIM: 158000<li>E->K at 402: in Monilethrix, MIM: 158000<li>E->Q at 402: in Monilethrix: in dbSNP rsrs28939669, MIM: 158000<li>E->D at 413: in Monilethrix, MIM: 158000<li>E->K at 413: in Monilethrix, MIM: 158000</ul>								Monilethrix [MIM:158000]	rs28939669	2
O43795	4430	<ul><li>V->G at 385: in a colorectal cancer sample; somatic mutation<li>V->I at 385: in a colorectal cancer sample; somatic mutation<li>E->K at 969: in a melanoma patient</ul>										2
O43805	8636	<ul><li>K->N at 17: in a breast cancer sample; somatic mutation</ul>										2
O43808	10478	<ul><li>H->R at 98: in dbSNP:rs12159334</ul>									rs12159334	2
O43818	9136	<ul><li>R->G at 8: in a breast cancer sample; somatic mutation<li>A->E at 342: in a breast cancer sample; somatic mutation</ul>										2
O43819	9997	<ul><li>R->P at 20: in dbSNP:rs140523<li>E->K at 140: in FIC, MIM: 604377<li>R->W at 171: in FIC: in dbSNP rsrs28937598, MIM: 604377<li>S->F at 225: in FIC, MIM: 604377<li>A->V at 259: in dbSNP:rs8139305, MIM: 604377</ul>								Fatal infantile cardioencephalomyopathy with cytochrome c oxidase deficiency (FIC) [MIM:604377, 220110]	<li>rs8139305</li><li>rs28937598</li><li>rs140523</li>	2
O43820	8372	<ul><li>H->Y at 113: in dbSNP:rs13100173</ul>									rs13100173	2
O43822	755	<ul><li>T->I at 150: in dbSNP:rs2277809<li>G->S at 153: in dbSNP:rs9306099</ul>									<li>rs9306099</li><li>rs2277809</li>	2
O43823	10270	<ul><li>Q->H at 664: in a breast cancer sample; somatic mutation</ul>										2
O43826	2542	<ul><li>G->D at 20: in GSD1B, MIM: 232220<li>Y->H at 24: in GSD1B, MIM: 232220<li>N->K at 27: in GSD1B, MIM: 232220<li>R->C at 28: in GSD1B, MIM: 232220<li>R->H at 28: in GSD1B; inactive glucose-6-phosphate transport, MIM: 232220<li>G->R at 50: in GSD1B, MIM: 232220<li>S->R at 54: in GSD1B, MIM: 232220<li>S->R at 55: in GSD1B, MIM: 232220<li>G->R at 68: in GSD1B, MIM: 232220<li>L->P at 85: in GSD…	glucose-6-phosphate transport	GO:0015760						<li>Glycogen storage disease type 1C (GSD1C) [MIM:232240]</li><li>Glycogen storage disease type 1B (GSD1B) [MIM:232220]</li>		2
O43827	10218	<ul><li>E->D at 51: in dbSNP:rs28990992<li>R->H at 140: in dbSNP rsrs28991002<li>Q->H at 175: in dbSNP rsrs28991009</ul>									<li>rs28990992</li><li>rs28991009</li><li>rs28991002</li>	2
O43829	7541	<ul><li>E->G at 77: in dbSNP:rs7235740<li>Q->R at 139: in dbSNP:rs7235420</ul>									<li>rs7235420</li><li>rs7235740</li>	2
O43837	3420	<ul><li>A->V at 3: in dbSNP:rs3178817<li>L->P at 132: in RP46, MIM: 612572<li>Q->H at 166: in dbSNP:rs11542741, MIM: 612572</ul>								Retinitis pigmentosa type 46 (RP46) [MIM:612572]	<li>rs3178817</li><li>rs11542741</li>	2
O43847	4898	<ul><li>E->EE at 153</ul>										2
O43852	813	<ul><li>R->Q at 4: in dbSNP:rs2290228</ul>									rs2290228	2
O43861	374868	<ul><li>S->G at 39: in dbSNP:rs4078115<li>D->N at 504: in dbSNP:rs36034863<li>M->L at 732: in dbSNP:rs585033</ul>									<li>rs36034863</li><li>rs4078115</li><li>rs585033</li>	2
O43866	922	<ul><li>D->E at 117: in dbSNP:rs11537583</ul>									rs11537583	2
O43868	9153	<ul><li>L->P at 12<li>P->L at 22: in dbSNP:rs11854484<li>S->R at 75: in dbSNP:rs1060896<li>R->H at 142<li>L->W at 163: in dbSNP:rs2271437<li>E->D at 172<li>S->T at 245: in dbSNP:rs10519020<li>F->S at 355: in dbSNP:rs17215633<li>E->K at 385<li>L->F at 462: in dbSNP rsrs17222057<li>G->E at 509: in dbSNP:rs9635306<li>M->T at 612</ul>									<li>rs1060896</li><li>rs9635306</li><li>rs11854484</li><li>rs17222057</li><li>rs17215633</li><li>rs10519020</li><li>rs2271437</li>	2
O43897	7092	<ul><li>L->V at 688: in a breast cancer sample; somatic mutation<li>T->A at 958: in dbSNP:rs2291822</ul>									rs2291822	2
O43900	4007	<ul><li>R->C at 343: in dbSNP:rs7065449<li>E->D at 558: in a breast cancer sample; somatic mutation</ul>									rs7065449	2
O43908	8302	<ul><li>S->I at 29: in allele NKG2-F*02; dbSNP:rs1841958<li>S->N at 104: in allele NKG2-F*02; dbSNP:rs2617170</ul>									<li>rs2617170</li><li>rs1841958</li>	2
O43909	2137	<ul><li>L->P at 706: in dbSNP:rs2269452</ul>									rs2269452	2
O43913	5001	<ul><li>G->R at 37: in dbSNP:rs1056677<li>K->N at 52: in dbSNP:rs2307413<li>R->C at 166: in dbSNP:rs2307402</ul>									<li>rs1056677</li><li>rs2307413</li><li>rs2307402</li>	2
O43914	7305	<ul><li>Y->H at 111: in dbSNP:rs14714</ul>									rs14714	2
O43918	326	<ul><li>R->C at 15: in APECED, MIM: 240300<li>R->L at 15: in APECED; enzymatic activity of approximately 30% of that of the wild-type, MIM: 240300<li>T->M at 16: in APECED; enzymatic activity of approximately 10% of that of the wild-type, MIM: 240300<li>A->V at 21: in APECED, MIM: 240300<li>Missing at 22-23: in APECED; lack of alpha-galactosidase enzymatic activity; lack of homodimerization, MIM:…	localization	GO:0051179	<li>binding</li><li>zinc binding</li>	<li>GO:0005488</li><li>GO:0008270</li>			<li>Q97U94</li><li>P27756</li><li>O34645</li><li>P20942</li><li>P20941</li><li>O43918</li><li>Q9X4Y0</li><li>P19632</li><li>P41686</li><li>Q9XS39</li><li>P30877</li><li>P06720</li><li>P16551</li><li>O77560</li><li>Q9QW08</li>	Autoimmune poly-endocrinopathy candidiasis ectodermal dystrophy (APECED) [MIM:240300]	<li>rs34397615</li><li>rs1800520</li>	2
O43929	5000	<ul><li>L->V at 56: in dbSNP:rs2307397<li>N->S at 78: in dbSNP:rs2307394</ul>									<li>rs2307397</li><li>rs2307394</li>	2
O43933	5189	<ul><li>Missing at 634-690: in NALD<li>I->R at 640: in dbSNP:rs4559173<li>L->P at 664: in NALD: in dbSNP rsrs28939678, MIM: 202370<li>I->M at 696: in dbSNP:rs35996821, MIM: 202370<li>G->D at 843: in IRD and NALD, MIM: 266510</ul>								<li>Infantile Refsum disease (IRD) [MIM:266510]</li><li>Adrenoleukodystrophy neonatal (NALD) [MIM:202370]</li>	<li>rs35996821</li><li>rs4559173</li><li>rs28939678</li>	2
O43934	79157	<ul><li>S->F at 428: in dbSNP:rs3198672</ul>									rs3198672	2
O60216	5885	<ul><li>G->R at 481</ul>										2
O60218	57016	<ul><li>P->S at 87: in dbSNP:rs2303312<li>M->T at 286: in dbSNP:rs3735042<li>D->N at 313: in dbSNP:rs4728329</ul>									<li>rs4728329</li><li>rs2303312</li><li>rs3735042</li>	2
O60220	1678	<ul><li>C->W at 66: in MTS; disrupts the assembly of the heterohexamer with TIMM13, MIM: 304700</ul>							<li>Q9JMH3</li><li>Q9Y5L4</li>	Mohr-Tranebjaerg syndrome (MTS) [MIM:304700]		2
O60225	6758	<ul><li>E->Q at 19: in dbSNP:rs4824675</ul>									rs4824675	2
O60229	8997	<ul><li>S->L at 196: in dbSNP rsrs56098940<li>R->W at 213: in a colorectal cancer sample; somatic mutation<li>E->D at 1326: in dbSNP:rs2289838<li>S->C at 1896: in a breast cancer sample; somatic mutation</ul>									<li>rs2289838</li><li>rs56098940</li>	2
O60232	10534	<ul><li>T->M at 21: in dbSNP:rs35971725</ul>									rs35971725	2
O60234	9535	<ul><li>E->K at 122: in dbSNP:rs36110047<li>E->K at 136: in dbSNP:rs34035414</ul>									<li>rs34035414</li><li>rs36110047</li>	2
O60237	4660	<ul><li>V->I at 182: in dbSNP:rs2843414<li>R->K at 836: in dbSNP:rs3881953</ul>									<li>rs3881953</li><li>rs2843414</li>	2
O60242	577	<ul><li>S->N at 503: in dbSNP:rs1932618</ul>									rs1932618	2
O60244	9282	<ul><li>F->L at 1325: in a breast cancer sample; somatic mutation</ul>										2
O60259	11202	<ul><li>V->I at 154: in dbSNP:rs16988799</ul>									rs16988799	2
O60260	5071	<ul><li>V->M at 15: in PD, MIM: 168600<li>R->Q at 33: in PD, MIM: 168600<li>P->L at 37: in PARK2, MIM: 600116<li>R->P at 42: in PD; early-onset; induces a conformational change in the PSMD4-binding site of Ubl resulting in impaired proteasomal binding, MIM: 168600<li>A->P at 46: in PD; early-onset; sporadic, MIM: 168600<li>A->E at 82: in PARK2 and PD: in dbSNP rsrs55774500, MIM: 168600<li>A->V at…			binding	GO:0005488			<li>Q3MHP1</li><li>P68036</li><li>Q9Y6H5</li><li>O60260</li><li>Q9BT88</li><li>P55036</li><li>Q58DA0</li>	<li>Parkinson disease (PD) [MIM:168600]</li><li>Autosomal recessive early onset Parkinson disease 2 (PARK2) [MIM:600116]</li>	<li>rs34424986</li><li>rs1801334</li><li>rs55961220</li><li>rs1801582</li><li>rs1801474</li><li>rs9456735</li><li>rs55774500</li><li>rs56092260</li>	2
O60266	109	<ul><li>S->P at 107: in dbSNP:rs11676272</ul>									rs11676272	2
O60268	9764	<ul><li>R->H at 100: in dbSNP:rs4783121</ul>									rs4783121	2
O60269	9721	<ul><li>L->V at 39: in dbSNP:rs4926045<li>S->G at 104: in dbSNP:rs3127679</ul>									<li>rs3127679</li><li>rs4926045</li>	2
O60279	26032	<ul><li>F->L at 40: in dbSNP:rs9637517<li>L->F at 52: in dbSNP:rs9637517<li>R->K at 216: in dbSNP:rs9872477<li>R->K at 228: in dbSNP:rs9872477<li>E->D at 378: in dbSNP:rs6810039<li>E->D at 390: in dbSNP:rs6810039</ul>									<li>rs9872477</li><li>rs6810039</li><li>rs9637517</li>	2
O60284	9705	<ul><li>R->C at 515: in dbSNP:rs2303460</ul>									rs2303460	2
O60285	9891	<ul><li>G->D at 419: in dbSNP rsrs55774704<li>P->R at 543: in dbSNP:rs3741883</ul>									<li>rs3741883</li><li>rs55774704</li>	2
O60290	643641	<ul><li>I->T at 178: in dbSNP:rs3735328</ul>									rs3735328	2
O60292	23094	<ul><li>G->S at 1371: in dbSNP:rs2304133<li>P->A at 1450: in dbSNP:rs3745945</ul>									<li>rs2304133</li><li>rs3745945</li>	2
O60293	196441	<ul><li>E->K at 1006: in dbSNP:rs1011332<li>K->R at 1807: in dbSNP:rs11541286</ul>									<li>rs1011332</li><li>rs11541286</li>	2
O60294	9836	<ul><li>V->L at 67: in dbSNP:rs45552436<li>R->S at 141: in dbSNP:rs3742970<li>C->Y at 149: in dbSNP rsrs45593931<li>T->A at 518: in dbSNP rsrs45530831</ul>									<li>rs45552436</li><li>rs45530831</li><li>rs45593931</li><li>rs3742970</li>	2
O60296	66008	<ul><li>V->I at 142: in dbSNP:rs13022344<li>T->I at 528: in dbSNP:rs2244438<li>I->N at 863: in dbSNP:rs34594680</ul>									<li>rs34594680</li><li>rs13022344</li><li>rs2244438</li>	2
O60303	23247	<ul><li>T->M at 522: in dbSNP:rs12930355<li>A->S at 535: in dbSNP:rs11643103<li>R->Q at 885: in dbSNP:rs16976970<li>T->A at 1267: in dbSNP:rs4787984<li>R->Q at 1368: in dbSNP:rs11644502<li>V->I at 1597: in dbSNP:rs2287790</ul>									<li>rs4787984</li><li>rs16976970</li><li>rs2287790</li><li>rs11644502</li><li>rs12930355</li><li>rs11643103</li>	2
O60307	23031	<ul><li>R->Q at 203: in dbSNP:rs35945810<li>G->S at 861: in dbSNP:rs8108738<li>G->S at 883</ul>									<li>rs8108738</li><li>rs35945810</li>	2
O60308	9731	<ul><li>L->I at 414: in dbSNP:rs2275824<li>A->V at 686: in dbSNP:rs2275831</ul>									<li>rs2275831</li><li>rs2275824</li>	2
O60309	374819	<ul><li>K->E at 1215: in dbSNP:rs9893710</ul>									rs9893710	2
O60312	57194	<ul><li>S->Y at 353: in dbSNP:rs17116056<li>T->M at 532: in dbSNP:rs2066703<li>A->T at 784: in dbSNP:rs2066704<li>E->K at 834: in dbSNP:rs17555920<li>W->C at 1172: in dbSNP:rs2076742<li>A->T at 1179: in dbSNP:rs2076744<li>I->V at 1188: in dbSNP:rs2076745<li>V->M at 1198: in dbSNP:rs2076746<li>R->S at 1298: in dbSNP:rs3816800<li>A->V at 1397: in dbSNP:rs9324127</ul>									<li>rs2076744</li><li>rs17555920</li><li>rs2066704</li><li>rs17116056</li><li>rs2076746</li><li>rs2076745</li><li>rs3816800</li><li>rs2066703</li><li>rs9324127</li><li>rs2076742</li>	2
O60313	4976	<ul><li>Missing at 38-43: in OPA1<li>S->N at 158: in dbSNP:rs7624750<li>P->L at 167<li>A->V at 192: in dbSNP:rs34307082<li>R->Q at 290: in OPA1, MIM: 165500<li>G->E at 300: in OPA1: in dbSNP rsrs28939082, MIM: 165500<li>L->R at 396: in OPA1, MIM: 165500<li>Missing at 432: in OPA1, MIM: 165500<li>R->H at 445: in OPA1 and optic atrophy with deafness, MIM: 165500<li>T->K at 503: in OPA1, MIM: 165500…							<li>Q5RAM3</li><li>O93248</li><li>Q5F499</li><li>O60313</li>	Optic atrophy type 1 (OPA1) [MIM:165500]	<li>rs34307082</li><li>rs28939082</li><li>rs7624750</li>	2
O60315	9839	<ul><li>Missing at 99: in Hirschsprung disease; atypical form; late infantile<li>R->G at 953: in Hirschsprung disease, MIM: 235730<li>D->N at 983: in a colorectal cancer sample; somatic mutation, MIM: 235730<li>Q->R at 1119: in Hirschsprung disease, MIM: 235730</ul>								Hirschsprung disease-mental retardation syndrome (Hirschsprung disease) [MIM:235730]		2
O60318	8888	<ul><li>S->L at 102: in dbSNP:rs9975588<li>M->V at 288: in dbSNP:rs17182545<li>R->L at 333: in dbSNP:rs17182552<li>L->V at 409: in a colorectal cancer sample; somatic mutation<li>P->L at 413: in dbSNP:rs17182566<li>P->L at 1051: in dbSNP:rs17182850<li>V->M at 1062: in dbSNP:rs17182857<li>R->W at 1314: in dbSNP:rs17176709<li>D->E at 1449: in dbSNP:rs17183220<li>V->I at 1576: in dbSNP:rs17183248<li…									<li>rs2298697</li><li>rs17182857</li><li>rs17183220</li><li>rs17176933</li><li>rs17182566</li><li>rs17182545</li><li>rs17183248</li><li>rs9975588</li><li>rs17182552</li><li>rs17183403</li><li>rs17183290</li><li>rs17182850</li><li>rs17176709</li>	2
O60320		<ul><li>G->D at 276: in dbSNP:rs2306933<li>R->H at 375: in dbSNP:rs2256277<li>H->R at 393: in dbSNP:rs2256273</ul>									<li>rs2256277</li><li>rs2256273</li><li>rs2306933</li>	2
O60331	23396	<ul><li>D->N at 253: in LCCS3; loss of activity, MIM: 611369</ul>								Lethal congenital contractural syndrome type 3 (LCCS3) [MIM:611369]		2
O60333	23095	<ul><li>Q->L at 98: in CMT2A1, MIM: 118210</ul>								Charcot-Marie-Tooth disease type 2A1 (CMT2A1) [MIM:118210]		2
O60336	23005	<ul><li>Y->S at 204: in dbSNP:rs4354909<li>L->V at 313: in dbSNP:rs1201689<li>R->P at 1240: in dbSNP:rs3959569</ul>									<li>rs4354909</li><li>rs1201689</li><li>rs3959569</li>	2
O60337	10299	<ul><li>P->L at 622: in dbSNP:rs1062914</ul>									rs1062914	2
O60343	9882	<ul><li>T->M at 1147: in dbSNP:rs9600455<li>V->A at 1275: in dbSNP:rs557337<li>L->I at 1284: in dbSNP:rs11616741</ul>									<li>rs9600455</li><li>rs11616741</li><li>rs557337</li>	2
O60344	9718	<ul><li>H->Y at 101: in dbSNP:rs7633387<li>R->Q at 571: in dbSNP:rs35875049</ul>									<li>rs7633387</li><li>rs35875049</li>	2
O60353	8323	<ul><li>M->V at 33: in dbSNP:rs827528<li>M->L at 345: in dbSNP:rs3808553<li>A->E at 664: in dbSNP:rs12549394</ul>									<li>rs12549394</li><li>rs827528</li><li>rs3808553</li>	2
O60391	116444	<ul><li>T->M at 157: in dbSNP:rs2240154<li>R->W at 404: in dbSNP:rs4807399<li>W->R at 414: in dbSNP:rs2240157<li>T->M at 577: in dbSNP:rs2240158<li>A->T at 845: in dbSNP:rs2285906</ul>									<li>rs2240154</li><li>rs2285906</li><li>rs2240158</li><li>rs2240157</li><li>rs4807399</li>	2
O60393		<ul><li>R->H at 355: in POF5, MIM: 611548<li>R->Q at 360, MIM: 611548<li>D->N at 452, MIM: 611548<li>G->S at 482: in dbSNP:rs2525702, MIM: 611548<li>F->L at 517: in dbSNP:rs2699503, MIM: 611548</ul>								Premature ovarian failure type 5 (POF5) [MIM:611548]	<li>rs2525702</li><li>rs2699503</li>	2
O60403	26538	<ul><li>S->F at 171: in dbSNP:rs1806931</ul>									rs1806931	2
O60404	26532	<ul><li>R->S at 7: in dbSNP:rs1966357<li>L->I at 14: in dbSNP:rs2240227<li>R->H at 54: in dbSNP:rs11670007<li>V->M at 224: in dbSNP:rs2240228<li>S->N at 293: in dbSNP:rs2240229</ul>									<li>rs11670007</li><li>rs2240228</li><li>rs2240227</li><li>rs1966357</li><li>rs2240229</li>	2
O60412	26658	<ul><li>T->M at 118: in dbSNP:rs8113325<li>R->H at 122: in dbSNP:rs11883178</ul>									<li>rs11883178</li><li>rs8113325</li>	2
O60427	3992	<ul><li>P->S at 272: in dbSNP:rs17856235</ul>									rs17856235	2
O60431	126370	<ul><li>P->R at 139: in dbSNP:rs8104843<li>F->L at 211: in dbSNP:rs8108721<li>Y->S at 252: in dbSNP:rs8105737<li>I->T at 292: in dbSNP:rs16980312</ul>									<li>rs8108721</li><li>rs8105737</li><li>rs8104843</li><li>rs16980312</li>	2
O60443	1687	<ul><li>P->T at 142: in dbSNP:rs754554<li>M->T at 174: in dbSNP:rs876306<li>V->M at 207: in dbSNP:rs12540919</ul>									<li>rs876306</li><li>rs12540919</li><li>rs754554</li>	2
O60447	7813	<ul><li>D->V at 82: in dbSNP:rs1064580<li>V->I at 336: in dbSNP:rs2391199<li>Q->H at 612: in dbSNP:rs11808092</ul>									<li>rs11808092</li><li>rs1064580</li><li>rs2391199</li>	2
O60449	4065	<ul><li>E->D at 268: in dbSNP:rs2271381<li>K->M at 486: in dbSNP:rs2729709<li>D->N at 692: in dbSNP:rs1397706<li>D->E at 807: in dbSNP:rs3951216<li>D->A at 884: in dbSNP:rs3815875<li>T->S at 1202: in dbSNP:rs2303549<li>N->K at 1321: in dbSNP:rs12692566<li>K->R at 1347: in dbSNP:rs17827158<li>Y->H at 1391: in dbSNP:rs2059696</ul>									<li>rs3951216</li><li>rs2059696</li><li>rs12692566</li><li>rs17827158</li><li>rs3815875</li><li>rs2271381</li><li>rs2303549</li><li>rs1397706</li><li>rs2729709</li>	2
O60462		<ul><li>R->K at 123: in dbSNP:rs849541</ul>									rs849541	2
O60469	1826	<ul><li>D->E at 232: in dbSNP:rs2297270</ul>									rs2297270	2
O60477	1620	<ul><li>S->R at 347: common polymorphism<li>R->H at 358: common polymorphism; dbSNP:rs17476783<li>A->T at 437: in dbSNP:rs1043377<li>P->T at 712: in a colorectal cancer sample; somatic mutation</ul>									<li>rs1043377</li><li>rs17476783</li>	2
O60481	7547	<ul><li>P->A at 217: in heart disease; with non-congenital heterotaxy<li>C->S at 253: in HTX1, MIM: 306955<li>W->G at 255: in HTX1; decreased protein expression, decreased transcriptional activity and decreased nuclear localization, MIM: 306955<li>H->R at 286: in HTX1, MIM: 306955<li>T->M at 323: in HTX1, MIM: 306955<li>K->E at 405: in HTX1, MIM: 306955</ul>	localization	GO:0051179						X-linked visceral heterotaxy (HTX1) [MIM:306955]		2
O60486	10154	<ul><li>E->K at 1499: in dbSNP:rs11107500</ul>									rs11107500	2
O60488	2182	<ul><li>R->C at 133: in a colorectal cancer sample; somatic mutation<li>R->S at 570: in MRX63, MIM: 300387</ul>								Mental retardation X-linked type 63 (MRX63) [MIM:300387]		2
O60494	8029	<ul><li>G->R at 66: in dbSNP:rs12259370<li>F->I at 124: in dbSNP:rs1801220<li>S->F at 253: in dbSNP:rs1801222<li>P->T at 389: in dbSNP:rs1801224<li>I->M at 504: in dbSNP:rs2228053<li>H->Y at 730: in dbSNP:rs7905349<li>H->Q at 786: in a breast cancer sample; somatic mutation<li>L->V at 969: in dbSNP:rs11254354<li>Y->H at 1032: in dbSNP:rs1801227<li>P->L at 1297: in MGA1; decreases strongly the GIF…			binding	GO:0005488			<li>Q5XWD5</li><li>P14174</li><li>P27352</li><li>P53050</li><li>P80928</li><li>P37359</li><li>P34884</li><li>Q2PS21</li><li>P25713</li><li>P37360</li><li>P37361</li><li>P28184</li><li>P55944</li>	Recessive hereditary megaloblastic anemia 1 (MGA1) [MIM:261100]	<li>rs2796835</li><li>rs1801220</li><li>rs12259370</li><li>rs1801240</li><li>rs11254274</li><li>rs1801227</li><li>rs11254354</li><li>rs1801222</li><li>rs2228053</li><li>rs1801224</li><li>rs7905349</li><li>rs2356590</li><li>rs45569534</li><li>rs41289305</li><li>rs1276708</li><li>rs28939699</li><li>rs1801230</li><li>rs1801231</li><li>rs45474496</li><li>rs1801232</li><li>rs1801239</li><li>rs1801237<…	2
O60496	9046	<ul><li>A->P at 152: in dbSNP:rs1140295<li>P->L at 274: in dbSNP:rs34215892<li>S->A at 394: in dbSNP:rs2242241</ul>									<li>rs2242241</li><li>rs34215892</li><li>rs1140295</li>	2
O60500	4868	<ul><li>W->S at 64: in CNF<li>E->K at 117: in dbSNP:rs3814995<li>I->N at 171: in CNF<li>Missing at 172: in CNF<li>I->N at 173: in CNF<li>TPR->I at 205-207: in CNF<li>T->A at 233: in dbSNP:rs35238405<li>G->C at 270: in CNF<li>S->P at 350: in CNF<li>S->R at 366: in CNF<li>R->C at 367: in CNF<li>P->S at 368: in CNF<li>L->V at 376: in CNF<li>L->P at 392: in dbSNP:rs34320609<li>R->Q at 408: in CNF; co…							Q02011		<li>rs35238405</li><li>rs34320609</li><li>rs33950747</li><li>rs3814995</li><li>rs28939695</li><li>rs4806213</li><li>rs34736717</li>	2
O60502	10724	<ul><li>G->E at 46: in dbSNP:rs3740421<li>E->K at 602: in dbSNP:rs17853930</ul>									<li>rs3740421</li><li>rs17853930</li>	2
O60503	115	<ul><li>I->M at 772: in 37.5% of the Asian population, in 30% of the Caucasian population and in 16.3% of the African-American population; reduced adenylyl cyclase activity in response to stimulation of the beta-adregnergic receptor by the agonists Mn: in dbSNP rsrs2230739</ul>							<li>P30528</li><li>P23466</li><li>P00936</li><li>Q59685</li><li>Q9WXC3</li><li>Q99279</li><li>P0A1A7</li><li>P0A1A8</li><li>Q05766</li><li>Q57506</li><li>P40134</li><li>Q99280</li><li>P40135</li><li>Q26896</li><li>P40130</li><li>P14605</li><li>Q59119</li><li>P40136</li><li>P26338</li><li>P43524</li><li>P27580</li><li>P08678</li><li>P40127</li><li>Q03101</li><li>Q8XAP1</li><li>Q03100</li><li>Q8FBP…		rs2230739	2
O60513	8702	<ul><li>Q->E at 116: in dbSNP:rs3764779</ul>									rs3764779	2
O60522	221400	<ul><li>R->Q at 192: in dbSNP:rs7750596<li>T->A at 398: in dbSNP:rs3799277<li>I->M at 795: in dbSNP:rs9463234<li>Q->E at 1014: in dbSNP:rs9381472</ul>									<li>rs9463234</li><li>rs7750596</li><li>rs3799277</li><li>rs9381472</li>	2
O60524	9147	<ul><li>C->S at 257: in dbSNP:rs3100906</ul>									rs3100906	2
O60543	1149	<ul><li>V->F at 115: in dbSNP:rs45619832</ul>									rs45619832	2
O60563	904	<ul><li>H->R at 362: in dbSNP:rs17123261</ul>									rs17123261	2
O60566	701	<ul><li>M->T at 15: in a colorectal cancer cell line<li>R->Q at 36: in PCS, MIM: 176430<li>T->M at 40: in dbSNP rsrs56079734, MIM: 176430<li>R->Q at 349: in dbSNP:rs1801376, MIM: 176430<li>P->S at 378: in dbSNP:rs17851677, MIM: 176430<li>E->D at 390: in dbSNP:rs1017842, MIM: 176430<li>R->Q at 550: in MVA; heterozygous compound with nonsense mutation; dbSNP:rs28989187, MIM: 257300<li>V->A at 618: …								<li>Premature chromatid separation trait (PCS) [MIM:176430]</li><li>Mosaic variegated aneuploidy syndrome (MVA) [MIM:257300]</li>	<li>rs1017842</li><li>rs56079734</li><li>rs17851677</li><li>rs28989181</li><li>rs28989182</li><li>rs28989183</li><li>rs1801528</li><li>rs28989184</li><li>rs28989185</li><li>rs28989187</li><li>rs1801376</li>	2
O60568	8985	<ul><li>A->V at 151: in dbSNP:rs35627324<li>N->S at 223: in LH3 deficiency, MIM: 612394<li>R->W at 286: in dbSNP:rs1134907, MIM: 612394</ul>							<li>Q5R6K5</li><li>Q9R0E1</li><li>Q5U367</li><li>O60568</li>	Lysyl hydroxylase 3 deficiency (LH3 deficiency) [MIM:612394]	<li>rs1134907</li><li>rs35627324</li>	2
O60575	27290	<ul><li>V->I at 7: in dbSNP:rs706107</ul>									rs706107	2
O60602	7100	<ul><li>T->I at 82: in dbSNP:rs764535<li>P->A at 112: in dbSNP:rs5744166<li>Missing at 392-858: in 10% of the population; abolishes flagellin signaling; associated with resistance to SLEB1<li>N->S at 592: in dbSNP:rs2072493<li>F->L at 616: in dbSNP:rs5744174<li>F->L at 822: in dbSNP:rs7512943</ul>							<li>Q06971</li><li>Q06972</li><li>Q06973</li><li>Q56826</li><li>Q06974</li><li>Q92DW3</li><li>Q06970</li><li>P46210</li><li>O67803</li><li>Q06064</li><li>P04949</li><li>Q05203</li><li>P11089</li><li>P02968</li><li>P80583</li><li>Q06969</li><li>Q06968</li><li>P53606</li><li>Q06982</li><li>Q06983</li><li>Q06981</li><li>P06177</li><li>P06176</li><li>P13713</li><li>P06175</li><li>P06179</li><li>P0617…		<li>rs7512943</li><li>rs5744166</li><li>rs5744174</li><li>rs764535</li><li>rs2072493</li>	2
O60603	7097	<ul><li>T->I at 411: in dbSNP:rs5743699<li>R->H at 579: in dbSNP:rs5743703<li>P->H at 631: in dbSNP:rs5743704<li>R->W at 677<li>Y->N at 715: in dbSNP:rs5743706<li>R->Q at 753: in dbSNP:rs5743708</ul>									<li>rs5743699</li><li>rs5743708</li><li>rs5743706</li><li>rs5743704</li><li>rs5743703</li>	2
O60635	10103	<ul><li>S->F at 38: in dbSNP:rs2234267<li>V->M at 87: in dbSNP:rs2234268</ul>									<li>rs2234267</li><li>rs2234268</li>	2
O60636	10100	<ul><li>R->L at 118: in dbSNP:rs9659602</ul>									rs9659602	2
O60656	54600	<ul><li>S->I at 442: in a breast cancer sample; somatic mutation</ul>										2
O60662	10324	<ul><li>A->T at 271: in dbSNP:rs28763868<li>M->V at 481: in dbSNP:rs34623017</ul>									<li>rs34623017</li><li>rs28763868</li>	2
O60663	4010	<ul><li>C->R at 36: in NPS, MIM: 161200<li>C->S at 36: in NPS, MIM: 161200<li>S->F at 52: in dbSNP:rs2235058, MIM: 161200<li>H->N at 54: in NPS, MIM: 161200<li>H->Q at 54: in NPS, MIM: 161200<li>H->Y at 54: in NPS, MIM: 161200<li>C->R at 57: in NPS, MIM: 161200<li>L->W at 58: in NPS, MIM: 161200<li>C->F at 60: in NPS, MIM: 161200<li>C->G at 60: in NPS, MIM: 161200<li>C->W at 60: in NPS, MIM: 1612…							<li>P0C0P6</li><li>P0C0P5</li>	Nail-patella syndrome (NPS) [MIM:161200]	<li>rs2235058</li><li>rs28939692</li>	2
O60664	10226	<ul><li>I->V at 56: in dbSNP:rs8289<li>A->V at 275: in dbSNP:rs9973235</ul>									<li>rs8289</li><li>rs9973235</li>	2
O60669		<ul><li>S->T at 445: in dbSNP:rs3763980</ul>									rs3763980	2
O60671	5810	<ul><li>A->G at 33: in dbSNP:rs2308951<li>T->S at 104: in dbSNP:rs1805328<li>G->D at 114: in dbSNP:rs2308957<li>E->G at 281: in dbSNP:rs1805327</ul>									<li>rs1805327</li><li>rs2308951</li><li>rs1805328</li><li>rs2308957</li>	2
O60673	5980	<ul><li>Q->H at 231: in dbSNP rsrs1053911<li>S->T at 389<li>Q->P at 397: in dbSNP:rs3218579<li>S->G at 633: in dbSNP:rs3218598<li>M->T at 693: in dbSNP:rs3218593<li>R->Q at 962: in dbSNP rsrs17539588<li>Y->C at 1156: in dbSNP:rs458017<li>S->L at 1220: in dbSNP:rs3218600<li>T->I at 1224: in dbSNP:rs462779<li>T->P at 1284: in dbSNP:rs3218578<li>S->T at 1302: in dbSNP:rs3218597<li>Q->H at 1309: in d…									<li>rs3218600</li><li>rs17539651</li><li>rs3218599</li><li>rs17539692</li><li>rs3218597</li><li>rs17539644</li><li>rs3204953</li><li>rs3218598</li><li>rs3218595</li><li>rs3218593</li><li>rs3218606</li><li>rs3218592</li><li>rs458017</li><li>rs3218604</li><li>rs462779</li><li>rs3218578</li><li>rs3218572</li><li>rs17539616</li><li>rs3218579</li><li>rs3218582</li><li>rs17510963</li><li>rs3218585</li>…	2
O60674	3717	<ul><li>G->D at 127: in dbSNP rsrs56118985<li>K->Q at 191: in an ovarian serous carcinoma sample; somatic mutation<li>K->R at 346: in dbSNP rsrs55667734<li>A->E at 377: in dbSNP rsrs55953208<li>L->V at 393: in dbSNP:rs2230723<li>FHK->L at 537-539: in myeloproliferative disorder with erythrocytosis<li>HK->QL at 538-539: in myeloproliferative disorder with erythrocytosis<li>K->L at 539: in myelopro…	phosphorylation	GO:0016310					<li>P60168</li><li>Q9EMA9</li><li>P60167</li><li>P60169</li><li>P03422</li><li>P23055</li><li>Q00793</li><li>P19847</li><li>Q06427</li><li>Q06428</li><li>Q03335</li><li>P60166</li><li>P36315</li><li>P19717</li><li>P26033</li><li>P33483</li><li>Q03340</li><li>Q9WS39</li><li>P26036</li><li>P22044</li><li>P35939</li><li>P35974</li><li>Q9IC37</li><li>Q86606</li><li>P06940</li><li>P21740</li><li>P1659…	<li>Polycythemia vera (PV) [MIM:263300]</li><li>Acute myelogenous leukemia (AML) [MIM:601626]</li>	<li>rs55953208</li><li>rs55667734</li><li>rs17490221</li><li>rs2230723</li><li>rs56118985</li><li>rs41316003</li>	2
O60676	10047	<ul><li>A->P at 142: in dbSNP:rs1054633</ul>									rs1054633	2
O60678	10196	<ul><li>L->V at 440: in dbSNP:rs3758805<li>S->C at 470: in dbSNP:rs11025585<li>N->S at 508: in dbSNP:rs6483700</ul>									<li>rs11025585</li><li>rs3758805</li><li>rs6483700</li>	2
O60683	5192	<ul><li>H->Q at 290: in NALD, MIM: 202370</ul>								Adrenoleukodystrophy neonatal (NALD) [MIM:202370]		2
O60687	27286	<ul><li>Y->S at 72: in BPP; affects intracellular processing, MIM: 300388<li>T->S at 287: in dbSNP:rs17851822, MIM: 300388<li>N->S at 327: in RESDX; results in a gain of glycosylation; affects intracellular processing, MIM: 300643</ul>					intracellular	GO:0005622	P08318	<li>X-linked rolandic epilepsy with speech dyspraxia and mental retardation (RESDX) [MIM:300643]</li><li>Bilateral perisylvian polymicrogyria (BPP) [MIM:300388]</li>	rs17851822	2
O60706	10060	<ul><li>P->S at 1108: in dbSNP:rs35404804<li>A->T at 1513: in CMD1O, MIM: 608569</ul>								Cardiomyopathy dilated type 1O (CMD1O) [MIM:608569]	rs35404804	2
O60711	9404	<ul><li>P->T at 148: in dbSNP:rs12271558</ul>									rs12271558	2
O60716	1500	<ul><li>S->F at 171: in dbSNP:rs11229133<li>Y->C at 217: in dbSNP:rs11570194<li>R->C at 464: in dbSNP:rs11570199<li>R->K at 915: in dbSNP:rs11570222</ul>									<li>rs11570199</li><li>rs11229133</li><li>rs11570194</li><li>rs11570222</li>	2
O60721	9187	<ul><li>T->S at 37: in dbSNP:rs3743171<li>V->L at 311: in dbSNP:rs34363823<li>L->V at 313: in dbSNP:rs35571449</ul>									<li>rs3743171</li><li>rs35571449</li><li>rs34363823</li>	2
O60729	8555	<ul><li>I->T at 302: in dbSNP:rs16911114<li>I->T at 341: in dbSNP:rs16911075</ul>									<li>rs16911114</li><li>rs16911075</li>	2
O60732	9947	<ul><li>C->Y at 25: in dbSNP:rs176036<li>T->I at 151: in dbSNP:rs176037<li>Q->H at 257: in dbSNP:rs176047<li>F->S at 276: in dbSNP:rs1055491</ul>									<li>rs1055491</li><li>rs176047</li><li>rs176036</li><li>rs176037</li>	2
O60733	8398	<ul><li>V->I at 58: in dbSNP:rs11570605<li>R->G at 63: in dbSNP:rs11570606<li>R->Q at 70: in dbSNP:rs11570607<li>D->N at 183: in dbSNP:rs11570646<li>V->E at 310: in INAD1, MIM: 256600<li>A->T at 343: in dbSNP:rs11570680, MIM: 256600<li>K->T at 545: in NBIA, MIM: 610217<li>R->W at 632: in Karak syndrome, MIM: 608395<li>Missing at 691: in INAD1, MIM: 608395<li>S->T at 774: in dbSNP:rs34184838, MIM:…								<li>Neurodegeneration with brain iron accumulation (NBIA) [MIM:610217]</li><li>Infantile neuroaxonal dystrophy 1 (INAD1) [MIM:256600]</li><li>Karak syndrome [MIM:608395]</li>	<li>rs11570607</li><li>rs11570680</li><li>rs11570606</li><li>rs11570605</li><li>rs34184838</li><li>rs11570646</li>	2
O60755	8484	<ul><li>R->G at 342: in dbSNP:rs8137541</ul>									rs8137541	2
O60759	9595	<ul><li>D->N at 37: in dbSNP:rs1042038<li>Q->E at 83: in dbSNP:rs2229345</ul>									<li>rs1042038</li><li>rs2229345</li>	2
O60762	8813	<ul><li>R->G at 92: in CDG1E, MIM: 608799<li>S->P at 248: in CDG1E, MIM: 608799</ul>								Congenital disorder of glycosylation type 1E (CDG1E) [MIM:608799]		2
O60774		<ul><li>V->I at 127<li>V->I at 257</ul>										2
O60779	10560	<ul><li>D->H at 93: in TRMA, MIM: 249270<li>S->F at 143: in TRMA, MIM: 249270<li>G->D at 172: in TRMA: in dbSNP rsrs28937595, MIM: 249270</ul>							O60779	Thiamine-responsive megaloblastic anemia syndrome (TRMA) [MIM:249270]	rs28937595	2
O60784	10043	<ul><li>R->H at 84: in dbSNP:rs11558473<li>M->V at 264: in dbSNP:rs34371697</ul>									<li>rs34371697</li><li>rs11558473</li>	2
O60806	9095	<ul><li>S->F at 128: in ACTHD, MIM: 201400</ul>								ACTH deficiency [MIM:201400]		2
O60809	343071	<ul><li>K->I at 99: in dbSNP:rs3121398<li>H->R at 144: in dbSNP:rs2797709<li>T->A at 306: in dbSNP:rs848424<li>G->R at 402: in dbSNP:rs1736772</ul>									<li>rs3121398</li><li>rs2797709</li><li>rs848424</li><li>rs1736772</li>	2
O60810	400735	<ul><li>D->E at 85: in dbSNP:rs4625290</ul>									rs4625290	2
O60811	65122	<ul><li>V->G at 67: in dbSNP:rs3204790<li>S->W at 68: in dbSNP:rs17038657<li>T->R at 72: in dbSNP:rs9659529<li>E->K at 83: in dbSNP:rs9728577<li>A->T at 128: in dbSNP:rs17039442<li>T->M at 141: in dbSNP:rs17038667<li>Y->C at 225: in dbSNP:rs3204805<li>T->N at 233: in dbSNP:rs17038692<li>T->A at 301: in dbSNP:rs12139546<li>C->Y at 302: in dbSNP:rs17404799<li>N->Y at 304: in dbSNP:rs17404806<li>E->…									<li>rs17404806</li><li>rs3204790</li><li>rs17404799</li><li>rs17038667</li><li>rs12139550</li><li>rs17038657</li><li>rs17039442</li><li>rs17039307</li><li>rs3204805</li><li>rs12139546</li><li>rs17039283</li><li>rs17039293</li><li>rs9659529</li><li>rs9728577</li><li>rs17038692</li>	2
O60812	343069	<ul><li>Q->H at 208: in dbSNP:rs6702447<li>V->D at 258: in dbSNP:rs2076063</ul>									<li>rs6702447</li><li>rs2076063</li>	2
O60828	10084	<ul><li>R->W at 224: in a colorectal cancer sample; somatic mutation</ul>										2
O60831	11230	<ul><li>L->F at 56: in dbSNP:rs34565429</ul>									rs34565429	2
O60832	1736	<ul><li>A->V at 2: in XDKC, MIM: 305000<li>F->V at 36: in XDKC, MIM: 305000<li>Missing at 37: in XDKC, MIM: 305000<li>I->T at 38: in HHS: in dbSNP rsrs28936072, MIM: 300240<li>K->E at 39: in XDKC, MIM: 305000<li>P->R at 40: in XDKC, MIM: 305000<li>E->K at 41: in XDKC, MIM: 305000<li>T->M at 49: in HHS, MIM: 300240<li>R->T at 65: in XDKC, MIM: 305000<li>T->A at 66: in XDKC, MIM: 305000<li>L->Y at …								<li>Dyskeratosis congenita X-linked recessive (XDKC) [MIM:305000]</li><li>Hoyeraal-Hreidarsson syndrome (HHS) [MIM:300240]</li>	<li>rs28935173</li><li>rs28936072</li><li>rs2728533</li>	2
O60840		<ul><li>P->L at 14: in dbSNP:rs6520408<li>C->R at 74: in CSNB2A, MIM: 300071<li>G->R at 150: in CSNB2A, MIM: 300071<li>S->P at 229: in CSNB2A, MIM: 300071<li>G->R at 261: in CSNB2A, MIM: 300071<li>G->D at 369: in CSNB2A, MIM: 300071<li>R->Q at 519: in CSNB2A; dbSNP:rs34162630, MIM: 300071<li>V->I at 635: in CSNB2A, MIM: 300071<li>G->D at 674: in CSNB2A, MIM: 300071<li>N->T at 746, MIM: 300071<li>…					membrane	GO:0016020		Congenital stationary night blindness type 2A (CSNB2A) [MIM:300071]	<li>rs33910054</li><li>rs34308720</li><li>rs6520408</li>	2
O60844	123887	<ul><li>S->G at 32: in dbSNP:rs235636<li>T->S at 162: in dbSNP:rs235638</ul>									<li>rs235636</li><li>rs235638</li>	2
O60858	10206	<ul><li>S->T at 355: in dbSNP:rs1056543</ul>									rs1056543	2
O60879	1730	<ul><li>F->L at 425: in dbSNP:rs20361<li>L->V at 426: in dbSNP:rs20361</ul>									rs20361	2
O60880	4068	<ul><li>Y->C at 7: in XLP1; reduced protein stability and reduced affinity for SLAMF1, MIM: 308240<li>H->D at 8: in XLP1, MIM: 308240<li>G->D at 16: in XLP1; abolishes interaction with SLAMF1, MIM: 308240<li>G->S at 27: in XLP1, MIM: 308240<li>S->R at 28: in XLP1; reduced protein stability, MIM: 308240<li>L->P at 31: in XLP1; reduced protein stability and reduced affinity for SLAMF1 and FYN, MIM:…							<li>Q05876</li><li>Q9UIB8</li><li>Q95MM9</li><li>P06241</li><li>Q13291</li><li>P09326</li><li>P27446</li>	Lymphoproliferative syndrome X-linked type 1 (XLP1) [MIM:308240]	rs28935184	2
O60882	9313	<ul><li>T->K at 18: in dbSNP:rs2245803<li>D->N at 139: in dbSNP:rs17099014<li>I->L at 169: in dbSNP:rs17099008<li>V->A at 275: in dbSNP:rs1784423<li>T->P at 281: in dbSNP:rs1784424</ul>									<li>rs1784423</li><li>rs1784424</li><li>rs2245803</li><li>rs17099014</li><li>rs17099008</li>	2
O60883	9283	<ul><li>P->A at 81: in dbSNP:rs3795594<li>D->G at 90: in dbSNP:rs3795595<li>K->R at 91: in dbSNP:rs17854616</ul>									<li>rs3795595</li><li>rs3795594</li><li>rs17854616</li>	2
O60885	23476	<ul><li>P->S at 37: in dbSNP rsrs35177876<li>A->G at 371: in dbSNP rsrs55805532<li>S->N at 563: in dbSNP rsrs55970906<li>T->S at 598: in dbSNP rsrs34362023<li>R->H at 669: in dbSNP rsrs35824241<li>R->H at 1097: in dbSNP:rs35676845</ul>									<li>rs34362023</li><li>rs35824241</li><li>rs35676845</li><li>rs55970906</li><li>rs35177876</li><li>rs55805532</li>	2
O60890	4983	<ul><li>A->T at 45<li>T->M at 301<li>M->I at 693: in dbSNP:rs36095561</ul>									rs36095561	2
O60896	10268	<ul><li>G->D at 26: in dbSNP:rs10272187<li>M->L at 33: in dbSNP:rs11550711<li>W->R at 56: in dbSNP:rs2074654</ul>									<li>rs11550711</li><li>rs2074654</li><li>rs10272187</li>	2
O60906	6610	<ul><li>P->L at 3: in dbSNP:rs1048197<li>V->I at 223: in dbSNP:rs9386806<li>R->S at 265: in dbSNP:rs1476387</ul>									<li>rs9386806</li><li>rs1476387</li><li>rs1048197</li>	2
O60909	8704	<ul><li>Q->H at 122: in dbSNP:rs1859728<li>G->R at 338: in dbSNP:rs35904809</ul>									<li>rs35904809</li><li>rs1859728</li>	2
O60921	3364	<ul><li>S->G at 126: in dbSNP:rs2307261<li>Q->K at 147: in dbSNP:rs2307254<li>D->E at 221: in dbSNP:rs3176588</ul>									<li>rs3176588</li><li>rs2307254</li><li>rs2307261</li>	2
O60925	5201	<ul><li>M->R at 67: in dbSNP:rs1064061</ul>									rs1064061	2
O60928	3769	<ul><li>R->W at 162: in SVD; overexpression produces a non-selective cation current that depolarizes transfected cells and increases their fragility, MIM: 193230<li>T->I at 175: in dbSNP:rs1801251, MIM: 193230<li>P->Q at 290: in dbSNP:rs17853727, MIM: 193230<li>G->C at 309: in dbSNP:rs17857137, MIM: 193230</ul>								Snowflake vitreoretinal degeneration (SVD) [MIM:193230]	<li>rs1801251</li><li>rs17857137</li><li>rs17853727</li>	2
O60930	246243	<ul><li>L->F at 4: in dbSNP:rs1136545</ul>									rs1136545	2
O60931		<ul><li>V->I at 42: in cystinosis; intermediate, MIM: 219800<li>Missing at 67-73: in cystinosis; late-onset, MIM: 219800<li>G->V at 110: in cystinosis; atypical, MIM: 219800<li>I->F at 133: in cystinosis, MIM: 219800<li>S->F at 139: in cystinosis; non-classical, MIM: 219800<li>S->SPCS at 154: in cystinosis; late-onset, MIM: 219800<li>L->P at 158: in cystinosis, MIM: 219800<li>G->D at 169: in cyst…								Cystinosis [MIM:219800, 219900, 219750]		2
O60934	4683	<ul><li>S->L at 93: in some childhood acute lymphoblastic leukemia patients; uncertain pathological significance; rare variant: in dbSNP rsrs12721593<li>D->N at 95: in some childhood acute lymphoblastic leukemia patients; uncertain pathological significance; rare variant<li>K->N at 105: in dbSNP:rs13312858<li>N->S at 142: in dbSNP:rs769414<li>L->F at 150: in BC, MIM: 114480<li>I->V at 171: in som…								Breast cancer (BC) [MIM:114480]	<li>rs769420</li><li>rs34767364</li><li>rs769414</li><li>rs13312858</li><li>rs769416</li><li>rs1805794</li><li>rs12721593</li><li>rs3026268</li><li>rs34120922</li>	2
O60938	11081	<ul><li>T->K at 215: in CNA2, MIM: 217300<li>V->G at 235: in dbSNP:rs737111, MIM: 217300<li>N->S at 247: in CNA2, MIM: 217300</ul>							<li>P14747</li><li>P63098</li><li>P63099</li><li>P16298</li>	The autosomal recessive cornea plana 2 (CNA2) [MIM:217300]	rs737111	2
O60939	6327	<ul><li>R->W at 28: in dbSNP:rs17121819<li>R->H at 47: in dbSNP:rs17121818</ul>									<li>rs17121818</li><li>rs17121819</li>	2
O60942	8732	<ul><li>R->H at 594: in dbSNP:rs17856595</ul>									rs17856595	2
O75015	2215	<ul><li>S->R at 36: in allele FCGR3B*01<li>S->N at 65: in allele FCGR3B*01; dbSNP:rs448740<li>A->D at 78: in allele SH: in dbSNP rsrs5030738<li>N->D at 82: in allele FCGR3B*01<li>I->V at 106: in allele FCGR3B*01</ul>							O75015		rs5030738	2
O75019	11024	<ul><li>S->G at 153: in dbSNP:rs10417589<li>L->P at 220: in dbSNP:rs373854</ul>									<li>rs10417589</li><li>rs373854</li>	2
O75022		<ul><li>V->M at 21: in dbSNP:rs1132588<li>Q->R at 59: in dbSNP:rs678876<li>L->W at 69: in dbSNP:rs620207<li>Q->E at 90: in dbSNP:rs1052963<li>S->N at 122: in dbSNP:rs3826750<li>R->Q at 205: in dbSNP:rs1063805<li>Y->F at 400: in dbSNP:rs8105096<li>Y->H at 400: in dbSNP:rs1052992<li>Y->R at 400: requires 2 nucleotide substitutions<li>Y->H at 405: in dbSNP:rs1132604<li>H->Q at 539: in dbSNP:rs105300…									<li>rs1052992</li><li>rs1052963</li><li>rs1132588</li><li>rs1053008</li><li>rs1053002</li><li>rs1063805</li><li>rs1132604</li><li>rs8105096</li><li>rs678876</li><li>rs3826750</li><li>rs620207</li>	2
O75027	22	<ul><li>R->G at 315<li>F->I at 346<li>I->M at 400: in ASAT, MIM: 301310<li>V->L at 411: in ASAT, MIM: 301310<li>E->K at 433: in ASAT; impaired maturation of cytosolic Fe/S proteins, MIM: 301310<li>V->A at 581: in dbSNP:rs1340989, MIM: 301310</ul>							P84285	X-linked sideroblastic anemia with ataxia (ASAT) [MIM:301310]	rs1340989	2
O75030	4286	<ul><li>R->K at 310: in WS2A; could be a polymorphism, MIM: 193510<li>N->K at 317: in Tietz syndrome, MIM: 103500<li>Missing at 324: in WS2A, MIM: 103500<li>S->P at 357: in WS2A, MIM: 193510<li>N->D at 385: in WS2A, MIM: 193510<li>S->P at 405: in WS2A, MIM: 193510</ul>								<li>Tietz syndrome [MIM:103500]</li><li>Waardenburg syndrome type 2A (WS2A) [MIM:193510]</li>		2
O75051	5362	<ul><li>R->Q at 5: in dbSNP:rs2782948</ul>									rs2782948	2
O75054	3321	<ul><li>S->P at 51: in dbSNP:rs3965246<li>D->E at 1020: in dbSNP:rs647711<li>Q->R at 1073: in dbSNP:rs6703791</ul>									<li>rs6703791</li><li>rs3965246</li><li>rs647711</li>	2
O75056	9672	<ul><li>V->I at 208: in dbSNP:rs2491132<li>D->N at 303: in dbSNP:rs4949184<li>T->I at 324: in dbSNP:rs2282440<li>T->I at 329: in dbSNP:rs2282440</ul>									<li>rs2491132</li><li>rs2282440</li><li>rs4949184</li>	2
O75061	9829	<ul><li>S->N at 671: in dbSNP:rs4915691</ul>									rs4915691	2
O75071	9813	<ul><li>L->P at 337: in dbSNP:rs6665021</ul>									rs6665021	2
O75072	2218	<ul><li>G->S at 125: in dbSNP:rs34006675<li>R->T at 179: in CMD1X, MIM: 611615<li>R->Q at 203: in dbSNP:rs34787999, MIM: 611615<li>D->E at 225: in a breast cancer sample; somatic mutation, MIM: 611615<li>D->N at 225: in a breast cancer sample; somatic mutation, MIM: 611615<li>C->G at 250: in FCMD, MIM: 253800<li>R->Q at 307: in LGMD2M; the mutant protein is expressed and localized correctly withi…							O75072	<li>Congenital muscular dystrophy Fukuyama type (FCMD) [MIM:253800]</li><li>Limb-girdle muscular dystrophy type 2M (LGMD2M) [MIM:611588]</li><li>Cardiomyopathy dilated type 1X (CMD1X) [MIM:611615]</li>	<li>rs41313301</li><li>rs34787999</li><li>rs34006675</li>	2
O75074	4037	<ul><li>P->L at 213: in dbSNP:rs3745978<li>V->A at 708: in dbSNP:rs3745974</ul>									<li>rs3745978</li><li>rs3745974</li>	2
O75081	863	<ul><li>R->H at 306: in a colorectal cancer sample; somatic mutation<li>E->G at 429: in dbSNP:rs1053526<li>E->K at 518: in a colorectal cancer sample; somatic mutation<li>A->V at 534: in a colorectal cancer sample; somatic mutation</ul>									rs1053526	2
O75083	9948	<ul><li>I->V at 185: in dbSNP:rs13441</ul>									rs13441	2
O75084	8324	<ul><li>G->D at 24: in dbSNP:rs35111363<li>G->S at 24<li>G->E at 196: in dbSNP:rs34908164<li>A->V at 487: in dbSNP:rs35600847</ul>									<li>rs35111363</li><li>rs35600847</li><li>rs34908164</li>	2
O75093	6585	<ul><li>P->L at 824: in dbSNP:rs2817673</ul>									rs2817673	2
O75094	6586	<ul><li>A->V at 371: in dbSNP:rs891921<li>R->Q at 395: in dbSNP:rs2288792<li>G->S at 618: in dbSNP:rs10036727<li>R->Q at 810: in dbSNP:rs36052924<li>E->G at 994: in dbSNP:rs2305993<li>P->A at 1064: in dbSNP:rs10072243</ul>									<li>rs36052924</li><li>rs2305993</li><li>rs10036727</li><li>rs10072243</li><li>rs2288792</li><li>rs891921</li>	2
O75106	314	<ul><li>I->V at 5: in dbSNP rsrs34230945<li>Y->C at 22: in dbSNP rsrs34435306<li>P->L at 141: in dbSNP rsrs35833794<li>R->Q at 273: in dbSNP rsrs35508987<li>E->D at 427: in dbSNP rsrs34351794</ul>									<li>rs34351794</li><li>rs34230945</li><li>rs35833794</li><li>rs35508987</li><li>rs34435306</li>	2
O75112	11155	<ul><li>V->I at 55: in dbSNP:rs3740343<li>P->L at 101: in dbSNP:rs45592139<li>S->L at 189: in CMD1C: in dbSNP rsrs45487699, MIM: 601493<li>T->I at 206: in CMD1C, MIM: 601493<li>I->M at 345: in CMD1C, MIM: 601493<li>V->I at 635: in dbSNP:rs45618633, MIM: 601493<li>D->N at 673: in CMD1C: in dbSNP rsrs45514002, MIM: 601493</ul>								Cardiomyopathy dilated type 1C (CMD1C) [MIM:601493]	<li>rs45592139</li><li>rs45514002</li><li>rs45618633</li><li>rs45487699</li><li>rs3740343</li>	2
O75116	9475	<ul><li>N->T at 431: in dbSNP rsrs2230774<li>D->V at 601: in dbSNP rsrs35768389<li>S->P at 1194: in a metastatic melanoma sample; somatic mutation</ul>									<li>rs2230774</li><li>rs35768389</li>	2
O75123	9831	<ul><li>D->N at 126: in dbSNP:rs4874084</ul>									rs4874084	2
O75127	26024	<ul><li>P->L at 356: in dbSNP:rs34714513<li>V->G at 620: in dbSNP:rs35633728</ul>									<li>rs35633728</li><li>rs34714513</li>	2
O75128	23242	<ul><li>P->L at 526: in dbSNP:rs17656599<li>D->A at 577: in dbSNP:rs10230120<li>V->I at 607: in dbSNP:rs2240090<li>H->Q at 919: in dbSNP:rs2240089<li>D->N at 927: in dbSNP:rs17134128<li>A->P at 1015: in dbSNP:rs17134127</ul>									<li>rs17134127</li><li>rs2240090</li><li>rs10230120</li><li>rs17134128</li><li>rs2240089</li><li>rs17656599</li>	2
O75129	23245	<ul><li>V->I at 70: in dbSNP:rs16933591<li>R->H at 865: in dbSNP:rs3818503<li>V->I at 1149: in dbSNP:rs16933591<li>V->L at 1293: in a breast cancer sample; somatic mutation</ul>									<li>rs16933591</li><li>rs3818503</li>	2
O75131	8895	<ul><li>E->D at 252: in dbSNP:rs41333046<li>T->M at 412: in dbSNP:rs2304789</ul>									<li>rs41333046</li><li>rs2304789</li>	2
O75132		<ul><li>V->I at 420: in dbSNP:rs910799</ul>									rs910799	2
O75140	9681	<ul><li>S->T at 491: in dbSNP:rs8138516<li>A->V at 641: in dbSNP:rs16989528<li>S->F at 712: in dbSNP:rs16989535</ul>									<li>rs16989535</li><li>rs16989528</li><li>rs8138516</li>	2
O75144	23308	<ul><li>V->I at 128: in dbSNP:rs11558819</ul>									rs11558819	2
O75145	8541	<ul><li>A->S at 563: in dbSNP:rs2303053</ul>									rs2303053	2
O75146	9026	<ul><li>K->Q at 404: in dbSNP:rs7972242<li>K->Q at 516: in dbSNP:rs7972242<li>V->M at 782: in dbSNP:rs2271051<li>N->S at 943: in dbSNP:rs3736414</ul>									<li>rs7972242</li><li>rs2271051</li><li>rs3736414</li>	2
O75151	5253	<ul><li>T->P at 56: in dbSNP:rs34279404<li>S->L at 1058: in dbSNP:rs35236745</ul>									<li>rs35236745</li><li>rs34279404</li>	2
O75152	9877	<ul><li>T->N at 640: in dbSNP:rs11240604</ul>									rs11240604	2
O75153	23277	<ul><li>A->V at 633: in dbSNP:rs11078312</ul>									rs11078312	2
O75157	9819	<ul><li>A->T at 419: in dbSNP:rs879634</ul>									rs879634	2
O75161	261734	<ul><li>D->Y at 3: in SLSN4, MIM: 606996<li>T->M at 29: in dbSNP:rs12142270, MIM: 606996<li>F->L at 91: in SLSN4, MIM: 606996<li>R->C at 342: in NPHP4, MIM: 606966<li>R->W at 469: in NPHP4, MIM: 606966<li>A->G at 544: in dbSNP:rs12093500, MIM: 606966<li>E->K at 618: in dbSNP:rs571655, MIM: 606966<li>T->M at 627: in SLSN4, MIM: 606996<li>A->G at 654: in NPHP4, MIM: 606966<li>R->W at 735: in NPHP4,…	hearing	GO:0007605					O75161	<li>Nephronophthisis type 4 (NPHP4) [MIM:606966]</li><li>Senior-Loken syndrome type 4 (SLSN4) [MIM:606996]</li>	<li>rs12142270</li><li>rs28940891</li><li>rs17472401</li><li>rs34248917</li><li>rs571655</li><li>rs1287637</li><li>rs41280798</li><li>rs12084067</li><li>rs12093500</li>	2
O75164	9682	<ul><li>E->A at 482: in dbSNP:rs586339<li>V->G at 877: in dbSNP:rs12759032</ul>									<li>rs586339</li><li>rs12759032</li>	2
O75165	23317	<ul><li>S->A at 1463: in dbSNP:rs3762672<li>F->C at 1487: in dbSNP:rs4405917<li>V->I at 1995: in dbSNP:rs10935014</ul>									<li>rs4405917</li><li>rs3762672</li><li>rs10935014</li>	2
O75167	9749	<ul><li>P->S at 165: in dbSNP:rs2073214<li>I->V at 449: in dbSNP:rs2295201</ul>									<li>rs2073214</li><li>rs2295201</li>	2
O75173	9507	<ul><li>T->I at 4: in dbSNP:rs17855814<li>D->N at 304: in dbSNP:rs17855813<li>M->V at 369: in dbSNP:rs17855812<li>P->T at 552: in dbSNP:rs17855815<li>T->A at 564: in dbSNP:rs17855816<li>R->Q at 626: in dbSNP:rs4233367<li>R->K at 836: in dbSNP:rs11807350</ul>									<li>rs17855812</li><li>rs17855813</li><li>rs17855814</li><li>rs17855815</li><li>rs17855816</li><li>rs11807350</li><li>rs4233367</li>	2
O75177	26039	<ul><li>A->T at 321: in dbSNP:rs36106901</ul>									rs36106901	2
O75179	26057	<ul><li>H->Y at 2560: in dbSNP:rs2306059</ul>									rs2306059	2
O75185	9914	<ul><li>G->S at 411: in dbSNP:rs2303853<li>M->L at 466: in dbSNP:rs247897<li>L->P at 907: in dbSNP:rs16973859</ul>									<li>rs2303853</li><li>rs16973859</li><li>rs247897</li>	2
O75197	4041	<ul><li>Missing at 18-20<li>L->LL at 20<li>Q->R at 89: in dbSNP:rs41494349<li>D->Y at 111: in OPTA1, MIM: 607634<li>G->R at 171: in OPTA1, MIM: 607634<li>G->V at 171: in HBM; also in HBM individuals with enlarged mandible and torus palatinus; impairs inhibition of Wnt signaling by Dkk-1, MIM: 601884<li>T->M at 173: in an individual with abnormal retinal vasculature and retinal folds, MIM: 601884<…							<li>O54908</li><li>O94907</li>	<li>Van Buchem disease type 2 (VBCH2) [MIM:607636]</li><li>Osteoporosis pseudoglioma syndrome (OPPG) [MIM:259770]</li><li>Osteopetrosis autosomal dominant type 1 (OPTA1) [MIM:607634]</li><li>Endosteal hyperostosis Worth type (WENHY) [MIM:144750]</li><li>High bone mass trait (HBM) [MIM:601884]</li><li>Vitreoretinopathy exudative type 4 (EVR4) [MIM:601813]</li>	<li>rs1127291</li><li>rs28939709</li><li>rs41494349</li><li>rs4988321</li><li>rs3736228</li><li>rs11607268</li>	2
O75251	374291	<ul><li>P->L at 23: in dbSNP:rs1142530<li>V->M at 122: in complex I deficiency and LS, MIM: 256000</ul>							Q07842	Leigh syndrome (LS) [MIM:256000]	rs1142530	2
O75298	6253	<ul><li>R->Q at 425: in dbSNP:rs35461805</ul>									rs35461805	2
O75306	4720	<ul><li>P->T at 20: in dbSNP:rs11538340<li>R->Q at 228: in complex I deficiency<li>P->A at 229: in dbSNP:rs16827493<li>P->Q at 229: in complex I deficiency<li>P->A at 352: in dbSNP:rs11576415<li>S->P at 413: in complex I deficiency</ul>							Q07842		<li>rs11538340</li><li>rs16827493</li><li>rs11576415</li>	2
O75309	1014	<ul><li>L->F at 191: in dbSNP:rs2271024<li>H->Y at 257: in dbSNP:rs2271023</ul>									<li>rs2271023</li><li>rs2271024</li>	2
O75312	8882	<ul><li>A->V at 264: in dbSNP:rs35120633</ul>									rs35120633	2
O75324	8303	<ul><li>V->I at 17: in dbSNP:rs8191328<li>G->S at 88: in dbSNP:rs8191329</ul>									<li>rs8191328</li><li>rs8191329</li>	2
O75325	10446	<ul><li>P->L at 7: in dbSNP:rs3789044<li>A->T at 19: in dbSNP:rs36012907<li>L->V at 518: in dbSNP:rs3747631<li>V->A at 659: in dbSNP:rs34771052<li>P->S at 692: in dbSNP:rs11588857</ul>									<li>rs3747631</li><li>rs3789044</li><li>rs36012907</li><li>rs34771052</li><li>rs11588857</li>	2
O75326	8482	<ul><li>S->T at 115: in dbSNP:rs16968733<li>R->Q at 207: in dbSNP rsrs55637216<li>R->W at 207: in dbSNP rsrs56367230<li>R->H at 460: in dbSNP rsrs56204206<li>R->C at 461: in dbSNP rsrs56001514</ul>									<li>rs56204206</li><li>rs56367230</li><li>rs55637216</li><li>rs16968733</li><li>rs56001514</li>	2
O75330	3161	<ul><li>R->C at 92: in dbSNP:rs299284<li>N->K at 305: in dbSNP:rs2303077<li>R->H at 332: in dbSNP:rs2303078<li>V->A at 368: in dbSNP:rs299290<li>A->V at 484: in dbSNP:rs299295</ul>									<li>rs2303078</li><li>rs2303077</li><li>rs299295</li><li>rs299284</li><li>rs299290</li>	2
O75333	347853	<ul><li>K->T at 101: in dbSNP:rs3758938<li>Q->H at 160: in dbSNP:rs11227873</ul>									<li>rs11227873</li><li>rs3758938</li>	2
O75339	8483	<ul><li>W->L at 59: in dbSNP:rs2585033<li>S->F at 327<li>I->T at 395: common polymorphism; LDD susceptibility; increases binding and inhibition of TGFB1; dbSNP:rs2073711<li>E->K at 575: in dbSNP:rs2679118<li>A->V at 895<li>R->Q at 979: in dbSNP:rs2679117<li>D->N at 1101<li>S->G at 1166: in dbSNP:rs938952<li>V->A at 1168</ul>			binding	GO:0005488			<li>P54831</li><li>P09533</li><li>P18341</li><li>P50414</li><li>O19011</li><li>P09531</li><li>P07200</li><li>Q9Z1Y6</li><li>Q9PTQ2</li><li>O93449</li><li>P01137</li><li>Q38HS2</li>		<li>rs2585033</li><li>rs2679118</li><li>rs2679117</li><li>rs2073711</li><li>rs938952</li>	2
O75340	10016	<ul><li>G->C at 123: in a breast cancer sample; somatic mutation</ul>										2
O75342	242	<ul><li>G->S at 94: in dbSNP:rs8077661<li>L->P at 426: in NCIE, MIM: 242100<li>H->Q at 578: in NCIE, MIM: 242100</ul>								Non-bullous congenital ichthyosiform erythroderma (NCIE) [MIM:242100]	rs8077661	2
O75343		<ul><li>Y->C at 55: in dbSNP:rs9568497<li>M->I at 128: in dbSNP:rs11841997<li>N->H at 316: in dbSNP:rs1328361</ul>									<li>rs9568497</li><li>rs11841997</li><li>rs1328361</li>	2
O75351	9525	<ul><li>I->M at 58: common polymorphism; induces thermal instability; dbSNP:rs17688948</ul>									rs17688948	2
O75352	9526	<ul><li>G->E at 73: in CDG1F, MIM: 609180<li>L->S at 74: in CDG1F, MIM: 609180<li>L->P at 119: in CDG1F, MIM: 609180<li>G->S at 225: in dbSNP:rs16956808, MIM: 609180<li>A->T at 229: in dbSNP:rs10852891, MIM: 609180</ul>								Congenital disorder of glycosylation type 1F (CDG1F) [MIM:609180]	<li>rs16956808</li><li>rs10852891</li>	2
O75354	955	<ul><li>S->N at 14: in dbSNP:rs2076559<li>L->V at 138: in dbSNP:rs1044567<li>R->Q at 157: in dbSNP:rs34007133<li>E->K at 202: in dbSNP:rs6050446<li>S->N at 323: in dbSNP:rs6138541</ul>									<li>rs34007133</li><li>rs6138541</li><li>rs1044567</li><li>rs2076559</li><li>rs6050446</li>	2
O75355	956	<ul><li>E->D at 440: in dbSNP:rs4470483<li>A->V at 496: in dbSNP:rs1047855<li>L->F at 505: in dbSNP:rs3733167</ul>									<li>rs3733167</li><li>rs4470483</li><li>rs1047855</li>	2
O75356	957	<ul><li>K->R at 314: in dbSNP:rs17094434</ul>									rs17094434	2
O75360	5626	<ul><li>S->N at 20: in dbSNP:rs7445271<li>R->C at 73: in CPHD; familial, MIM: 601538<li>R->H at 73: in CPHD; familial, MIM: 601538<li>F->I at 117: in CPHD; familial, MIM: 601538<li>R->C at 120: in CPHD; familial, MIM: 601538<li>R->W at 125: in CPHD, MIM: 601538<li>A->T at 142: in dbSNP:rs1800197, MIM: 601538</ul>								Combined pituitary hormone deficiency (CPHD) [MIM:601538, 262600]	<li>rs1800197</li><li>rs7445271</li>	2
O75362	7764	<ul><li>D->N at 323: in a colorectal cancer sample; somatic mutation<li>V->I at 739: in dbSNP:rs6063966</ul>									rs6063966	2
O75363	8537	<ul><li>Q->K at 24: in dbSNP:rs394732<li>V->A at 163: in dbSNP:rs158551<li>G->E at 255: in dbSNP:rs6022903<li>Q->H at 472: in dbSNP:rs35575210<li>S->P at 583: in dbSNP:rs1055246</ul>									<li>rs158551</li><li>rs1055246</li><li>rs394732</li><li>rs6022903</li><li>rs35575210</li>	2
O75364	5309	<ul><li>S->N at 13: in ADCC, MIM: 602669</ul>	ADCC	GO:0001788						Autosomal dominant congenital cataract (ADCC) [MIM:602669]		2
O75369	2317	<ul><li>F->C at 161: in LRS1, MIM: 150250<li>G->S at 168: in LRS1, MIM: 150250<li>L->R at 171: in boomerang dysplasia, MIM: 112310<li>A->V at 173: in AO1: in dbSNP rsrs28937586, MIM: 108720<li>S->P at 188: in AO1, MIM: 108720<li>M->V at 202: in AO1 and AO3: in dbSNP rsrs28939707, MIM: 108721<li>E->K at 227: in LRS1, MIM: 150250<li>L->V at 234: in LRS1, MIM: 150250<li>S->P at 235: in boomerang dys…							<li>Q7G192</li><li>Q7G193</li>	<li>Atelosteogenesis type 1 (AO1) [MIM:108720]</li><li>Atelosteogenesis type 3 (AO3) [MIM:108721]</li><li>Autosomal dominant Larsen syndrome (LRS1) [MIM:150250]</li><li>Boomerang dysplasia [MIM:112310]</li>	<li>rs17058845</li><li>rs12632456</li><li>rs2276742</li><li>rs28939706</li><li>rs28937587</li><li>rs1131356</li><li>rs28937586</li><li>rs28939707</li>	2
O75381	5195	<ul><li>A->S at 117: in dbSNP:rs12061667<li>A->S at 150: in dbSNP:rs11539793<li>R->K at 320: in dbSNP:rs12070353</ul>									<li>rs12070353</li><li>rs11539793</li><li>rs12061667</li>	2
O75382	10612	<ul><li>L->R at 298: in dbSNP:rs10128723</ul>									rs10128723	2
O75385	8408	<ul><li>V->M at 290: in an ovarian mucinous carcinoma sample; somatic mutation<li>S->L at 298: in dbSNP:rs56364352<li>P->L at 478: in dbSNP:rs12827141<li>T->M at 503: in dbSNP:rs55824543<li>S->L at 665: in dbSNP:rs55815560<li>P->L at 714: in dbSNP:rs11546871<li>S->C at 784: in a lung adenocarcinoma sample; somatic mutation<li>A->T at 816: in dbSNP:rs11609348</ul>									<li>rs55824543</li><li>rs12827141</li><li>rs11546871</li><li>rs11609348</li><li>rs55815560</li><li>rs56364352</li>	2
O75387	8501	<ul><li>G->V at 238: in dbSNP:rs17151933<li>H->Y at 443: in dbSNP:rs34746107</ul>									<li>rs34746107</li><li>rs17151933</li>	2
O75388	2854	<ul><li>F->L at 327: in dbSNP:rs1864011</ul>									rs1864011	2
O75398	10522	<ul><li>E->V at 186: in a primary colorectal cancer<li>K->I at 191: in a primary colorectal cancer<li>K->N at 191: in a primary colorectal cancer<li>YDSE->CDND at 199-202: in a primary colorectal cancer<li>E->D at 202: in a primary colorectal cancer<li>R->K at 218: in a primary colorectal cancer: in dbSNP rsrs1127312<li>DRA->GQT at 350-352: in a primary colorectal cancer<li>E->H at 356: in a prim…									<li>rs34114147</li><li>rs1127312</li>	2
O75409	25763	<ul><li>V->I at 68: in dbSNP:rs6651635</ul>									rs6651635	2
O75410	6867	<ul><li>P->L at 187: in dbSNP:rs34235313<li>I->T at 243: in dbSNP:rs6980553<li>E->G at 255: in dbSNP:rs10107016</ul>									<li>rs10107016</li><li>rs34235313</li><li>rs6980553</li>	2
O75419	8318	<ul><li>V->I at 81: in dbSNP:rs13447203<li>M->R at 356: in dbSNP:rs17209274<li>V->M at 376: in dbSNP:rs13447263</ul>									<li>rs13447263</li><li>rs17209274</li><li>rs13447203</li>	2
O75426	26261	<ul><li>R->H at 302: in dbSNP:rs7801492</ul>									rs7801492	2
O75427	4034	<ul><li>V->M at 642: in dbSNP:rs3197597</ul>									rs3197597	2
O75437	9534	<ul><li>D->G at 93: in dbSNP:rs17854260<li>A->T at 386: in dbSNP:rs403356<li>T->A at 457: in dbSNP:rs2925930<li>V->I at 594: in dbSNP:rs2446056</ul>									<li>rs2446056</li><li>rs403356</li><li>rs2925930</li><li>rs17854260</li>	2
O75439	9512	<ul><li>E->D at 396: in dbSNP:rs3087615</ul>									rs3087615	2
O75443		<ul><li>R->H at 284: in a breast cancer sample; somatic mutation<li>R->G at 371: in dbSNP:rs612969<li>I->N at 771: in a breast cancer sample; somatic mutation<li>N->T at 813: in a breast cancer sample; somatic mutation<li>V->A at 932: in dbSNP:rs520805<li>C->S at 1057: in DFNA12; progressive deafness with late onset, MIM: 601543<li>C->S at 1619: in DFNA12, MIM: 601543<li>N->S at 1724: in dbSNP:rs…								Non-syndromic sensorineural deafness autosomal dominant type 12 (DFNA12) [MIM:601543]	<li>rs612969</li><li>rs526433</li><li>rs520805</li>	2
O75444	4094	<ul><li>R->P at 288: in juvenile-onset pulverulent cataract, MIM: 610202<li>K->R at 297: in CCA4, MIM: 610202</ul>								<li>Juvenile-onset pulverulent cataract [MIM:610202]</li><li>Congenital cerulean cataract 4 (CCA4) [MIM:610202]</li>		2
O75445	7399	<ul><li>A->T at 125: in dbSNP:rs10779261<li>C->Y at 163: in USH2A, MIM: 276901<li>V->E at 218: in USH2A, MIM: 276901<li>V->M at 230: in USH2A; may be a common polymorphism; dbSNP:rs45500891, MIM: 276901<li>G->R at 268: in USH2A; uncertain pathogenicity, MIM: 276901<li>L->F at 280: in USH2A, MIM: 276901<li>E->K at 284: in USH2A, MIM: 276901<li>R->C at 303: in USH2A, MIM: 276901<li>R->S at 303: in …					collagen	GO:0005581	<li>Q3E757</li><li>P0C0W9</li><li>O75445</li>	<li>Usher syndrome type 2A (USH2A) [MIM:276901]</li><li>Retinitis pigmentosa type 39 (RP39) [MIM:268000]</li>	<li>rs6657250</li><li>rs35309576</li><li>rs56056328</li><li>rs11120616</li><li>rs56222536</li><li>rs4129843</li><li>rs12085354</li><li>rs41277210</li><li>rs1805048</li><li>rs11120645</li><li>rs41277212</li><li>rs41303285</li><li>rs35818432</li><li>rs1805049</li><li>rs12118814</li><li>rs56385601</li><li>rs696723</li><li>rs45500891</li><li>rs41277200</li><li>rs10779261</li><li>rs56038610</li><li>rs…	2
O75448	9862	<ul><li>A->T at 204: in dbSNP:rs34585432</ul>									rs34585432	2
O75459	8712	<ul><li>L->P at 75: in dbSNP:rs1055197</ul>									rs1055197	2
O75460	2081	<ul><li>N->S at 244: in a renal clear cell carcinoma sample; somatic mutation<li>V->M at 418: in dbSNP:rs55869215<li>L->R at 474: in a lung adenocarcinoma sample; somatic mutation<li>R->W at 635: in a gastric adenocarcinoma sample; somatic mutation<li>N->S at 700<li>S->F at 769: in a glioblastoma multiforme sample; somatic mutation<li>P->L at 830: in an ovarian serous carcinoma sample; somatic mu…									rs55869215	2
O75462	9244	<ul><li>W->G at 76: in Crisponi syndrome, MIM: 601378<li>R->H at 81: in CISS1, MIM: 272430<li>R->K at 176: in dbSNP:rs11672248, MIM: 272430<li>L->R at 374: in CISS1, MIM: 272430</ul>								<li>Crisponi syndrome [MIM:601378]</li><li>Cold-induced sweating syndrome 1 (CISS1) [MIM:272430]</li>	rs11672248	2
O75469	8856	<ul><li>A->T at 12: in dbSNP:rs1063955<li>E->K at 18: in dbSNP rsrs59371185<li>P->S at 27: in allele PXR*2; dbSNP:rs12721613<li>G->R at 36: in allele PXR*3<li>R->C at 98<li>R->Q at 122: in allele PXR*4; rare polymorphism: in dbSNP rsrs12721608<li>R->Q at 148<li>A->T at 370: in dbSNP:rs35761343<li>R->W at 381<li>I->V at 403</ul>							<li>Q8SQ01</li><li>O75469</li>		<li>rs1063955</li><li>rs12721608</li><li>rs12721613</li><li>rs35761343</li><li>rs59371185</li>	2
O75473	8549	<ul><li>H->R at 383: in dbSNP:rs12303775<li>V->A at 666: in dbSNP:rs17109924</ul>									<li>rs17109924</li><li>rs12303775</li>	2
O75478	6871	<ul><li>S->P at 6: in dbSNP:rs7211875<li>M->V at 115: in dbSNP:rs1054865<li>I->M at 351: in dbSNP:rs2522969</ul>									<li>rs7211875</li><li>rs1054865</li><li>rs2522969</li>	2
O75487	2239	<ul><li>E->D at 391: in dbSNP:rs1129980<li>A->V at 442: in dbSNP:rs1048369</ul>									<li>rs1129980</li><li>rs1048369</li>	2
O75489	4722	<ul><li>P->Q at 249: in dbSNP:rs9600</ul>									rs9600	2
O75496	51053	<ul><li>N->H at 15: in dbSNP:rs34891389<li>N->T at 18: in dbSNP:rs1923185<li>L->F at 48: in dbSNP:rs2307307<li>R->W at 54: in dbSNP:rs2307306<li>S->P at 60: in dbSNP:rs2307302<li>T->M at 203: in dbSNP:rs2307303</ul>									<li>rs34891389</li><li>rs2307302</li><li>rs1923185</li><li>rs2307303</li><li>rs2307307</li><li>rs2307306</li>	2
O75503	1203	<ul><li>R->H at 63: in CLN5, MIM: 256731<li>R->P at 63: in CLN5, MIM: 256731<li>Y->D at 209: in CLN5, MIM: 256731<li>D->N at 230: in CLN5, MIM: 256731<li>K->R at 319: in dbSNP:rs1800209, MIM: 256731</ul>							O75503	Ceroid lipofuscinosis neuronal 5 (CLN5) [MIM:256731]	rs1800209	2
O75554	11193	<ul><li>K->R at 113: in a breast cancer sample; somatic mutation</ul>										2
O75558	8676	<ul><li>E->Q at 31: in dbSNP:rs1802414<li>R->Q at 49: in dbSNP:rs17073498<li>L->H at 204: in dbSNP:rs1133248<li>T->A at 277: in dbSNP:rs9496891</ul>									<li>rs1802414</li><li>rs9496891</li><li>rs1133248</li><li>rs17073498</li>	2
O75563	8935	<ul><li>A->S at 202: in dbSNP:rs1129771<li>S->T at 253: in dbSNP:rs17154402</ul>									<li>rs17154402</li><li>rs1129771</li>	2
O75569	8575	<ul><li>P->L at 222: in DYT16, MIM: 612067</ul>								Dystonia type 16 (DYT16) [MIM:612067]		2
O75570	9617	<ul><li>N->S at 2: in dbSNP:rs9532758<li>L->V at 324: in dbSNP:rs9566725<li>I->V at 407: in dbSNP:rs9315812</ul>									<li>rs9566725</li><li>rs9315812</li><li>rs9532758</li>	2
O75578	8515	<ul><li>R->Q at 381: in dbSNP:rs6665210<li>R->W at 668: in dbSNP:rs36073645<li>R->H at 691: in dbSNP:rs2274618<li>A->T at 702: in dbSNP:rs35515885<li>R->Q at 725: in dbSNP:rs2274616</ul>									<li>rs6665210</li><li>rs35515885</li><li>rs2274618</li><li>rs2274616</li><li>rs36073645</li>	2
O75581	4040	<ul><li>V->I at 483: in dbSNP:rs7975614<li>R->C at 611: in ADCAD2; impairs Wnt signaling in vitro, MIM: 610947<li>S->C at 817: in dbSNP:rs2302686, MIM: 610947<li>I->V at 1062: in dbSNP:rs2302685, MIM: 610947<li>R->H at 1401: in dbSNP:rs34815107, MIM: 610947</ul>								Autosomal dominant coronary artery disease type 2 (ADCAD2) [MIM:610947]	<li>rs34815107</li><li>rs2302685</li><li>rs2302686</li><li>rs7975614</li>	2
O75582	9252	<ul><li>H->R at 190: in dbSNP:rs34699345<li>D->N at 554: in dbSNP rsrs55911249<li>P->L at 574: in dbSNP rsrs34604933<li>Y->C at 599: in dbSNP rsrs55968863</ul>									<li>rs55968863</li><li>rs34699345</li><li>rs34604933</li><li>rs55911249</li>	2
O75592	23077	<ul><li>A->S at 1881: in dbSNP:rs35887505<li>V->M at 2588: in dbSNP:rs9574002</ul>									<li>rs35887505</li><li>rs9574002</li>	2
O75593	8928	<ul><li>S->T at 113: in colorectal cancer<li>T->S at 125: in colorectal cancer</ul>										2
O75594	8993	<ul><li>V->G at 34: in dbSNP:rs34180629</ul>									rs34180629	2
O75596	10143	<ul><li>Q->K at 197: in dbSNP:rs2072663</ul>									rs2072663	2
O75600	23464	<ul><li>R->C at 39: in dbSNP:rs710187<li>S->N at 100: in dbSNP:rs34468367</ul>									<li>rs710187</li><li>rs34468367</li>	2
O75602	9576	<ul><li>V->L at 106: in a breast cancer sample; somatic mutation<li>Q->R at 216: in dbSNP:rs7074847</ul>									rs7074847	2
O75603	9247	<ul><li>D->N at 53: in dbSNP:rs11963186<li>A->V at 117: in dbSNP:rs35786951<li>G->S at 203: in dbSNP:rs7744163<li>I->V at 227: in dbSNP:rs35395043</ul>									<li>rs7744163</li><li>rs11963186</li><li>rs35395043</li><li>rs35786951</li>	2
O75604	9099	<ul><li>R->Q at 174: in dbSNP:rs33929148<li>N->S at 383: in dbSNP:rs45533837</ul>									<li>rs33929148</li><li>rs45533837</li>	2
O75607	10360	<ul><li>S->N at 16: in dbSNP:rs34376117<li>N->I at 80: in dbSNP:rs2735420</ul>									<li>rs2735420</li><li>rs34376117</li>	2
O75610	10637	<ul><li>V->M at 57: in dbSNP:rs35273824<li>D->A at 322: in dbSNP:rs360057</ul>									<li>rs35273824</li><li>rs360057</li>	2
O75626	639	<ul><li>G->S at 38: in dbSNP:rs2185379<li>D->E at 167: in dbSNP:rs811925</ul>									<li>rs2185379</li><li>rs811925</li>	2
O75628	28954	<ul><li>H->R at 28: in dbSNP:rs1006459<li>P->A at 59: in dbSNP:rs2233829</ul>									<li>rs2233829</li><li>rs1006459</li>	2
O75631	7380	<ul><li>Q->L at 91: in dbSNP:rs6006979<li>A->P at 154: in dbSNP:rs1057353<li>G->D at 202: in renal adysplasia, MIM: 191830<li>P->L at 273: in renal adysplasia; with severe vesicoureteric reflux; normal targeting to the cell surface, MIM: 191830</ul>					cell surface	GO:0009928,GO:0009986		Renal adysplasia [MIM:191830]	<li>rs6006979</li><li>rs1057353</li>	2
O75635	8710	<ul><li>R->Q at 266: in dbSNP:rs17782413</ul>									rs17782413	2
O75638		<ul><li>R->Q at 6<li>E->Q at 89<li>W->R at 138</ul>										2
O75643	23020	<ul><li>F->L at 1736: in a colorectal cancer sample; somatic mutation</ul>										2
O75648	55687	<ul><li>A->S at 10: decreased activity; dbSNP:rs11090865<li>R->S at 25: in dbSNP:rs2272938<li>E->K at 148: in dbSNP:rs34012206<li>R->C at 398: in dbSNP:rs34152016</ul>									<li>rs11090865</li><li>rs34012206</li><li>rs34152016</li><li>rs2272938</li>	2
O75665	8481	<ul><li>S->F at 74: in OFD I, MIM: 311200<li>A->T at 79: in OFD I, MIM: 311200<li>KDD->FSY at 358-360: in OFD I, MIM: 311200<li>S->R at 435: in OFD I, MIM: 311200</ul>								Oral-facial-digital syndrome type I (OFD I) [MIM:311200]		2
O75674	10040	<ul><li>R->S at 108: in dbSNP:rs16955377</ul>									rs16955377	2
O75676	8986	<ul><li>S->L at 236: in a breast infiltrating ductal carcinoma sample; somatic mutation<li>S->A at 758: in dbSNP rsrs17857342</ul>									rs17857342	2
O75677	5988	<ul><li>W->R at 94: in dbSNP:rs16987627<li>M->T at 127: in dbSNP:rs3804076<li>Missing at 139: in RFPL1S</ul>									<li>rs3804076</li><li>rs16987627</li>	2
O75679	10738	<ul><li>M->T at 83: in dbSNP:rs16987625<li>L->M at 110: in dbSNP:rs9621427<li>D->N at 126: in dbSNP:rs9619258</ul>									<li>rs16987625</li><li>rs9621427</li><li>rs9619258</li>	2
O75683	6838	<ul><li>R->W at 163: in dbSNP:rs886090<li>T->M at 175: in dbSNP:rs886089<li>R->Q at 193: in dbSNP:rs34657219<li>N->H at 201: in dbSNP:rs35316446<li>T->M at 311: in dbSNP:rs1800867</ul>									<li>rs886089</li><li>rs1800867</li><li>rs34657219</li><li>rs886090</li><li>rs35316446</li>	2
O75689	11033	<ul><li>G->S at 241: in dbSNP:rs10256887</ul>									rs10256887	2
O75691	27340	<ul><li>M->T at 120: in dbSNP:rs2290723<li>S->C at 502: in dbSNP:rs4764643<li>K->I at 1645: in a breast cancer sample; somatic mutation<li>Q->L at 1882: in dbSNP:rs10082778<li>I->F at 2452: in a breast cancer sample; somatic mutation<li>E->Q at 2612: in dbSNP:rs1061436</ul>									<li>rs10082778</li><li>rs4764643</li><li>rs1061436</li><li>rs2290723</li>	2
O75695	6102	<ul><li>Missing at 6: in RP2; loss of membrane association; enhances interaction with ARL3<li>C->Y at 67: in RP2, MIM: 312600<li>C->Y at 86: in RP2, MIM: 312600<li>P->L at 95: in RP2; uncertain pathogenicity, MIM: 312600<li>C->G at 108: in RP2, MIM: 312600<li>R->C at 118: in RP2, MIM: 312600<li>R->H at 118: in RP2; reduces affinity for ARL3 800-fold; loss of stimulation of tubulin GTPase activity…			GTPase activity	GO:0003924	<li>tubulin</li><li>membrane</li>	<li>GO:0045298</li><li>GO:0016020</li>	<li>P10664</li><li>Q2TBW6</li><li>Q5ZHN4</li><li>P36405</li><li>O75695</li><li>Q02804</li><li>P49626</li>	Retinitis pigmentosa type 2 (RP2) [MIM:312600]	<li>rs28933687</li><li>rs3126141</li><li>rs1805148</li><li>rs1805147</li>	2
O75711	11341	<ul><li>P->L at 42: in dbSNP:rs2306465</ul>									rs2306465	2
O75712	2707	<ul><li>G->D at 12: in EKV, MIM: 133200<li>G->R at 12: in EKV, MIM: 133200<li>R->W at 32: in dbSNP:rs1805063, MIM: 133200<li>R->P at 42: in EKV, MIM: 133200<li>C->S at 86: in EKV, MIM: 133200<li>F->L at 137: in EKV, MIM: 133200<li>I->V at 141: in DFNA2, MIM: 600101<li>E->K at 183: in DFNA2, MIM: 600101<li>V->I at 200, MIM: 600101</ul>								<li>Erythrokeratodermia variabilis (EKV) [MIM:133200]</li><li>Non-syndromic sensorineural deafness autosomal dominant type 2 (DFNA2) [MIM:600101]</li>	rs1805063	2
O75715	2880	<ul><li>L->V at 85: in dbSNP:rs769188</ul>									rs769188	2
O75716	8576	<ul><li>H->R at 41: in dbSNP rsrs34799131<li>E->K at 55: in dbSNP rsrs35947471<li>I->V at 77: in dbSNP rsrs34282267<li>R->W at 266: in dbSNP:rs17849638<li>P->L at 277: in dbSNP rsrs35454203</ul>									<li>rs17849638</li><li>rs35454203</li><li>rs34282267</li><li>rs34799131</li><li>rs35947471</li>	2
O75717	11169	<ul><li>F->L at 338: in dbSNP:rs8020032<li>L->P at 411: in dbSNP:rs17128116</ul>									<li>rs17128116</li><li>rs8020032</li>	2
O75718	10491	<ul><li>L->P at 67: in OI; recessive form<li>E->D at 137: in dbSNP:rs17850371<li>L->V at 261: in dbSNP:rs1135127</ul>									<li>rs17850371</li><li>rs1135127</li>	2
O75746	8604	<ul><li>R->Q at 473: in dbSNP:rs35565687</ul>									rs35565687	2
O75751	6581	<ul><li>T->M at 44: in dbSNP:rs8187715<li>A->S at 116: in dbSNP:rs8187717</ul>									<li>rs8187715</li><li>rs8187717</li>	2
O75752	8706	<ul><li>D->N at 126: in dbSNP:rs2231257<li>E->A at 266: in an French with P2: in dbSNP rsrs28937582<li>G->R at 271: in an English with P1</ul>									<li>rs2231257</li><li>rs28937582</li>	2
O75762		<ul><li>R->C at 3: in dbSNP:rs13268757<li>R->T at 58: in dbSNP:rs16937976<li>E->K at 179: in dbSNP:rs920829<li>N->K at 186: in dbSNP:rs7819749<li>H->R at 1018: in dbSNP:rs959976</ul>									<li>rs13268757</li><li>rs16937976</li><li>rs959976</li><li>rs920829</li><li>rs7819749</li>	2
O75771	5892	<ul><li>R->S at 24: in dbSNP rsrs28363257<li>R->Q at 165: in dbSNP rsrs4796033<li>A->T at 225: in dbSNP rsrs28363282<li>R->Q at 232: in dbSNP rsrs28363283<li>E->G at 233: in dbSNP rsrs28363284</ul>									<li>rs4796033</li><li>rs28363257</li><li>rs28363282</li><li>rs28363284</li><li>rs28363283</li>	2
O75781	5064	<ul><li>T->A at 107: in dbSNP:rs1050457</ul>									rs1050457	2
O75787	10159	<ul><li>P->A at 90: in dbSNP:rs9014<li>A->P at 290: in dbSNP:rs35798522</ul>									<li>rs35798522</li><li>rs9014</li>	2
O75791	9402	<ul><li>L->F at 319: in dbSNP:rs12759</ul>									rs12759	2
O75792	10535	<ul><li>G->S at 37: in AGS4; strongly impairs enzyme activity but not interation with RNASEH2B and RNASEH2C, MIM: 610333<li>L->S at 202: in dbSNP:rs7247284, MIM: 610333<li>A->G at 258: in dbSNP:rs15389, MIM: 610333</ul>							<li>Q9Y4H4</li><li>Q8TDP1</li><li>Q3ZBI3</li><li>Q2M2U4</li><li>O75792</li><li>Q5TBB1</li>	Aicardi-Goutieres syndrome type 4 (AGS4) [MIM:610333]	<li>rs7247284</li><li>rs15389</li>	2
O75800	51364	<ul><li>R->Q at 407: in NSCLC</ul>										2
O75807	23645	<ul><li>R->H at 31: in dbSNP:rs564196<li>A->T at 32: in dbSNP:rs3786734<li>V->A at 199: in dbSNP:rs611251<li>R->P at 251: in dbSNP:rs557806<li>K->E at 277: in dbSNP:rs610308<li>A->P at 316: in dbSNP:rs556052<li>A->V at 381: in dbSNP:rs1050166<li>R->S at 476: in dbSNP:rs35087747<li>R->C at 594: in dbSNP:rs2270946<li>T->A at 597: in dbSNP:rs500079</ul>									<li>rs610308</li><li>rs564196</li><li>rs35087747</li><li>rs611251</li><li>rs500079</li><li>rs557806</li><li>rs1050166</li><li>rs556052</li><li>rs2270946</li><li>rs3786734</li>	2
O75815	8412	<ul><li>E->G at 464: in dbSNP:rs12062278<li>Q->H at 593: in dbSNP:rs17110107</ul>									<li>rs12062278</li><li>rs17110107</li>	2
O75820	7743	<ul><li>R->K at 221: in dbSNP:rs10989492</ul>									rs10989492	2
O75822	8669	<ul><li>A->T at 141: in dbSNP:rs2303578</ul>									rs2303578	2
O75828	874	<ul><li>C->Y at 4: in dbSNP:rs8133052<li>L->V at 84: in dbSNP:rs9282628<li>V->I at 93: in dbSNP:rs2835285<li>P->S at 131: in dbSNP:rs16993929<li>M->L at 235: in dbSNP:rs4987121<li>V->M at 244: in dbSNP:rs1056892</ul>									<li>rs16993929</li><li>rs2835285</li><li>rs4987121</li><li>rs9282628</li><li>rs8133052</li><li>rs1056892</li>	2
O75829	11061	<ul><li>F->L at 116: in dbSNP:rs3742298<li>V->I at 175: in dbSNP:rs7330220</ul>									<li>rs3742298</li><li>rs7330220</li>	2
O75830	5276	<ul><li>L->V at 6: in dbSNP:rs17246389<li>E->G at 148: in dbSNP:rs9841174</ul>									<li>rs17246389</li><li>rs9841174</li>	2
O75841	7348	<ul><li>R->Q at 113: in dbSNP:rs9840317</ul>									rs9840317	2
O75843	8906	<ul><li>S->F at 377: in dbSNP:rs12897422</ul>									rs12897422	2
O75844	10269	<ul><li>T->A at 137: in dbSNP:rs17853725<li>W->R at 340: in MADB, MIM: 608612</ul>								Mandibuloacral dysplasia with type B lipodystrophy (MADB) [MIM:608612]	rs17853725	2
O75845	6309	<ul><li>R->Q at 29: in lathosterolosis, MIM: 607330<li>Y->S at 46: in lathosterolosis, MIM: 607330<li>G->D at 211: in lathosterolosis, MIM: 607330</ul>								Lathosterolosis [MIM:607330]		2
O75871	1089	<ul><li>H->D at 29: in dbSNP:rs1126454<li>K->R at 69: in dbSNP:rs3848568</ul>									<li>rs3848568</li><li>rs1126454</li>	2
O75874	3417	<ul><li>R->C at 132: in a colorectal cancer sample; somatic mutation<li>V->I at 178: in dbSNP:rs34218846</ul>									rs34218846	2
O75879	5188	<ul><li>A->D at 30: in dbSNP:rs11556167</ul>									rs11556167	2
O75880	6341	<ul><li>P->S at 58: in dbSNP:rs1802083<li>P->L at 174: in COX deficiency, MIM: 220110</ul>							<li>P36552</li><li>P36551</li><li>Q9UTE2</li><li>Q9V3D2</li><li>P11353</li>	Cytochrome c oxidase deficiency (COX deficiency) [MIM:220110]	rs1802083	2
O75881	9420	<ul><li>G->R at 57: in SPG5A, MIM: 270800<li>F->S at 216: in SPG5A, MIM: 270800<li>S->F at 363: in SPG5A, MIM: 270800<li>R->H at 417: in SPG5A, MIM: 270800</ul>								Spastic paraplegia autosomal recessive type 5A (SPG5A) [MIM:270800]		2
O75882	8455	<ul><li>D->A at 303: in dbSNP:rs6107308<li>I->T at 426: in dbSNP:rs17782078<li>R->K at 1152: in dbSNP:rs3886999<li>V->I at 1226: in dbSNP:rs12329487</ul>									<li>rs3886999</li><li>rs6107308</li><li>rs17782078</li><li>rs12329487</li>	2
O75888	8741	<ul><li>G->R at 67: in dbSNP:rs11552708<li>N->S at 96: in dbSNP:rs3803800</ul>									<li>rs11552708</li><li>rs3803800</li>	2
O75891	10840	<ul><li>L->P at 254: in dbSNP:rs3796191<li>V->F at 330: in dbSNP:rs2886059<li>E->A at 429: in dbSNP:rs9282691<li>A->T at 436: in dbSNP:rs9282692<li>A->V at 436: in dbSNP:rs9282693<li>S->N at 448: in dbSNP:rs9282697<li>S->G at 481: in dbSNP:rs2276724<li>A->V at 511: in a colorectal cancer sample; somatic mutation<li>D->G at 793: in dbSNP:rs1127717<li>E->K at 803: in dbSNP:rs9282689<li>I->V at 812:…									<li>rs9282691</li><li>rs9282692</li><li>rs2886059</li><li>rs3796191</li><li>rs9282693</li><li>rs9282689</li><li>rs1127717</li><li>rs9282697</li><li>rs4646750</li><li>rs2276724</li>	2
O75897	27233	<ul><li>D->E at 5: in dbSNP:rs1402467</ul>									rs1402467	2
O75899	9568	<ul><li>L->P at 163: in dbSNP:rs35449008<li>Y->F at 628<li>T->A at 869: in dbSNP:rs10985765</ul>									<li>rs10985765</li><li>rs35449008</li>	2
O75900	8510	<ul><li>F->L at 91: in dbSNP:rs1139033</ul>									rs1139033	2
O75901	9182	<ul><li>A->T at 285: in dbSNP:rs7397266</ul>									rs7397266	2
O75908	8435	<ul><li>E->G at 14: in dbSNP:rs9658625<li>T->I at 254: in dbSNP:rs2272296</ul>									<li>rs9658625</li><li>rs2272296</li>	2
O75912	9162	<ul><li>L->F at 153</ul>										2
O75914	5063	<ul><li>R->C at 67: in MRX30, MIM: 300558<li>A->E at 380: in MRX30, MIM: 300558<li>T->S at 440: in a colorectal adenocarcinoma sample; somatic mutation, MIM: 300558</ul>								Mental retardation X-linked type 30 (MRX30) [MIM:300558]		2
O75916	8787	<ul><li>S->L at 258: in dbSNP:rs12452285<li>W->R at 299: in PERRS, MIM: 608415</ul>								Prolonged electroretinal response suppression (PERRS) [MIM:608415]	rs12452285	2
O75923	8291	<ul><li>A->E at 170: in isolated hyperCKemia: in dbSNP rsrs34999029<li>L->V at 189: in dbSNP:rs13407355<li>R->W at 253: in isolated hyperCKemia<li>L->P at 266: in pseudometabolic myopathy<li>G->E at 299: in MM, MIM: 254130<li>C->W at 456: in MM, MIM: 254130<li>R->W at 555: in LGMD2B and MM, MIM: 254130<li>P->R at 791: in MM and LGMD2B, MIM: 254130<li>I->V at 834: in dbSNP:rs34671418, MIM: 254130<…								<li>Limb-girdle muscular dystrophy type 2B (LGMD2B) [MIM:253601]</li><li>Miyoshi myopathy (MM) [MIM:254130]</li>	<li>rs28939700</li><li>rs2303603</li><li>rs34671418</li><li>rs34660230</li><li>rs13407355</li><li>rs34999029</li><li>rs34211915</li>	2
O75934	10286	<ul><li>N->S at 139: in a colorectal cancer sample; somatic mutation</ul>										2
O75943	5884	<ul><li>V->I at 32: in dbSNP:rs17229831<li>R->L at 487: in dbSNP:rs17236478<li>K->E at 535: in dbSNP:rs17236485<li>L->R at 557: in dbSNP:rs1045051</ul>									<li>rs1045051</li><li>rs17229831</li><li>rs17236485</li><li>rs17236478</li>	2
O75949	27112	<ul><li>L->P at 172: in dbSNP:rs1171942</ul>									rs1171942	2
O75951	57151	<ul><li>F->S at 139: in dbSNP:rs9754</ul>									rs9754	2
O75952	26256	<ul><li>T->M at 74: in dbSNP:rs3786417<li>I->V at 186: in dbSNP:rs35118855<li>K->R at 448: in dbSNP:rs1049682<li>S->A at 490: in dbSNP:rs1049683</ul>									<li>rs35118855</li><li>rs1049683</li><li>rs3786417</li><li>rs1049682</li>	2
O75955	10211	<ul><li>S->N at 52: in dbSNP:rs3180825</ul>									rs3180825	2
O75962	7204	<ul><li>S->T at 232<li>T->M at 1585<li>H->R at 1631<li>V->M at 1919: in a metastatic melanoma sample; somatic mutation<li>T->M at 2183</ul>										2
O75969	10566	<ul><li>R->C at 831: in a colorectal cancer sample; somatic mutation</ul>										2
O75976	1362	<ul><li>K->E at 36: in dbSNP:rs17857300<li>E->G at 454: in dbSNP:rs17857301<li>H->N at 505: in dbSNP:rs17854355<li>T->I at 899: in dbSNP:rs1860543</ul>									<li>rs17854355</li><li>rs1860543</li><li>rs17857301</li><li>rs17857300</li>	2
O76001		<ul><li>T->A at 113: in allele 6M1-3*02<li>R->Q at 226: in allele 6M1-3*02<li>V->I at 228: in allele 6M1-3*03<li>I->M at 261: in allele 6M1-3*03 and allele 6M1-3*04</ul>										2
O76002	26707	<ul><li>H->Y at 74: in allele 6M1-6*02 and allele 6M1-6*03; dbSNP:rs3116855<li>A->T at 111: in allele 6M1-6*03; dbSNP:rs3129157<li>A->V at 146: in allele 6M1-6*02 and allele 6M1-6*03; dbSNP:rs3116856<li>A->T at 218: in allele 6M1-6*02 and allele 6M1-6*03; dbSNP:rs3130743</ul>									<li>rs3129157</li><li>rs3130743</li><li>rs3116855</li><li>rs3116856</li>	2
O76003	10539	<ul><li>Q->H at 21: in dbSNP:rs13991<li>P->S at 123: in dbSNP:rs2274217</ul>									<li>rs13991</li><li>rs2274217</li>	2
O76013	8689	<ul><li>A->V at 119: in dbSNP:rs8082683<li>Q->R at 126: in dbSNP:rs8069943<li>R->Q at 179: in dbSNP:rs9675246<li>R->C at 277: in dbSNP:rs9904102<li>T->M at 315: in dbSNP:rs2301354<li>N->T at 357: in dbSNP:rs11657323</ul>									<li>rs11657323</li><li>rs9904102</li><li>rs8069943</li><li>rs9675246</li><li>rs8082683</li><li>rs2301354</li>	2
O76014	8688	<ul><li>G->C at 13: in dbSNP:rs9910204<li>N->S at 39: in dbSNP:rs9916724<li>T->A at 72: in dbSNP:rs9916484<li>S->C at 73: in dbSNP:rs9916475<li>A->V at 217: in dbSNP:rs16966811<li>A->D at 306: in dbSNP:rs2071607<li>S->F at 421: in dbSNP:rs35371972<li>T->M at 422: in dbSNP:rs8071814<li>P->S at 434: in dbSNP:rs17737019</ul>									<li>rs9916484</li><li>rs9910204</li><li>rs17737019</li><li>rs16966811</li><li>rs9916475</li><li>rs2071607</li><li>rs8071814</li><li>rs9916724</li><li>rs35371972</li>	2
O76024	7466	<ul><li>P->L at 16: in dbSNP:rs34653805<li>A->V at 58: in WFS, MIM: 222300<li>G->R at 107, MIM: 222300<li>Y->N at 110: in WFS, MIM: 222300<li>A->T at 126: in WFS, MIM: 222300<li>A->T at 133: in WFS, MIM: 222300<li>E->K at 169: in WFS, MIM: 222300<li>K->Q at 193: in dbSNP:rs41264699, MIM: 222300<li>P->S at 292: in WFS, MIM: 222300<li>I->S at 296: in WFS, MIM: 222300<li>A->V at 326, MIM: 222300<li>…								<li>Non-syndromic sensorineural deafness autosomal dominant type 6 (DFNA6) [MIM:600965]</li><li>Wolfram syndrome (WFS) [MIM:222300]</li>	<li>rs55814513</li><li>rs1805070</li><li>rs41264699</li><li>rs28937892</li><li>rs28937891</li><li>rs28937890</li><li>rs35932623</li><li>rs1801208</li><li>rs1801212</li><li>rs734312</li><li>rs28937895</li><li>rs28937894</li><li>rs34653805</li><li>rs2230720</li><li>rs1805069</li>	2
O76027	8416	<ul><li>A->T at 28: in dbSNP:rs16832595<li>T->A at 114: in dbSNP:rs7536645<li>A->T at 119: in dbSNP:rs16832602<li>D->G at 166: in dbSNP:rs267733<li>R->Q at 225: in dbSNP:rs7542365<li>R->Q at 232: in dbSNP:rs7542365</ul>									<li>rs7536645</li><li>rs7542365</li><li>rs267733</li><li>rs16832595</li><li>rs16832602</li>	2
O76031	10845	<ul><li>I->T at 488: in dbSNP:rs35754835</ul>									rs35754835	2
O76036	9437	<ul><li>K->Q at 82: in dbSNP:rs2278428<li>D->Y at 87: in a colorectal cancer sample; somatic mutation</ul>									rs2278428	2
O76038	10590	<ul><li>A->V at 216: in dbSNP:rs6942245</ul>									rs6942245	2
O76039	6792	<ul><li>C->F at 152: in atypical CDKL5-related Rett syndrome, MIM: 300672<li>R->S at 175: in atypical CDKL5-related Rett syndrome, MIM: 300672<li>P->L at 180: in ISSX, MIM: 308350<li>N->H at 368: in a colorectal cancer sample; somatic mutation, MIM: 308350<li>A->T at 374: in a metastatic melanoma sample; somatic mutation, MIM: 308350<li>P->Q at 574: in an ovarian serous carcinoma sample; somatic …							O76039	<li>X-linked infantile spasm syndrome (ISSX) [MIM:308350]</li><li>Atypical CDKL5-related Rett syndrome [MIM:300672]</li>	<li>rs55803460</li><li>rs35693326</li><li>rs34166184</li><li>rs35478150</li>	2
O76041	10529	<ul><li>Q->H at 187<li>A->D at 219: in dbSNP:rs2296610<li>M->V at 351: in dbSNP:rs4025981<li>D->H at 378: in dbSNP:rs41277370<li>N->K at 654: associated with non-familial IDC in the homozygous state; dbSNP:rs4748728<li>T->A at 728</ul>									<li>rs4748728</li><li>rs4025981</li><li>rs2296610</li><li>rs41277370</li>	2
O76054	23541	<ul><li>R->K at 11: in dbSNP:rs757660</ul>									rs757660	2
O76062	7108	<ul><li>A->V at 119: in dbSNP:rs11539360<li>T->I at 299: in dbSNP:rs1129195</ul>									<li>rs1129195</li><li>rs11539360</li>	2
O76064	9025	<ul><li>A->T at 162: in dbSNP:rs34338974<li>I->V at 473: in dbSNP:rs1139944</ul>									<li>rs1139944</li><li>rs34338974</li>	2
O76070	6623	<ul><li>E->V at 110: in dbSNP:rs9864</ul>									rs9864	2
O76074	8654	<ul><li>V->A at 93: in dbSNP:rs3733526<li>S->A at 181: in dbSNP:rs17051276</ul>									<li>rs3733526</li><li>rs17051276</li>	2
O76075	1677	<ul><li>R->K at 196: in dbSNP:rs12738235<li>K->R at 277: in dbSNP:rs12564400</ul>									<li>rs12738235</li><li>rs12564400</li>	2
O76076	8839	<ul><li>R->Q at 59: in dbSNP:rs33932543</ul>									rs33932543	2
O76082	6584	<ul><li>F->L at 17: in dbSNP rsrs11568520<li>L->F at 144: in dbSNP:rs10040427<li>R->Q at 169: in CDSP, MIM: 212140<li>M->L at 179: in CDSP, MIM: 212140<li>Y->C at 211: in CDSP: in dbSNP rsrs28939705, MIM: 212140<li>W->C at 283: in CDSP; reduces L-carnitine uptake, MIM: 212140<li>W->R at 283: in CDSP, MIM: 212140<li>V->F at 446: in CDSP, MIM: 212140<li>Y->D at 449: in dbSNP:rs11568514, MIM: 212140…	<li>organic cation transport</li><li>carnitine transport</li>	<li>GO:0015695</li><li>GO:0015879</li>						Systemic primary carnitine deficiency (CDSP) [MIM:212140]	<li>rs11568521</li><li>rs11568524</li><li>rs11568525</li><li>rs60376624</li><li>rs11568520</li><li>rs10040427</li><li>rs11568514</li><li>rs28939705</li><li>rs11568513</li>	2
O76090	7439	<ul><li>T->P at 6: in VMD2 and AVMD: in dbSNP rsrs28940275, MIM: 153700<li>T->R at 6: in VMD2, MIM: 153700<li>V->A at 9: in VMD2, MIM: 153700<li>V->M at 9: in VMD2: in dbSNP rsrs28940276, MIM: 153700<li>A->T at 10: in VMD2, MIM: 153700<li>A->V at 10: in VMD2, MIM: 153700<li>N->I at 11: in VMD2, MIM: 153700<li>R->H at 13: in VMD2, MIM: 153700<li>S->F at 16: in VMD2, MIM: 153700<li>F->C at 17: in V…							<li>O76090</li><li>Q6UY87</li><li>Q8WMR7</li>	<li>Concentric annular macular dystrophy (MCDCA) [MIM:153870]</li><li>Vitelliform macular dystrophy type 2 (VMD2) [MIM:153700]</li><li>Adult-onset vitelliform macular dystrophy (AVMD) [MIM:608161]</li><li>Autosomal recessive bestrophinopathy (ARB) [MIM:611809]</li>	<li>rs28940276</li><li>rs28940275</li><li>rs28940274</li><li>rs28940273</li><li>rs1800010</li><li>rs28940278</li><li>rs28941469</li><li>rs28941468</li><li>rs1805144</li><li>rs1805142</li><li>rs28940570</li><li>rs17854138</li><li>rs1805143</li>	2
O76095	10899	<ul><li>L->F at 16: in dbSNP:rs34686244</ul>									rs34686244	2
O76099	26664	<ul><li>S->G at 99: in dbSNP:rs17230134<li>V->I at 126: in dbSNP:rs10415562<li>E->K at 171: in dbSNP:rs10415312<li>S->P at 210: in dbSNP:rs16979912</ul>									<li>rs10415312</li><li>rs16979912</li><li>rs17230134</li><li>rs10415562</li>	2
O76100	390892	<ul><li>M->T at 151: in dbSNP:rs12972670<li>Q->E at 183: in dbSNP:rs9305052<li>I->L at 225: in dbSNP:rs11880955<li>A->T at 273: in dbSNP:rs10221530</ul>									<li>rs9305052</li><li>rs12972670</li><li>rs11880955</li><li>rs10221530</li>	2
O77932	1797	<ul><li>S->T at 28: in dbSNP:rs1056694<li>D->E at 63: in dbSNP:rs2746396<li>H->Q at 261: in dbSNP:rs17207867<li>A->V at 332: in dbSNP:rs12205138</ul>									<li>rs1056694</li><li>rs2746396</li><li>rs12205138</li><li>rs17207867</li>	2
O94759	7226	<ul><li>N->K at 52: in dbSNP rsrs45625933<li>V->I at 166: in dbSNP rsrs45544142<li>V->M at 385: in dbSNP rsrs45485992<li>D->E at 543: in dbSNP:rs1556314<li>D->E at 780: in dbSNP rsrs9974927<li>Q->R at 1189: in dbSNP rsrs9978351<li>R->W at 1199: in dbSNP rsrs45611537<li>S->G at 1201: in dbSNP rsrs45519835<li>N->S at 1249: in dbSNP rsrs45513700<li>T->M at 1347: in dbSNP rsrs45589233<li>E->K at 1359…									<li>rs45519835</li><li>rs45613636</li><li>rs45589233</li><li>rs45544142</li><li>rs45611537</li><li>rs45513700</li><li>rs45625933</li><li>rs45485992</li><li>rs45570639</li><li>rs9974927</li><li>rs9978351</li><li>rs1556314</li><li>rs45578242</li>	2
O94761	9401	<ul><li>Q->R at 54: in dbSNP rsrs35198096<li>E->G at 71: in dbSNP rsrs34642881<li>P->S at 92: in dbSNP rsrs2721190<li>G->S at 189: in dbSNP rsrs34371341<li>E->D at 267: common polymorphism: in dbSNP rsrs4244612<li>A->T at 273: in dbSNP rsrs34103564<li>E->K at 301: in dbSNP rsrs34633809<li>R->Q at 355<li>P->S at 441<li>R->C at 522: in dbSNP rsrs35407712<li>R->H at 522: in dbSNP rsrs35842750<li>S->…								Baller-Gerold syndrome (BGS) [MIM:218600]	<li>rs35842750</li><li>rs34371341</li><li>rs34642881</li><li>rs34633809</li><li>rs4244612</li><li>rs2721190</li><li>rs35198096</li><li>rs2721191</li><li>rs35407712</li><li>rs34103564</li>	2
O94762	9400	<ul><li>D->G at 480: in dbSNP:rs820196<li>S->N at 628: in dbSNP:rs35566780</ul>									<li>rs35566780</li><li>rs820196</li>	2
O94768	9262	<ul><li>S->F at 320: in dbSNP rsrs34740616</ul>									rs34740616	2
O94769	1842	<ul><li>Q->P at 56: in dbSNP:rs10120210<li>T->S at 109: in dbSNP:rs35496743<li>R->Q at 204: in dbSNP:rs34758505</ul>									<li>rs10120210</li><li>rs34758505</li><li>rs35496743</li>	2
O94777	8818	<ul><li>T->S at 76: in dbSNP:rs7997</ul>									rs7997	2
O94778	343	<ul><li>I->M at 229: in a breast cancer sample; somatic mutation<li>A->P at 260: in dbSNP:rs2287798</ul>									rs2287798	2
O94779	53942	<ul><li>S->A at 23: in dbSNP:rs10790978<li>L->R at 70: in dbSNP:rs7125822<li>N->S at 81: in dbSNP:rs10893933<li>I->V at 530: in dbSNP:rs11223168<li>Y->F at 1065: in dbSNP:rs1944169<li>S->T at 1079: in dbSNP:rs1216183<li>M->V at 1094: in dbSNP:rs35208161</ul>									<li>rs35208161</li><li>rs10790978</li><li>rs7125822</li><li>rs10893933</li><li>rs1216183</li><li>rs1944169</li><li>rs11223168</li>	2
O94788	8854	<ul><li>E->G at 50: in dbSNP:rs34266719<li>A->V at 110: in dbSNP rsrs35365164<li>V->I at 348: in dbSNP:rs4646626<li>E->K at 436: in dbSNP rsrs34744827</ul>									<li>rs35365164</li><li>rs34744827</li><li>rs4646626</li><li>rs34266719</li>	2
O94804	6793	<ul><li>R->C at 268: in dbSNP rsrs35826078<li>K->E at 277: in a testicular germ cell tumor; somatic mutation<li>R->W at 322: in dbSNP rsrs56214442<li>T->I at 336: in dbSNP rsrs55972616<li>N->S at 467: in dbSNP rsrs56063773<li>P->L at 480: in dbSNP:rs34505340<li>P->L at 520: in dbSNP:rs17074311<li>M->T at 710: in dbSNP rsrs34936670<li>S->L at 853: in dbSNP rsrs56066852<li>S->T at 905: in dbSNP rsr…									<li>rs34936670</li><li>rs1128204</li><li>rs56063773</li><li>rs55791916</li><li>rs56355550</li><li>rs56214442</li><li>rs56066852</li><li>rs17074311</li><li>rs34505340</li><li>rs35826078</li><li>rs55972616</li>	2
O94806	23683	<ul><li>N->D at 42: in dbSNP:rs11896614<li>A->T at 128: in dbSNP:rs17852819<li>P->S at 225: in dbSNP:rs34280934<li>Q->R at 546: in dbSNP:rs17856887<li>V->M at 716: in a glioblastoma multiforme sample; somatic mutation</ul>									<li>rs34280934</li><li>rs11896614</li><li>rs17856887</li><li>rs17852819</li>	2
O94808	9945	<ul><li>I->V at 471: in dbSNP:rs2303007</ul>									rs2303007	2
O94810	8786	<ul><li>M->T at 427: in dbSNP:rs739999</ul>									rs739999	2
O94812	8938	<ul><li>D->A at 582: in dbSNP:rs1132356<li>S->I at 879: in dbSNP:rs36074509</ul>									<li>rs1132356</li><li>rs36074509</li>	2
O94813	9353	<ul><li>S->P at 636<li>S->F at 1277</ul>										2
O94822	26046	<ul><li>S->L at 403: in dbSNP:rs2254796</ul>									rs2254796	2
O94823	23120	<ul><li>C->R at 217: in dbSNP:rs958912</ul>									rs958912	2
O94827	57449	<ul><li>F->S at 703: in DSMA4; stability and intracellular location affected severely impairing the NF-kappa-B transduction pathway: in dbSNP rsrs63750315, MIM: 611067</ul>	transduction	GO:0009293			intracellular	GO:0005622		Distal spinal muscular atrophy autosomal recessive type 4 (DSMA4) [MIM:611067]	rs63750315	2
O94830	23259	<ul><li>T->M at 186: in dbSNP:rs2306899</ul>									rs2306899	2
O94832	4642	<ul><li>P->S at 765: in dbSNP:rs7209106<li>R->H at 771: in dbSNP:rs7215958</ul>									<li>rs7215958</li><li>rs7209106</li>	2
O94833	667	<ul><li>H->Y at 1116: in dbSNP:rs6909714<li>N->K at 1319: in dbSNP:rs35014998<li>L->V at 2011: in dbSNP:rs6459166</ul>									<li>rs6909714</li><li>rs6459166</li><li>rs35014998</li>	2
O94851	9645	<ul><li>F->L at 145: in dbSNP:rs2706656<li>I->V at 220: in dbSNP:rs2306727<li>D->E at 687: in dbSNP:rs3794084<li>R->Q at 1089: in dbSNP:rs2270515<li>L->P at 1106: in dbSNP:rs1027335<li>P->S at 1110: in dbSNP:rs35518829</ul>									<li>rs2706656</li><li>rs1027335</li><li>rs2270515</li><li>rs3794084</li><li>rs35518829</li><li>rs2306727</li>	2
O94854	643314	<ul><li>I->V at 824: in dbSNP:rs1746842<li>T->A at 969: in dbSNP:rs783822<li>E->K at 1058: in dbSNP:rs587523</ul>									<li>rs783822</li><li>rs587523</li><li>rs1746842</li>	2
O94855	9871	<ul><li>M->T at 42: in dbSNP:rs10029206<li>P->L at 193: in dbSNP:rs6844109<li>F->I at 496: in dbSNP:rs11723368</ul>									<li>rs6844109</li><li>rs11723368</li><li>rs10029206</li>	2
O94856	23114	<ul><li>T->M at 159: in dbSNP:rs3795564</ul>									rs3795564	2
O94874	23376	<ul><li>V->F at 137: in dbSNP:rs28372909</ul>									rs28372909	2
O94875	8470	<ul><li>A->V at 1048: in dbSNP:rs725185</ul>									rs725185	2
O94876	23023	<ul><li>G->S at 165: in dbSNP:rs784689</ul>									rs784689	2
O94880	9678	<ul><li>R->K at 115: in dbSNP:rs218966</ul>									rs218966	2
O94885	23328	<ul><li>P->Q at 298: in dbSNP:rs35078400<li>Q->R at 884: in dbSNP:rs208696</ul>									<li>rs208696</li><li>rs35078400</li>	2
O94886	9725	<ul><li>V->M at 622: in dbSNP:rs1009668</ul>									rs1009668	2
O94887	9855	<ul><li>K->N at 185: in dbSNP:rs16843643<li>T->I at 260: in dbSNP:rs757978<li>V->I at 643: in dbSNP:rs41342147</ul>									<li>rs16843643</li><li>rs757978</li><li>rs41342147</li>	2
O94892	9668	<ul><li>L->V at 416: in a breast cancer sample; somatic mutation<li>C->Y at 490: in a breast cancer sample; somatic mutation</ul>										2
O94903	11212	<ul><li>V->M at 24: in dbSNP:rs35423325</ul>									rs35423325	2
O94910	22859	<ul><li>E->Q at 595: in dbSNP:rs34759320</ul>									rs34759320	2
O94911	10351	<ul><li>T->A at 256: in dbSNP:rs16973446<li>G->S at 331: in dbSNP:rs4147979<li>A->V at 416: in dbSNP:rs35621847<li>Y->F at 489: in dbSNP:rs12150510<li>L->R at 619: in dbSNP:rs35844316<li>C->G at 680: in dbSNP:rs16973424<li>G->S at 1430: in dbSNP:rs35403175</ul>									<li>rs35403175</li><li>rs35621847</li><li>rs35844316</li><li>rs16973424</li><li>rs4147979</li><li>rs12150510</li><li>rs16973446</li>	2
O94913	51585	<ul><li>Q->H at 651: in dbSNP:rs7935175<li>H->Y at 1119: in dbSNP:rs17513642<li>E->K at 1402: in dbSNP:rs11233510</ul>									<li>rs11233510</li><li>rs17513642</li><li>rs7935175</li>	2
O94915	285527	<ul><li>I->V at 1878: in dbSNP:rs7670111</ul>									rs7670111	2
O94919	23052	<ul><li>V->M at 350: in dbSNP:rs3740862<li>G->V at 446: in dbSNP:rs3740861</ul>									<li>rs3740861</li><li>rs3740862</li>	2
O94921	5218	<ul><li>M->I at 432: in an ovarian mucinous carcinoma; somatic mutation<li>S->R at 463</ul>										2
O94925	2744	<ul><li>A->P at 254: in dbSNP:rs16833035</ul>									rs16833035	2
O94927	23354	<ul><li>P->L at 213: in dbSNP:rs2301596<li>A->D at 277: in dbSNP:rs2285412</ul>									<li>rs2285412</li><li>rs2301596</li>	2
O94929	22885	<ul><li>G->D at 125: in dbSNP:rs35907283</ul>									rs35907283	2
O94933	22865	<ul><li>I->V at 605: in dbSNP:rs3828419</ul>									rs3828419	2
O94941	22888	<ul><li>T->M at 96: in dbSNP:rs999409<li>L->P at 479: in dbSNP:rs34205880</ul>									<li>rs999409</li><li>rs34205880</li>	2
O94952	23014	<ul><li>N->T at 180: in dbSNP:rs11556202</ul>									rs11556202	2
O94953	23030	<ul><li>N->T at 29: in dbSNP:rs11667206<li>K->E at 710: in dbSNP:rs2620836</ul>									<li>rs2620836</li><li>rs11667206</li>	2
O94955	22836	<ul><li>R->Q at 20: in dbSNP:rs17855649<li>P->R at 21: in dbSNP:rs2302980<li>N->D at 262: in dbSNP:rs34899</ul>									<li>rs34899</li><li>rs2302980</li><li>rs17855649</li>	2
O94956	11309	<ul><li>E->K at 77: in a breast cancer sample; somatic mutation<li>V->M at 201: in dbSNP:rs35199625<li>R->Q at 312: in dbSNP:rs12422149<li>T->I at 392: in dbSNP:rs1621378<li>S->F at 486: in dbSNP:rs2306168</ul>									<li>rs1621378</li><li>rs12422149</li><li>rs2306168</li><li>rs35199625</li>	2
O94966	10869	<ul><li>D->H at 36: in dbSNP:rs11552724</ul>									rs11552724	2
O94972	4591	<ul><li>V->I at 838: in dbSNP:rs7222388</ul>									rs7222388	2
O94979	22872	<ul><li>I->V at 263: in dbSNP:rs34554214<li>N->K at 456: in dbSNP:rs3797036<li>P->L at 841: in dbSNP:rs35579207<li>P->T at 1055: in dbSNP:rs35739017</ul>									<li>rs34554214</li><li>rs35579207</li><li>rs3797036</li><li>rs35739017</li>	2
O94983	23125	<ul><li>A->P at 267: in dbSNP:rs238234<li>S->P at 903: in dbSNP:rs16942615</ul>									<li>rs238234</li><li>rs16942615</li>	2
O94985	22883	<ul><li>A->T at 332: in dbSNP:rs7550295<li>V->A at 474: in dbSNP:rs17853245<li>S->C at 524: in dbSNP:rs17853244<li>P->R at 583: in dbSNP:rs17853243<li>P->H at 857: in dbSNP:rs17855572<li>F->S at 870: in dbSNP:rs17855573</ul>									<li>rs17855573</li><li>rs17855572</li><li>rs17853245</li><li>rs17853244</li><li>rs17853243</li><li>rs7550295</li>	2
O94986	22995	<ul><li>S->L at 54: in dbSNP:rs2289181<li>S->I at 793: in dbSNP:rs2289178<li>L->V at 914: in dbSNP:rs16961560<li>V->A at 1106: in dbSNP:rs16961557</ul>									<li>rs16961557</li><li>rs2289181</li><li>rs2289178</li><li>rs16961560</li>	2
O94988	10144	<ul><li>V->I at 443: in dbSNP:rs7657817</ul>									rs7657817	2
O94989	22899	<ul><li>G->V at 155: in dbSNP:rs17857129<li>L->P at 277: in dbSNP:rs871841<li>S->P at 831: in dbSNP:rs3744647</ul>									<li>rs3744647</li><li>rs871841</li><li>rs17857129</li>	2
O94993	11063	<ul><li>Q->K at 429: in dbSNP:rs12188040<li>V->M at 749: in dbSNP:rs889057</ul>									<li>rs889057</li><li>rs12188040</li>	2
O95006	135948	<ul><li>A->V at 98: in dbSNP:rs2240359<li>T->A at 170: in dbSNP:rs13229174<li>Y->H at 278: in dbSNP:rs13235235</ul>									<li>rs2240359</li><li>rs13229174</li><li>rs13235235</li>	2
O95007	135946	<ul><li>R->C at 143: in dbSNP:rs7787378</ul>									rs7787378	2
O95025	223117	<ul><li>K->Q at 701: in dbSNP:rs7800072</ul>									rs7800072	2
O95045	151531	<ul><li>R->S at 10: in dbSNP:rs6710480<li>M->L at 78: in dbSNP:rs7561584</ul>									<li>rs6710480</li><li>rs7561584</li>	2
O95050	11185	<ul><li>D->N at 28: in dbSNP:rs4723010<li>M->V at 205: in dbSNP:rs2302339<li>E->G at 219: in dbSNP:rs2302340<li>N->S at 246: in dbSNP:rs6970210<li>F->C at 254: in dbSNP:rs4720015<li>R->H at 258: in dbSNP:rs6970605</ul>									<li>rs2302340</li><li>rs6970605</li><li>rs4720015</li><li>rs4723010</li><li>rs6970210</li><li>rs2302339</li>	2
O95067	9133	<ul><li>M->T at 100: in dbSNP:rs16941036<li>V->I at 135: in dbSNP:rs2306785<li>I->T at 395: in dbSNP:rs28383563</ul>									<li>rs2306785</li><li>rs16941036</li><li>rs28383563</li>	2
O95071	51366	<ul><li>S->R at 2150: in dbSNP:rs1062822</ul>									rs1062822	2
O95072	9985	<ul><li>R->C at 31: in dbSNP:rs34075659<li>P->L at 294: in dbSNP:rs35425516</ul>									<li>rs34075659</li><li>rs35425516</li>	2
O95073	100128414	<ul><li>R->K at 226: in dbSNP:rs3136422</ul>									rs3136422	2
O95076	257	<ul><li>P->A at 234: in dbSNP:rs12749726</ul>									rs12749726	2
O95081	3268	<ul><li>T->N at 365: in dbSNP:rs34731997</ul>									rs34731997	2
O95104	57466	<ul><li>S->Y at 846: in dbSNP:rs12152067</ul>									rs12152067	2
O95125	7753	<ul><li>V->A at 154: in dbSNP:rs1144507<li>G->A at 533: in dbSNP rsrs34111365</ul>									<li>rs1144507</li><li>rs34111365</li>	2
O95140	9927	<ul><li>V->F at 69: in CMT2A2; in a Turkish family: in dbSNP rsrs28940296, MIM: 609260<li>L->P at 76: in CMT2A2; in a European family: in dbSNP rsrs28940293, MIM: 609260<li>R->Q at 94: in CMT2A2; in a Japanese and Russian kindred: in dbSNP rsrs28940291, MIM: 609260<li>R->W at 94: in CMT6, MIM: 601152<li>T->I at 206: in CMT6, MIM: 601152<li>P->A at 251: in CMT2A2: in dbSNP rsrs28940295, MIM: 60926…								<li>Charcot-Marie-Tooth disease type 6 (CMT6) [MIM:601152]</li><li>Charcot-Marie-Tooth disease type 2A2 (CMT2A2) [MIM:609260]</li>	<li>rs28940296</li><li>rs28940295</li><li>rs28940291</li><li>rs28940292</li><li>rs28940293</li><li>rs28940294</li>	2
O95150	9966	<ul><li>F->L at 110: in dbSNP:rs16931745</ul>									rs16931745	2
O95153	9256	<ul><li>Q->R at 514: in dbSNP:rs2072145<li>A->T at 586: in dbSNP:rs2072147<li>Q->R at 817: in dbSNP:rs9913145<li>W->R at 851: in dbSNP:rs9905604<li>H->L at 1118: in dbSNP:rs3744099<li>A->P at 1140: in dbSNP:rs2680704<li>R->C at 1253: in dbSNP:rs3744101<li>H->R at 1728: in dbSNP:rs11079346<li>G->E at 1830: in dbSNP:rs2301868</ul>									<li>rs11079346</li><li>rs9913145</li><li>rs3744101</li><li>rs2680704</li><li>rs2072145</li><li>rs3744099</li><li>rs2072147</li><li>rs2301868</li><li>rs9905604</li>	2
O95154	22977	<ul><li>V->M at 138: in dbSNP rsrs2231198<li>N->D at 215: in dbSNP:rs1738023<li>T->A at 323: in dbSNP:rs1738025</ul>									<li>rs1738023</li><li>rs1738025</li><li>rs2231198</li>	2
O95155	10277	<ul><li>V->I at 605: in dbSNP:rs17034499</ul>									rs17034499	2
O95159	7542	<ul><li>R->Q at 218: in dbSNP:rs35251366</ul>									rs35251366	2
O95163	8518	<ul><li>R->C at 70: in dbSNP:rs3737311<li>M->K at 182: in dbSNP:rs10521092<li>E->K at 312: in dbSNP:rs1140064<li>R->Q at 525: in dbSNP:rs838827<li>R->P at 696: in FD; mild phenotype; phosphorylation is reduced, MIM: 223900<li>G->E at 765: in dbSNP:rs2230792, MIM: 223900<li>I->L at 816: in dbSNP:rs2230793, MIM: 223900<li>I->M at 830: in dbSNP:rs2230794, MIM: 223900<li>T->N at 848: in dbSNP:rs10979…	phosphorylation	GO:0016310						Familial dysautonomia (FD) [MIM:223900]	<li>rs838827</li><li>rs2230798</li><li>rs10979599</li><li>rs1538660</li><li>rs2230793</li><li>rs10521092</li><li>rs2230792</li><li>rs3737311</li><li>rs3204145</li><li>rs2230795</li><li>rs1140064</li><li>rs2230794</li>	2
O95167	4696	<ul><li>N->D at 62: in a breast cancer sample; somatic mutation</ul>										2
O95170		<ul><li>F->L at 143: in dbSNP:rs8078150</ul>									rs8078150	2
O95171	8796	<ul><li>V->L at 336: in dbSNP:rs34164479<li>R->K at 386: in dbSNP:rs2274016<li>K->R at 480: in dbSNP:rs8002725</ul>									<li>rs8002725</li><li>rs34164479</li><li>rs2274016</li>	2
O95177	750	<ul><li>Missing at 47-54: in short isoform</ul>										2
O95180	8912	<ul><li>F->L at 161: in IGE6, MIM: 611942<li>E->K at 282: in IGE6, MIM: 611942<li>M->V at 313: in dbSNP:rs36117280, MIM: 611942<li>C->S at 456: in IGE6, MIM: 611942<li>G->S at 499: in IGE6, MIM: 611942<li>P->L at 640, MIM: 611942<li>P->L at 648: in IGE6, MIM: 611942<li>V->A at 664: in dbSNP:rs4984636, MIM: 611942<li>P->S at 684, MIM: 611942<li>R->Q at 744: in IGE6, MIM: 611942<li>A->V at 748: in …								Idiopathic generalized epilepsy type 6 (IGE6) [MIM:611942]	<li>rs1054644</li><li>rs4984636</li><li>rs28365119</li><li>rs36117280</li><li>rs3751664</li><li>rs3751886</li><li>rs1054645</li>	2
O95182	4701	<ul><li>P->A at 66: in dbSNP:rs2288415</ul>									rs2288415	2
O95185	8633	<ul><li>G->V at 37: in dbSNP:rs2306715<li>M->T at 721: in dbSNP:rs2289043<li>A->T at 841: in dbSNP:rs34585936</ul>									<li>rs2289043</li><li>rs34585936</li><li>rs2306715</li>	2
O95190	4947	<ul><li>P->L at 70: in dbSNP:rs3751534</ul>									rs3751534	2
O95197	10313	<ul><li>A->E at 6: in dbSNP:rs11551944</ul>									rs11551944	2
O95199	1102	<ul><li>A->T at 263: in dbSNP:rs9332000<li>C->S at 515: in dbSNP:rs9332075</ul>									<li>rs9332075</li><li>rs9332000</li>	2
O95201	7755	<ul><li>T->A at 43: in dbSNP:rs909410<li>A->D at 255: in dbSNP:rs12445220</ul>									<li>rs12445220</li><li>rs909410</li>	2
O95206	5100	<ul><li>W->R at 7: in dbSNP:rs3742301<li>E->A at 39: in dbSNP:rs5030683<li>V->A at 743: in dbSNP:rs5030685<li>K->N at 956: in a breast cancer sample; somatic mutation</ul>									<li>rs3742301</li><li>rs5030685</li><li>rs5030683</li>	2
O95208	22905	<ul><li>V->A at 401: in dbSNP:rs6587220<li>P->T at 531: in dbSNP:rs1062727<li>P->T at 532: in dbSNP:rs1062727</ul>									<li>rs1062727</li><li>rs6587220</li>	2
O95218	9406	<ul><li>R->G at 207: in dbSNP:rs11583800</ul>									rs11583800	2
O95221	338674	<ul><li>Y->H at 278: in dbSNP:rs11825964<li>S->N at 294: in dbSNP:rs2449134</ul>									<li>rs2449134</li><li>rs11825964</li>	2
O95222	8590	<ul><li>A->V at 22: in dbSNP:rs7122644</ul>									rs7122644	2
O95229	11130	<ul><li>A->S at 4: in dbSNP:rs11005328<li>R->G at 187: in dbSNP:rs2241666</ul>									<li>rs11005328</li><li>rs2241666</li>	2
O95231	27287	<ul><li>L->P at 42: in dbSNP:rs2240892<li>M->V at 79: in dbSNP:rs2240891<li>E->K at 101: in dbSNP:rs2270192<li>G->R at 191: in dbSNP:rs9418952</ul>									<li>rs9418952</li><li>rs2240891</li><li>rs2270192</li><li>rs2240892</li>	2
O95235	10112	<ul><li>E->K at 63: in dbSNP:rs3734116<li>P->L at 839: in dbSNP:rs3172747</ul>									<li>rs3172747</li><li>rs3734116</li>	2
O95236	80833	<ul><li>S->R at 39: in dbSNP:rs132653<li>A->V at 135: in dbSNP:rs6000152</ul>									<li>rs6000152</li><li>rs132653</li>	2
O95237	9227	<ul><li>S->R at 175: in RD; loss of function, MIM: 604863</ul>								Severe early-onset retinal dystrophy (RD) [MIM:604863]		2
O95238	25803	<ul><li>A->T at 57: in dbSNP:rs2233639</ul>									rs2233639	2
O95239	24137	<ul><li>L->W at 422: in dbSNP:rs1199457<li>A->V at 491: in dbSNP:rs2297871<li>L->S at 1193: in dbSNP:rs1046485</ul>									<li>rs1199457</li><li>rs1046485</li><li>rs2297871</li>	2
O95243	8930	<ul><li>C->R at 61: in dbSNP:rs2307296<li>A->S at 273: in dbSNP:rs10342<li>A->T at 273: in dbSNP:rs10342<li>S->P at 342: in dbSNP:rs2307289<li>E->K at 346: in dbSNP:rs140693<li>I->T at 358: in dbSNP:rs2307298<li>D->H at 568: in dbSNP:rs2307293</ul>									<li>rs140693</li><li>rs2307298</li><li>rs2307289</li><li>rs2307296</li><li>rs10342</li><li>rs2307293</li>	2
O95255		<ul><li>Missing at 60-62: in PXE; autosomal recessive<li>G->D at 61<li>W->R at 64<li>G->R at 207<li>R->G at 265<li>K->E at 281: in dbSNP:rs4780606<li>I->V at 319<li>T->R at 364: in PXE; autosomal recessive, MIM: 264800<li>N->K at 411: in PXE; autosomal dominant, MIM: 264800<li>A->P at 455: in PXE; autosomal dominant, MIM: 264800<li>N->K at 497, MIM: 264800<li>R->Q at 518: in PXE, MIM: 264800<li>F…	transport	GO:0006810						Pseudoxanthoma elasticum (PXE) [MIM:264800]	<li>rs12931472</li><li>rs4780606</li><li>rs8058694</li>	2
O95256	8807	<ul><li>V->I at 350: in dbSNP:rs11465716</ul>									rs11465716	2
O95257	10912	<ul><li>G->S at 112: in dbSNP:rs3138505</ul>									rs3138505	2
O95258	9016	<ul><li>E->A at 55: in dbSNP:rs2143598</ul>									rs2143598	2
O95264	9177	<ul><li>Y->S at 129: in dbSNP:rs1176744<li>I->T at 143: in dbSNP:rs34550504<li>S->R at 156<li>V->I at 183: in dbSNP:rs17116138</ul>									<li>rs34550504</li><li>rs17116138</li><li>rs1176744</li>	2
O95278	7957	<ul><li>S->P at 25: in EPM2; atypical form; does not affect glycogen binding, MIM: 254780<li>E->K at 28: in EPM2; does not affect glycogen binding, MIM: 254780<li>W->G at 32: in EPM2; affects phosphatase activity; abolishes glycogen binding; reduced binding to Lafora bodies; disrupts the interaction with PPP1R5; significant protein amount targeted to the nucleus, MIM: 254780<li>A->P at 46: does n…	learning	GO:0007612	binding	GO:0005488	nucleus	GO:0005634	<li>P08565</li><li>Q88A53</li><li>Q7MBF4</li><li>Q5PC82</li><li>P68196</li><li>O46543</li><li>Q821A6</li><li>P68197</li><li>Q05550</li><li>P68198</li><li>P68199</li><li>Q87SK9</li><li>P68195</li><li>Q9I5V3</li><li>Q5F8K9</li><li>P61863</li><li>P61864</li><li>P61862</li><li>P23398</li><li>Q5WT58</li><li>P84589</li><li>Q8MKD1</li><li>Q8P5D4</li><li>P14792</li><li>P63049</li><li>P45269</li><li>Q8ZI6…	Progressive myoclonic epilepsy type 2 (EPM2) [MIM:254780]		2
O95279	8645	<ul><li>P->T at 465: in dbSNP:rs9462487</ul>									rs9462487	2
O95292	9217	<ul><li>P->S at 56: in ALS8 and SMAF, MIM: 182980</ul>								<li>Amyotrophic lateral sclerosis type 8 (ALS8) [MIM:608627]</li><li>Spinal muscular atrophy autosomal dominant Finkel type (SMAF) [MIM:182980]</li>		2
O95294	8437	<ul><li>V->L at 11: in dbSNP:rs7960087<li>T->M at 58: in dbSNP:rs34598602<li>H->R at 321: in dbSNP:rs1284879</ul>									<li>rs7960087</li><li>rs1284879</li><li>rs34598602</li>	2
O95295	23557	<ul><li>S->C at 112: in dbSNP:rs1802461</ul>									rs1802461	2
O95298	4718	<ul><li>L->V at 46: in dbSNP:rs8875</ul>									rs8875	2
O95299	4705	<ul><li>A->G at 2: in dbSNP:rs11541494</ul>									rs11541494	2
O95319	10659	<ul><li>D->H at 438: in dbSNP:rs1050942</ul>									rs1050942	2
O95340	9060	<ul><li>E->K at 10: significant decrease of activity; dbSNP:rs17173698<li>M->L at 281: in dbSNP:rs45624631<li>V->M at 291: significant decrease of activity; dbSNP:rs45467596<li>R->K at 432: in dbSNP rsrs17129133</ul>									<li>rs45467596</li><li>rs17173698</li><li>rs17129133</li><li>rs45624631</li>	2
O95342	8647	<ul><li>E->G at 186: in BRIC2, MIM: 605479<li>I->V at 206: in dbSNP:rs11568357, MIM: 605479<li>G->V at 238: in PFIC2, MIM: 601847<li>V->A at 284, MIM: 601847<li>V->L at 284: in PFIC2, MIM: 601847<li>E->G at 297: in PFIC2 and BRIC2; reduced transport capacity for taurocholate: in dbSNP rsrs11568372, MIM: 601847<li>R->K at 299: in dbSNP:rs2287617, MIM: 601847<li>C->S at 336: in PFIC2, MIM: 601847<l…	<li>pregnancy</li><li>transport</li>	<li>GO:0007565</li><li>GO:0006810</li>						<li>Benign recurrent intrahepatic cholestasis type 2 (BRIC2) [MIM:605479]</li><li>Progressive familial intrahepatic cholestasis type 2 (PFIC2) [MIM:601847]</li>	<li>rs2287617</li><li>rs11568372</li><li>rs1521808</li><li>rs2287622</li><li>rs11568364</li><li>rs11568357</li><li>rs11568367</li>	2
O95343	6496	<ul><li>G->D at 69: in HPE2, MIM: 157170<li>V->G at 92: in HPE2, MIM: 157170<li>I->V at 105: in HPE2, MIM: 157170<li>H->P at 173: in HPE2, MIM: 157170<li>T->I at 202: in HPE2, MIM: 157170<li>L->V at 226: in HPE2, MIM: 157170<li>P->R at 231: in HPE2, MIM: 157170<li>V->A at 250: in HPE2, MIM: 157170<li>R->P at 257: in HPE2, MIM: 157170<li>R->W at 257: in HPE2, MIM: 157170</ul>								Holoprosencephaly type 2 (HPE2) [MIM:157170]		2
O95347	10592	<ul><li>E->K at 1009: in dbSNP:rs4562395</ul>									rs4562395	2
O95352	10533	<ul><li>V->A at 471: in dbSNP:rs36117895</ul>									rs36117895	2
O95359	10579	<ul><li>V->I at 170: in dbSNP:rs11200385<li>L->V at 798: in a breast cancer sample; somatic mutation<li>L->F at 830: in dbSNP:rs10887063<li>W->R at 1103: in dbSNP:rs7073433<li>A->S at 1347: in a breast cancer sample; somatic mutation<li>A->T at 1425: in dbSNP:rs4752642<li>P->L at 1492: in dbSNP:rs7920896<li>E->K at 1916: in dbSNP:rs12765679<li>I->T at 2078: in dbSNP:rs7083331<li>N->S at 2102: in …									<li>rs2295876</li><li>rs12765679</li><li>rs2295875</li><li>rs11200483</li><li>rs2295874</li><li>rs2295879</li><li>rs2295878</li><li>rs10887063</li><li>rs7083331</li><li>rs2295873</li><li>rs1063627</li><li>rs11200385</li><li>rs7073433</li><li>rs7920896</li><li>rs4752642</li><li>rs3750843</li>	2
O95361	10626	<ul><li>E->D at 121: in dbSNP:rs2074890<li>R->W at 493: in dbSNP:rs3174720<li>G->V at 561: in dbSNP:rs1060903</ul>									<li>rs3174720</li><li>rs1060903</li><li>rs2074890</li>	2
O95363	10667	<ul><li>S->C at 57: in dbSNP:rs34382405<li>N->S at 280: in dbSNP:rs11243011</ul>									<li>rs11243011</li><li>rs34382405</li>	2
O95371		<ul><li>G->S at 16: in dbSNP:rs1218762<li>W->C at 149: in dbSNP:rs1218763<li>R->H at 229: in dbSNP:rs11648783</ul>									<li>rs1218762</li><li>rs11648783</li><li>rs1218763</li>	2
O95373	10527	<ul><li>T->N at 111: in dbSNP:rs11042340</ul>									rs11042340	2
O95376	10425	<ul><li>E->K at 24: in dbSNP:rs11507<li>E->D at 29: in dbSNP:rs34221642</ul>									<li>rs34221642</li><li>rs11507</li>	2
O95379	25816	<ul><li>S->C at 151: in dbSNP:rs3203922</ul>									rs3203922	2
O95382	9064	<ul><li>I->T at 455: in dbSNP:rs1138294<li>R->C at 499: in dbSNP:rs11247641<li>R->W at 544: in dbSNP:rs55671988<li>N->K at 622: in dbSNP:rs35659744<li>R->G at 668: in dbSNP:rs55869163<li>R->L at 673: in dbSNP:rs56359841<li>P->T at 869: in a breast cancer sample; somatic mutation<li>S->L at 925: in a breast pleomorphic lobular carcinoma sample; somatic mutation<li>T->I at 968: in an ovarian endome…									<li>rs55671988</li><li>rs1138294</li><li>rs11247641</li><li>rs17162549</li><li>rs55869163</li><li>rs17856498</li><li>rs35659744</li><li>rs55990440</li><li>rs56359841</li>	2
O95389	8838	<ul><li>Q->H at 56: common polymorphism; dbSNP:rs1230345<li>R->C at 60: in dbSNP:rs17073260<li>C->R at 78: in PPAC: in dbSNP rsrs17073260, MIM: 208230</ul>								Progressive pseudorheumatoid arthropathy of childhood (PPAC) [MIM:208230]	<li>rs17073260</li><li>rs1230345</li>	2
O95391	10569	<ul><li>I->V at 111: in dbSNP:rs17856338<li>T->M at 229: in dbSNP:rs2961944</ul>									<li>rs2961944</li><li>rs17856338</li>	2
O95393	27302	<ul><li>T->S at 200: in dbSNP:rs2231342<li>N->K at 250: in dbSNP:rs2231345</ul>									<li>rs2231345</li><li>rs2231342</li>	2
O95394	5238	<ul><li>D->N at 466: in allele PGM3*2; dbSNP:rs473267</ul>							O95394		rs473267	2
O95396	27304	<ul><li>S->A at 429: in dbSNP:rs7269297</ul>									rs7269297	2
O95398	10411	<ul><li>A->P at 16: in dbSNP:rs11168230<li>G->R at 193: in dbSNP:rs2016123<li>G->S at 374: in dbSNP:rs12422983</ul>									<li>rs2016123</li><li>rs12422983</li><li>rs11168230</li>	2
O95399	10911	<ul><li>I->T at 12: in dbSNP:rs34305100<li>S->N at 74: in dbSNP:rs2890565</ul>									<li>rs2890565</li><li>rs34305100</li>	2
O95400	10421	<ul><li>G->D at 231: in dbSNP:rs13330462<li>T->I at 262: in dbSNP:rs34391305</ul>									<li>rs34391305</li><li>rs13330462</li>	2
O95405	9372	<ul><li>Y->C at 287: in dbSNP:rs9803965<li>Q->P at 414: in dbSNP:rs3790525<li>I->V at 639: in dbSNP:rs11809887</ul>									<li>rs11809887</li><li>rs9803965</li><li>rs3790525</li>	2
O95409	7546	<ul><li>Q->P at 36: in HPE5; 2-fold increase in luciferase activity, MIM: 609637<li>D->F at 152: in HPE5; requires 2 nucleotide substitutions; 50% reduction of luciferase activity, MIM: 609637<li>H->HH at 239, MIM: 609637<li>Missing at 239, MIM: 609637<li>A->AAAAAAAAAAA at 470: in HPE5; near-complete loss of luciferase activity, MIM: 609637</ul>							<li>P08659</li><li>Q01158</li><li>P13129</li><li>Q26304</li><li>Q27757</li>	Holoprosencephaly type 5 (HPE5) [MIM:609637]		2
O95415	25798	<ul><li>T->A at 123: in dbSNP:rs12865</ul>									rs12865	2
O95425	6840	<ul><li>A->V at 189: in dbSNP:rs10160013<li>A->P at 1235: in dbSNP:rs2368406<li>S->P at 1688: in dbSNP:rs11007612</ul>									<li>rs10160013</li><li>rs11007612</li><li>rs2368406</li>	2
O95427	23556	<ul><li>K->E at 162: in dbSNP:rs17069506<li>H->D at 229: in dbSNP:rs9320001<li>L->F at 469: in dbSNP:rs3862712<li>I->L at 470: in dbSNP:rs3862712<li>F->C at 904: in dbSNP:rs34231046<li>F->L at 904: in dbSNP:rs34231046</ul>									<li>rs17069506</li><li>rs34231046</li><li>rs3862712</li><li>rs9320001</li>	2
O95428	89932	<ul><li>S->G at 33: in dbSNP:rs2280792<li>A->T at 191: in dbSNP:rs741842<li>N->H at 356: in dbSNP:rs17126331<li>V->I at 443: in dbSNP:rs17126352<li>A->V at 461: in dbSNP:rs17126354<li>H->R at 628: in dbSNP:rs17182244<li>Q->H at 723: in dbSNP:rs2242616<li>G->R at 896: in dbSNP:rs177386<li>L->V at 1192: in dbSNP:rs2107731<li>T->M at 1201: in dbSNP:rs4903104<li>S->T at 1260: in dbSNP:rs11626824</ul>									<li>rs17126331</li><li>rs2242616</li><li>rs17182244</li><li>rs2107731</li><li>rs17126354</li><li>rs2280792</li><li>rs17126352</li><li>rs11626824</li><li>rs4903104</li><li>rs741842</li><li>rs177386</li>	2
O95436	10568	<ul><li>V->A at 45: in dbSNP:rs35426730<li>G->R at 106: in pulmonary alveolar microlithiasis, MIM: 265100<li>G->D at 634: in dbSNP:rs6448389, MIM: 265100</ul>								Pulmonary alveolar microlithiasis [MIM:265100]	<li>rs6448389</li><li>rs35426730</li>	2
O95447	150082	<ul><li>G->S at 17: in dbSNP:rs2837029<li>G->S at 547: in dbSNP:rs11558767</ul>									<li>rs11558767</li><li>rs2837029</li>	2
O95450	9509	<ul><li>V->M at 74: in dbSNP:rs2271211<li>R->H at 241: in dbSNP:rs11750821<li>V->I at 245: in dbSNP:rs398829<li>E->K at 331: in dbSNP:rs17667857<li>G->R at 665: in dbSNP:rs35372714<li>R->Q at 827: in dbSNP:rs35445112<li>P->S at 1177: in dbSNP:rs1054480</ul>									<li>rs17667857</li><li>rs35445112</li><li>rs1054480</li><li>rs2271211</li><li>rs11750821</li><li>rs35372714</li><li>rs398829</li>	2
O95452	10804	<ul><li>T->M at 5: in DFNA3, MIM: 601544<li>G->R at 11: in ED2, MIM: 129500<li>V->E at 37: in ED2, MIM: 129500<li>A->V at 88: in ED2: in dbSNP rsrs28937872, MIM: 129500<li>S->G at 139, MIM: 129500<li>N->S at 159: in dbSNP:rs35277762, MIM: 129500<li>S->T at 199, MIM: 129500</ul>								<li>Ectodermal dysplasia type 2 (ED2) [MIM:129500]</li><li>Non-syndromic sensorineural deafness autosomal dominant type 3 (DFNA3) [MIM:601544]</li>	<li>rs28937872</li><li>rs35277762</li>	2
O95455	23483	<ul><li>G->S at 15: in dbSNP:rs34991132</ul>									rs34991132	2
O95456	8624	<ul><li>I->V at 166: in dbSNP:rs8131611</ul>									rs8131611	2
O95461	9215	<ul><li>R->G at 68: in dbSNP:rs470035<li>R->P at 68: in dbSNP:rs135311<li>E->K at 509: in MDC1D, MIM: 608840<li>R->H at 665: in dbSNP:rs1046166, MIM: 608840</ul>								Congenital muscular dystrophy type 1D (MDC1D) [MIM:608840]	<li>rs135311</li><li>rs470035</li><li>rs1046166</li>	2
O95470	8879	<ul><li>V->L at 21: in dbSNP:rs12770335</ul>									rs12770335	2
O95471	1366	<ul><li>A->T at 133: in dbSNP:rs17849410<li>A->V at 197: in dbSNP:rs4562</ul>									<li>rs4562</li><li>rs17849410</li>	2
O95473	23546	<ul><li>R->W at 27: in dbSNP:rs919804</ul>									rs919804	2
O95475	4990	<ul><li>H->N at 141: in dbSNP:rs33912345<li>T->A at 165: in MCOPCT2, MIM: 212550</ul>								Microphthalmia isolated with cataract type 2 (MCOPCT2) [MIM:212550]	rs33912345	2
O95476	23399	<ul><li>A->T at 12: in dbSNP:rs3744399</ul>									rs3744399	2
O95477	19	<ul><li>P->L at 85: in HDLD2; Alabama, MIM: 604091<li>E->D at 210: in a colorectal cancer sample; somatic mutation, MIM: 604091<li>R->K at 219: common polymorphism; associated with a decreased severity of CAD; dbSNP:rs2230806, MIM: 604091<li>R->C at 230: in HDLD2; dbSNP:rs9282541, MIM: 604091<li>A->T at 255: in HDLD1; deficient cellular cholesterol efflux, MIM: 205400<li>V->A at 399: in dbSNP:rs9…								<li>High density lipoprotein deficiency type 2 (HDLD2) [MIM:604091]</li><li>High density lipoprotein deficiency type 1 (HDLD1) [MIM:205400]</li>	<li>rs33918808</li><li>rs2066718</li><li>rs2066715</li><li>rs9282541</li><li>rs2066714</li><li>rs2853574</li><li>rs28937313</li><li>rs35819696</li><li>rs28933692</li><li>rs1883024</li><li>rs2230806</li><li>rs2230808</li><li>rs28937314</li><li>rs2853577</li><li>rs1997618</li><li>rs2853578</li><li>rs13306072</li><li>rs9282543</li>	2
O95478	10412	<ul><li>R->C at 11: in dbSNP:rs3733793</ul>									rs3733793	2
O95479	9563	<ul><li>D->A at 151: in dbSNP:rs34603401<li>R->Q at 218: in dbSNP:rs35525021<li>R->Q at 453: in CDR; less than 50% of activity than wild-type; dbSNP:rs6688832<li>N->D at 484: in dbSNP:rs35404275<li>P->L at 554: in dbSNP:rs17368528</ul>							<li>P17516</li><li>Q06455</li><li>Q95JH4</li><li>Q95JH5</li>		<li>rs6688832</li><li>rs34603401</li><li>rs17368528</li><li>rs35404275</li><li>rs35525021</li>	2
O95486	10802	<ul><li>S->G at 261: in dbSNP:rs7718102<li>T->I at 302: in dbSNP:rs17851746<li>T->M at 396: in dbSNP:rs17851745</ul>									<li>rs17851746</li><li>rs17851745</li><li>rs7718102</li>	2
O95487	10427	<ul><li>A->G at 456: in dbSNP:rs35705351</ul>									rs35705351	2
O95497	8876	<ul><li>T->I at 26: in dbSNP:rs2294757<li>A->T at 63<li>N->S at 131: in dbSNP:rs2272996<li>V->L at 136: in dbSNP rsrs45610032<li>D->N at 146: in dbSNP rsrs45624336<li>E->D at 296: in dbSNP rsrs45523444<li>A->E at 325: in dbSNP rsrs34535050<li>T->A at 336: in dbSNP rsrs45562238<li>I->T at 373: in dbSNP rsrs35938565</ul>									<li>rs45523444</li><li>rs45624336</li><li>rs45610032</li><li>rs2272996</li><li>rs35938565</li><li>rs2294757</li><li>rs34535050</li><li>rs45562238</li>	2
O95498	8875	<ul><li>T->N at 17: in dbSNP rsrs33950336<li>V->A at 30: in dbSNP:rs2294760<li>D->E at 112: in dbSNP rsrs35993077<li>V->I at 241: in dbSNP:rs33920182<li>T->S at 349: in dbSNP rsrs36092168<li>L->M at 404: in dbSNP:rs4895944</ul>									<li>rs35993077</li><li>rs2294760</li><li>rs4895944</li><li>rs33920182</li><li>rs33950336</li><li>rs36092168</li>	2
O95500	23562	<ul><li>T->M at 4<li>V->D at 85: in DFNB29, MIM: 605608</ul>								Non-syndromic sensorineural deafness autosomal recessive type 29 (DFNB29) [MIM:605608]		2
O95521	65121	<ul><li>L->M at 204: in dbSNP:rs1063767<li>Q->E at 252: in dbSNP:rs1063776<li>Y->C at 302: in dbSNP:rs17404799<li>Y->F at 316: in dbSNP:rs17039293<li>R->C at 375: in dbSNP:rs17039307<li>R->S at 386: in dbSNP:rs1052908</ul>									<li>rs1052908</li><li>rs17039293</li><li>rs17404799</li><li>rs1063776</li><li>rs17039307</li><li>rs1063767</li>	2
O95522	390999	<ul><li>T->K at 53: in dbSNP:rs17346571<li>M->T at 157: in dbSNP:rs1812242</ul>									<li>rs1812242</li><li>rs17346571</li>	2
O95528	81031	<ul><li>S->R at 81: in ATS, MIM: 208050<li>A->S at 106: in dbSNP:rs6094438, MIM: 208050<li>R->W at 132: in ATS, MIM: 208050<li>G->V at 142: in ATS, MIM: 208050<li>A->T at 206: associated with lower insulin level; dbSNP:rs2235491, MIM: 208050<li>R->H at 225: in dbSNP:rs34295241, MIM: 208050<li>R->Q at 231: in ATS, MIM: 208050<li>G->E at 246: in ATS, MIM: 208050<li>G->W at 426: in ATS, MIM: 208050<…							<li>P67974</li><li>P67973</li><li>P67971</li><li>P69048</li><li>P01330</li><li>P0C236</li><li>P69047</li><li>P07453</li><li>P42633</li><li>P01324</li><li>P68243</li><li>P01320</li><li>P68992</li><li>P81423</li><li>P01328</li><li>Q9TQY7</li><li>P38977</li><li>P01340</li><li>P68990</li><li>P67969</li><li>P68991</li><li>P67968</li><li>P68245</li><li>P81881</li><li>P69046</li><li>P01336</li><li>P6898…	Arterial tortuosity syndrome (ATS) [MIM:208050]	<li>rs34295241</li><li>rs6094438</li><li>rs6018008</li><li>rs2235491</li><li>rs7348121</li>	2
O95544	65220	<ul><li>N->K at 262: in dbSNP:rs4751</ul>									rs4751	2
O95551	51567	<ul><li>S->G at 166: in dbSNP:rs35977478<li>Q->E at 249: in dbSNP:rs2294689<li>R->Q at 268: in dbSNP:rs17249952</ul>									<li>rs35977478</li><li>rs17249952</li><li>rs2294689</li>	2
O95561	92346	<ul><li>M->V at 97: in dbSNP:rs16844498<li>S->N at 137: in dbSNP:rs1129942</ul>									<li>rs1129942</li><li>rs16844498</li>	2
O95567	25770	<ul><li>C->R at 46: in dbSNP:rs9625679<li>T->R at 210: in dbSNP:rs714136</ul>									<li>rs714136</li><li>rs9625679</li>	2
O95568	92342	<ul><li>E->D at 10: in dbSNP:rs10489177<li>F->L at 309: in dbSNP:rs34396097<li>R->H at 318: in dbSNP:rs35984232<li>A->V at 325: in dbSNP:rs16862686<li>K->M at 360: in dbSNP:rs13375701</ul>									<li>rs35984232</li><li>rs13375701</li><li>rs34396097</li><li>rs10489177</li><li>rs16862686</li>	2
O95571	23474	<ul><li>Y->C at 38: in EE, MIM: 602473<li>T->A at 136: in EE, MIM: 602473<li>R->W at 163: in EE: in dbSNP rsrs28940289, MIM: 602473<li>L->R at 185: in EE, MIM: 602473</ul>								Ethylmalonic encephalopathy (EE) [MIM:602473]	rs28940289	2
O95573	2181	<ul><li>F->S at 551: in dbSNP:rs1046032</ul>									rs1046032	2
O95602	25885	<ul><li>P->A at 150: in dbSNP:rs4832242<li>Q->E at 349: in dbSNP:rs17026866<li>K->E at 364: in dbSNP:rs35239368<li>S->N at 396: in dbSNP:rs35443467<li>I->V at 815: in dbSNP:rs34302587<li>A->T at 1141: in dbSNP:rs34892520<li>I->M at 1608: in dbSNP:rs35093541</ul>									<li>rs34892520</li><li>rs35443467</li><li>rs35093541</li><li>rs34302587</li><li>rs4832242</li><li>rs35239368</li><li>rs17026866</li>	2
O95613	5116	<ul><li>T->I at 539: in dbSNP:rs2249060<li>E->G at 704: in dbSNP:rs2839223<li>T->A at 879: in dbSNP:rs2839227<li>A->V at 1038: in dbSNP:rs6518289<li>R->C at 1163: in dbSNP:rs7279204<li>A->T at 1194: in dbSNP:rs35044802<li>I->V at 1639: in dbSNP:rs6518291<li>N->S at 1841: in dbSNP:rs35940413<li>R->H at 1953: in dbSNP:rs34268261<li>R->Q at 1960: in dbSNP:rs34813667<li>L->P at 2097: in dbSNP:rs28392…									<li>rs2249060</li><li>rs34813667</li><li>rs1044998</li><li>rs7279204</li><li>rs2839227</li><li>rs2839223</li><li>rs2839245</li><li>rs34151633</li><li>rs35940413</li><li>rs35978208</li><li>rs35044802</li><li>rs34268261</li><li>rs6518289</li><li>rs6518291</li>	2
O95620	11062	<ul><li>T->A at 178: in dbSNP:rs6956789<li>R->Q at 230: in dbSNP:rs6957510</ul>									<li>rs6957510</li><li>rs6956789</li>	2
O95625	27107	<ul><li>G->S at 44: in dbSNP:rs3749323<li>T->N at 350: in dbSNP:rs33957144</ul>									<li>rs3749323</li><li>rs33957144</li>	2
O95626	23519	<ul><li>L->F at 46: in dbSNP:rs7956679</ul>									rs7956679	2
O95628	4850	<ul><li>A->G at 7: in dbSNP:rs17480616</ul>									rs17480616	2
O95631	9423	<ul><li>R->H at 351: in neuroblastoma<li>K->E at 489: in neuroblastoma</ul>										2
O95644	4772	<ul><li>A->T at 315: in a colorectal cancer sample; somatic mutation</ul>										2
O95665	23620	<ul><li>V->A at 54: in dbSNP:rs6432225</ul>									rs6432225	2
O95672	9427	<ul><li>H->Q at 10: in dbSNP:rs2741281<li>H->Y at 328: in dbSNP:rs1529874</ul>									<li>rs1529874</li><li>rs2741281</li>	2
O95677	2070	<ul><li>L->R at 152: in a colorectal cancer sample; somatic mutation<li>G->S at 277: in dbSNP:rs9493627<li>D->N at 301: in a colorectal cancer sample; somatic mutation</ul>									rs9493627	2
O95678	9119	<ul><li>R->C at 39: in dbSNP:rs2232384<li>G->R at 91: in dbSNP:rs298109<li>P->A at 117: in dbSNP:rs2232386<li>A->T at 161: common polymorphism; may increase risk to develop PFB; the variant is disruptive at late stages of filament assembly compromising the aggregation of keratin molecules into intermediate filaments; dbSNP:rs2232387<li>R->Q at 209: in dbSNP:rs2232390<li>E->G at 242: in dbSNP:rs22…					intermediate filaments	GO:0005882		Loose anagen hair syndrome (LAHS) [MIM:600628]	<li>rs2232390</li><li>rs2232393</li><li>rs2232384</li><li>rs298104</li><li>rs2232402</li><li>rs2232387</li><li>rs2232406</li><li>rs2232405</li><li>rs2232398</li><li>rs298109</li><li>rs2232386</li>	2
O95684	11116	<ul><li>K->N at 271: in dbSNP:rs17856382</ul>									rs17856382	2
O95696	23774	<ul><li>R->G at 38: in dbSNP:rs11549978<li>A->S at 321: in dbSNP:rs12157714<li>A->T at 730: in dbSNP:rs35331092</ul>									<li>rs35331092</li><li>rs12157714</li><li>rs11549978</li>	2
O95704		<ul><li>G->R at 165: in dbSNP:rs7715021<li>R->C at 231: in dbSNP:rs250430</ul>									<li>rs250430</li><li>rs7715021</li>	2
O95711	9450	<ul><li>S->P at 93: in dbSNP:rs5743649<li>Y->C at 121: in dbSNP:rs5743651<li>M->V at 160: in dbSNP:rs1802323</ul>									<li>rs5743651</li><li>rs1802323</li><li>rs5743649</li>	2
O95716	9545	<ul><li>V->I at 64: in dbSNP:rs3969860</ul>									rs3969860	2
O95718	2103	<ul><li>A->V at 110: in DFNB35, MIM: 608565<li>L->P at 320: in DFNB35, MIM: 608565<li>V->L at 342: in DFNB35, MIM: 608565<li>L->P at 347: in DFNB35, MIM: 608565<li>P->S at 386: in dbSNP rsrs61742642, MIM: 608565<li>T->M at 389: in DFNB35; uncertain pathological significance, MIM: 608565</ul>								Non-syndromic sensorineural deafness autosomal recessive type 35 (DFNB35) [MIM:608565]	rs61742642	2
O95727	56253	<ul><li>E->A at 16: in dbSNP:rs35411582<li>A->D at 78: in dbSNP:rs34397316<li>D->G at 173: in dbSNP:rs35136295<li>K->R at 321: in dbSNP:rs2272094<li>A->G at 368: in dbSNP:rs1916036</ul>									<li>rs2272094</li><li>rs34397316</li><li>rs1916036</li><li>rs35136295</li><li>rs35411582</li>	2
O95747	9943	<ul><li>T->I at 304: in dbSNP:rs6599079<li>S->T at 425: in dbSNP rsrs35295772<li>P->S at 433: in a metastatic melanoma sample; somatic mutation</ul>									<li>rs35295772</li><li>rs6599079</li>	2
O95755	9609	<ul><li>P->L at 50: in dbSNP:rs9624036<li>N->D at 308: in dbSNP:rs5759612<li>E->K at 320: in dbSNP:rs9624038</ul>									<li>rs5759612</li><li>rs9624038</li><li>rs9624036</li>	2
O95757	22824	<ul><li>S->L at 211: in dbSNP:rs1380154<li>N->T at 216: in dbSNP:rs12507229</ul>									<li>rs1380154</li><li>rs12507229</li>	2
O95759	11138	<ul><li>T->A at 74: in dbSNP:rs2289953<li>G->R at 711: in dbSNP:rs1062062<li>R->G at 836: in dbSNP:rs746924<li>M->V at 865: in dbSNP:rs3739011</ul>									<li>rs746924</li><li>rs3739011</li><li>rs1062062</li><li>rs2289953</li>	2
O95760	90865	<ul><li>I->M at 263: in dbSNP:rs16924241</ul>									rs16924241	2
O95780	91120	<ul><li>V->M at 65: in dbSNP:rs7255165<li>T->I at 209: in dbSNP:rs2075090<li>V->I at 450: in dbSNP:rs17679334</ul>									<li>rs17679334</li><li>rs2075090</li><li>rs7255165</li>	2
O95786	23586	<ul><li>R->C at 7: in dbSNP:rs10813831<li>D->E at 580: in dbSNP:rs17217280</ul>									<li>rs17217280</li><li>rs10813831</li>	2
O95789	9204	<ul><li>K->R at 660: in dbSNP:rs10158256<li>E->K at 1233: in dbSNP:rs16837147</ul>									<li>rs16837147</li><li>rs10158256</li>	2
O95800	10936	<ul><li>A->T at 116: in dbSNP:rs34000641<li>C->G at 160: in dbSNP:rs35349235<li>L->V at 433: in dbSNP:rs3731969</ul>									<li>rs3731969</li><li>rs35349235</li><li>rs34000641</li>	2
O95801	7268	<ul><li>S->T at 47: in dbSNP:rs1147990</ul>									rs1147990	2
O95803	9348	<ul><li>H->Q at 264: in a colorectal cancer sample; somatic mutation</ul>										2
O95807	23585	<ul><li>A->V at 58: in dbSNP:rs3093647<li>F->L at 141</ul>									rs3093647	2
O95810	8436	<ul><li>E->D at 130: in dbSNP:rs35012125</ul>									rs35012125	2
O95813	9350	<ul><li>R->W at 19: in dbSNP:rs10115703<li>A->G at 65: in dbSNP:rs3747532<li>V->I at 179: in dbSNP:rs7036635</ul>									<li>rs10115703</li><li>rs3747532</li><li>rs7036635</li>	2
O95817	9531	<ul><li>R->Q at 71: in dbSNP:rs35434411<li>C->R at 151: in dbSNP:rs2234962<li>A->V at 405: in dbSNP:rs11199064<li>P->L at 407: in dbSNP:rs3858340</ul>									<li>rs35434411</li><li>rs2234962</li><li>rs3858340</li><li>rs11199064</li>	2
O95819	9448	<ul><li>S->T at 712: in dbSNP rsrs56048147</ul>									rs56048147	2
O95825	9946	<ul><li>A->T at 39: in dbSNP:rs13050238</ul>									rs13050238	2
O95833	9022	<ul><li>P->H at 38: in dbSNP:rs2292923</ul>									rs2292923	2
O95834	24139	<ul><li>M->V at 33: in dbSNP:rs12151009<li>L->F at 187: in dbSNP:rs7252175<li>E->D at 235: in dbSNP:rs1545040<li>R->H at 357: in dbSNP:rs3816045<li>V->L at 484: in a colorectal cancer sample; somatic mutation</ul>									<li>rs1545040</li><li>rs7252175</li><li>rs3816045</li><li>rs12151009</li>	2
O95835	9113	<ul><li>R->W at 96: in dbSNP rsrs55945045<li>S->G at 204: in dbSNP rsrs34793526<li>P->Q at 237: in dbSNP rsrs56149740<li>R->W at 370: in dbSNP rsrs56348064<li>P->S at 531: in dbSNP rsrs55874734<li>F->L at 641: in dbSNP rsrs35163691<li>M->I at 669: in a lung adenocarcinoma sample; somatic mutation<li>R->P at 806: in a lung large cell carcinoma sample; somatic mutation<li>G->S at 1000: in dbSNP rsr…									<li>rs56412005</li><li>rs35163691</li><li>rs56348064</li><li>rs34793526</li><li>rs56149740</li><li>rs55945045</li><li>rs55874734</li>	2
O95838	9340	<ul><li>H->L at 22: in dbSNP:rs8072568<li>D->N at 470: in dbSNP:rs17681684<li>R->H at 523: in dbSNP:rs16958918</ul>									<li>rs8072568</li><li>rs17681684</li><li>rs16958918</li>	2
O95847	9481	<ul><li>I->T at 197: in dbSNP:rs35884480</ul>									rs35884480	2
O95863	6615	<ul><li>V->A at 118: in dbSNP:rs4647958</ul>									rs4647958	2
O95866	80739	<ul><li>R->G at 175: in dbSNP:rs11575845</ul>									rs11575845	2
O95867	80740	<ul><li>L->M at 63: in dbSNP:rs13214568</ul>									rs13214568	2
O95868	58530	<ul><li>L->V at 9: in dbSNP:rs3749952<li>S->T at 34: in dbSNP:rs9267550</ul>									<li>rs3749952</li><li>rs9267550</li>	2
O95872	7918	<ul><li>R->L at 41: in dbSNP:rs3130618<li>A->V at 112: in dbSNP:rs35265780<li>S->A at 210: in dbSNP:rs34082689<li>A->V at 235: in dbSNP:rs2295666</ul>									<li>rs34082689</li><li>rs35265780</li><li>rs2295666</li><li>rs3130618</li>	2
O95873	57827	<ul><li>R->G at 68: in dbSNP rsrs3130617</ul>									rs3130617	2
O95876	51057	<ul><li>G->S at 268: in dbSNP:rs17617459</ul>									rs17617459	2
O95897	93145	<ul><li>T->M at 86: in a colorectal cancer sample; somatic mutation<li>R->Q at 106: in dbSNP:rs2303100<li>T->M at 127: in dbSNP:rs11556087</ul>									<li>rs11556087</li><li>rs2303100</li>	2
O95900	26995	<ul><li>P->L at 79: in dbSNP:rs2231630<li>V->L at 93: in dbSNP:rs2072394<li>T->S at 209: in dbSNP:rs2231637</ul>									<li>rs2231637</li><li>rs2072394</li><li>rs2231630</li>	2
O95905	11319	<ul><li>R->Q at 45: in dbSNP:rs3812619<li>R->G at 281: could be a rare polymorphism<li>E->Q at 452: in dbSNP:rs3736518<li>N->S at 501: in dbSNP:rs36152134<li>D->G at 634: in dbSNP:rs2271904</ul>									<li>rs3812619</li><li>rs3736518</li><li>rs36152134</li><li>rs2271904</li>	2
O95907	23539	<ul><li>V->A at 405: in dbSNP:rs2076371</ul>									rs2076371	2
O95918		<ul><li>F->I at 30: in dbSNP:rs3129034<li>F->S at 30<li>A->V at 48: in dbSNP:rs1233387<li>T->A at 220</ul>									<li>rs1233387</li><li>rs3129034</li>	2
O95922	25809	<ul><li>S->L at 168: in dbSNP:rs6003030</ul>									rs6003030	2
O95925	57119	<ul><li>H->R at 92: in dbSNP:rs2231838<li>K->T at 128: in dbSNP:rs2231839</ul>									<li>rs2231839</li><li>rs2231838</li>	2
O95932	343641	<ul><li>M->V at 58: in dbSNP:rs2076405</ul>									rs2076405	2
O95935	9096	<ul><li>G->R at 48: in dbSNP:rs172562</ul>									rs172562	2
O95936	8320	<ul><li>E->Q at 667: in a breast cancer sample; somatic mutation</ul>										2
O95944	9436	<ul><li>M->V at 75: in dbSNP:rs9471577<li>P->S at 139: in dbSNP:rs2236369<li>I->K at 218: in dbSNP:rs2273961<li>V->M at 223: in dbSNP:rs2273962</ul>									<li>rs2236369</li><li>rs2273962</li><li>rs2273961</li><li>rs9471577</li>	2
O95947	6911	<ul><li>S->F at 178: in dbSNP:rs12925839<li>P->S at 179: in dbSNP:rs12925838</ul>									<li>rs12925839</li><li>rs12925838</li>	2
O95954	10841	<ul><li>R->C at 135: in glutamate formiminotransferase deficiency; mild phenotype; 61% wild-type activity: in dbSNP rsrs28941768, MIM: 229100<li>R->P at 299: in glutamate formiminotransferase deficiency; mild phenotype; 57% wild-type activity, MIM: 229100<li>A->E at 438, MIM: 229100</ul>							<li>O88618</li><li>P53603</li><li>Q91XD4</li><li>O95954</li>	Glutamate formiminotransferase deficiency [MIM:229100]	rs28941768	2
O95965	9358	<ul><li>A->S at 154: in dbSNP:rs1140605</ul>									rs1140605	2
O95967		<ul><li>E->K at 57: in CL type I, MIM: 219100<li>I->V at 259: in dbSNP:rs601314, MIM: 219100</ul>								Autosomal recessive cutis laxa type I (CL type I) [MIM:219100]	rs601314	2
O95969	10647	<ul><li>P->L at 53: in dbSNP:rs2232950<li>V->A at 80: in dbSNP:rs2276427</ul>									<li>rs2232950</li><li>rs2276427</li>	2
O95970	9211	<ul><li>L->R at 26: in ADLTE; probably affects signal sequence processing and secretion, MIM: 600512<li>C->G at 42: in ADLTE, MIM: 600512<li>C->R at 46: in ADLTE, MIM: 600512<li>F->C at 318: in ADLTE: in dbSNP rsrs28939075, MIM: 600512<li>E->A at 383: in ADLTE: in dbSNP rsrs28937874, MIM: 600512<li>S->L at 473: in ADLTE, MIM: 600512</ul>	secretion	GO:0046903						Lateral temporal lobe epilepsy autosomal dominant (ADLTE) [MIM:600512]	<li>rs28939075</li><li>rs28937874</li>	2
O95971	11126	<ul><li>I->V at 91: in dbSNP:rs2231373</ul>									rs2231373	2
O95972		<ul><li>Y->C at 235: in ODG2; dominant-negative effect; may cause relevant modifications in the conformation of the precursor protein possibly leading to altered processing and impaired activation of latent forms or to abnormal dimerization, MIM: 300510</ul>								Ovarian dysgenesis 2 (ODG2) [MIM:300510]		2
O95976	10261	<ul><li>Q->R at 74: in dbSNP:rs17851574<li>F->S at 173: in dbSNP:rs2290612<li>N->K at 186: in dbSNP:rs1134034</ul>									<li>rs17851574</li><li>rs1134034</li><li>rs2290612</li>	2
O95977	8698	<ul><li>R->L at 365: in dbSNP:rs3746072</ul>									rs3746072	2
O95980	8434	<ul><li>V->I at 275: in dbSNP:rs16932912</ul>									rs16932912	2
O95985	8940	<ul><li>D->N at 365: in dbSNP:rs9610728</ul>									rs9610728	2
O95988	9623	<ul><li>G->R at 93: in dbSNP:rs1064017</ul>									rs1064017	2
O95990	11170	<ul><li>L->M at 15: in ovarian cancer and renal cell carcinoma cell lines<li>P->L at 19: in renal cell carcinoma cell line<li>A->S at 89: in dbSNP:rs1043942<li>E->Q at 141: in dbSNP:rs11539086</ul>									<li>rs11539086</li><li>rs1043942</li>	2
O95992	9023	<ul><li>L->P at 133: in dbSNP:rs17117295</ul>									rs17117295	2
O95995	2622	<ul><li>E->K at 199: in dbSNP:rs868044<li>R->Q at 259: in dbSNP:rs17178299</ul>									<li>rs868044</li><li>rs17178299</li>	2
O95996	10297	<ul><li>A->S at 562: in a breast cancer sample; somatic mutation<li>G->S at 2003: in a breast cancer sample; somatic mutation<li>S->A at 2241: in dbSNP:rs265277</ul>									rs265277	2
O95998	10068	<ul><li>R->Q at 119: in dbSNP:rs5743673<li>S->C at 195: in dbSNP:rs5743674</ul>									<li>rs5743674</li><li>rs5743673</li>	2
O95999	8915	<ul><li>A->S at 5: in MALT lymphoma and mesothelioma; dbSNP:rs12037217<li>V->E at 16: in MALT lymphoma<li>K->E at 31: in MALT lymphoma<li>K->Q at 45: in mesothelioma<li>T->I at 52: in mesothelioma<li>C->R at 57: in MALT lymphoma<li>R->G at 58: in germ cell tumor<li>R->Q at 58: in mesothelioma<li>R->K at 64: in MALT lymphoma<li>N->S at 93: in mesothelioma<li>D->E at 101: in MALT lymphoma<li>S->P a…									<li>rs12037217</li><li>rs3768235</li>	2
O96001	10842	<ul><li>L->R at 10: in dbSNP:rs36047130<li>V->L at 12: in dbSNP:rs3735422</ul>									<li>rs36047130</li><li>rs3735422</li>	2
O96002	9142	<ul><li>S->A at 36: in dbSNP:rs3752359</ul>									rs3752359	2
O96007	4338	<ul><li>T->A at 50: in dbSNP:rs2233213<li>T->A at 77: in dbSNP:rs2233215<li>H->Y at 123: in dbSNP:rs2233218<li>E->K at 168: in MOCOD type B, MIM: 252150<li>N->S at 187: in dbSNP:rs2233221, MIM: 252150</ul>							P02854	Molybdenum cofactor deficiency type B (MOCOD type B) [MIM:252150]	<li>rs2233213</li><li>rs2233221</li><li>rs2233215</li><li>rs2233218</li>	2
O96009	9476	<ul><li>I->T at 40: in dbSNP:rs676314<li>A->T at 310: in dbSNP:rs11670727</ul>									<li>rs11670727</li><li>rs676314</li>	2
O96013	10298	<ul><li>R->Q at 135: in dbSNP rsrs56099436<li>A->T at 139: in dbSNP rsrs35655056</ul>									<li>rs35655056</li><li>rs56099436</li>	2
O96017	11200	<ul><li>A->S at 17: in osteosarcoma; somatic mutation; might influence susceptibility to breast cancer; does not cause protein abrogation in familial colorectal cancer<li>T->K at 59: in multiple cancers<li>E->K at 64: in prostate cancer; somatic mutation<li>P->L at 85: in osteosarcoma; is a neutral allele among Ashkenazi Jewish women; dbSNP:rs17883862<li>R->G at 117: might influence susceptibilit…								Li-Fraumeni syndrome 2 (LFS2) [MIM:609265]	<li>rs17886163</li><li>rs17882922</li><li>rs17880867</li><li>rs28909981</li><li>rs28909980</li><li>rs17882942</li><li>rs17883862</li><li>rs17879961</li><li>rs17883172</li><li>rs299671</li><li>rs28909982</li><li>rs17881473</li>	2
O96018	9546	<ul><li>W->L at 154: in dbSNP:rs35932323<li>K->T at 276: in dbSNP:rs3746119<li>C->R at 376: in dbSNP:rs8102086<li>I->F at 527: in dbSNP:rs1045236</ul>									<li>rs1045236</li><li>rs3746119</li><li>rs35932323</li><li>rs8102086</li>	2
O96020	9134	<ul><li>N->S at 387: in dbSNP:rs28399585</ul>									rs28399585	2
O96033	4338	<ul><li>V->F at 7: in MOCOD type B; in a patient with mild form of the disease; impairs interaction with MOCS2B, MIM: 252150<li>V->A at 51: in dbSNP:rs2233210, MIM: 252150</ul>							<li>P02854</li><li>Q9Z223</li><li>O96007</li>	Molybdenum cofactor deficiency type B (MOCOD type B) [MIM:252150]	rs2233210	2
O97980	57824	<ul><li>H->Y at 16: in allele HB-1Y; loss of CTL recognition for epitope HB-1. No influence on HLA-B/HLA-B44 binding, nor on the processing by the proteasome; dbSNP:rs161557</ul>			binding	GO:0005488			<li>P30480</li><li>Q95365</li><li>Q29718</li><li>Q04826</li><li>P30498</li><li>P30479</li><li>P30495</li><li>P03989</li><li>P30493</li><li>P10319</li><li>P30492</li><li>P41416</li><li>P30475</li><li>Q29940</li><li>P30491</li><li>P30685</li><li>P30490</li><li>P18464</li><li>P18463</li><li>P01889</li><li>P18465</li><li>Q31610</li><li>Q29836</li><li>P30481</li><li>P30464</li><li>P30483</li><li>P3046…		rs161557	2
P00156	4519	<ul><li>I->T at 7<li>N->S at 8<li>F->L at 18<li>G->S at 34: in mitochondrial myopathy; sporadic<li>S->P at 35: in exercice intolerance; with cardiomyopathy and septo-optic dysplasia<li>A->T at 39<li>A->V at 39<li>I->T at 78<li>I->V at 78<li>R->H at 80: in colorectal cancer<li>A->P at 87<li>A->T at 122<li>T->A at 123<li>S->P at 151: in exercise intolerance<li>I->T at 153<li>I->V at 164<li>G->E at …								<li>Cardiomyopathy infantile histiocytoid (CMIH) [MIM:500000]</li><li>Leber hereditary optic neuropathy (LHON) [MIM:535000]</li>		2
P00325	125	<ul><li>R->H at 48: in beta-2; allele ADH1B*2; common in Asian populations; associated with a lower risk of alcoholism: in dbSNP rsrs1229984<li>N->K at 57: in dbSNP:rs1041969<li>T->S at 60: in dbSNP:rs6413413<li>R->C at 370: in beta-3/Indianapolis; allele ADH1B*3; decreased NAD: in dbSNP rsrs2066702</ul>							<li>Q5R1W2</li><li>P14139</li><li>P00325</li>		<li>rs6413413</li><li>rs1229984</li><li>rs2066702</li><li>rs1041969</li>	2
P00326	126	<ul><li>R->H at 48: in dbSNP:rs35385902<li>P->S at 166: in dbSNP rsrs34195308<li>R->Q at 272: in allele ADH3*2/gamma-2; dbSNP:rs1693482<li>I->V at 350: in allele ADH3*2/gamma-2; dbSNP:rs698<li>P->T at 352: in dbSNP:rs35719513</ul>							<li>O97959</li><li>Q24857</li><li>P10848</li><li>O19053</li><li>P49384</li><li>P07246</li><li>P00326</li><li>P19631</li><li>P14675</li><li>P02528</li>		<li>rs34195308</li><li>rs35719513</li><li>rs698</li><li>rs35385902</li><li>rs1693482</li>	2
P00338	3939	<ul><li>K->E at 222<li>R->C at 315: in LDHA deficiency</ul>							<li>P00341</li><li>Q92055</li><li>O93541</li><li>O93540</li><li>O93543</li><li>O93542</li><li>O93545</li><li>O93544</li><li>O13278</li><li>P13491</li><li>O13277</li><li>O13276</li><li>O93546</li><li>Q9PW07</li><li>Q9W7M6</li><li>Q9PW06</li><li>Q9W7K5</li><li>Q9PW61</li><li>Q9BE24</li><li>Q9XT87</li><li>P69082</li><li>P69081</li><li>P69080</li><li>P00338</li><li>P00339</li><li>P19858</li><li>Q5R1W…			2
P00352	216	<ul><li>N->S at 121: in dbSNP:rs1049981<li>G->R at 125: in dbSNP:rs11554423<li>I->F at 177: in dbSNP:rs8187929</ul>									<li>rs1049981</li><li>rs8187929</li><li>rs11554423</li>	2
P00367	2746	<ul><li>S->C at 270: in HHS; diminished sensitivity to GTP, MIM: 606762<li>R->C at 274: in HHS; diminished sensitivity to GTP: in dbSNP rsrs56275071, MIM: 606762<li>R->K at 318: in HHS, MIM: 606762<li>R->T at 318: in HHS; diminished sensitivity to GTP, MIM: 606762<li>Y->C at 319: in HHS, MIM: 606762<li>R->C at 322: in HHS; diminished sensitivity to GTP, MIM: 606762<li>R->H at 322: in HHS; diminis…							P02783	Hyperinsulinism-hyperammonemia syndrome (HHS) [MIM:606762]	rs56275071	2
P00387	1727	<ul><li>R->Q at 58: in HM; type 1; 62% of activity, MIM: 250800<li>S->P at 66: in dbSNP:rs1130706, MIM: 250800<li>L->P at 73: in HM; type 1, MIM: 250800<li>V->M at 106: in HM; type 1; 77% of activity, MIM: 250800<li>T->S at 117: in dbSNP:rs1800457, MIM: 250800<li>S->P at 128: in HM; type 2; Hiroshima, MIM: 250800<li>L->P at 149: in HM; type 3, MIM: 250800<li>A->V at 179: in HM; type 1, MIM: 25080…								Hereditary methemoglobinemia (HM) [MIM:250800]	<li>rs1800457</li><li>rs1130706</li>	2
P00390	2936	<ul><li>R->C at 153: in dbSNP:rs8190955<li>G->R at 232: in dbSNP:rs8190976<li>G->S at 232<li>I->V at 261: in dbSNP:rs8190997<li>E->D at 297: in dbSNP:rs8191004<li>P->H at 314: in dbSNP:rs2020916</ul>									<li>rs8191004</li><li>rs8190976</li><li>rs8190955</li><li>rs8190997</li><li>rs2020916</li>	2
P00395	4512	<ul><li>T->A at 10<li>F->C at 94<li>S->F at 142: in COX deficiency; significant decrease in enzyme activity, MIM: 220110<li>V->L at 155, MIM: 220110<li>L->I at 196: in COX deficiency, MIM: 220110<li>G->A at 224, MIM: 220110<li>F->S at 235, MIM: 220110<li>M->T at 273: in AISA, MIM: 516030<li>I->T at 280: in AISA, MIM: 516030<li>F->L at 305, MIM: 516030<li>T->A at 415, MIM: 516030<li>S->SKQK at 513…							<li>P36552</li><li>P36551</li><li>Q9UTE2</li><li>Q9V3D2</li><li>P11353</li>	<li>Acquired idiopathic sidereoblastic anemia (AISA) [MIM:516030]</li><li>Cytochrome c oxidase deficiency (COX deficiency) [MIM:220110]</li>		2
P00403	4513	<ul><li>D->A at 11<li>M->K at 29: in COX deficiency; affect the stability of the COX complex, MIM: 220110<li>I->V at 30, MIM: 220110<li>L->P at 123, MIM: 220110<li>V->M at 142: in colorectal cancer, MIM: 220110<li>A->T at 148, MIM: 220110<li>T->M at 187, MIM: 220110</ul>							<li>P36552</li><li>P36551</li><li>Q9UTE2</li><li>Q9V3D2</li><li>P11353</li>	Cytochrome c oxidase deficiency (COX deficiency) [MIM:220110]		2
P00414		<ul><li>H->R at 3<li>F->S at 35<li>G->S at 78: in LHON; secondary mutation; does not seem to directly cause the disease, MIM: 535000<li>V->I at 91, MIM: 535000<li>Missing at 94-98: in COX deficiency; with recurrent myoglobinuria, MIM: 535000<li>Q->R at 177, MIM: 535000<li>A->T at 200: in LHON; possible rare primary mutation, MIM: 535000<li>F->L at 251: in a patient with mitochondrial encephalomyo…							<li>P36552</li><li>P36551</li><li>Q9UTE2</li><li>Q9V3D2</li><li>P11353</li>	Leber hereditary optic neuropathy (LHON) [MIM:535000]		2
P00439	5053	<ul><li>S->P at 16: in PKU, MIM: 261600<li>Q->L at 20: in HPA, MIM: 261600<li>F->L at 39: in PKU; haplotype 1, MIM: 261600<li>Missing at 39: in PKU; haplotypes 9,21, MIM: 261600<li>S->L at 40: in PKU, MIM: 261600<li>L->F at 41: in PKU, MIM: 261600<li>L->P at 41: in PKU; mild, MIM: 261600<li>K->I at 42: in PKU; haplotype 21, MIM: 261600<li>G->S at 46: in PKU; haplotype 5; significantly reduces phe…			binding	GO:0005488			<li>O82030</li><li>Q9FEW2</li><li>Q9Y251</li><li>Q90YK5</li>	<li>Phenylketonuria (PKU) [MIM:261600]</li><li>Hyperphenylalaninemia (HPA) [MIM:261600]</li><li>Non-phenylketonuria hyperphenylalaninemia (Non-PKU HPA) [MIM:261600]</li>	<li>rs5030857</li><li>rs5030856</li><li>rs5030859</li><li>rs5030858</li><li>rs5030849</li><li>rs5030848</li><li>rs5030847</li><li>rs5030845</li><li>rs28934276</li><li>rs28934899</li><li>rs28934900</li><li>rs5030841</li><li>rs5030860</li><li>rs5030842</li><li>rs5030843</li><li>rs5030844</li><li>rs5030853</li><li>rs5030851</li>	2
P00441	6647	<ul><li>A->S at 5: in ALS1, MIM: 105400<li>A->T at 5: in ALS1, MIM: 105400<li>A->V at 5: in ALS1; severe form; reduces structural stability and enzyme activity; increases tendency to form fibrillar aggegates, MIM: 105400<li>C->F at 7: in ALS1, MIM: 105400<li>V->E at 8: in ALS1, MIM: 105400<li>L->Q at 9: in ALS1, MIM: 105400<li>L->V at 9: in ALS1, MIM: 105400<li>G->R at 13: in ALS1, MIM: 105400<li…			<li>zinc binding</li><li>metal binding</li>	<li>GO:0008270</li><li>GO:0046872</li>			<li>P37251</li><li>Q41768</li><li>P37252</li><li>P65162</li><li>Q57625</li><li>P65161</li><li>Q57725</li><li>P70389</li><li>Q7U5G1</li><li>P0A622</li><li>P0A623</li><li>P42463</li><li>Q55141</li><li>O19929</li><li>O85293</li><li>O85294</li><li>Q04524</li><li>O02833</li><li>O67703</li><li>P66947</li><li>P66946</li><li>O78451</li><li>Q9RQ65</li><li>Q5KPJ5</li><li>P17597</li><li>P57321</li><li>O2749…	Amyotrophic lateral sclerosis type 1 (ALS1) [MIM:105400]	rs11556620	2
P00450	1356	<ul><li>I->T at 63: retained in the ER due to impaired N-glycosylation; may present a vulnerability factor for iron induced oxidative stress in Parkinson disease<li>R->C at 367: in dbSNP:rs34624984<li>P->L at 477: in dbSNP:rs35331711<li>D->E at 544: reduced ferroxidase activity; may present a vulnerability factor for iron induced oxidative stress in Parkinson disease; dbSNP:rs701753<li>T->I at 55…					ER	GO:0005783	<li>Q61147</li><li>P13635</li><li>P00450</li><li>Q9XT27</li>		<li>rs701753</li><li>rs35331711</li><li>rs34624984</li><li>rs56033670</li>	2
P00451	2157	<ul><li>S->R at 19: in HEMA, MIM: 306700<li>R->T at 22: in HEMA; severe, MIM: 306700<li>Y->C at 24: in HEMA, MIM: 306700<li>Y->C at 25: in HEMA; mild, MIM: 306700<li>L->P at 26: in HEMA; severe, MIM: 306700<li>L->R at 26: in HEMA; severe, MIM: 306700<li>E->V at 30: in HEMA; mild, MIM: 306700<li>W->G at 33: in HEMA; moderate, MIM: 306700<li>Y->C at 35: in HEMA; mild/severe, MIM: 306700<li>Y->H at …	secretion	GO:0046903	phospholipid binding	GO:0005543			<li>P80012</li><li>Q28833</li><li>P84122</li><li>P04275</li><li>P42804</li><li>Q8CIZ8</li><li>Q28295</li>	Hemophilia A (HEMA) [MIM:306700]	<li>rs28935207</li><li>rs28935206</li><li>rs28935209</li><li>rs28935208</li><li>rs28935203</li><li>rs28935205</li><li>rs28935204</li><li>rs28933671</li><li>rs28933672</li><li>rs28933670</li><li>rs28936969</li><li>rs28936968</li><li>rs28933669</li><li>rs28933668</li><li>rs1800297</li><li>rs28936970</li><li>rs1800294</li><li>rs28935210</li><li>rs28935211</li><li>rs28935212</li><li>rs1800292</li><li…	2
P00480	5009	<ul><li>R->Q at 26: in OTCD, MIM: 311250<li>G->C at 39: in OTCD; late onset, MIM: 311250<li>R->C at 40: in OTCD; late onset, MIM: 311250<li>R->H at 40: in OTCD; late onset, MIM: 311250<li>L->F at 43, MIM: 311250<li>T->I at 44: in OTCD, MIM: 311250<li>L->P at 45: in OTCD, MIM: 311250<li>L->V at 45: in OTCD, MIM: 311250<li>K->R at 46: in dbSNP:rs1800321, MIM: 311250<li>N->I at 47: in OTCD; neonatal…								Ornithine carbamoyltransferase deficiency (OTCD) [MIM:311250]	<li>rs1800328</li><li>rs1800324</li><li>rs1800321</li>	2
P00488	2162	<ul><li>V->L at 35: higher specific activity; dbSNP:rs5985<li>V->I at 40: in dbSNP rsrs3024472<li>Y->F at 205: in dbSNP rsrs3024477<li>T->I at 551: in dbSNP:rs5984<li>P->L at 565: in allele F13A*1A, allele F13A*2A and allele F13*: in dbSNP rsrs5982<li>L->Q at 589: in dbSNP:rs5983<li>V->I at 651: in allele F13A*2A and allele F13A*2B; dbSNP:rs5987<li>Q->E at 652: in allele F13A*1A and allele F13A*1…							<li>P12260</li><li>Q00320</li><li>P00488</li>	F13A deficiency [MIM:134570]	<li>rs5982</li><li>rs3024477</li><li>rs5983</li><li>rs5984</li><li>rs5985</li><li>rs5987</li><li>rs5988</li><li>rs3024472</li>	2
P00491	4860	<ul><li>G->S at 51: in dbSNP:rs1049564<li>E->K at 89: in NP deficiency, MIM: 164050<li>D->G at 128: in NP deficiency, MIM: 164050<li>A->P at 174: in NP deficiency, MIM: 164050<li>Y->C at 192: in NP deficiency, MIM: 164050<li>R->P at 234: in NP deficiency, MIM: 164050</ul>								Nucleoside phosphorylase deficiency (NP deficiency) [MIM:164050]	rs1049564	2
P00492	3251	<ul><li>G->D at 7: in gout; Gravesend, MIM: 300323<li>V->G at 8: in LNS; HB, MIM: 300322<li>G->D at 16: in LNS; FG, MIM: 300322<li>G->S at 16: in gout; Urangan, MIM: 300323<li>D->V at 20: in gout; Mashad, MIM: 300323<li>C->W at 23: in gout JS, MIM: 300323<li>Missing at 28: in LNS, MIM: 300323<li>L->P at 41: in LNS; Detroit, MIM: 300322<li>I->F at 42: in LNS; Isar, MIM: 300322<li>I->T at 42: in LN…								<li>Gout [MIM:300323]</li><li>Lesch-Nyhan syndrome (LNS) [MIM:300322]</li>		2
P00505	2806	<ul><li>G->S at 188: in dbSNP:rs11076256<li>G->V at 346: in dbSNP:rs30842<li>V->A at 428: in dbSNP:rs17849335</ul>									<li>rs17849335</li><li>rs11076256</li><li>rs30842</li>	2
P00519	25	<ul><li>R->G at 47: in a lung large cell carcinoma sample; somatic mutation<li>L->P at 140: in dbSNP:rs1064152<li>R->K at 166: in a melanoma sample; somatic mutation<li>K->R at 247: in dbSNP:rs34549764<li>G->V at 706: in dbSNP rsrs34634745<li>P->L at 810: in dbSNP rsrs2229071<li>T->P at 852<li>P->S at 900: in dbSNP rsrs35266696<li>S->P at 968: in dbSNP:rs1064165<li>S->L at 972: in dbSNP:rs2229067…									<li>rs1064152</li><li>rs34634745</li><li>rs2229071</li><li>rs35266696</li><li>rs2229067</li><li>rs34549764</li><li>rs1064165</li>	2
P00533	1956	<ul><li>R->Q at 98: in dbSNP:rs17289589<li>P->R at 266: in dbSNP:rs17336639<li>R->K at 521: in dbSNP:rs2227983<li>V->I at 674: in dbSNP:rs17337079<li>E->A at 709: in lung cancer, MIM: 211980<li>E->K at 709: in lung cancer, MIM: 211980<li>G->A at 719: in lung cancer, MIM: 211980<li>G->C at 719: in lung cancer; dbSNP:rs28929495, MIM: 211980<li>G->D at 719: in lung cancer, MIM: 211980<li>G->S at 719…								Lung cancer [MIM:211980]	<li>rs17336639</li><li>rs2227983</li><li>rs17290699</li><li>rs35918369</li><li>rs17337451</li><li>rs34352568</li><li>rs28929495</li><li>rs17337079</li><li>rs17289589</li>	2
P00540	4342	<ul><li>R->L at 96: in dbSNP rsrs34532635<li>A->S at 105: in dbSNP:rs35392772<li>A->T at 123: in a lung adenocarcinoma sample; somatic mutation<li>S->P at 300: in dbSNP rsrs56300224</ul>									<li>rs34532635</li><li>rs35392772</li><li>rs56300224</li>	2
P00558	5230	<ul><li>L->P at 88: in congenital nonspherocytic anemia; variant Matsue<li>G->V at 158: in chronic hemolytic anemia; variant Shizuoka, MIM: 300653<li>D->V at 164: in chronic hemolytic anemia and mental retardation; variant Amiens, MIM: 300653<li>Missing at 191: in chronic hemolytic anemia; variant Alabama, MIM: 300653<li>R->P at 206: in chronic hemolytic anemia; variant Uppsala, MIM: 300653<li>E-…								Chronic hemolytic anemia [MIM:300653]		2
P00568	203	<ul><li>G->R at 40: in hemolytic anemia<li>G->R at 64: in hemolytic anemia<li>E->Q at 123: in dbSNP:rs8192462<li>R->W at 128: in hemolytic anemia: in dbSNP rsrs28930974, MIM: 103000<li>Missing at 140: in hemolytic anemia, MIM: 103000<li>Y->C at 164: in hemolytic anemia, MIM: 103000</ul>								Hemolytic anemia [MIM:103000]	<li>rs8192462</li><li>rs28930974</li>	2
P00709	3906	<ul><li>I->V at 46: in dbSNP:rs2232565</ul>									rs2232565	2
P00734	2147	<ul><li>E->G at 72: in dysprothrombinemia; Shanghai<li>T->M at 165: in dbSNP:rs5896<li>E->K at 200: in dysprothrombinemia; prothrombin type 3<li>R->C at 314: in dysprothrombinemia; Barcelona/Madrid<li>R->H at 314: in dysprothrombinemia; Padua-1<li>M->T at 380: in dysprothrombinemia; Himi-1<li>P->T at 386: in dbSNP:rs5897<li>R->C at 425: in dysprothrombinemia; Quick-1<li>R->H at 431: in dysprothro…									<li>rs5897</li><li>rs5896</li>	2
P00736	715	<ul><li>Y->H at 131<li>S->L at 152: common polymorphism; dbSNP:rs1801046<li>H->Y at 163<li>E->K at 184: in dbSNP rsrs1126605<li>T->R at 186: in dbSNP:rs4519167<li>G->R at 261: in dbSNP rsrs3813728</ul>									<li>rs1801046</li><li>rs1126605</li><li>rs3813728</li><li>rs4519167</li>	2
P00738	3240	<ul><li>Missing at 29-87: in allele HP*1F and allele HP*1S<li>N->D at 193: in allele HP*1F<li>E->K at 194: in allele HP*1F<li>D->H at 397: in dbSNP:rs12646</ul>									rs12646	2
P00739		<ul><li>D->H at 339: in dbSNP:rs12646</ul>									rs12646	2
P00740	2158	<ul><li>I->F at 7<li>I->N at 17: in HEMB; severe; UK 22, MIM: 306900<li>C->R at 28: in HEMB; moderate; HB130, MIM: 306900<li>C->Y at 28: in HEMB, MIM: 306900<li>V->I at 30: in HEMB, MIM: 306900<li>A->T at 37: in warfarin sensitivity; reduced affinity of the glutamate carboxylase for the factor IX precursor, MIM: 306900<li>R->L at 43: in HEMB; severe; Bendorf, Beuten, Gleiwitz, etc., MIM: 306900<l…							<li>P51569</li><li>P22094</li><li>P22832</li><li>Q9CE02</li>	Recessive X-linked hemophilia B (HEMB) [MIM:306900]	<li>rs6048</li><li>rs4149751</li>	2
P00742	2159	<ul><li>L->I at 7: in dbSNP:rs5963<li>Q->H at 30: in dbSNP:rs5961<li>A->T at 152: in dbSNP:rs3211772<li>G->R at 192: in dbSNP:rs3211783</ul>									<li>rs3211783</li><li>rs3211772</li><li>rs5961</li><li>rs5963</li>	2
P00746	1675	<ul><li>V->G at 213: in complement factor D deficiency, MIM: 134350<li>C->R at 214: in complement factor D deficiency, MIM: 134350<li>I->M at 248: in dbSNP:rs2230216, MIM: 134350</ul>								Complement factor D deficiency [MIM:134350]	rs2230216	2
P00747	5340	<ul><li>K->E at 38: in ligneous conjonctivitis<li>I->R at 46: in dbSNP:rs1049573<li>E->K at 57: in dbSNP:rs4252070<li>H->Q at 133: in dbSNP:rs4252186<li>R->K at 134: in dbSNP:rs2817<li>L->P at 147: in ligneous conjonctivitis<li>R->H at 235: in ligneous conjunctivitis, MIM: 217090<li>R->H at 261: in dbSNP:rs4252187, MIM: 217090<li>V->F at 374: in thrombophilia; Nagoya-1, MIM: 188050<li>R->W at 408…								<li>Ligneous conjunctivitis [MIM:217090]</li><li>Thrombophilia [MIM:188050]</li>	<li>rs1804181</li><li>rs4252186</li><li>rs4252070</li><li>rs1049573</li><li>rs4252187</li><li>rs4252125</li><li>rs4252128</li><li>rs4252119</li><li>rs2817</li><li>rs4252129</li><li>rs17857492</li>	2
P00748		<ul><li>Y->C at 53: in FA12D; Tenri; inactive, MIM: 234000<li>R->P at 142: in FA12D; CRM-negative phenotype; low levels of accumulation in the cell; not secreted, MIM: 234000<li>P->A at 207: in dbSNP:rs17876030, MIM: 234000<li>T->K at 328: in HAE3, MIM: 610618<li>T->R at 328: in HAE3, MIM: 610618<li>A->G at 340: in dbSNP:rs2230938, MIM: 610618<li>P->Q at 342: in dbSNP:rs2230939, MIM: 610618<li>R-…	secretion	GO:0046903						<li>Hereditary angioedema type 3 (HAE3) [MIM:610618]</li><li>Factor XII deficiency (FA12D) [MIM:234000]</li>	<li>rs17876034</li><li>rs17876030</li><li>rs17876035</li><li>rs2230939</li><li>rs2230938</li>	2
P00749	5328	<ul><li>V->L at 15: in dbSNP rsrs2227580<li>P->L at 141: rare polymorphism; linked with a decrease in the affinity for fibrin-binding: in dbSNP rsrs2227564<li>M->I at 214<li>K->Q at 231: in dbSNP rsrs2227567</ul>			binding	GO:0005488					<li>rs2227564</li><li>rs2227580</li><li>rs2227567</li>	2
P00750	5327	<ul><li>A->D at 34: in dbSNP:rs8178733<li>R->S at 136: in dbSNP rsrs8178747<li>A->T at 146: in dbSNP:rs8178748<li>R->W at 164: in dbSNP:rs2020921</ul>									<li>rs8178748</li><li>rs2020921</li><li>rs8178747</li><li>rs8178733</li>	2
P00751	629	<ul><li>L->H at 9: in dbSNP:rs4151667<li>W->Q at 28: in allele FA; requires 2 nucleotide substitutions<li>W->R at 28: in allele S<li>R->Q at 32: in allele S; dbSNP:rs641153<li>R->W at 32: in dbSNP:rs12614<li>G->S at 252: in dbSNP:rs4151651<li>K->E at 565: in dbSNP:rs4151659<li>D->E at 651: in dbSNP:rs4151660<li>A->S at 736: in allele FA</ul>									<li>rs4151660</li><li>rs4151651</li><li>rs4151659</li><li>rs641153</li><li>rs4151667</li><li>rs12614</li>	2
P00790	5222	<ul><li>L->F at 28: in isozyme 5<li>E->K at 58: in isozyme 3A, isozyme 4 and isozyme 5<li>V->L at 92: in isozyme 4 and isozyme 5<li>Q->K at 222<li>A->T at 265: in dbSNP rsrs470947<li>L->V at 353: in dbSNP:rs17595<li>D->E at 376</ul>							P08682		<li>rs17595</li><li>rs470947</li>	2
P00797	5972	<ul><li>R->W at 33: in dbSNP:rs11571098<li>D->N at 104: in RTD, MIM: 267430<li>Q->K at 160: in dbSNP:rs11571083, MIM: 267430<li>G->R at 217: in dbSNP:rs11571117, MIM: 267430<li>R->K at 230: in RTD, MIM: 267430</ul>								Renal tubular dysgenesis (RTD) [MIM:267430]	<li>rs11571117</li><li>rs11571083</li><li>rs11571098</li>	2
P00813	100	<ul><li>D->N at 8: in allele ADA*2; in about 10% of the population; 20% to 30% decrease in activity; affects duration and intensity of deep sleep<li>H->D at 15: in ADASCID; loss of activity, MIM: 102700<li>G->R at 20: in ADASCID; loss of activity, MIM: 102700<li>G->C at 74: in ADASCID; delayed-onset, MIM: 102700<li>R->W at 76: in ADASCID, MIM: 102700<li>K->R at 80: in dbSNP rsrs11555566, MIM: 102…	sleep	GO:0030431					<li>Q5ZKP6</li><li>P56658</li><li>P00813</li>	Severe combined immunodeficiency autosomal recessive T-cell-negative/B-cell-negative/NK-cell-negative due to adenosine deaminase deficiency (ADASCID) [MIM:102700]	<li>rs28930969</li><li>rs28930973</li><li>rs28930971</li><li>rs28930972</li><li>rs11555566</li><li>rs28930970</li>	2
P00846		<ul><li>A->T at 7<li>A->T at 11<li>I->V at 14<li>G->S at 16<li>T->S at 33<li>L->P at 37<li>T->I at 53<li>T->A at 59<li>M->T at 60<li>H->Y at 61<li>A->T at 80<li>H->Y at 90<li>T->A at 112<li>F->L at 117<li>I->V at 121<li>T->A at 133<li>A->T at 155<li>L->P at 156: in LS, MIM: 256000<li>L->R at 156: in NARP and LS, MIM: 551500<li>A->T at 177, MIM: 551500<li>T->A at 178, MIM: 551500<li>S->L at 182, M…								<li>Neurogenic muscle weakness, ataxia, and retinitis pigmentosa (NARP) [MIM:551500]</li><li>Leigh syndrome (LS) [MIM:256000]</li><li>Infantile bilateral striatal necrosis [MIM:500003]</li><li>Leber hereditary optic neuropathy (LHON) [MIM:535000]</li>		2
P00915	759	<ul><li>H->R at 68: in Michigan-1<li>A->V at 143: in dbSNP:rs7821248<li>G->R at 254: in Guam</ul>									rs7821248	2
P00918	760	<ul><li>K->E at 18: in Jogjakarta<li>Q->P at 92: in OPTB3; in Czechoslovakia, MIM: 259730<li>H->Y at 94: in OPTB3; partial loss of activity, MIM: 259730<li>H->Y at 107: in OPTB3; frequent mutation, MIM: 259730<li>G->R at 144: in OPTB3; complete loss of activity, MIM: 259730<li>P->H at 236: in Melbourne, MIM: 259730<li>N->D at 252: in dbSNP:rs2228063, MIM: 259730</ul>								Autosomal recessive osteopetrosis type 3 (OPTB3) [MIM:259730]	rs2228063	2
P00966	445	<ul><li>G->S at 14: in CTLN1, MIM: 215700<li>S->L at 18: in CTLN1, MIM: 215700<li>C->R at 19: in CTLN1, MIM: 215700<li>S->I at 65: in dbSNP:rs2229556, MIM: 215700<li>V->A at 69: in CTLN1, MIM: 215700<li>R->C at 86: in CTLN1, MIM: 215700<li>R->H at 86: in CTLN1, MIM: 215700<li>R->S at 95: in CTLN1, MIM: 215700<li>P->S at 96: in CTLN1, MIM: 215700<li>R->L at 108: in CTLN1; dbSNP:rs35269064, MIM: 21…								Citrullinemia type 1 (CTLN1) [MIM:215700]	<li>rs35269064</li><li>rs2229556</li>	2
P00973	4938	<ul><li>S->G at 162: in dbSNP:rs1131454</ul>									rs1131454	2
P00995	6690	<ul><li>L->F at 12: in HPC; dbSNP:rs35877720, MIM: 167800<li>L->P at 14: in HPC, MIM: 167800<li>N->S at 34: in HPC and TCP; may confer susceptibility to fibrocalculous pancreatic diabetes; dbSNP:rs17107315, MIM: 608189<li>P->S at 55, MIM: 608189<li>R->H at 67: in dbSNP:rs35523678, MIM: 608189</ul>								<li>Tropical calcific pancreatitis (TCP) [MIM:608189]</li><li>Hereditary pancreatitis (HPC) [MIM:167800]</li>	<li>rs35523678</li><li>rs35877720</li><li>rs17107315</li>	2
P01008	462	<ul><li>Y->S at 17: in AT3D; type-I, MIM: 107300<li>L->P at 23: in AT3D; type-I; impairs cotranslational processing, MIM: 107300<li>V->E at 30: in Dublin; dbSNP:rs2227624, MIM: 107300<li>C->R at 32: in AT3D; type-I, MIM: 107300<li>I->N at 39: in AT3D; type-II; Rouen-3; lack of heparin-binding properties: in dbSNP rsrs28929468, MIM: 107300<li>M->T at 52: previously Whitechapel, MIM: 107300<li>R->C…			heparin-binding	GO:0008201			P84122	Antithrombin-III deficiency (AT3D) [MIM:107300]	<li>rs2227606</li><li>rs2227624</li><li>rs28930978</li><li>rs28929468</li><li>rs28929469</li>	2
P01009	5265	<ul><li>S->L at 4: in Z-Wrexham<li>D->A at 26: in V-Munich<li>T->A at 37: in dbSNP:rs11558262<li>A->T at 58: in M5-Karlsruhe<li>R->C at 63: in I: in dbSNP rsrs28931570<li>L->P at 65: in M-Procida: in dbSNP rsrs28931569<li>S->F at 69: in M6-Bonn<li>Missing at 75: in M-Malton, M-Nichinan and M-Palermo; associated with very low serum levels of AAT<li>S->F at 77: in S-Iiyama: in dbSNP rsrs55819880<li…	secretion	GO:0046903					<li>P07758</li><li>P26595</li><li>P01009</li><li>P22599</li><li>P01010</li>		<li>rs709932</li><li>rs28931572</li><li>rs6647</li><li>rs17580</li><li>rs28929474</li><li>rs1303</li><li>rs28931568</li><li>rs28931569</li><li>rs28929472</li><li>rs28929470</li><li>rs55819880</li><li>rs11558262</li><li>rs1802959</li><li>rs11558261</li><li>rs28931570</li>	2
P01011	12	<ul><li>A->T at 9: in dbSNP:rs4934<li>L->P at 78: in COPD; Bochum-1; dbSNP:rs1800463, MIM: 107280<li>A->G at 167, MIM: 107280<li>P->A at 252: in COPD; Bonn-1; dbSNP:rs17473, MIM: 107280<li>K->R at 267: in dbSNP:rs17853314, MIM: 107280<li>M->V at 401: associated with occlusive-cerebrovascular disease; Isehara-1, MIM: 107280<li>D->G at 407: in dbSNP:rs10956, MIM: 107280</ul>							<li>P53619</li><li>Q5RA77</li><li>P48444</li><li>Q5ZL57</li>	Chronic obstructive pulmonary disease (COPD) [MIM:107280]	<li>rs1800463</li><li>rs4934</li><li>rs17853314</li><li>rs10956</li><li>rs17473</li>	2
P01019	183	<ul><li>L->F at 43: in pre-eclampsia; alters the reactions with renin and angiotensin-converting enzyme; dbSNP:rs41271499<li>E->K at 98: in dbSNP:rs11568032<li>G->C at 114: in dbSNP:rs2229389<li>T->M at 137: in dbSNP:rs34829218<li>T->M at 207: associated with hypertension; dbSNP:rs4762<li>T->I at 242: in hypertension<li>L->R at 244: in hypertension; dbSNP:rs5041<li>M->I at 268: in dbSNP:rs1156805…	secretion	GO:0046903					<li>P67885</li><li>P67886</li><li>P01016</li><li>P01017</li><li>Q10751</li>	Renal tubular dysgenesis (RTD) [MIM:267430]	<li>rs1805090</li><li>rs5041</li><li>rs17856352</li><li>rs56073403</li><li>rs11568053</li><li>rs699</li><li>rs41271499</li><li>rs4762</li><li>rs11568032</li><li>rs2229389</li><li>rs34829218</li>	2
P01023	2	<ul><li>D->N at 639: in dbSNP:rs226405<li>R->H at 704: in dbSNP:rs1800434<li>L->Q at 815: in dbSNP:rs3180392<li>C->Y at 972: probably interferes with the activity; dbSNP:rs1800433<li>V->I at 1000: in dbSNP:rs669</ul>									<li>rs3180392</li><li>rs669</li><li>rs226405</li><li>rs1800434</li><li>rs1800433</li>	2
P01024	718	<ul><li>R->G at 102: in allele C3F; associated with ARMD9; dbSNP:rs2230199<li>P->L at 314: in dbSNP:rs1047286<li>E->D at 469: in dbSNP:rs11569422<li>D->N at 549: in C3 deficiency; impairs secretion, MIM: 120700<li>R->K at 863: in dbSNP:rs11569472, MIM: 120700<li>D->N at 1216: in C3S, MIM: 120700<li>G->D at 1224: in dbSNP:rs11569534, MIM: 120700<li>R->Q at 1320: in C3 deficiency; allotype C3'F02';…	secretion	GO:0046903						C3 deficiency [MIM:120700]	<li>rs11569422</li><li>rs1803225</li><li>rs2230199</li><li>rs7256789</li><li>rs11569534</li><li>rs2230210</li><li>rs11569472</li><li>rs11569541</li><li>rs1047286</li>	2
P01031	727	<ul><li>V->I at 145: in dbSNP:rs17216529<li>L->M at 354: in dbSNP:rs34552775<li>T->I at 389<li>R->G at 449: in dbSNP:rs2230213<li>F->S at 518<li>V->I at 802: in dbSNP:rs17611<li>R->Q at 928: in dbSNP:rs41309892<li>G->V at 933: in dbSNP rsrs41309902<li>D->Y at 966: in dbSNP:rs2230212<li>I->T at 1033: in dbSNP:rs41311881<li>D->N at 1037: in dbSNP rsrs41311883<li>Q->K at 1043: in dbSNP:rs41311887<li…									<li>rs41311887</li><li>rs34552775</li><li>rs17612</li><li>rs17609</li><li>rs2230212</li><li>rs2230213</li><li>rs41309892</li><li>rs41309902</li><li>rs16910245</li><li>rs17216529</li><li>rs41311883</li><li>rs17610</li><li>rs17611</li><li>rs41311881</li>	2
P01034	1471	<ul><li>A->T at 25: associated with ARMD11; dbSNP:rs1064039<li>L->Q at 94: in AMYL6: in dbSNP rsrs28939068, MIM: 105150</ul>								Amyloidosis type 6 (AMYL6) [MIM:105150]	<li>rs1064039</li><li>rs28939068</li>	2
P01036	1472	<ul><li>D->N at 36: in dbSNP:rs3210291<li>T->N at 77: in a breast cancer sample; somatic mutation</ul>									rs3210291	2
P01037	1469	<ul><li>H->Y at 4: in dbSNP:rs6076122<li>P->L at 31: in dbSNP:rs2070856<li>N->D at 129: in dbSNP:rs3188319<li>R->M at 131: in dbSNP:rs3188320<li>K->N at 135: in dbSNP:rs3188322</ul>									<li>rs3188319</li><li>rs6076122</li><li>rs2070856</li><li>rs3188322</li><li>rs3188320</li>	2
P01040	1475	<ul><li>Missing at 1: in some forms<li>T->M at 96: in dbSNP:rs34173813</ul>									rs34173813	2
P01042	3827	<ul><li>G->S at 163: in dbSNP:rs5030015<li>M->T at 178: in dbSNP:rs1656922<li>I->M at 197: in dbSNP:rs2304456<li>L->P at 212: in dbSNP:rs5030024<li>Missing at 378-380: in T-kinin peptide<li>D->E at 430: in dbSNP:rs5030084<li>I->T at 581: in dbSNP:rs710446<li>G->A at 642: in dbSNP:rs5030087</ul>									<li>rs5030015</li><li>rs5030087</li><li>rs710446</li><li>rs2304456</li><li>rs5030084</li><li>rs5030024</li><li>rs1656922</li>	2
P01106	4609	<ul><li>N->S at 11: in dbSNP:rs4645959<li>G->C at 160: in dbSNP:rs4645960<li>V->I at 170: in dbSNP:rs4645961<li>A->V at 322: in dbSNP:rs4645968</ul>									<li>rs4645968</li><li>rs4645961</li><li>rs4645960</li><li>rs4645959</li>	2
P01111	4893	<ul><li>G->C at 12: in leukemia<li>G->R at 13: in colorectal cancer<li>Q->K at 61: in neuroblastoma cell<li>Q->R at 61: in lung carcinoma cell and melanoma; dbSNP:rs11554290</ul>									rs11554290	2
P01112	3265	<ul><li>G->A at 12: in Costello syndrome, MIM: 218040<li>G->C at 12: in Costello syndrome, MIM: 218040<li>G->E at 12: in Costello syndrome, MIM: 218040<li>G->S at 12: in Costello syndrome, OSCC and CMEMS, MIM: 218040<li>G->V at 12: in Costello syndrome, bladder carcinoma and CMEMS; constitutively activated; interacts and recruits PLCE1 to plasma membrane; loss of interaction with and recruitment …	GTP hydrolysis	GO:0006184			plasma membrane	GO:0005886	<li>P04049</li><li>Q9P212</li><li>Q5R5M7</li><li>P05625</li>	<li>Congenital myopathy with excess of muscle spindles (CMEMS) [MIM:218040]</li><li>Costello syndrome [MIM:218040]</li>	rs28933406	2
P01116	3845	<ul><li>G->GG at 10: in one individual with AML; expression in 3T3 cell causes cellular transformation; expression in COS cells activates the Ras-MAPK signaling pathway; lower GTPase activity; faster GDP dissociation rate<li>G->A at 12: in a colorectal cancer sample; somatic mutation<li>G->C at 12: in lung carcinoma; somatic mutation<li>G->D at 12: in pancreatic carcinoma, stomach cancer and lung…			GTPase activity	GO:0003924			<li>P20936</li><li>O71152</li><li>P15775</li><li>O42781</li><li>Q00859</li><li>P15779</li><li>P29076</li><li>P27638</li><li>P03967</li><li>P33277</li><li>Q07152</li><li>Q90056</li><li>P09851</li><li>Q5PEA9</li><li>P74873</li><li>Q04854</li><li>P48423</li><li>P74851</li><li>P50904</li><li>P22126</li><li>P06591</li>	<li>Cardiofaciocutaneous syndrome (CFC syndrome) [MIM:115150]</li><li>Noonan syndrome 3 (NS3) [MIM:609942]</li>	rs17851045	2
P01127	5155	<ul><li>I->V at 88: in dbSNP:rs17565</ul>									rs17565	2
P01130	3949	<ul><li>G->R at 2: in dbSNP:rs5931<li>C->W at 27: in San Francisco<li>C->S at 46: in FH; Japanese patient, MIM: 143890<li>Missing at 47-48: in Cape Town-1; retards receptor transport from the endoplasmic reticulum to the cell surface, MIM: 143890<li>A->S at 50: in FH; German patient, MIM: 143890<li>C->Y at 52: in Paris-4, MIM: 143890<li>S->P at 56: in FH, MIM: 143890<li>R->C at 78: in FH, MIM: 14…	<li>transport</li><li>intracellular transport</li>	<li>GO:0006810</li><li>GO:0046907</li>	receptor activity	GO:0004872	<li>endoplasmic reticulum</li><li>cell surface</li>	<li>GO:0005783</li><li>GO:0009928,GO:0009986</li>		Familial hypercholesterolemia (FH) [MIM:143890]	<li>rs5932</li><li>rs45508991</li><li>rs5931</li><li>rs5928</li><li>rs11669576</li><li>rs28942078</li><li>rs28942079</li><li>rs28942085</li><li>rs28942084</li><li>rs11547917</li><li>rs28942086</li><li>rs28942081</li><li>rs28942080</li><li>rs28942083</li><li>rs28942082</li><li>rs28941776</li>	2
P01133	1950	<ul><li>S->R at 16: in dbSNP:rs11568849<li>H->Y at 151: in dbSNP:rs9991664<li>D->H at 257: in dbSNP:rs11568911<li>L->H at 292: in dbSNP:rs35191533<li>R->K at 431: in dbSNP:rs11568943<li>S->R at 638: in dbSNP:rs11568992<li>I->M at 708: in dbSNP rsrs2237051<li>G->R at 723: in dbSNP:rs6413481<li>D->V at 784: in dbSNP:rs11569017<li>M->T at 842: in dbSNP:rs11569046<li>V->E at 920: in dbSNP rsrs4698803…							<li>Q9BEA0</li><li>P26224</li><li>Q9BX84</li><li>P55245</li><li>P01132</li><li>P13387</li><li>P01133</li><li>Q95ND4</li><li>P00533</li><li>Q00968</li><li>P07522</li>	Hypomagnesemia type 4 (HOMG4) [MIM:611718]	<li>rs11568849</li><li>rs11569046</li><li>rs11568943</li><li>rs6413481</li><li>rs11569086</li><li>rs11569111</li><li>rs11568992</li><li>rs11568911</li><li>rs11569098</li><li>rs2237051</li><li>rs9991664</li><li>rs4698803</li><li>rs35191533</li><li>rs11569017</li>	2
P01135	7039	<ul><li>V->M at 109: in dbSNP:rs11466259</ul>									rs11466259	2
P01137	7040	<ul><li>L->P at 10: associated with higher bone mineral density and lower frequency of vertebral fractures in Japanese post-menopausal women; dbSNP:rs1800470<li>R->P at 25: in dbSNP:rs1800471<li>Y->H at 81: in CED; leads to TGF-beta-1 intracellular accumulation, MIM: 131300<li>R->C at 218: in CED; higher levels of active TGF-beta-1 in the culture medium; enhances osteoclast formation in vitro, MI…					intracellular	GO:0005622	<li>P54831</li><li>P07200</li><li>Q9PTQ2</li><li>O93449</li><li>Q38HS2</li><li>P09533</li><li>P17246</li><li>P04202</li><li>P18341</li><li>O19011</li><li>P50414</li><li>P09531</li><li>Q9Z1Y6</li><li>P01137</li><li>P16176</li>	Camurati-Engelmann disease (CED) [MIM:131300]	<li>rs1800471</li><li>rs1800472</li><li>rs1800470</li>	2
P01138	4803	<ul><li>A->V at 35: in dbSNP:rs6330<li>V->M at 72: in dbSNP:rs11466110<li>R->Q at 80: in dbSNP:rs11466111<li>R->W at 221: in HSAN5; dbSNP:rs11466112, MIM: 608654</ul>								Hereditary sensory and autonomic neuropathy type 5 (HSAN5) [MIM:608654]	<li>rs11466110</li><li>rs11466112</li><li>rs11466111</li><li>rs6330</li>	2
P01148	2796	<ul><li>W->S at 16: in dbSNP:rs6185</ul>									rs6185	2
P01160	4878	<ul><li>V->M at 32: in dbSNP:rs5063<li>Missing at 152-153: in allele 2</ul>									rs5063	2
P01185	551	<ul><li>S->F at 17: in ADNDI, MIM: 125700<li>A->T at 19: in ADNDI; probably causes insufficient processing of precursor, MIM: 125700<li>A->V at 19: in ADNDI, MIM: 125700<li>Y->H at 21: in ADNDI, MIM: 125700<li>P->L at 26: in ARNDI; weakly active, MIM: 125700<li>G->R at 45: in ADNDI, MIM: 125700<li>G->V at 48: in ADNDI, MIM: 125700<li>R->C at 51: in ADNDI, MIM: 125700<li>C->R at 52: in ADNDI, MIM:…					endoplasmic reticulum	GO:0005783		<li>Autosomal dominant neurohypophyseal diabetes insipidus (ADNDI) [MIM:125700]</li><li>Autosomal recessive neurohypophyseal diabetes insipidus (ARNDI) [MIM:125700]</li>	<li>rs28934878</li><li>rs1051744</li><li>rs5195</li>	2
P01189	5443	<ul><li>S->T at 7<li>S->L at 9<li>P->L at 62: in dbSNP:rs28932471<li>Missing at 97-99<li>D->N at 106<li>P->A at 132: in dbSNP:rs8192606<li>E->G at 214<li>R->G at 236: may confer susceptibility to obesity; reduces the ability to activate melanocortin receptor 4; dbSNP:rs28932472<li>R->Q at 236</ul>							<li>Q0Z8I9</li><li>P70596</li><li>O97504</li><li>Q9GLJ8</li><li>P32245</li><li>Q8HXX3</li><li>P56450</li>		<li>rs28932471</li><li>rs28932472</li><li>rs8192606</li>	2
P01210	5179	<ul><li>T->N at 83: in dbSNP:rs11998459<li>G->D at 247: in dbSNP:rs1800567</ul>									<li>rs11998459</li><li>rs1800567</li>	2
P01225	2488	<ul><li>S->I at 20: in dbSNP:rs6170<li>C->G at 69: in IFSHD; dbSNP:rs5030776, MIM: 229070</ul>								Isolated follicle-stimulating hormone deficiency (IFSHD) [MIM:229070]	<li>rs5030776</li><li>rs6170</li>	2
P01229	3972	<ul><li>M->I at 15: in dbSNP:rs34247911<li>A->T at 18: more effective in stimulating IP3 but not cAMP production; dbSNP:rs5030775<li>W->R at 28: in dbSNP:rs1800447<li>I->T at 35: in dbSNP:rs34349826<li>Q->R at 74: in hypogonadism; lack of receptor-binding; dbSNP:rs5030773, MIM: 152780<li>G->S at 122: may be implicated in female infertility; dbSNP:rs5030774, MIM: 152780</ul>			receptor-binding	GO:0005102				Hypogonadism [MIM:152780]	<li>rs1800447</li><li>rs34247911</li><li>rs34349826</li><li>rs5030773</li><li>rs5030774</li>	2
P01233	1082	<ul><li>F->L at 4: in dbSNP:rs6516<li>T->A at 18<li>K->R at 22: in dbSNP:rs6518<li>P->M at 24: requires 2 nucleotide substitutions<li>R->W at 28<li>R->H at 30<li>T->I at 35: in dbSNP:rs6515<li>N->D at 97: in dbSNP:rs6519<li>D->A at 137: in gene 6; dbSNP:rs7452<li>S->C at 147</ul>									<li>rs6515</li><li>rs6516</li><li>rs6518</li><li>rs6519</li>	2
P01241	2688	<ul><li>T->A at 3: in IGHD IB; could be a neutral polymorphism; dbSNP:rs2001345, MIM: 262400<li>L->P at 16: in IGHD IB; suppresses secretion, MIM: 262400<li>D->N at 37: in IGHD IB, MIM: 262400<li>R->C at 42: in IGHD IB; reduced secretion, MIM: 262400<li>T->I at 53: in IGHD IB; reduced ability to activate the JAK/STAT pathway, MIM: 262400<li>K->R at 67: in IGHD IB; reduced ability to activate the …	secretion	GO:0046903	<li>JAK</li><li>binding</li>	<li>GO:0004718</li><li>GO:0005488</li>			<li>P35610</li><li>Q7QDU4</li><li>Q90375</li><li>P19941</li><li>P10912</li><li>P42231</li><li>P08457</li><li>O46600</li><li>Q95JF2</li><li>P42229</li><li>Q9TU69</li><li>P79108</li><li>O60674</li><li>Q9JI97</li><li>P79194</li><li>Q95ML5</li><li>Q9XSZ1</li><li>P01880</li><li>Q02092</li><li>P19756</li><li>Q28575</li>	<li>Short stature [MIM:604271]</li><li>Isolated growth hormone deficiency type II (IGHD II) [MIM:173100]</li><li>Kowarski syndrome [MIM:262650]</li><li>Isolated growth hormone deficiency type IB (IGHD IB) [MIM:262400]</li>	<li>rs6174</li><li>rs5388</li><li>rs2001345</li>	2
P01242	2689	<ul><li>R->W at 90: in dbSNP:rs5389</ul>									rs5389	2
P01243	1442	<ul><li>P->A at 3: in CSH2; dbSNP:rs1130686<li>IS->L at 104-105: in CSH2</ul>							<li>P01243</li><li>P19159</li><li>P14059</li>			2
P01258	796	<ul><li>G->R at 2: in dbSNP rsrs34587547<li>D->N at 57: in dbSNP:rs5239<li>E->K at 67: in dbSNP rsrs34164367<li>S->R at 76: in dbSNP:rs5241<li>S->T at 123: in dbSNP rsrs34414857<li>Q->P at 138: in dbSNP:rs13306224</ul>									<li>rs34587547</li><li>rs5241</li><li>rs34164367</li><li>rs13306224</li><li>rs34414857</li><li>rs5239</li>	2
P01266	7038	<ul><li>Q->H at 135: in dbSNP:rs2069546<li>Q->E at 515: in dbSNP:rs180222<li>S->D at 604: requires 2 nucleotide substitutions<li>G->D at 653: in dbSNP:rs2069548<li>S->A at 734: polymorphism associated with AITD3; dbSNP:rs180223<li>P->L at 777: in dbSNP:rs3739274<li>G->R at 815: in dbSNP:rs16904774<li>Q->E at 830: in dbSNP:rs2076737<li>Q->H at 870: in goiter; simple; dbSNP:rs2229843, MIM: 188450<l…								Goiter [MIM:188450]	<li>rs2076739</li><li>rs2076738</li><li>rs2076737</li><li>rs180223</li><li>rs2069562</li><li>rs180222</li><li>rs2069561</li><li>rs2069548</li><li>rs12549018</li><li>rs2069546</li><li>rs16893332</li><li>rs3739274</li><li>rs16904791</li><li>rs2069568</li><li>rs1133076</li><li>rs2069569</li><li>rs16904774</li><li>rs2069565</li><li>rs2069566</li><li>rs2272707</li><li>rs2076740</li><li>rs2229843</li><…	2
P01270	5741	<ul><li>C->R at 18: in FIH; dominant; leads to inefficient processing of the precursor, MIM: 146200<li>S->P at 23: in FIH; recessive, might lead to inefficient processing of the precursor, MIM: 146200</ul>								Familial isolated hypoparathyroidism (FIH) [MIM:146200]		2
P01275	2641	<ul><li>A->V at 115: in dbSNP:rs5650</ul>									rs5650	2
P01286	2691	<ul><li>Y->C at 32: in dbSNP:rs17787698<li>L->F at 75: in dbSNP:rs4988492</ul>									<li>rs4988492</li><li>rs17787698</li>	2
P01298	5539	<ul><li>E->G at 78: in dbSNP:rs7215698</ul>									rs7215698	2
P01303	4852	<ul><li>L->P at 7: in dbSNP:rs16139<li>L->M at 22: in dbSNP:rs5571</ul>									<li>rs16139</li><li>rs5571</li>	2
P01308	3630	<ul><li>H->D at 34: in familial hyperproinsulinemia; Providence, MIM: 176730<li>F->S at 48: associated with diabetes mellitus type-II; Los-Angeles, MIM: 176730<li>F->L at 49: in Chicago, MIM: 176730<li>R->H at 89: in familial hyperproinsulinemia; impairs posttranslational cleavage: in dbSNP rsrs28933985, MIM: 176730<li>R->L at 89: in familial hyperproinsulinemia; Kyoto, MIM: 176730<li>V->L at 92:…								Familial hyperproinsulinemia [MIM:176730]	rs28933985	2
P01343	3479	<ul><li>A->T at 115: in dbSNP:rs17884626</ul>									rs17884626	2
P01344	3481	<ul><li>K->N at 120: in dbSNP:rs14367<li>P->Q at 173: in dbSNP:rs1050342<li>K->N at 180: in dbSNP:rs12993</ul>									<li>rs1050342</li><li>rs12993</li><li>rs14367</li>	2
P01350	2520	<ul><li>R->P at 3: in dbSNP:rs34309618</ul>									rs34309618	2
P01374	4049	<ul><li>C->R at 13: in dbSNP:rs2229094<li>H->P at 51: in dbSNP:rs2229092<li>T->N at 60: in allele TNFB*2; dbSNP:rs1041981<li>T->P at 125: in allele 8.1</ul>							<li>Q9XT48</li><li>Q5TM20</li><li>P61125</li><li>P01374</li><li>P26445</li><li>Q5WR07</li><li>P10154</li><li>Q06600</li><li>Q9JM09</li>		<li>rs2229092</li><li>rs2229094</li><li>rs1041981</li>	2
P01375	7124	<ul><li>P->L at 84: in dbSNP:rs4645843<li>A->T at 94: in dbSNP:rs1800620</ul>									<li>rs1800620</li><li>rs4645843</li>	2
P01562	3439	<ul><li>V->A at 10: in dbSNP:rs1758567<li>A->V at 137: in alpha-1B; dbSNP:rs2230050<li>A->G at 163: in dbSNP:rs33965070</ul>									<li>rs33965070</li><li>rs1758567</li>	2
P01563		<ul><li>K->R at 46: in alpha-2B and alpha-2C<li>H->R at 57: in alpha-2C<li>S->L at 177: in a breast cancer sample; somatic mutation</ul>										2
P01566	3446	<ul><li>G->A at 42: in dbSNP:rs2230853</ul>									rs2230853	2
P01568	3452	<ul><li>L->M at 119: in dbSNP:rs1053885<li>K->E at 179: in dbSNP:rs3750478</ul>									<li>rs3750478</li><li>rs1053885</li>	2
P01571	3451	<ul><li>I->R at 184: in dbSNP:rs9298814</ul>									rs9298814	2
P01574	3456	<ul><li>C->Y at 162: in clone PF526, loss of ability to form the essential disulfide bond, loss of antiviral activity<li>W->C at 164: in a breast cancer sample; somatic mutation</ul>										2
P01579	3458	<ul><li>K->Q at 29<li>R->Q at 160</ul>										2
P01583	3552	<ul><li>R->Q at 85: in dbSNP:rs3783531<li>A->S at 114: in dbSNP:rs17561<li>N->D at 125: in dbSNP:rs17562<li>D->N at 138: in dbSNP:rs3783581<li>D->H at 176: in dbSNP:rs1801715</ul>									<li>rs3783531</li><li>rs3783581</li><li>rs17562</li><li>rs1801715</li><li>rs17561</li>	2
P01588	2056	<ul><li>SL->NF at 131-132: in an hepatocellular carcinoma<li>P->Q at 149: in an hepatocellular carcinoma</ul>										2
P01589	3559	<ul><li>I->T at 272: in dbSNP:rs12722712</ul>									rs12722712	2
P01730	920	<ul><li>K->E at 191: in dbSNP:rs28917504<li>F->S at 227: in dbSNP:rs11064419<li>R->W at 265: in OKT4-negative populations; dbSNP:rs28919570</ul>									<li>rs11064419</li><li>rs28917504</li><li>rs28919570</li>	2
P01732	925	<ul><li>G->S at 111: in CD8 deficiency; prevents CD8 expression, MIM: 608957</ul>								Familial CD8 deficiency (CD8 deficiency) [MIM:608957]		2
P01774		<ul><li>N->D at 54: probably due to deamidation during isolation</ul>										2
P01833	5284	<ul><li>G->S at 365: in dbSNP:rs2275531<li>T->I at 555: in dbSNP:rs7542760<li>A->V at 580: in dbSNP:rs291102</ul>									<li>rs291102</li><li>rs7542760</li><li>rs2275531</li>	2
P01834		<ul><li>V->L at 83: in INV</ul>							<li>Q6JAN1</li><li>Q9Y283</li><li>Q6BJW6</li><li>P27610</li><li>P24133</li>			2
P01842		<ul><li>A->N at 5: in MCG+ marker<li>S->T at 7: in MCG+ marker<li>S->G at 45: in Kern+ marker<li>T->K at 56: in MCG+ marker<li>R->K at 82: in OZ+ marker</ul>										2
P01854		<ul><li>W->C at 43: in allele IGHE*01<li>W->L at 359: possible polymorphism</ul>							P01854			2
P01857		<ul><li>K->R at 97: in G1M<li>D->E at 239: in G1M<li>L->M at 241: in G1M</ul>										2
P01859		<ul><li>S->A at 60: in myeloma proteins TIL and ZIE</ul>							<li>Q9EPQ1</li><li>Q15399</li>			2
P01860		<ul><li>V->B at 214: in ZUC<li>P->L at 221: in OMM<li>Y->F at 226: in ZUC<li>T->A at 269: in OMM<li>S->N at 314: in OMM<li>Missing at 314: in ZUC<li>F->Y at 366: in OMM</ul>										2
P01871		<ul><li>G->S at 191<li>V->G at 215: in dbSNP:rs12365</ul>									rs12365	2
P01876		<ul><li>E->D at 176: in dbSNP:rs1407</ul>									rs1407	2
P01877		<ul><li>P->S at 93: in A2M<li>P->R at 102: in A2M<li>F->Y at 279: in A2M<li>D->E at 296: in A2M<li>V->I at 326: in A2M<li>V->A at 335: in A2M</ul>							<li>Q7SIH1</li><li>Q5R4N8</li><li>P01023</li>			2
P01889	3106	<ul><li>M->T at 4: in dbSNP:rs1050458<li>V->L at 9: in dbSNP:rs1050462<li>L->V at 17: in dbSNP:rs1131165<li>S->A at 35: in dbSNP:rs1131170<li>V->M at 36: in dbSNP:rs1050486<li>A->T at 65: in dbSNP:rs1050529<li>N->D at 87: in dbSNP:rs1050570<li>AQA->TNT at 93-95: in allele B*0703<li>T->A at 97: in dbSNP:rs1050393<li>S->N at 101: in dbSNP:rs1050388<li>TL->II at 118-119: in allele B*0718<li>S->R at …									<li>rs1051488</li><li>rs1050570</li><li>rs1050696</li><li>rs1131170</li><li>rs1050529</li><li>rs1131500</li><li>rs1050388</li><li>rs1050458</li><li>rs1131165</li><li>rs1050486</li><li>rs1050379</li><li>rs1050393</li><li>rs709055</li><li>rs1050462</li><li>rs1050654</li>	2
P01891		<ul><li>V->M at 36: in allele A*6802<li>RN->EE at 86-87: in allele A*6810<li>Q->H at 94: in allele A*6803, allele A*6804 and allele A*6805<li>T->I at 97: in allele A*6804<li>D->H at 98: in allele A*6805<li>M->R at 121: in allele A*6802<li>S->P at 129: in allele A*6802<li>R->E at 138: in allele A*6806; requires 2 nucleotide substitutions<li>R->H at 138: in allele A*6802<li>D->H at 140: in allele A…										2
P01892		<ul><li>F->Y at 33: in allele A*0205, allele A*0206, allele A*0208, allele A*0210 and allele A*0221<li>D->N at 54: in allele A*0221<li>A->G at 65: in allele A*0231<li>Q->R at 67: in allele A*0202, allele A*0205 and allele A*0208<li>K->N at 90: in allele A*0208 and allele A*0220<li>H->Q at 94: in allele A*0234 and allele A*0235<li>T->I at 97: in allele A*0211<li>H->D at 98: in allele A*0211 and al…										2
P01903	3122	<ul><li>V->L at 16: in dbSNP:rs16822586<li>V->L at 242: in allele DRA*0102; dbSNP:rs7192</ul>							P40879		<li>rs16822586</li><li>rs7192</li>	2
P01906	3118	<ul><li>V->A at 227: in dbSNP:rs9276436<li>G->D at 247: in dbSNP:rs2071800</ul>									<li>rs2071800</li><li>rs9276436</li>	2
P01907	3117	<ul><li>L->M at 8: in dbSNP:rs1047989<li>A->T at 11: in dbSNP:rs1047992<li>V->M at 17: in dbSNP:rs12722039<li>M->T at 18: in dbSNP:rs12722040<li>D->G at 25: in dbSNP:rs12722042<li>C->Y at 34: in dbSNP:rs1129740<li>F->S at 41: in dbSNP:rs1071630<li>Y->F at 48: in dbSNP:rs12722051<li>T->S at 49: in dbSNP:rs3188011<li>Q->E at 57: in dbSNP:rs10093<li>R->K at 64: in dbSNP:rs36219699<li>R->Q at 70: in …									<li>rs1047992</li><li>rs12722051</li><li>rs1071630</li><li>rs12722040</li><li>rs36219699</li><li>rs1129808</li><li>rs1048430</li><li>rs12722042</li><li>rs9260</li><li>rs3188011</li><li>rs707950</li><li>rs1129740</li><li>rs12722039</li><li>rs3207983</li><li>rs1047989</li><li>rs10093</li><li>rs35087390</li><li>rs9272793</li><li>rs9272785</li><li>rs707952</li>	2
P01909	3117	<ul><li>M->L at 8: in dbSNP:rs1047989<li>A->T at 11: in dbSNP:rs1047992<li>V->M at 17: in dbSNP:rs12722039<li>M->T at 18: in dbSNP:rs12722040<li>D->G at 25: in dbSNP:rs12722042<li>S->F at 41: in dbSNP:rs1071630<li>Y->F at 48: in dbSNP:rs12722051<li>T->S at 49: in dbSNP:rs3188011<li>Q->E at 57: in dbSNP:rs10093<li>R->K at 64: in dbSNP:rs36219699<li>C->Y at 70: in dbSNP:rs3207983<li>V->D at 73: in …									<li>rs12722061</li><li>rs1071630</li><li>rs12722040</li><li>rs36219699</li><li>rs1129808</li><li>rs1048430</li><li>rs12722042</li><li>rs12722039</li><li>rs3207983</li><li>rs10093</li><li>rs1047989</li><li>rs35087390</li><li>rs9272785</li><li>rs36219345</li><li>rs1047992</li><li>rs12722051</li><li>rs1048080</li><li>rs1048085</li><li>rs3188011</li><li>rs9260</li><li>rs707950</li><li>rs1048073</li><…	2
P01911	3123	<ul><li>K->R at 5: in dbSNP:rs9270305<li>F->Y at 55: in dbSNP:rs16822516<li>Y->H at 59: in allele DRB1*1503: in dbSNP rsrs11554462<li>I->F at 96: in allele DRB1*1504: in dbSNP rsrs17886918<li>T->N at 106: in dbSNP:rs9269941<li>V->G at 115: in allele DRB1*1502: in dbSNP rsrs17885482<li>G->S at 164: in dbSNP:rs1059633<li>A->T at 169: in dbSNP:rs2308768<li>V->M at 236: in dbSNP:rs2230816<li>T->R at …							Q8IUH3		<li>rs1059633</li><li>rs9269941</li><li>rs17885482</li><li>rs17886918</li><li>rs16822516</li><li>rs9269744</li><li>rs9270305</li><li>rs11554462</li><li>rs2230816</li><li>rs2308768</li>	2
P01912	3126	<ul><li>Y->F at 55: in dbSNP:rs16822516<li>N->T at 106: in dbSNP:rs9269941<li>G->S at 164: in dbSNP:rs1059633<li>T->A at 169: in dbSNP:rs2308768</ul>									<li>rs1059633</li><li>rs9269941</li><li>rs16822516</li><li>rs2308768</li>	2
P01913		<ul><li>H->S at 59: in allele DRB3*0210; requires 2 nucleotide substitutions<li>H->Y at 59: in allele DRB3*0205<li>Y->N at 66: in allele DRB3*0206<li>R->T at 80: in allele DRB3*0209 and allele DRB3*0210<li>D->S at 86: in allele DRB3*0208; requires 2 nucleotide substitutions<li>D->V at 86: in allele DRB3*0207 and allele DRB3*0209<li>Y->S at 89: in allele DRB3*0209<li>L->I at 96: in allele DRB3*021…										2
P01918		<ul><li>D->G at 167: in allele DQB1*0202</ul>										2
P02042	3045	<ul><li>V->A at 2: in Niigata: in dbSNP rsrs34991152<li>H->L at 3: in Catania<li>H->R at 3: in Sphakia: in dbSNP rsrs35433207<li>T->I at 5: in dbSNP rsrs35406175<li>T->S at 5: in haplotype T11; Kenya<li>A->D at 11: in MUMC/Corleone<li>V->G at 12: in Pylos: in dbSNP rsrs34090605<li>N->K at 13: in NYU: in dbSNP rsrs34313675<li>G->R at 17: in Delta': in dbSNP rsrs34012192<li>V->E at 21: in Roosevelt…									<li>rs35633566</li><li>rs34313675</li><li>rs34430836</li><li>rs33971270</li><li>rs35913713</li><li>rs34012192</li><li>rs34991152</li><li>rs63750423</li><li>rs34149886</li><li>rs36049174</li><li>rs35406175</li><li>rs34933313</li><li>rs35790721</li><li>rs34090605</li><li>rs36084266</li><li>rs34977235</li><li>rs63750674</li><li>rs63750461</li><li>rs34460332</li><li>rs34536353</li><li>rs34383555</li>…	2
P02144	4151	<ul><li>E->K at 55<li>K->N at 134<li>R->Q at 140<li>R->W at 140</ul>										2
P02452	1277	<ul><li>G->C at 197: mild phenotype; dbSNP:rs8179178<li>P->A at 205<li>G->C at 221: in OI; mild form<li>G->C at 224: in OI-I; mild phenotype, MIM: 166200<li>G->R at 263: in OI-I; mild form, MIM: 166200<li>G->V at 263: in OI; mild form, MIM: 166200<li>G->C at 272: in OI-I, MIM: 166200<li>G->D at 275: in OI-II, MIM: 166210<li>R->C at 312: in EDS1, MIM: 130000<li>G->R at 332: in OI-III; mild to mode…								<li>Osteogenesis imperfecta type I (OI-I) [MIM:166200]</li><li>Ehlers-Danlos syndrome type 1 (EDS1) [MIM:130000]</li><li>Osteogenesis imperfecta type II (OI-II) [MIM:166210]</li><li>Caffey disease [MIM:114000]</li><li>Osteogenesis imperfecta type IV (OI-IV) [MIM:166220]</li><li>Osteogenesis imperfecta type III (OI-III) [MIM:259420]</li>	<li>rs1800215</li><li>rs41316713</li><li>rs1800220</li><li>rs1800214</li><li>rs41316719</li><li>rs57377812</li><li>rs1800211</li><li>rs1059454</li><li>rs17857117</li><li>rs8179178</li><li>rs1135348</li><li>rs2586486</li><li>rs17853657</li><li>rs3205325</li>	2
P02458	1280	<ul><li>T->S at 9: in dbSNP:rs3803183<li>E->D at 142: in dbSNP:rs34392760<li>P->L at 158: in dbSNP:rs1050861<li>G->D at 267: in WS-II<li>R->C at 275: in spondyloepiphyseal dysplasia; with precocious osteoarthritis<li>Missing at 302-308: in STL1<li>G->D at 303: in KS; abnormal allele expressed in the cartilage, MIM: 156550<li>G->R at 318: in DRRD, MIM: 609508<li>G->R at 354: in spondylometaphyseal…							P39932	<li>Osteoarthritis with mild chondrodysplasia [MIM:604864]</li><li>Stickler syndrome type 1 (STL1) [MIM:108300]</li><li>Strudwick type spondyloepimetaphyseal dysplasia (SEMD) [MIM:184250]</li><li>Rhegmatogenous retinal detachment autosomal dominant (DRRD) [MIM:609508]</li><li>Kniest syndrome (KS) [MIM:156550]</li><li>Primary avascular necrosis of femoral head (ANFH) [MIM:608805]</li><li>Spondyloe…	<li>rs34392760</li><li>rs1050861</li><li>rs41263847</li><li>rs2070739</li><li>rs41272041</li><li>rs12721427</li><li>rs3803183</li>	2
P02461	1281	<ul><li>L->F at 169: in AAA, MIM: 100070<li>G->C at 183: in EDS4, MIM: 130050<li>G->D at 183: in EDS4, MIM: 130050<li>G->S at 183: in EDS4, MIM: 130050<li>G->V at 192: in EDS4, MIM: 130050<li>G->R at 201: in EDS4, MIM: 130050<li>G->D at 204: in EDS4, MIM: 130050<li>G->S at 204: in EDS4, MIM: 130050<li>G->D at 210: in EDS4, MIM: 130050<li>G->C at 219: in EDS4, MIM: 130050<li>G->V at 225: in EDS4, …								<li>Ehlers-Danlos syndrome type 3 (EDS3) [MIM:130020]</li><li>Ehlers-Danlos syndrome type 4 (EDS4) [MIM:130050]</li><li>Aortic aneurysm abdominal (AAA) [MIM:100070]</li>	<li>rs2271683</li><li>rs35795890</li><li>rs1516446</li><li>rs1800255</li><li>rs1801183</li>	2
P02462	1282	<ul><li>V->L at 7: in dbSNP:rs9515185<li>P->L at 304: in dbSNP:rs34843786<li>G->V at 498: in HANAC, MIM: 611773<li>G->R at 519: in HANAC, MIM: 611773<li>G->E at 528: in HANAC, MIM: 611773<li>T->P at 555: in dbSNP:rs536174, MIM: 611773<li>G->E at 562: in brain small vessel disease with hemorrhage, MIM: 607595<li>G->S at 749: in porencephaly type 1, MIM: 175780<li>G->D at 1130: in porencephaly type…								<li>Brain small vessel disease with hemorrhage [MIM:607595]</li><li>Hereditary angiopathy with nephropathy, aneurysms, and muscle cramps (HANAC) [MIM:611773]</li><li>Porencephaly type 1 [MIM:175780]</li>	<li>rs34843786</li><li>rs9515185</li><li>rs3742207</li><li>rs536174</li>	2
P02489	1409	<ul><li>R->L at 21: in congenital cataract; associated with macular hypoplasia and a generally hypopigmented fundus<li>R->C at 49: in nuclear cataract; autosomal dominant<li>D->H at 105: in a breast cancer sample; somatic mutation<li>R->C at 116: in zonular central nuclear cataract; reduced chaperone-like activity and increased membrane-binding capacity, MIM: 123580<li>R->H at 116: in congenital …			binding	GO:0005488	membrane	GO:0016020	<li>O64362</li><li>P0C236</li><li>P39046</li><li>P07453</li><li>P21270</li><li>P42633</li><li>P62693</li><li>Q37896</li><li>P51771</li><li>P68243</li><li>P68992</li><li>P62692</li><li>P07540</li><li>P81241</li><li>P81423</li><li>P23472</li><li>P15057</li><li>P23473</li><li>O80288</li><li>P03706</li><li>P33486</li><li>P19386</li><li>P19385</li><li>P68245</li><li>Q9T1X2</li><li>O80292</li><li>P6904…	Zonular central nuclear cataract [MIM:123580, 604219]		2
P02511	1410	<ul><li>S->Y at 41: in dbSNP:rs2234703<li>P->L at 51: in dbSNP:rs2234704<li>R->G at 120: in alpha-B crystallinopathy; decreased interactions with wild-type CRYAA and CRYAB but increased interactions with wild-type CRYBB2 and CRYGC: in dbSNP rsrs28929489, MIM: 608810</ul>							<li>O12984</li><li>O12988</li><li>O12987</li><li>P68288</li><li>P68289</li><li>Q60HG8</li><li>P02498</li><li>P02497</li><li>P02499</li><li>P62698</li><li>O12991</li><li>O12995</li><li>P02470</li><li>P68283</li><li>P68282</li><li>O93591</li><li>P68281</li><li>P68280</li><li>Q5ENZ0</li><li>P02474</li><li>P68287</li><li>P68286</li><li>P02472</li><li>P68285</li><li>P43320</li><li>P68284</li><li>O7391…	Alpha-B crystallinopathy [MIM:608810]	<li>rs28929489</li><li>rs2234704</li><li>rs2234703</li>	2
P02533	3861	<ul><li>C->Y at 63: in dbSNP:rs6503640<li>A->T at 94: in dbSNP:rs3826550<li>K->N at 116: in WC-EBS: in dbSNP rsrs59271739, MIM: 131800<li>M->I at 119: in WC-EBS at heterozygosity; more severe phenotype is associated with homozygosity: in dbSNP rsrs57358989, MIM: 131800<li>M->T at 119: in DM-EBS: in dbSNP rsrs28928893, MIM: 131760<li>M->V at 119: in K-EBS and WC-EBS: in dbSNP rsrs61263401, MIM: 13…								<li>Epidermolysis bullosa simplex Weber-Cockayne type (WC-EBS) [MIM:131800]</li><li>Epidermolysis bullosa simplex Koebner type (K-EBS) [MIM:131900]</li><li>Epidermolysis bullosa simplex autosomal recessive (AREBS) [MIM:601001]</li><li>Epidermolysis bullosa simplex Dowling-Meara type (DM-EBS) [MIM:131760]</li>	<li>rs59271739</li><li>rs57200223</li><li>rs60589227</li><li>rs61027685</li><li>rs58560979</li><li>rs58380626</li><li>rs642601</li><li>rs60622724</li><li>rs57358989</li><li>rs11551755</li><li>rs61263401</li><li>rs3826550</li><li>rs61536893</li><li>rs59780231</li><li>rs57364972</li><li>rs61371557</li><li>rs59375065</li><li>rs60993843</li><li>rs61326242</li><li>rs59966597</li><li>rs58330629</li><li…	2
P02538	3853	<ul><li>N->S at 21: in dbSNP:rs17845411<li>G->D at 111: in dbSNP:rs681063<li>Missing at 171: in PC1<li>F->V at 174: in PC1; dbSNP:rs28933087, MIM: 167200<li>L->R at 469: in PC1: in dbSNP rsrs57052654, MIM: 167200<li>E->K at 472: in PC1: in dbSNP rsrs60554162, MIM: 167200</ul>							<li>P22413</li><li>P28840</li><li>P63239</li><li>Q9GLR1</li><li>P63240</li><li>P29120</li>	Pachyonychia congenita type 1 (PC1) [MIM:167200]	<li>rs681063</li><li>rs60554162</li><li>rs28933087</li><li>rs57052654</li><li>rs17845411</li>	2
P02545	4000	<ul><li>T->I at 10: in an atypical progeroid patient; diagnosed as Seip syndrome: in dbSNP rsrs57077886<li>R->G at 25: in EDMD2: in dbSNP rsrs58327533, MIM: 181350<li>R->P at 25: in EDMD2: in dbSNP rsrs61578124, MIM: 181350<li>R->W at 28: in FPLD2: in dbSNP rsrs59914820, MIM: 151660<li>Missing at 32: in EDMD2, MIM: 151660<li>E->D at 33: in CMT2; autosomal dominant form: in dbSNP rsrs57966821, MIM…	localization	GO:0051179			nuclear envelope	GO:0005635	<li>Q2EF74</li><li>Q5R6J4</li><li>Q15013</li><li>Q03427</li><li>P55857</li><li>P14731</li><li>P14732</li><li>P63165</li><li>Q94F87</li><li>Q03252</li><li>Q14191</li><li>P02545</li><li>Q3ZD69</li><li>Q5E9D1</li><li>P20700</li><li>P13648</li><li>P50402</li><li>Q9MZD5</li>	<li>Tendinous calcinosis arthropathy and progeroid features (TCAPF) [MIM:611618]</li><li>Hutchinson-Gilford progeria syndrome (HGPS) [MIM:176670]</li><li>Generalized lipoatrophy associated with diabetes, hepatic steatosis, hypertrophic cardiomyopathy and leukomelanodermic papules (LDHCP) [MIM:608056]</li><li>Charcot-Marie-Tooth disease type 2B1 (CMT2B1) [MIM:605588]</li><li>Limb-girdle muscular d…	<li>rs60864230</li><li>rs58362413</li><li>rs57045855</li><li>rs60890628</li><li>rs57920071</li><li>rs59332535</li><li>rs61064130</li><li>rs11575937</li><li>rs59885338</li><li>rs61214927</li><li>rs61616775</li><li>rs58932704</li><li>rs61295588</li><li>rs59026483</li><li>rs61661343</li><li>rs56816490</li><li>rs60934003</li><li>rs60992550</li><li>rs57629361</li><li>rs60580541</li><li>rs59981161</li>…	2
P02549	6708	<ul><li>I->S at 24: in EL2; Lograno, MIM: 182860<li>R->C at 28: in EL2: in dbSNP rsrs28934005, MIM: 182860<li>R->H at 28: in EL2; Corbeil: in dbSNP rsrs28934004, MIM: 182860<li>R->L at 28: in EL2: in dbSNP rsrs28934004, MIM: 182860<li>R->S at 28: in EL2: in dbSNP rsrs28934005, MIM: 182860<li>V->A at 31: in EL2; Marseille, MIM: 182860<li>R->W at 34: in EL2; Genova, MIM: 182860<li>R->W at 41: in EL…							<li>Q9SYZ0</li><li>P29082</li>	<li>Elliptocytosis type 2 (EL2) [MIM:182860]</li><li>Hereditary pyropoikilocytosis (HPP) [MIM:266140]</li>	<li>rs863931</li><li>rs12090314</li><li>rs28934005</li><li>rs28934004</li><li>rs3737515</li><li>rs2482965</li><li>rs3737521</li><li>rs16840544</li><li>rs34214405</li><li>rs7418956</li><li>rs35121052</li><li>rs34706737</li><li>rs11265047</li><li>rs7547313</li><li>rs35948326</li>	2
P02647	335	<ul><li>P->H at 27: in Munster-3C<li>P->R at 27<li>P->R at 28: in Munster-3B<li>R->L at 34: in Baltimore: in dbSNP rsrs28929476<li>G->R at 50: in AMYLIOWA: in dbSNP rsrs28931574, MIM: 107680<li>A->T at 61: in dbSNP rsrs12718465, MIM: 107680<li>L->R at 84: in AMYL8, MIM: 105200<li>T->I at 92, MIM: 105200<li>D->E at 113, MIM: 105200<li>A->D at 119: in Hita, MIM: 105200<li>D->H at 126: in dbSNP:rs50…							<li>P09809</li><li>P27007</li><li>P68292</li><li>P18647</li><li>P18648</li><li>P68293</li><li>O42363</li><li>Q9Z2L4</li><li>P02648</li><li>P15497</li><li>O42175</li><li>P32918</li><li>O18759</li><li>P08250</li><li>Q91488</li><li>P02647</li><li>Q00623</li><li>P04639</li><li>O42296</li>	<li>Amyloid polyneuropathy-nephropathy Iowa type (AMYLIOWA) [MIM:107680]</li><li>Amyloidosis type 8 (AMYL8) [MIM:105200]</li>	<li>rs28931574</li><li>rs5078</li><li>rs28931573</li><li>rs5077</li><li>rs28929476</li><li>rs4882</li><li>rs12718465</li>	2
P02649	348	<ul><li>E->K at 21: in isoform E5; associated with hyperlipoproteinemia and atherosclerosis<li>E->K at 31: in hyperlipoproteinemia type III; isoforms E4 Philadelphia and isoform E5-type; only isoform E4 Philadelphia is disease-linked, MIM: 107741<li>R->C at 43: in LPG; isoform E2 Kyoto, MIM: 611771<li>L->P at 46: in isoform E4 Freiburg; dbSNP:rs769452, MIM: 611771<li>T->A at 60: in isoform E3 Fre…			<li>E1</li><li>E2</li>	<li>GO:0004839</li><li>GO:0004840</li>				<li>Lipoprotein glomerulopathy (LPG) [MIM:611771]</li><li>Hyperlipoproteinemia type III [MIM:107741]</li>	<li>rs11083750</li><li>rs28931578</li><li>rs28931579</li><li>rs28931576</li><li>rs28931577</li><li>rs429358</li><li>rs769455</li><li>rs769452</li><li>rs7412</li>	2
P02654	341	<ul><li>I->M at 16: in dbSNP:rs5112<li>T->S at 71: polymorphism found only in persons of American Indian or Mexican ancestry; more susceptible to N-terminal truncation and shows greater distribution to the VLDL than the protein with T-71</ul>									rs5112	2
P02655	344	<ul><li>K->T at 41<li>W->R at 48: in hyperlipoproteinemia type IB; variant Wakayama, MIM: 207750<li>E->K at 60: in San Francisco; found in hyperlipidemic patients; dbSNP:rs5122, MIM: 207750<li>K->Q at 77: in Africa; dbSNP:rs5126, MIM: 207750</ul>								Hyperlipoproteinemia type IB [MIM:207750]	<li>rs5126</li><li>rs5122</li>	2
P02656	345	<ul><li>K->E at 78: in hyperalphalipoproteinemia, MIM: 143470<li>T->A at 94: in C-III-0; unglycosylated, MIM: 143470</ul>								Hyperalphalipoproteinemia [MIM:143470]		2
P02671	2243	<ul><li>I->V at 6: in dbSNP:rs2070025<li>D->N at 26: in Lille-1<li>G->V at 31: in Rouen-1<li>R->C at 35<li>R->H at 35<li>P->L at 37: in Kyoto-2<li>R->G at 38: in Aarhus-1<li>R->N at 38: in Munich-1; requires 2 nucleotide substitutions<li>R->S at 38: in Detroit-1<li>V->D at 39: in Canterbury<li>S->T at 66<li>R->S at 160: in Lima<li>T->A at 331: in dbSNP:rs6050<li>K->E at 446: in dbSNP:rs6052<li>S-…								Amyloidois type 8 (AMYL8) [MIM:105200]	<li>rs6050</li><li>rs2070031</li><li>rs2070025</li><li>rs6052</li>	2
P02675	2244	<ul><li>K->E at 2: in dbSNP:rs6053<li>Missing at 39-102: in New York-1<li>R->C at 44: in Christchurch-2, Seattle-1 and Ijmuiden<li>G->R at 45: in Ise<li>R->C at 74: in Nijmegen<li>A->T at 98: in Naples and Milano-2; associated with defective thrombin binding and thrombophilia<li>P->S at 100: in dbSNP:rs2227434<li>N->H at 170: in dbSNP:rs2227409<li>R->C at 196: in congenital afibrinogenemia; varia…	secretion	GO:0046903	binding	GO:0005488			<li>P84122</li><li>P22775</li><li>P81070</li>	Congenital afibrinogenemia [MIM:202400]	<li>rs4220</li><li>rs6054</li><li>rs6053</li><li>rs2227409</li><li>rs2227434</li>	2
P02679	2266	<ul><li>E->G at 77: in dbSNP:rs11551835<li>Y->H at 140: in dbSNP:rs2066870<li>G->R at 191: in Milano-12; dbSNP:rs6063<li>R->C at 301: in Tochigi/Osaka-2/Milano-5/Villajoyosa<li>R->H at 301: in Bergamo-2/Essen/Haifa/Osaka-3/Perugia/Saga/Barcelona-3/Barcelona-4<li>G->V at 318: in Baltimore-1; impaired polymerization<li>N->I at 334: in Baltimore-3; impaired polymerization<li>N->K at 334: in Kyoto-1;…	clotting	GO:0050817	binding	GO:0005488			P84122		<li>rs6061</li><li>rs6063</li><li>rs2066870</li><li>rs11551835</li>	2
P02708	1134	<ul><li>V->L at 177: in FCCMS; mutant channel shows an approximately 30-fold decrease of ACh binding affinity for the second of 2 closed-state binding sites but only a 2-fold decrease in gating efficiency, MIM: 608930<li>G->S at 198: in SCCMS, MIM: 601462<li>V->M at 201: in SCCMS, MIM: 601462<li>R->L at 254: in lethal type multiple pterygium syndrome, MIM: 253290<li>N->K at 262: in SCCMS, MIM: 60…			binding	GO:0005488				<li>Lethal type multiple pterygium syndrome [MIM:253290]</li><li>Congenital myasthenic syndrome fast-channel type (FCCMS) [MIM:608930]</li><li>Congenital myasthenic syndrome slow-channel type (SCCMS) [MIM:601462]</li>	rs6739001	2
P02724	2993	<ul><li>S->L at 20: determines blood group M: in dbSNP rsrs7682260<li>G->E at 24: determines blood group N: in dbSNP rsrs7687256</ul>									<li>rs7682260</li><li>rs7687256</li>	2
P02730	6521	<ul><li>D->A at 38: in dbSNP:rs5035<li>E->K at 40: in hemolytic anemia; Montefiore; dbSNP:rs45562031<li>D->E at 45: in dbSNP:rs34700496<li>K->E at 56: in Memphis; dbSNP:rs5036<li>E->K at 68: in dbSNP:rs13306787<li>L->M at 73<li>E->K at 90: in HS; Cape Town; dbSNP:rs28929480, MIM: 109270<li>R->S at 112: in dbSNP:rs5037, MIM: 109270<li>G->R at 130: in HS; Fukoka, MIM: 109270<li>P->S at 147: in HS; …	<li>sulfate transport</li><li>iodide transport</li>	<li>GO:0008272</li><li>GO:0015705</li>					Q570B4	<li>Hereditary spherocytosis (HS) [MIM:109270]</li><li>Autosomal dominant distal renal tubular acidosis (dRTA) [MIM:179800]</li><li>Autosomal recessive distal renal tubular acidosis (dRTA) [MIM:611590]</li>	<li>rs2285644</li><li>rs28931583</li><li>rs5025</li><li>rs28931584</li><li>rs45568837</li><li>rs28931585</li><li>rs5035</li><li>rs5022</li><li>rs5023</li><li>rs5036</li><li>rs13306787</li><li>rs28929480</li><li>rs34700496</li><li>rs45562031</li><li>rs5037</li><li>rs5018</li><li>rs5026</li><li>rs5019</li>	2
P02735	6288	<ul><li>G->S at 15: in dbSNP:rs712021<li>V->A at 70: in 2-alpha, 2-beta, 1-beta and 1-gamma: in dbSNP rsrs1136743<li>A->V at 75: in 2-alpha, 2-beta and 1-beta: in dbSNP rsrs1136747<li>D->N at 78: in 2-alpha and 2-beta<li>FF->LT at 86-87: in 2-alpha and 2-beta<li>H->R at 89: in 2-beta: in dbSNP rsrs2229338<li>G->D at 90: in 1-beta<li>E->K at 102: in 2-alpha and 2-beta: in dbSNP rsrs1059567<li>K->R…									<li>rs1059567</li><li>rs2229338</li><li>rs1136747</li><li>rs712021</li><li>rs1059571</li><li>rs1136743</li>	2
P02743	325	<ul><li>G->S at 141: in a breast cancer sample; somatic mutation<li>E->G at 155<li>S->G at 158</ul>										2
P02745	712	<ul><li>E->K at 23: in dbSNP:rs17887074</ul>									rs17887074	2
P02746	713	<ul><li>G->D at 40: in C1q deficiency, MIM: 120570<li>A->T at 121: in a breast cancer sample; somatic mutation, MIM: 120570</ul>								C1q deficiency [MIM:120570]		2
P02747	714	<ul><li>G->R at 34: in C1q deficiency, MIM: 120575</ul>								C1q deficiency [MIM:120575]		2
P02748	735	<ul><li>R->W at 5: in dbSNP:rs700233<li>C->G at 119: in C9D, MIM: 120940<li>D->Y at 127: in dbSNP:rs696763, MIM: 120940<li>I->V at 203: in dbSNP:rs13361416, MIM: 120940<li>T->S at 279: in dbSNP:rs34625111, MIM: 120940</ul>								Component C9 deficiency (C9D) [MIM:120940]	<li>rs696763</li><li>rs700233</li><li>rs34625111</li><li>rs13361416</li>	2
P02749	350	<ul><li>V->A at 5: in dbSNP:rs3826358<li>S->N at 107: in allele APOH*1; dbSNP:rs1801692<li>R->H at 154: in dbSNP:rs8178847<li>V->L at 266: in 23% of the population; dbSNP:rs4581<li>C->G at 325: loss of phosphatidylserine-binding; dbSNP:rs1801689<li>W->S at 335: in allele APOH*3W; loss of phosphatidylserine-binding; dbSNP:rs1801690</ul>			phosphatidylserine-binding	GO:0001786			<li>P02749</li><li>Q95LB0</li><li>P33703</li><li>P17690</li>		<li>rs1801692</li><li>rs1801690</li><li>rs1801689</li><li>rs3826358</li><li>rs4581</li><li>rs8178847</li>	2
P02750	116844	<ul><li>G->S at 64: in dbSNP:rs7251081<li>P->S at 133: in dbSNP:rs966384</ul>									<li>rs7251081</li><li>rs966384</li>	2
P02751	2335	<ul><li>Q->L at 15: in dbSNP:rs1250259<li>D->N at 940: in a breast cancer sample; somatic mutation<li>Y->C at 973: in GFND2, MIM: 601894<li>R->P at 1120: in a breast cancer sample; somatic mutation, MIM: 601894<li>W->R at 1834: in GFND2; reduced binding to heparin, endothelial cells and podocytes; impaired capability to induce stress-fiber formation, MIM: 601894<li>L->R at 1883: in GFND2; reduced…			binding	GO:0005488	stress-fiber	GO:0001725		Glomerulopathy with fibronectin deposits type 2 (GFND2) [MIM:601894]	<li>rs1250209</li><li>rs1250259</li>	2
P02753	5950	<ul><li>I->N at 59: in RBP deficiency<li>G->D at 93: in RBP deficiency</ul>							<li>P02752</li><li>P04916</li><li>P02753</li><li>P27485</li><li>Q28369</li><li>P61641</li><li>Q00724</li><li>Q01688</li><li>P18902</li><li>P06912</li>			2
P02763	5004	<ul><li>Q->R at 38: in allele ORM1*S<li>V->M at 174: in allele ORM1*F2; dbSNP:rs2636890: in dbSNP rsrs1126801</ul>							<li>P02763</li><li>P25227</li><li>Q96495</li><li>P53224</li>		rs1126801	2
P02765	197	<ul><li>T->M at 248: in allele AHSG*2; dbSNP:rs4917<li>T->S at 256: in allele AHSG*2; dbSNP:rs4918<li>D->N at 276: in allele AHSG*5<li>R->C at 317: in allele AHSG*3: in dbSNP rsrs35457250</ul>							<li>Q9N2D0</li><li>O70159</li><li>P97515</li><li>P12763</li><li>P02765</li><li>P80191</li><li>P29700</li><li>P29701</li>		<li>rs4918</li><li>rs4917</li><li>rs35457250</li>	2
P02766	7276	<ul><li>G->S at 26: common polymorphism; dbSNP:rs1800458<li>C->R at 30: in AMYL1; amyloid polyneuropathy, MIM: 176300<li>L->P at 32: in AMYL1, MIM: 176300<li>M->I at 33, MIM: 176300<li>D->E at 38: in AMYL1; amyloid polyneuropathy, MIM: 176300<li>D->G at 38: in AMYL7, MIM: 105210<li>V->I at 40: in AMYL1; late-onset amyloid polyneuropathy with carpal tunnel syndrome, MIM: 176300<li>S->N at 43: in A…			binding	GO:0005488			<li>P02752</li><li>P04916</li><li>P02753</li><li>P27485</li><li>Q28369</li><li>P61641</li><li>Q00724</li><li>Q01688</li><li>P18902</li><li>P06912</li>	<li>Amyloidosis type 7 (AMYL7) [MIM:105210]</li><li>Amyloidosis type 1 (AMYL1) [MIM:176300]</li>	<li>rs1800458</li><li>rs28933979</li><li>rs28933980</li><li>rs28933981</li><li>rs11541790</li><li>rs11541796</li>	2
P02768	213	<ul><li>R->C at 23: in Redhill/Malmo-I/Tradate; associated with T-344 in Redhill<li>R->H at 23: in Fukuoka-2/Lille/Taipei/Varese/Komagome-3<li>R->L at 24: in Jaffna<li>R->P at 24: in Takefu/Honolulu-1<li>R->Q at 24: in Christchurch/Honolulu-2<li>D->V at 25: in Bleinheim/Iowa city-2<li>H->Q at 27: in Nagasaki-3<li>H->Y at 27: in Larino<li>F->Y at 73<li>E->K at 84: in Torino<li>D->N at 87: in Malmo…							<li>P79896</li><li>P11766</li><li>Q570B4</li><li>Q03134</li><li>P32771</li><li>O19053</li><li>P19854</li><li>P25437</li><li>P12711</li><li>P80467</li><li>Q9S7E4</li><li>P93629</li><li>P73138</li><li>P81600</li><li>P81601</li><li>Q07103</li><li>P33677</li><li>P72324</li><li>Q07511</li><li>P80360</li><li>Q96533</li><li>Q06099</li><li>P44557</li><li>O74685</li><li>P46415</li><li>P33160</li><li>O7454…	Familial dysalbuminemic hyperthyroxinemia (FDH) [MIM:103600]	<li>rs3204504</li><li>rs3210154</li><li>rs1063469</li><li>rs3210163</li>	2
P02771	174	<ul><li>K->Q at 187: in dbSNP:rs35765619<li>A->G at 570: in dbSNP:rs7790</ul>									<li>rs35765619</li><li>rs7790</li>	2
P02774	2638	<ul><li>D->E at 432: in allele GC*1S; dbSNP:rs7041<li>K->T at 436: in allele GC*1F and allele GC*1S; dbSNP:rs4588<li>R->C at 445: in allele GC*2A9<li>R->H at 445: in allele GC*1A1; dbSNP:rs9016</ul>									<li>rs9016</li><li>rs7041</li><li>rs4588</li>	2
P02786	7037	<ul><li>G->S at 142: rare polymorphism; dbSNP:rs3817672<li>L->V at 212: in dbSNP:rs41301381<li>G->S at 420: in dbSNP:rs41295879<li>R->H at 677: in dbSNP:rs41298067</ul>									<li>rs41301381</li><li>rs3817672</li><li>rs41295879</li><li>rs41298067</li>	2
P02787	7018	<ul><li>R->L at 42: in dbSNP:rs41298293<li>S->R at 55: in dbSNP:rs8177318<li>A->V at 76: in dbSNP:rs41298977<li>D->N at 77: in atransferrinemia, MIM: 209300<li>G->S at 142: in dbSNP:rs1799830, MIM: 209300<li>G->S at 277: in allele TF*C3; associated with a reduction in total iron binding capacity; risk factor for iron deficiency anemia in menstruating white women; dbSNP:rs1799899, MIM: 209300<li>D…			iron binding	GO:0005506			<li>Q08704</li><li>P41089</li><li>Q9LKC3</li><li>Q43754</li><li>Q43056</li><li>P41088</li><li>O22651</li><li>P14298</li><li>P51117</li><li>O81980</li><li>O65333</li><li>Q42663</li>	Atransferrinemia [MIM:209300]	<li>rs1799830</li><li>rs1049296</li><li>rs1130537</li><li>rs41296590</li><li>rs1799899</li><li>rs1804498</li><li>rs41295774</li><li>rs41298977</li><li>rs8177318</li><li>rs8177238</li><li>rs41298293</li>	2
P02788	4057	<ul><li>A->T at 29: in dbSNP:rs1126477<li>K->R at 47: in dbSNP:rs1126478<li>I->T at 148: in dbSNP:rs1126479<li>G->C at 422: in dbSNP:rs1042055<li>E->D at 579: in dbSNP:rs2073495</ul>									<li>rs1042055</li><li>rs2073495</li><li>rs1126478</li><li>rs1126479</li><li>rs1126477</li>	2
P02790	3263	<ul><li>D->N at 52: in dbSNP:rs10839564<li>R->W at 83: in dbSNP:rs12117</ul>									<li>rs10839564</li><li>rs12117</li>	2
P02792	2512	<ul><li>A->T at 96: in neuroferritinopathy, MIM: 606159</ul>								Neuroferritinopathy [MIM:606159]		2
P02795	4502	<ul><li>A->V at 42: in dbSNP rsrs35109646</ul>									rs35109646	2
P02810	5555	<ul><li>D->N at 20: in allele PRH1-PIF, allele PRH1-PA and allele PRH1-DB: in dbSNP rsrs1130404<li>I->L at 42: in allele PRH1-PA and allele PRH1-DB; dbSNP:rs2923234<li>D->N at 66: in allele PRH2-1; dbSNP:rs1049112<li>Q->QGGQQQQGPPPP at 97: in allele PRH1-DB<li>R->C at 119: in allele PRH1-PA; interferes with proteolytic cleavage at Arg-122<li>Q->K at 163: in allele PRH2-3</ul>							<li>Q6G7E9</li><li>P02810</li><li>Q8NVE3</li><li>P60086</li><li>Q4JIM5</li><li>P60087</li><li>Q6GER3</li><li>P60088</li>		<li>rs1130404</li><li>rs2923234</li>	2
P02812		<ul><li>S->P at 274: may abrogate glycosylation at N-272; dbSNP:rs10845349</ul>										2
P02818	632	<ul><li>R->Q at 94: in dbSNP:rs34702397</ul>									rs34702397	2
P03372	2099	<ul><li>H->Y at 6: in a breast cancer sample; somatic mutation<li>G->S at 77: in dbSNP:rs9340773<li>G->C at 160<li>M->I at 264: in a breast cancer sample; somatic mutation<li>V->E at 364: in estrogen resistance; dominant-negative inhibitor of the wild-type ESR<li>G->V at 400: destabilizes the receptor and decreases its affinity for estradiol at 25 degrees Celsius, but not at 4 degrees Celsius<li>…							<li>Q9TV98</li><li>Q9QZJ5</li><li>P49884</li><li>Q91424</li><li>Q91250</li><li>Q29040</li><li>P50242</li><li>P50241</li><li>P03372</li><li>P16058</li><li>Q9YH33</li><li>Q9PVZ9</li><li>P50240</li><li>P06212</li><li>P57753</li><li>P49885</li><li>Q53AD2</li><li>P49886</li><li>Q9YHZ7</li><li>O42132</li>		rs9340773	2
P03886	4535	<ul><li>A->T at 4: in NIDDM<li>Y->H at 30: in LHON; secondary mutation; does not seem to directly cause the disease, MIM: 535000<li>M->T at 31: in MELAS, MIM: 540000<li>M->V at 31: in AD, MIM: 502500<li>A->T at 52: in LHON; primary mutation; medium severity; some vision recovery; 80% reduction in rotenone-sensitive and ubiquinone-dependent electron transfer activity, whereas the proximal NADH deh…	<li>vision</li><li>electron transfer</li>	<li>GO:0007601</li><li>GO:0006118</li>					<li>P00393</li><li>P44856</li><li>P26829</li><li>P42974</li><li>Q60049</li>	<li>Mitochondrial susceptibility to Alzheimer disease (AD) [MIM:502500]</li><li>Leber hereditary optic neuropathy (LHON) [MIM:535000]</li><li>Mitochondrial encephalomyopathy with lactic acidosis and stroke-like episodes syndrome (MELAS) [MIM:540000]</li>		2
P03891	4536	<ul><li>P->L at 42<li>V->I at 43<li>I->T at 57<li>Q->R at 63<li>I->V at 69<li>N->S at 88<li>T->A at 119<li>S->P at 148<li>N->D at 150: in LHON; secondary mutation; does not seem to directly cause the disease, MIM: 535000<li>N->S at 150, MIM: 535000<li>I->T at 159, MIM: 535000<li>T->A at 185, MIM: 535000<li>L->M at 237, MIM: 535000<li>G->S at 259: in LHON; rare primary mutation, MIM: 535000<li>A->…								<li>Mitochondrial susceptibility to Alzheimer disease (AD) [MIM:502500]</li><li>Leber hereditary optic neuropathy (LHON) [MIM:535000]</li>		2
P03897		<ul><li>N->D at 10<li>S->P at 45: in complex I deficiency<li>A->T at 47: in LS, MIM: 256000<li>M->V at 53, MIM: 256000<li>T->A at 114, MIM: 256000</ul>							Q07842	Leigh syndrome (LS) [MIM:256000]		2
P03901	4539	<ul><li>C->R at 32: in colorectal cancer<li>M->I at 36<li>N->S at 57<li>I->T at 61<li>V->A at 65: in LHON; possible rare primary mutation, MIM: 535000</ul>								Leber hereditary optic neuropathy (LHON) [MIM:535000]		2
P03905	4538	<ul><li>A->P at 79<li>T->A at 109: in MELAS, MIM: 540000<li>T->P at 109, MIM: 540000<li>I->T at 132, MIM: 540000<li>M->T at 294, MIM: 540000<li>V->I at 313: in LDYT; possible rare primary mutation, MIM: 500001<li>R->H at 340: in LHON; primary mutation; almost no vision recovery; most frequent mutation; seems to have no effect on electron transfer activity of the complex in inner mitochondrial mem…	<li>vision</li><li>electron transfer</li>	<li>GO:0007601</li><li>GO:0006118</li>			mitochondrial membrane	GO:0005740		<li>Leber hereditary optic neuropathy (LHON) [MIM:535000]</li><li>Leber hereditary optic neuropathy with dystonia (LDYT) [MIM:500001]</li><li>Mitochondrial encephalomyopathy with lactic acidosis and stroke-like episodes syndrome (MELAS) [MIM:540000]</li>		2
P03915		<ul><li>P->S at 17<li>F->S at 95<li>S->P at 99<li>F->L at 124: in LS; due to mitochondrial complex I deficiency, MIM: 256000<li>E->G at 145: in MELAS, MIM: 540000<li>G->D at 146, MIM: 540000<li>A->V at 160, MIM: 540000<li>N->S at 165, MIM: 540000<li>A->V at 171: in LHON, MIM: 535000<li>T->P at 211, MIM: 535000<li>A->T at 236: in MELAS/MERRF/LS; due to mitochondrial complex I deficiency, MIM: 5350…							Q07842	<li>Leigh syndrome (LS) [MIM:256000]</li><li>Leber hereditary optic neuropathy (LHON) [MIM:535000]</li><li>Mitochondrial encephalomyopathy with lactic acidosis and stroke-like episodes syndrome (MELAS) [MIM:540000]</li>		2
P03923	4541	<ul><li>I->M at 26: in LDYT; possible rare primary mutation, MIM: 500001<li>V->A at 31, MIM: 500001<li>I->V at 33, MIM: 500001<li>G->S at 36: in LHON; possible rare primary mutation, MIM: 535000<li>I->V at 58, MIM: 535000<li>Y->C at 59: in LHON; possible rare primary mutation, MIM: 535000<li>L->S at 60: in LHON; possible rare primary mutation, MIM: 535000<li>M->I at 64: in LHON; possible rare pri…	vision	GO:0007601						<li>Leber hereditary optic neuropathy (LHON) [MIM:535000]</li><li>Leber hereditary optic neuropathy with dystonia (LDYT) [MIM:500001]</li><li>Mitochondrial encephalomyopathy with lactic acidosis and stroke-like episodes syndrome (MELAS) [MIM:540000]</li>		2
P03928	4509	<ul><li>L->P at 17<li>F->S at 21<li>M->T at 28</ul>										2
P03950	283	<ul><li>F->S at 12: in ALS9, MIM: 611895<li>P->S at 20: in ALS9, MIM: 611895<li>Q->L at 36: in ALS9; reduced ribonucleolytic activity; low angiogenic activity; reduced mitogenic activity; wild type far-UV CD spectra, MIM: 611895<li>K->E at 41: in ALS9; reduced ribonucleolytic activity, MIM: 611895<li>K->I at 41: in ALS9; loss of angiogenic activity; reduced ribonucleolytic activity; retains nucle…					nucleus	GO:0005634		Amyotrophic lateral sclerosis type 9 (ALS9) [MIM:611895]	rs17560	2
P03951	2160	<ul><li>D->H at 34: in F11 deficiency, MIM: 612416<li>C->F at 46: in F11 deficiency, MIM: 612416<li>C->R at 56: in F11 deficiency; autosomal dominant; secretion of the mutant protein is impaired, MIM: 612416<li>P->L at 66: in dbSNP:rs5968, MIM: 612416<li>K->R at 101: in F11 deficiency, MIM: 612416<li>Y->C at 151: in F11 deficiency, MIM: 612416<li>Q->R at 244: in F11 deficiency; dbSNP:rs5969, MIM:…	secretion	GO:0046903					<li>P29886</li><li>Q5NTB3</li><li>Q85281</li><li>P03951</li><li>P07618</li><li>Q91Y47</li>	F11 deficiency [MIM:612416]	<li>rs1800439</li><li>rs28934609</li><li>rs28934901</li><li>rs5969</li><li>rs28934608</li><li>rs5967</li><li>rs5972</li><li>rs5968</li>	2
P03952	3818	<ul><li>G->R at 123: in PKK deficiency; reduces the binding activity of Apple domain 2 to HMW kininogen, MIM: 612423<li>N->S at 143: in PKK deficiency; reduces the binding activity of Apple domain 2 to HMW kininogen; dbSNP:rs3733402, MIM: 612423<li>A->T at 178: in dbSNP:rs4253257, MIM: 612423<li>H->Q at 202: in dbSNP:rs4253373, MIM: 612423<li>H->P at 208, MIM: 612423<li>A->E at 210: in dbSNP:rs22…			binding	GO:0005488			<li>P83857</li><li>P83856</li>	Prekallikrein deficiency (PKK deficiency) [MIM:612423]	<li>rs4253379</li><li>rs4253257</li><li>rs2278542</li><li>rs3733402</li><li>rs4253373</li><li>rs4253376</li><li>rs4253325</li><li>rs4253316</li><li>rs4253377</li><li>rs4253301</li>	2
P03956	4312	<ul><li>Q->P at 29: in dbSNP:rs554499<li>I->V at 191: in dbSNP:rs17879973<li>D->G at 252: in dbSNP:rs513964<li>R->S at 262: in dbSNP:rs12282811<li>R->Q at 405: in dbSNP:rs17879165<li>S->T at 406: in dbSNP:rs17884120</ul>									<li>rs12282811</li><li>rs554499</li><li>rs17879165</li><li>rs513964</li><li>rs17884120</li><li>rs17879973</li>	2
P03971		<ul><li>V->G at 12: in PMDS-1, MIM: 261550<li>I->S at 49: in dbSNP:rs10407022, MIM: 261550<li>L->P at 70: in PMDS-1, MIM: 261550<li>G->V at 101: in PMDS-1, MIM: 261550<li>R->W at 123: in PMDS-1, MIM: 261550<li>Y->C at 167: in PMDS-1, MIM: 261550<li>Q->E at 185, MIM: 261550<li>R->C at 194: in PMDS-1, MIM: 261550<li>Q->R at 325, MIM: 261550<li>V->A at 477: in PMDS-1, MIM: 261550<li>H->Q at 506: in …								Persistent Muellerian duct syndrome type 1 (PMDS-1) [MIM:261550]	rs10407022	2
P03989		<ul><li>Y->H at 83: in allele B*2703<li>D->N at 101: in allele B*2702<li>D->S at 101: in allele B*2704, allele B*2706 and allele B*2708; requires 2 nucleotide substitutions<li>TL->IA at 104-105: in allele B*2702<li>T->N at 104: in allele B*2708<li>LR->RG at 106-107: in allele B*2708<li>N->S at 121: in allele B*2707<li>YH->HN at 137-138: in allele B*2707<li>H->D at 138: in allele B*2706<li>D->H at…										2
P03992	3119	<ul><li>A->S at 6: in dbSNP:rs1049056<li>D->G at 12: in dbSNP:rs1049057<li>V->A at 15: in dbSNP:rs3189152<li>A->S at 23: in dbSNP:rs3891176<li>M->I at 24: in dbSNP:rs1049059<li>F->Y at 41: in dbSNP:rs9274407<li>G->R at 102: in dbSNP:rs1130386<li>T->R at 109: in dbSNP:rs1130392<li>V->I at 148: in dbSNP:rs1049100<li>G->S at 157: in dbSNP:rs1049107<li>E->D at 194: in dbSNP:rs9273952<li>T->I at 217: …									<li>rs3189152</li><li>rs1130399</li><li>rs1049056</li><li>rs1049057</li><li>rs1049107</li><li>rs1049059</li><li>rs1049100</li><li>rs3891176</li><li>rs1130392</li><li>rs9273952</li><li>rs1130386</li><li>rs9274407</li>	2
P03999	611	<ul><li>G->R at 79: in tritanopia, MIM: 190900<li>S->P at 214: in tritanopia, MIM: 190900<li>P->S at 264: in tritanopia, MIM: 190900</ul>								Tritan color blindness (tritanopia) [MIM:190900]		2
P04000	5956	<ul><li>T->I at 65: in dbSNP:rs1065419<li>I->V at 111: in dbSNP:rs1065421<li>S->Y at 116: in dbSNP:rs1065422<li>L->M at 153: in dbSNP:rs713<li>A->V at 174: in dbSNP:rs731613<li>S->A at 180: in 38% of the population; dbSNP:rs949431<li>C->R at 203: in CBP, MIM: 303900<li>I->T at 230: in dbSNP:rs1065425, MIM: 303900<li>I->V at 274: in dbSNP:rs2315122, MIM: 303900<li>A->P at 298: in dbSNP:rs1065440, …							<li>O42720</li><li>P0AEN0</li><li>P0AEM9</li><li>Q9NWQ8</li><li>Q92793</li><li>Q39962</li><li>P00303</li><li>Q61990</li>	Partial colorblindness protan series (CBP) [MIM:303900]	<li>rs2315122</li><li>rs1065441</li><li>rs1065440</li><li>rs1065422</li><li>rs1065421</li><li>rs713</li><li>rs1065425</li><li>rs1065419</li><li>rs731613</li>	2
P04001	2652	<ul><li>C->R at 203: in CBD, MIM: 303800</ul>								Partial colorblindness deutan series (CBD) [MIM:303800]		2
P04003	722	<ul><li>A->V at 60: in dbSNP:rs17020956<li>I->T at 300: in dbSNP:rs4844573<li>Y->H at 357<li>W->L at 473: in dbSNP:rs1801341</ul>									<li>rs4844573</li><li>rs17020956</li><li>rs1801341</li>	2
P04004	7448	<ul><li>A->S at 122: in dbSNP:rs2227741<li>R->Q at 268: in dbSNP:rs2227723<li>T->M at 400: in dbSNP:rs704</ul>									<li>rs2227741</li><li>rs2227723</li><li>rs704</li>	2
P04035	3156	<ul><li>I->V at 638: in dbSNP:rs5908</ul>									rs5908	2
P04049	5894	<ul><li>R->S at 256: in NS5, MIM: 611553<li>S->L at 257: in NS5 and LEOPARD sndrome-2; shows in vitro greater kinase activity and enhanced ERK activation than wild-type, MIM: 611553<li>S->A at 259: in an ovarian serous carcinoma sample; somatic mutation, MIM: 611553<li>S->F at 259: in NS5, MIM: 611553<li>T->I at 260: in hypertrophic cardiomyopathy, MIM: 611553<li>T->R at 260: in NS5, MIM: 611553<…			kinase activity	GO:0016301			<li>P27395</li><li>P27915</li><li>Q01299</li><li>P33478</li><li>P12823</li><li>P46196</li><li>P29837</li><li>P05769</li><li>P07564</li><li>P07720</li><li>P28482</li><li>P19110</li><li>P33515</li><li>P32886</li><li>P06935</li><li>P29323</li><li>P29990</li><li>Q04538</li><li>P29991</li><li>P09866</li><li>P14336</li><li>Q5Z9J0</li><li>P14335</li>	<li>LEOPARD syndrome type 2 (LEOPARD syndrome-2) [MIM:611554]</li><li>Noonan syndrome type 5 (NS5) [MIM:611553]</li>	rs5746220	2
P04054	5319	<ul><li>D->A at 16: in dbSNP:rs5632<li>N->K at 89: in dbSNP:rs5636<li>N->T at 89: in dbSNP:rs5635</ul>									<li>rs5635</li><li>rs5636</li><li>rs5632</li>	2
P04062	2629	<ul><li>V->L at 54: in GD, MIM: 230800<li>C->S at 55: in GD; neuronopathic and perinatal lethal forms; loss of activity, MIM: 230800<li>D->N at 63: in GD; type 1; very low activity, MIM: 230800<li>F->V at 76: in GD, MIM: 230800<li>E->K at 80: in GD; type 2; dbSNP:rs1141808, MIM: 230800<li>T->I at 82: in GD, MIM: 230800<li>G->E at 85: in GD, MIM: 230800<li>R->Q at 87: in GD; 20% of normal activity…					membranes	GO:0016020	<li>P26779</li><li>P07602</li><li>O13035</li><li>P20097</li>	Gaucher disease (GD) [MIM:230800]	<li>rs3205619</li><li>rs381737</li><li>rs368060</li><li>rs1141808</li><li>rs1064644</li><li>rs1141814</li><li>rs1064648</li><li>rs381427</li><li>rs364897</li><li>rs381418</li><li>rs2230289</li><li>rs2230288</li><li>rs1057942</li><li>rs1064651</li>	2
P04066	2517	<ul><li>R->W at 2: in dbSNP:rs2070955<li>P->R at 10: in dbSNP:rs2070956<li>G->D at 65: in FUCA1D; loss of activity, MIM: 230000<li>S->L at 68: in FUCA1D, MIM: 230000<li>P->L at 146: in dbSNP:rs2228424, MIM: 230000<li>V->I at 260: in dbSNP:rs665, MIM: 230000<li>C->S at 269: in dbSNP:rs1126512, MIM: 230000<li>Q->R at 286: in allele FUCA1*2; dbSNP:rs13551, MIM: 230000<li>L->R at 410: in FUCA1D; less…							<li>Q60HF8</li><li>P48300</li><li>P04066</li>	Fucosidosis (FUCA1D) [MIM:230000]	<li>rs13551</li><li>rs2228424</li><li>rs2070955</li><li>rs1126512</li><li>rs665</li><li>rs2070956</li>	2
P04070	5624	<ul><li>W->G at 14: in patients with PROC deficiency<li>R->C at 32: in ADPROCD, MIM: 176860<li>R->W at 38: in patients with PROC deficiency, MIM: 176860<li>R->C at 42: in patients with PROC deficiency, MIM: 176860<li>R->H at 42: in Malakoff; low anticoagulant activity, MIM: 176860<li>R->S at 42: in ADPROCD; type II; Osaka-10; alters proteolytic processing so that S-42 is the N-terminus of the mat…							<li>Q28315</li><li>Q28412</li><li>Q28661</li><li>Q04708</li><li>P04070</li><li>Q28278</li><li>Q9GLP2</li><li>Q28506</li><li>Q28380</li><li>P00745</li>	<li>Protein C deficiency autosomal recessive (ARPROCD) [MIM:612304]</li><li>Protein C deficiency autosomal dominant (ADPROCD) [MIM:176860]</li>	<li>rs28933987</li><li>rs28933986</li>	2
P04075	226	<ul><li>E->Q at 82: in dbSNP:rs11553107<li>D->G at 129: in aldolase A deficiency; thermolabile, MIM: 611881<li>G->V at 142: in dbSNP:rs11553108, MIM: 611881<li>E->K at 207: in aldolase A deficiency; reduces thermal stability; 3-fold decrease in catalytic efficiency mostly due to reduced substrate affinity, MIM: 611881<li>C->Y at 339: in aldolase A deficiency, MIM: 611881<li>G->S at 347: in aldola…								Aldolase A deficiency [MIM:611881]	<li>rs11553108</li><li>rs11553107</li>	2
P04080	1476	<ul><li>G->R at 4: in EPM1, MIM: 254800</ul>								Progressive myoclonic epilepsy type 1 (EPM1) [MIM:254800]		2
P04090	6019	<ul><li>V->F at 12: in dbSNP:rs2020050<li>M->K at 28: in dbSNP:rs618066<li>P->Q at 68: in dbSNP:rs2273783</ul>									<li>rs2020050</li><li>rs2273783</li><li>rs618066</li>	2
P04114	338	<ul><li>T->I at 98: in dbSNP:rs1367117<li>Y->H at 103: in dbSNP:rs9282603<li>P->S at 145: in dbSNP:rs6752026<li>N->K at 273: in dbSNP:rs1126419<li>I->T at 408: in dbSNP:rs12714225<li>R->W at 490: in FHBL; reduced protein secretion, MIM: 107730<li>P->L at 554: in dbSNP:rs12714214, MIM: 107730<li>A->V at 618: in dbSNP:rs679899, MIM: 107730<li>V->I at 730: in dbSNP:rs12691202, MIM: 107730<li>V->I at…	protein secretion	GO:0009306					P81539	<li>Familial hypobetalipoproteinemia (FHBL) [MIM:107730]</li><li>Familial ligand-defective apolipoprotein B-100 (FDB) [MIM:144010]</li>	<li>rs1126468</li><li>rs1041971</li><li>rs12713675</li><li>rs5742904</li><li>rs12720848</li><li>rs12720801</li><li>rs12713559</li><li>rs12720843</li><li>rs1126419</li><li>rs533617</li><li>rs679899</li><li>rs1042013</li><li>rs12720854</li><li>rs12720855</li><li>rs1042025</li><li>rs1042027</li><li>rs1042021</li><li>rs676210</li><li>rs1042023</li><li>rs1042022</li><li>rs1801701</li><li>rs1801699</li…	2
P04118	1208	<ul><li>L->P at 8: in dbSNP:rs2766597<li>R->C at 109: in dbSNP rsrs41270082</ul>									<li>rs2766597</li><li>rs41270082</li>	2
P04141	1437	<ul><li>T->I at 115: in dbSNP:rs2069640<li>I->T at 117: in dbSNP:rs25882</ul>									<li>rs25882</li><li>rs2069640</li>	2
P04150	2908	<ul><li>R->K at 23: in dbSNP:rs6190<li>F->L at 29<li>F->V at 65: in dbSNP:rs6192<li>L->F at 112<li>D->N at 233<li>N->S at 363: may increase sensitivity to exogenously administered glucocorticoids; may contribute to central obesity in men and show lack of association with other risk factors for coronary heart disease and diabetes mellitus; dbSNP:rs6195: in dbSNP rsrs56149945<li>C->Y at 421: in a g…	<li>nuclear export</li><li>transcription</li>	<li>GO:0051168</li><li>GO:0006350</li>	binding	GO:0005488	nucleus	GO:0005634	Q15596	Glucocorticoid resistance [MIM:138040]	<li>rs56149945</li><li>rs6192</li><li>rs6190</li>	2
P04155	7031	<ul><li>T->I at 22: in dbSNP:rs34795821<li>T->I at 32: in gastric carcinoma; somatic mutation<li>T->K at 32: in gastric carcinoma; somatic mutation<li>A->D at 34: in gastric carcinoma; somatic mutation. Abolishes inhibition of gastric cancer cell growth. Abolishes inhibition of apoptosis in gasterointestinal epithelial cells. Increases invasive activity in epithelial cells<li>E->K at 37: in gastr…	apoptosis	GO:0006915							rs34795821	2
P04156	5621	<ul><li>Missing at 56-63<li>P->L at 102: in GSD and early-onset dementia, MIM: 137440<li>P->L at 105: in GSD, MIM: 137440<li>A->V at 117: linked to development of dementing Gerstmann-Straussler disease, MIM: 137440<li>M->V at 129: polymorphism; determines the disease phenotype in patients who have a PrP mutation at position 178. Patients with M-129 develop FFI, those with V-129 develop CJD; dbSNP…	development	GO:0007275					<li>P67992</li><li>P67991</li><li>P67994</li><li>P67993</li><li>P40247</li><li>P67996</li><li>P40246</li><li>P67995</li><li>Q7JIY2</li><li>P40249</li><li>O46501</li><li>P40248</li><li>P67997</li><li>P40243</li><li>P23907</li><li>P40242</li><li>P40245</li><li>P40244</li><li>Q5UJI7</li><li>P51446</li><li>P47852</li><li>P61768</li><li>P61766</li><li>P61767</li><li>P40257</li><li>P40258</li><li>P6176…	<li>Gerstmann-Straussler disease (GSD) [MIM:137440]</li><li>Fatal familial insomnia (FFI) [MIM:600072]</li><li>Creutzfeldt-Jakob disease (CJD) [MIM:123400]</li>	<li>rs1799990</li><li>rs16990018</li><li>rs28933385</li><li>rs1800014</li>	2
P04179	6648	<ul><li>S->I at 10: in dbSNP:rs5746096<li>A->V at 16: very frequent polymorphism; associated with susceptibility to diabetic nephropathy in Japanese patients with type 2 diabetes; dbSNP:rs4880<li>E->V at 66: in dbSNP:rs5746097<li>G->R at 76: in dbSNP:rs4987023<li>I->T at 82: in dbSNP:rs1141718<li>R->W at 156: in dbSNP:rs5746129</ul>									<li>rs4880</li><li>rs5746129</li><li>rs5746096</li><li>rs1141718</li><li>rs5746097</li><li>rs4987023</li>	2
P04180	3931	<ul><li>L->LLLPPAAPFWL at 17: in LCATD<li>N->I at 29: in LCATD, MIM: 245900<li>P->L at 34: in FED, MIM: 136120<li>P->Q at 34: in FED, MIM: 136120<li>T->M at 37: in LCATD, MIM: 245900<li>G->S at 54: in LCATD, MIM: 245900<li>G->R at 57: in LCATD, MIM: 245900<li>V->E at 70: in FED, MIM: 136120<li>G->R at 95: in a compound heterozygote carrying H-164; intermediate phenotype between LCATD and FED; red…								<li>Lecithin-cholesterol acyltransferase deficiency (LCATD) [MIM:245900]</li><li>Fish-eye disease (FED) [MIM:136120]</li>	<li>rs28942087</li><li>rs4986970</li><li>rs28940888</li><li>rs28940886</li><li>rs28940887</li>	2
P04181	4942	<ul><li>N->K at 54: in HOGA, MIM: 258870<li>Y->H at 55: in HOGA, MIM: 258870<li>N->K at 89: in HOGA, MIM: 258870<li>Q->E at 90: in HOGA; mistargeted, accumulates in cytoplasm, MIM: 258870<li>C->F at 93: in HOGA, MIM: 258870<li>R->L at 154: in HOGA; complete loss of activity, MIM: 258870<li>R->T at 180: in HOGA; complete loss of activity, MIM: 258870<li>Missing at 184: in HOGA, MIM: 258870<li>A->V…					cytoplasm	GO:0005737		Hyperornithinemia with gyrate atrophy of choroid and retina (HOGA) [MIM:258870]	rs1800456	2
P04196	3273	<ul><li>S->L at 79: in dbSNP:rs4516605<li>D->G at 118: in dbSNP:rs3733008<li>I->T at 180: in dbSNP:rs10770<li>P->S at 204: in dbSNP:rs9898<li>H->R at 340: in dbSNP:rs2228243<li>G->R at 436: in dbSNP:rs2229331<li>R->C at 448: in dbSNP:rs1042445<li>N->I at 493: in dbSNP:rs1042464</ul>									<li>rs2229331</li><li>rs4516605</li><li>rs1042445</li><li>rs10770</li><li>rs9898</li><li>rs1042464</li><li>rs2228243</li><li>rs3733008</li>	2
P04198	4613	<ul><li>R->H at 393: in Feingold syndrome, MIM: 164280<li>R->S at 393: in Feingold syndrome, MIM: 164280<li>R->H at 394: in Feingold syndrome, MIM: 164280</ul>								Feingold syndrome [MIM:164280]		2
P04217		<ul><li>R->H at 52: in dbSNP:rs893184<li>H->R at 395: in dbSNP:rs2241788</ul>									<li>rs2241788</li><li>rs893184</li>	2
P04222		<ul><li>K->N at 90: in allele Cw*0308<li>S->N at 101: in allele Cw*0307<li>N->K at 104: in allele Cw*0307<li>G->R at 115: in allele Cw*0303 and allele Cw*0313<li>I->T at 118: in allele Cw*0305 and allele Cw*0313<li>I->L at 119: in allele Cw*0302, allele Cw*0305 and allele Cw*0313<li>R->S at 121: in allele Cw*0305<li>V->L at 127: in allele Cw*0309<li>D->V at 138: in allele Cw*0306<li>Y->S at 140: …										2
P04226	731682	<ul><li>S->F at 41: in dbSNP:rs1071630<li>F->Y at 48: in dbSNP:rs12722051<li>T->S at 49: in dbSNP:rs3188011<li>E->Q at 57: in dbSNP:rs10093<li>S->Y at 102: in dbSNP:rs1129808</ul>									<li>rs12722051</li><li>rs1071630</li><li>rs1129808</li><li>rs10093</li><li>rs3188011</li>	2
P04229		<ul><li>T->A at 13: in dbSNP:rs1059553<li>A->S at 29: in dbSNP:rs9270299<li>R->K at 33: in dbSNP:rs34716432<li>R->Q at 33: in dbSNP:rs34716432<li>Q->E at 39: in allele DRB1*0107<li>S->Y at 66: in dbSNP:rs16822820<li>G->R at 74: in allele DRB1*0105<li>Y->F at 76: in dbSNP:rs1060346<li>Y->S at 89: in dbSNP:rs36074728<li>L->I at 96: in allele DRB1*0103<li>Q->D at 99: in allele DRB1*0103; requires 2 …							Q8IUH3		<li>rs16822820</li><li>rs1060346</li><li>rs16822805</li><li>rs9270299</li><li>rs1059633</li><li>rs1059553</li><li>rs701830</li><li>rs34202790</li><li>rs36074728</li><li>rs2230816</li><li>rs17423930</li><li>rs34716432</li><li>rs2308768</li><li>rs701829</li><li>rs3205588</li><li>rs17879599</li><li>rs16822512</li><li>rs17878857</li>	2
P04234	915	<ul><li>Q->R at 147: in dbSNP:rs45510201</ul>									rs45510201	2
P04259	3854	<ul><li>N->S at 21: in dbSNP:rs428894<li>S->N at 227: in dbSNP:rs652423<li>V->I at 365: in dbSNP:rs437014<li>E->K at 472: in PC2: in dbSNP rsrs60627726, MIM: 167210</ul>							<li>P21661</li><li>Q03333</li><li>P28841</li><li>P16519</li><li>Q9GLR0</li><li>Q5REC2</li>	Pachyonychia congenita type 2 (PC2) [MIM:167210]	<li>rs60627726</li><li>rs652423</li><li>rs428894</li><li>rs437014</li>	2
P04264	3848	<ul><li>K->I at 74: in NEPPK: in dbSNP rsrs57977969, MIM: 600962<li>V->D at 155: in BCIE, MIM: 113800<li>V->G at 155: in BCIE: in dbSNP rsrs57959072, MIM: 113800<li>L->P at 161: in BCIE: in dbSNP rsrs57695159, MIM: 113800<li>Missing at 176-197: in palmoplantar keratoderma; and mild ichthyosis largely limited to the flexural areas, MIM: 113800<li>S->P at 186: in BCIE: in dbSNP rsrs60022878, MIM: 1…							P08478	<li>Bullous congenital ichthyosiform erythroderma (BCIE) [MIM:113800]</li><li>Ichthyosis annular epidermolytic (AEI) [MIM:607602]</li><li>Palmoplantar keratoderma non-epidermolytic (NEPPK) [MIM:600962]</li>	<li>rs1050872</li><li>rs61549035</li><li>rs61218439</li><li>rs60022878</li><li>rs60279707</li><li>rs57959072</li><li>rs60937700</li><li>rs17678945</li><li>rs56914602</li><li>rs59429455</li><li>rs57837128</li><li>rs58420087</li><li>rs58062863</li><li>rs57977969</li><li>rs57695159</li><li>rs14024</li><li>rs58928370</li>	2
P04275	7450	<ul><li>R->W at 273: in VWD; type I/III; defect in secretion and formation of multimers, MIM: 193400<li>W->C at 377: in VWD; type III, MIM: 193400<li>H->R at 484: in dbSNP:rs1800378, MIM: 193400<li>N->S at 528: in VWD; type IIC, MIM: 193400<li>G->R at 550: in VWD; type IIC: in dbSNP rsrs61754011, MIM: 193400<li>C->Y at 788: in VWD; type II, MIM: 193400<li>T->A at 789: in dbSNP:rs1063856, MIM: 193…	secretion	GO:0046903						Various forms of von Willebrand disease (VWD) [MIM:193400, 277480]	<li>rs1800378</li><li>rs1800386</li><li>rs1800385</li><li>rs216311</li><li>rs216312</li><li>rs216321</li><li>rs61754011</li><li>rs1800383</li><li>rs41276738</li><li>rs1063856</li>	2
P04278	6462	<ul><li>R->H at 22: in dbSNP:rs9282845<li>R->H at 25: in dbSNP:rs6260<li>P->L at 185: in dbSNP:rs6258<li>D->N at 356: in dbSNP:rs6259</ul>									<li>rs6259</li><li>rs6258</li><li>rs9282845</li><li>rs6260</li>	2
P04279	6406	<ul><li>E->G at 58: in dbSNP:rs11559137<li>S->T at 79: less common genetic variant; dbSNP:rs2301366<li>H->R at 108: in dbSNP:rs2233884<li>R->L at 372: in dbSNP:rs2233887</ul>									<li>rs2233887</li><li>rs11559137</li><li>rs2233884</li><li>rs2301366</li>	2
P04280	5542	<ul><li>Missing at 93-153: in allele M<li>Missing at 106-319: in clone CP-5<li>Missing at 106-299: in clone CP-4<li>Missing at 134-255: in allele S</ul>							P81350			2
P04350	10382	<ul><li>I->M at 155: in dbSNP:rs1053262<li>A->V at 365: in dbSNP:rs1053267</ul>									<li>rs1053262</li><li>rs1053267</li>	2
P04406	2597	<ul><li>A->G at 22: in dbSNP rsrs45541435<li>K->N at 251: in dbSNP:rs1062429</ul>									<li>rs1062429</li><li>rs45541435</li>	2
P04424	435	<ul><li>D->N at 31: in arginosuccinicaciduria, MIM: 207900<li>R->C at 95: in arginosuccinicaciduria; dbSNP:rs28940585, MIM: 207900<li>R->W at 111: in arginosuccinicaciduria, MIM: 207900<li>R->Q at 113: in arginosuccinicaciduria, MIM: 207900<li>V->M at 178: in arginosuccinicaciduria: in dbSNP rsrs28941473, MIM: 207900<li>T->S at 181: in a breast cancer sample; somatic mutation, MIM: 207900<li>R->Q…								Arginosuccinicaciduria [MIM:207900]	<li>rs28940287</li><li>rs28940286</li><li>rs28940585</li><li>rs28941473</li><li>rs28941472</li>	2
P04439	3105	<ul><li>R->G at 89: in dbSNP:rs1059459<li>Q->H at 94: in dbSNP:rs1059463<li>D->N at 101: in dbSNP:rs1136688<li>I->M at 121: in dbSNP:rs1136695<li>S->P at 129: in dbSNP:rs1136700<li>G->W at 131: in dbSNP:rs1136702<li>F->L at 133: in dbSNP:rs1059488<li>N->K at 151: in dbSNP:rs1059509<li>I->T at 166: in dbSNP:rs1059516<li>R->H at 169: in dbSNP:rs1059520<li>E->V at 176: in allele A*0302: in dbSNP rsr…									<li>rs1059520</li><li>rs1059542</li><li>rs1059488</li><li>rs1059459</li><li>rs1136688</li><li>rs1136695</li><li>rs9256983</li><li>rs1059463</li><li>rs1059509</li><li>rs17185861</li><li>rs1136700</li><li>rs1059516</li><li>rs41559916</li><li>rs1136702</li><li>rs41545519</li>	2
P04440	3115	<ul><li>L->V at 37: in dbSNP:rs1126504<li>F->Y at 38: in dbSNP:rs1126509<li>G->V at 40: in dbSNP:rs1126513<li>E->Q at 62: in dbSNP:rs12722018<li>F->Y at 64: in dbSNP:rs1042117<li>A->V at 65: in dbSNP:rs1042121<li>A->D at 84: in dbSNP:rs707958<li>A->E at 85: in dbSNP:rs1042131<li>E->D at 86: in dbSNP:rs1042133<li>K->E at 98: in dbSNP:rs1042140<li>K->R at 98: in dbSNP:rs12722027<li>M->I at 105: in …									<li>rs11551421</li><li>rs9276</li><li>rs1042121</li><li>rs1042131</li><li>rs1042151</li><li>rs1042133</li><li>rs1042140</li><li>rs3097675</li><li>rs1042117</li><li>rs12722018</li><li>rs12722027</li><li>rs1126509</li><li>rs9277354</li><li>rs14362</li><li>rs9277355</li><li>rs9277356</li><li>rs707958</li><li>rs1126504</li><li>rs1126513</li><li>rs1042153</li>	2
P04626	2064	<ul><li>W->C at 452: in dbSNP rsrs4252633<li>I->V at 654: in allele B3; dbSNP:rs1801201<li>I->V at 655: in allele B2 and allele B3; dbSNP:rs1136201<li>L->S at 768: in dbSNP rsrs56366519<li>G->S at 776: in a gastric adenocarcinoma sample; somatic mutation: in dbSNP rsrs28933369<li>N->S at 857: in dbSNP:rs28933370<li>P->A at 1170: in dbSNP rsrs1058808,rs61552325<li>A->D at 1216: in dbSNP rsrs559431…									<li>rs1801201</li><li>rs28933369</li><li>rs1058808</li><li>rs4252633</li><li>rs61552325</li><li>rs1136201</li><li>rs55943169</li><li>rs28933370</li><li>rs56366519</li>	2
P04629	4914	<ul><li>G->E at 18: in dbSNP:rs1007211<li>Q->R at 80: in dbSNP rsrs55891455<li>R->S at 85<li>L->P at 93: in CIPA, MIM: 256800<li>A->V at 107: in an ovarian serous carcinoma sample; somatic mutation, MIM: 256800<li>L->P at 213: in CIPA, MIM: 256800<li>T->M at 237: in dbSNP rsrs55909005, MIM: 256800<li>V->G at 238: in dbSNP rsrs56000394, MIM: 256800<li>R->G at 260: in dbSNP rsrs35116695, MIM: 25680…								Congenital insensitivity to pain with anhidrosis (CIPA) [MIM:256800]	<li>rs35669708</li><li>rs55891455</li><li>rs35116695</li><li>rs6339</li><li>rs34900547</li><li>rs55909005</li><li>rs6336</li><li>rs56320207</li><li>rs55892037</li><li>rs55948542</li><li>rs56000394</li><li>rs1007211</li>	2
P04632	826	<ul><li>M->V at 224: in dbSNP:rs17878750</ul>									rs17878750	2
P04637	7157	<ul><li>Q->H at 5: in a sporadic cancer; somatic mutation<li>S->L at 6: in a sporadic cancer; somatic mutation<li>D->H at 7: in a sporadic cancer; somatic mutation<li>P->S at 8: in a sporadic cancer; somatic mutation<li>V->I at 10: in a sporadic cancer; somatic mutation<li>E->K at 11: in sporadic cancers; somatic mutation<li>E->Q at 11: in sporadic cancers; somatic mutation<li>S->R at 15: in a sp…			DNA binding	GO:0003677			P59082	Li-Fraumeni syndrome (LFS) [MIM:151623]	<li>rs17849781</li><li>rs35163653</li><li>rs1800371</li><li>rs28934271</li><li>rs28934572</li><li>rs28934571</li><li>rs56184981</li><li>rs28934574</li><li>rs28934573</li><li>rs55819519</li><li>rs1042522</li><li>rs17882252</li><li>rs55832599</li><li>rs28934577</li><li>rs28934873</li><li>rs28934578</li><li>rs28934875</li><li>rs28934575</li><li>rs28934576</li><li>rs28934874</li><li>rs17881470</li><l…	2
P04792	3315	<ul><li>R->W at 127: in HMN2B: in dbSNP rsrs29001571, MIM: 608634<li>S->F at 135: in CMT2F and HMN2B, MIM: 608634<li>R->W at 136: in CMT2F, MIM: 606595<li>T->I at 151: in HMN2B: in dbSNP rsrs28937568, MIM: 608634<li>P->L at 182: in HMN2B: in dbSNP rsrs28937569, MIM: 608634</ul>								<li>Charcot-Marie-Tooth disease type 2F (CMT2F) [MIM:606595]</li><li>Distal hereditary motor neuronopathy type 2B (HMN2B) [MIM:608634]</li>	<li>rs28937568</li><li>rs28937569</li><li>rs29001571</li>	2
P04798	1543	<ul><li>G->D at 45: in dbSNP:rs4646422<li>M->V at 66: in dbSNP:rs35035798<li>I->T at 78: in dbSNP:rs17861094<li>R->W at 93: in dbSNP:rs2229150<li>T->R at 173: in dbSNP:rs28399427<li>R->W at 279: in dbSNP:rs34260157<li>I->T at 286: in dbSNP:rs4987133<li>M->I at 331: in allele CYP1A1*6: in dbSNP rsrs56313657<li>I->N at 448: in allele CYP1A1*8<li>T->N at 461: in allele CYP1A1*4; dbSNP:rs1799814<li>I…							<li>P04798</li><li>P98181</li><li>Q92039</li><li>Q92095</li><li>Q9YH64</li><li>Q3LFU0</li><li>Q5KQT7</li><li>P56591</li><li>Q92110</li><li>P56590</li><li>O42457</li><li>O42430</li><li>Q00557</li><li>Q92116</li><li>Q92148</li><li>Q06367</li><li>Q92109</li><li>P33616</li><li>O42231</li><li>Q6JZS3</li><li>P79716</li><li>P05176</li><li>Q92100</li><li>P00185</li><li>Q9W683</li><li>Q6GUR1</li>		<li>rs56240201</li><li>rs1048943</li><li>rs4646422</li><li>rs36121583</li><li>rs28399427</li><li>rs4987133</li><li>rs28399429</li><li>rs2229150</li><li>rs34260157</li><li>rs41279188</li><li>rs1799814</li><li>rs28399430</li><li>rs17861094</li><li>rs56313657</li><li>rs35035798</li>	2
P04808	6013	<ul><li>K->M at 28: in dbSNP:rs618066</ul>									rs618066	2
P04839	1536	<ul><li>W->C at 18: in XCGD, MIM: 306400<li>G->R at 20: in XCGD, MIM: 306400<li>Y->D at 41: in XCGD, MIM: 306400<li>Missing at 54-55: in XCGD, MIM: 306400<li>R->M at 54: in XCGD, MIM: 306400<li>R->S at 54: in XCGD, MIM: 306400<li>A->D at 55: in XCGD, MIM: 306400<li>A->E at 57: in XCGD, MIM: 306400<li>C->R at 59: in XCGD, MIM: 306400<li>C->W at 59: in XCGD, MIM: 306400<li>H->R at 101: in XCGD, MIM…					<li>phagosome</li><li>membrane</li>	<li>GO:0045335</li><li>GO:0016020</li>		Chronic granulomatous disease X-linked (XCGD) [MIM:306400]	<li>rs13306300</li><li>rs28935181</li><li>rs28935182</li>	2
P04844	6185	<ul><li>L->F at 597: in dbSNP:rs34951322</ul>									rs34951322	2
P04920	6522	<ul><li>G->E at 26: in dbSNP:rs2303929<li>E->V at 202: in dbSNP rsrs2229551<li>S->T at 208: in dbSNP:rs2229552<li>R->W at 311: in dbSNP:rs35016052<li>L->F at 1204: in dbSNP rsrs34918764</ul>									<li>rs34918764</li><li>rs35016052</li><li>rs2229552</li><li>rs2229551</li><li>rs2303929</li>	2
P04921	2995	<ul><li>N->S at 8: in Webb <li>L->F at 14: in Duch <li>A->S at 23: in Ahonen <li>K->E at 124: in dbSNP:rs28370000</ul>									rs28370000	2
P05000	3467	<ul><li>R->S at 95: in dbSNP:rs2230055</ul>									rs2230055	2
P05014	3441	<ul><li>H->P at 49: in dbSNP:rs3203573<li>A->T at 74: in alpha-4B; dbSNP:rs1062571<li>E->V at 137: in alpha-4B; dbSNP:rs3750480</ul>									<li>rs3203573</li><li>rs1062571</li>	2
P05019	3479	<ul><li>A->D at 187: in dbSNP:rs6213</ul>									rs6213	2
P05023	476	<ul><li>S->I at 47: in dbSNP:rs12564026</ul>									rs12564026	2
P05060	1114	<ul><li>S->T at 93: in dbSNP:rs6085324<li>K->N at 117: in dbSNP:rs236150<li>D->N at 145: in dbSNP:rs6133278<li>R->Q at 178: in dbSNP:rs910122<li>N->H at 200: in dbSNP:rs881118<li>R->Q at 232: in dbSNP:rs6139873<li>A->T at 243: in dbSNP:rs236151<li>A->G at 353: in dbSNP:rs236152<li>P->L at 413: in dbSNP:rs742710<li>R->H at 417: in dbSNP:rs742711</ul>									<li>rs236151</li><li>rs6133278</li><li>rs236150</li><li>rs236152</li><li>rs910122</li><li>rs742710</li><li>rs742711</li><li>rs6085324</li><li>rs6139873</li><li>rs881118</li>	2
P05062	229	<ul><li>I->T at 74: in HFI; affects proper folding, MIM: 229600<li>Missing at 120-121: in HFI, MIM: 229600<li>R->S at 134: in dbSNP:rs10123355, MIM: 229600<li>C->R at 135: in HFI; America; partial activity, MIM: 229600<li>W->R at 148: in one subject with fructose intolerance; rare variant; America, MIM: 229600<li>A->P at 150: in HFI; frequent mutation; dbSNP:rs1800546, MIM: 229600<li>A->D at 175:…							<li>P09467</li><li>P14207</li><li>P15328</li><li>Q66FB5</li><li>P25851</li><li>Q96AE4</li><li>P0A0Y4</li><li>P09199</li><li>Q91WJ8</li><li>P0A0Y3</li><li>P09195</li><li>P00637</li><li>P00636</li><li>Q42796</li><li>Q07204</li><li>Q56928</li><li>P46275</li><li>P02702</li><li>Q7MYU0</li><li>P0A6X4</li><li>P0A1R0</li><li>P0A6X3</li><li>P0A1R1</li><li>Q8ZIW2</li><li>P0A6X6</li><li>P0A6X5</li><li>P1725…	Hereditary fructose intolerance (HFI) [MIM:229600]	<li>rs1800546</li><li>rs10989495</li><li>rs3739721</li><li>rs10123355</li>	2
P05067	351	<ul><li>E->K at 501: in dbSNP rsrs45588932<li>E->D at 665: in a patient with late onset Alzheimer disease<li>KM->NL at 670-671: in AD1<li>D->N at 678: in AD1, MIM: 104300<li>A->G at 692: in AD1; Flemish mutation; increases the solubility of processed beta-amyloid peptides and increases the stability of peptide oligomers, MIM: 104300<li>E->G at 693: in AD1, MIM: 104300<li>E->K at 693: in AMYLCAIT,…							<li>Q60495</li><li>P0A3Z4</li><li>P75313</li><li>P0A3Z2</li><li>O73683</li><li>Q28280</li><li>P0A3Z3</li><li>P08592</li><li>P79307</li><li>P0A3Z1</li><li>Q28757</li><li>P05067</li><li>P29216</li><li>Q28748</li><li>Q28053</li><li>Q5IS80</li><li>P47566</li><li>O93279</li><li>Q11207</li><li>P12023</li><li>P53601</li><li>Q95241</li><li>Q29149</li>	<li>Amyloidosis cerebroarterial Italian type (AMYLCAIT) [MIM:609065]</li><li>Alzheimer disease type 1 (AD1) [MIM:104300]</li><li>Amyloidosis cerebroarterial Dutch type (AMYLCAD) [MIM:609065]</li><li>Amyloidosis cerebroarterial Iowa type (AMYLCAIW) [MIM:605714]</li>	<li>rs45588932</li><li>rs1800557</li>	2
P05089	383	<ul><li>I->T at 11: in argininemia; 12% of wild-type activity: in dbSNP rsrs28941474, MIM: 207800<li>G->V at 138: in argininemia, MIM: 207800<li>G->R at 235: in argininemia, MIM: 207800<li>T->S at 290: could be a polymorphism, MIM: 207800</ul>								Argininemia [MIM:207800]	rs28941474	2
P05090	347	<ul><li>F->S at 15: in dbSNP:rs5952<li>S->L at 115: in dbSNP:rs5954<li>T->K at 178: in dbSNP:rs5955</ul>									<li>rs5954</li><li>rs5955</li><li>rs5952</li>	2
P05091	217	<ul><li>E->V at 337: in dbSNP:rs1062136<li>E->K at 496: in allele ALDH2*3<li>E->K at 504: in allele ALDH2*2; drastic reduction of enzyme activity; dbSNP:rs671</ul>							<li>P46367</li><li>P12762</li><li>P81178</li><li>Q25417</li><li>P20000</li><li>Q9SU63</li><li>P32872</li><li>P05091</li>		<li>rs671</li><li>rs1062136</li>	2
P05093	1586	<ul><li>C->W at 22: in dbSNP:rs762563<li>P->L at 35: in AH5; 38% 17alpha-hydroxylase activity and 33% 17,20-lyase activity, MIM: 202110<li>Missing at 53: in AH5; 10% 17alpha-hydroxylase activity and 13% 17,20-lyase activity, MIM: 202110<li>Y->S at 64: in AH5, MIM: 202110<li>F->C at 93: in AH5, MIM: 202110<li>R->W at 96: in AH5; 25% of both 17alpha-hydroxylase and 17,20-lyase activities, MIM: 2021…	phosphorylation	GO:0016310	<li>lyase activity</li><li>heme-binding</li>	<li>GO:0016829</li><li>GO:0020037</li>				Adrenal hyperplasia type 5 (AH5) [MIM:202110]	rs762563	2
P05106	3690	<ul><li>L->P at 59: in alloantigen HPA-1B; dbSNP:rs5918<li>L->R at 66: in dbSNP:rs36080296<li>R->W at 119: in GT, MIM: 273800<li>Y->C at 141: in GT, MIM: 273800<li>L->W at 143: in GT, MIM: 273800<li>D->N at 145: in GT, MIM: 273800<li>D->Y at 145: in GT; type B, MIM: 273800<li>M->V at 150: in GT; may confer constitutive activity to the alpha-IIb/, MIM: 273800<li>T->I at 166: associated with neonat…			binding	GO:0005488			<li>P02854</li><li>O82030</li><li>Q9FEW2</li><li>P22775</li><li>P81070</li><li>Q9Y251</li><li>Q90YK5</li>	Glanzmann thrombasthenia (GT) [MIM:273800]	<li>rs13306487</li><li>rs36080296</li><li>rs13306476</li><li>rs5921</li><li>rs5917</li><li>rs5918</li>	2
P05107	3689	<ul><li>D->N at 128: in LAD1, MIM: 116920<li>S->P at 138: in LAD1, MIM: 116920<li>L->P at 149: in LAD1, MIM: 116920<li>G->R at 169: in LAD1, MIM: 116920<li>P->L at 178: in LAD1, MIM: 116920<li>K->T at 196: in LAD1, MIM: 116920<li>G->R at 273: in LAD1, MIM: 116920<li>G->S at 284: in LAD1, MIM: 116920<li>N->S at 351: in LAD1, MIM: 116920<li>Q->H at 354: in dbSNP:rs235330, MIM: 116920<li>R->W at 586…							O00515	Leukocyte adhesion deficiency type I (LAD1) [MIM:116920]	<li>rs235330</li><li>rs5030672</li>	2
P05108	1583	<ul><li>A->V at 189: in CAI; no loss of activity<li>D->DGD at 271: in CLAH; complete loss of activity<li>E->K at 314: in dbSNP:rs6161<li>R->W at 353: in CAI; loss of activity</ul>							<li>P00917</li><li>P48282</li><li>P00916</li><li>P35217</li><li>P00915</li><li>Q1LZA1</li><li>Q7M316</li><li>P07452</li><li>Q8HY33</li><li>Q7M317</li><li>P13634</li>		rs6161	2
P05111	3623	<ul><li>G->R at 227: in dbSNP:rs12720061<li>A->T at 257: either a rare polymorphism or may play a role in premature ovarian failure; dbSNP:rs12720062</ul>									<li>rs12720062</li><li>rs12720061</li>	2
P05112	3565	<ul><li>C->R at 27: in dbSNP:rs4986964</ul>									rs4986964	2
P05120	5055	<ul><li>N->D at 120: in dbSNP:rs6098<li>R->H at 229: in dbSNP:rs6100<li>G->A at 374: in dbSNP:rs34066931<li>N->K at 404: in dbSNP:rs6103<li>S->C at 413: in dbSNP:rs6104</ul>									<li>rs6104</li><li>rs6098</li><li>rs6103</li><li>rs34066931</li><li>rs6100</li>	2
P05121	5054	<ul><li>A->T at 15: in dbSNP:rs6092<li>V->I at 17: in dbSNP:rs6090<li>H->P at 25: in dbSNP:rs2227647<li>R->H at 209: in dbSNP:rs2227669<li>T->N at 255: in dbSNP:rs2227685</ul>									<li>rs2227647</li><li>rs6090</li><li>rs2227685</li><li>rs6092</li><li>rs2227669</li>	2
P05129	5582	<ul><li>H->Y at 101: in SCA14, MIM: 605361<li>S->P at 119: in SCA14, MIM: 605361<li>G->D at 128: in SCA14, MIM: 605361<li>R->C at 141, MIM: 605361<li>H->Q at 415, MIM: 605361<li>A->D at 523, MIM: 605361<li>R->S at 659, MIM: 605361</ul>								Spinocerebellar ataxia type 14 (SCA14) [MIM:605361]		2
P05141	292	<ul><li>R->L at 111: in dbSNP:rs371749</ul>									rs371749	2
P05154		<ul><li>S->G at 44: in dbSNP:rs2069975<li>A->V at 55: in allele PCI*B; dbSNP:rs6118<li>N->S at 64: in dbSNP:rs6115<li>G->V at 94: in dbSNP:rs2069976<li>K->E at 105: in allele PCI*B; dbSNP:rs6119<li>L->P at 115: in dbSNP:rs2069999<li>P->A at 121: in dbSNP:rs6120<li>G->R at 217: in dbSNP:rs6114</ul>							<li>P05154</li><li>Q9N2I2</li><li>P70458</li>		<li>rs2069976</li><li>rs2069975</li><li>rs6115</li><li>rs6120</li><li>rs2069999</li><li>rs6114</li>	2
P05155	710	<ul><li>D->E at 39: in dbSNP:rs11229062<li>V->A at 56: in dbSNP:rs11546660<li>Missing at 84-138: in HAE; type 2<li>C->Y at 130: in HAE; type 1, MIM: 106100<li>Missing at 273: in HAE; type 2; TA; creates a new glycosylation site, MIM: 106100<li>T->S at 308: in dbSNP:rs1803212, MIM: 106100<li>G->R at 345: in HAE; type 1, MIM: 106100<li>T->P at 394: in HAE; type 1, MIM: 106100<li>D->V at 408: in HAE…								Hereditary angioedema (HAE) [MIM:106100]	<li>rs1803212</li><li>rs28940870</li><li>rs11546660</li><li>rs4926</li><li>rs11229062</li>	2
P05156	3426	<ul><li>G->D at 243: in CFI deficiency, MIM: 217030<li>A->T at 300: in dbSNP:rs11098044, MIM: 217030<li>I->T at 340: predisposes to atypical HUS, MIM: 217030<li>H->L at 418: in CFI deficiency, MIM: 217030<li>D->V at 524: associated with atypical HUS, MIM: 217030</ul>							<li>P05156</li><li>P41088</li>	<li>Component I deficiency (CFI deficiency) [MIM:217030]</li><li>Complement factor I deficiency (CFI deficiency) [MIM:610984]</li>	rs11098044	2
P05160	2165	<ul><li>M->V at 49: in dbSNP:rs6002<li>R->H at 115: in dbSNP:rs6003<li>I->T at 342: in dbSNP:rs17514281<li>H->R at 350: in dbSNP:rs5999<li>E->V at 388: in dbSNP:rs5991<li>C->F at 450: in F13B deficiency<li>L->P at 529: in dbSNP:rs17549671<li>Y->S at 543: in dbSNP:rs6001<li>D->E at 569: in dbSNP:rs6000</ul>							P05160		<li>rs6000</li><li>rs5999</li><li>rs5991</li><li>rs6003</li><li>rs6001</li><li>rs6002</li><li>rs17549671</li><li>rs17514281</li>	2
P05161	9636	<ul><li>S->N at 83: in dbSNP:rs1921</ul>									rs1921	2
P05162	3957	<ul><li>V->I at 119: in dbSNP:rs2235339<li>E->Q at 132: in a breast cancer sample; somatic mutation</ul>									rs2235339	2
P05164	4353	<ul><li>V->F at 53: in dbSNP:rs7208693<li>Y->C at 173: in MPD; affects proteolytic processing and secretion, MIM: 254600<li>M->T at 251: in MPD: in dbSNP rsrs56378716, MIM: 254600<li>R->Q at 447: in a colorectal cancer sample; somatic mutation, MIM: 254600<li>R->W at 569: in MPD; suppress post-translational processing, MIM: 254600<li>R->C at 604: in dbSNP rsrs35670089, MIM: 254600<li>E->Q at 683:…	secretion	GO:0046903					<li>P32377</li><li>P53602</li>	Myeloperoxidase deficiency (MPD) [MIM:254600]	<li>rs56378716</li><li>rs7208693</li><li>rs35670089</li><li>rs35702888</li><li>rs2759</li>	2
P05165		<ul><li>A->P at 50: in PA-1, MIM: 606054<li>R->W at 52: in PA-1, MIM: 606054<li>A->T at 113: in PA-1, MIM: 606054<li>I->T at 139: in PA-1, MIM: 606054<li>G->E at 172: in PA-1, MIM: 606054<li>M->K at 204: in PA-1, MIM: 606054<li>Q->R at 272: in PA-1, MIM: 606054<li>D->G at 343: in PA-1, MIM: 606054<li>M->K at 348: in PA-1; unstable protein, MIM: 606054<li>G->V at 354: in PA-1, MIM: 606054<li>C->R …								Propionic acidemia type I (PA-1) [MIM:606054]		2
P05166	5096	<ul><li>L->M at 17: in PA-2, MIM: 606054<li>R->P at 44: in PA-2, MIM: 606054<li>R->S at 67: in PA-2, MIM: 606054<li>S->R at 106: in PA-2, MIM: 606054<li>V->M at 107: in PA-2, MIM: 606054<li>G->D at 112: in PA-2, MIM: 606054<li>G->R at 131: in PA-2, MIM: 606054<li>K->KICK at 140: in PA-2, MIM: 606054<li>A->P at 153: in PA-2, MIM: 606054<li>R->Q at 165: in PA-2; does not affect either heteromeric o…								Propionic acidemia type II (PA-2) [MIM:606054]	<li>rs28934887</li><li>rs2228310</li>	2
P05177	1544	<ul><li>S->C at 18: in dbSNP rsrs17861152<li>F->L at 21: in allele CYP1A2*2: in dbSNP rsrs56160784<li>P->R at 42: in allele CYP1A2*15<li>G->R at 73: in dbSNP rsrs45565238<li>T->M at 83: in allele CYP1A2*9<li>D->N at 104: in dbSNP rsrs34067076<li>L->F at 111: in dbSNP rsrs45442197<li>E->Q at 168: in allele CYP1A2*10<li>F->L at 186: in allele CYP1A2*11; drastic reduction in O-deethylation of phenac…							<li>Q5RBQ1</li><li>P00187</li><li>O77809</li><li>Q3LFT9</li><li>Q4H4C3</li><li>Q64391</li><li>P05177</li><li>Q5KQT6</li><li>O77810</li><li>P56592</li><li>Q92110</li><li>Q01741</li><li>P24453</li>		<li>rs45540640</li><li>rs45565238</li><li>rs45442197</li><li>rs35796837</li><li>rs28399418</li><li>rs56160784</li><li>rs34067076</li><li>rs45468096</li><li>rs28399424</li><li>rs55889066</li><li>rs45486893</li><li>rs17861152</li><li>rs17861157</li>	2
P05181	1571	<ul><li>R->H at 76: in allele CYP2E1*2; reduced activity<li>V->I at 179: in allele CYP2E1*4; dbSNP:rs6413419<li>V->I at 389: in allele CYP2E1*3: in dbSNP rsrs55897648<li>H->L at 457: in dbSNP:rs28969387</ul>							<li>P51581</li><li>P33266</li><li>O18963</li><li>Q6GUQ4</li><li>P05181</li><li>P79383</li><li>P08682</li>		<li>rs28969387</li><li>rs55897648</li><li>rs6413419</li>	2
P05186	249	<ul><li>S->F at 17: in hypophosphatasia, MIM: 241500<li>Y->C at 28: in hypophosphatasia; infantile; 7% of activity, MIM: 241500<li>A->V at 33: in hypophosphatasia; 7.2% of wild-type activity, MIM: 241500<li>A->V at 40: in hypophosphatasia; 2% of activity, MIM: 241500<li>A->S at 51: in hypophosphatasia, MIM: 241500<li>A->V at 51: in hypophosphatasia, MIM: 241500<li>M->L at 62: in hypophosphatasia;…							<li>P23630</li><li>P13345</li><li>P05821</li><li>Q9T1X2</li><li>P13344</li><li>P10099</li><li>P15176</li><li>P51728</li><li>Q03709</li>	<li>Hypophosphatasia childhood (hypophosphatasia) [MIM:241510]</li><li>Hypophosphatasia infantile (hypophosphatasia) [MIM:241500]</li><li>Hypophosphatasia adult type (hypophosphatasia) [MIM:146300]</li>	<li>rs34605986</li><li>rs3200254</li><li>rs28933975</li><li>rs28933974</li>	2
P05187	250	<ul><li>P->L at 25: in dbSNP:rs1130335<li>I->L at 89: in dbSNP:rs13026692<li>R->P at 231: in dbSNP:rs1048988<li>R->H at 263: in dbSNP:rs2853378<li>E->G at 451: in dbSNP:rs1048994</ul>									<li>rs13026692</li><li>rs1130335</li><li>rs1048994</li><li>rs2853378</li><li>rs1048988</li>	2
P05204	3151	<ul><li>E->K at 7: in variant H17</ul>										2
P05230	2246	<ul><li>G->E at 21: in dbSNP rsrs17223632</ul>									rs17223632	2
P05231	3569	<ul><li>P->S at 32: in dbSNP:rs2069830<li>D->E at 162: in dbSNP:rs13306435<li>D->V at 162: in dbSNP:rs2069860</ul>									<li>rs2069860</li><li>rs13306435</li><li>rs2069830</li>	2
P05305	1906	<ul><li>V->I at 186: in dbSNP:rs6413478<li>K->N at 198: in dbSNP:rs5370</ul>									<li>rs5370</li><li>rs6413478</li>	2
P05362	3383	<ul><li>S->C at 34: in dbSNP:rs5491<li>K->M at 56: in Kilifi; dbSNP:rs5491<li>K->N at 155: in dbSNP:rs5492<li>G->R at 241: in dbSNP:rs1799969<li>V->M at 315: in dbSNP:rs5495<li>P->L at 352: in dbSNP:rs1801714<li>R->Q at 397: in dbSNP:rs5497<li>K->E at 469: in dbSNP:rs5498<li>R->W at 478: in dbSNP:rs5030400</ul>									<li>rs5498</li><li>rs5497</li><li>rs5495</li><li>rs1799969</li><li>rs5492</li><li>rs5030400</li><li>rs5491</li><li>rs1801714</li>	2
P05412	3725	<ul><li>T->M at 297: in dbSNP:rs9989</ul>									rs9989	2
P05452	7123	<ul><li>A->S at 55<li>V->M at 58<li>S->G at 106: in dbSNP:rs13963</ul>									rs13963	2
P05455	6741	<ul><li>P->S at 48: in dbSNP:rs17160793</ul>									rs17160793	2
P05534		<ul><li>A->G at 5: in allele A*2401<li>H->Q at 27: in allele A*2408<li>E->G at 86: in allele A*2408<li>G->R at 89: in allele A*2408 and allele A*2429<li>L->V at 119: in allele A*2414<li>M->R at 121: in allele A*2414<li>F->Y at 123: in allele A*2414<li>G->W at 131: in allele A*2414<li>Q->L at 180: in allele A*2413<li>Q->W at 180: in allele A*2406; requires 2 nucleotide substitutions<li>T->R at 187…										2
P05543	6906	<ul><li>S->T at 43: in TBG deficiency; San Diego; partial TBG deficiency, MIM: 314200<li>I->N at 116: in TBG deficiency; Gary; severe TBG deficiency: in dbSNP rsrs28933689, MIM: 314200<li>A->P at 133: in TBG deficiency; Montreal/TBG-M; partial TBG deficiency: in dbSNP rsrs28933688, MIM: 314200<li>D->N at 191: in TBG-S/Slow; dbSNP:rs1050086, MIM: 314200<li>A->T at 211: in TBG-A/Aborigine; dbSNP:rs…							<li>P05543</li><li>P61640</li><li>P19238</li><li>P50450</li><li>P06127</li><li>Q9TT36</li><li>Q9TT35</li>	TBG deficiency [MIM:314200]	<li>rs28933689</li><li>rs28933688</li><li>rs1050086</li><li>rs1804495</li><li>rs28937312</li><li>rs2234036</li>	2
P05546	3053	<ul><li>A->T at 7: in dbSNP:rs5905<li>H->P at 60: in dbSNP:rs165867<li>S->N at 87: in dbSNP:rs34324685<li>L->V at 129: in dbSNP:rs11542069<li>R->H at 208: in HCF2D; Oslo; decreased affinity for dermatan sulfate; dbSNP:rs5907, MIM: 142360<li>K->R at 237: in dbSNP:rs1042435, MIM: 142360<li>T->M at 442: in dbSNP:rs5904, MIM: 142360<li>E->K at 447: in HCF2D, MIM: 142360<li>P->L at 462: in HCF2D; Toku…	secretion	GO:0046903						Heparin cofactor 2 deficiency (HCF2D) [MIM:142360]	<li>rs5907</li><li>rs34324685</li><li>rs5905</li><li>rs5904</li><li>rs1042435</li><li>rs11542069</li><li>rs165867</li>	2
P05549	7020	<ul><li>L->P at 249: in BOFS, MIM: 113620<li>R->G at 254: in BOFS, MIM: 113620<li>R->G at 255: in BOFS, MIM: 113620<li>G->E at 262: in BOFS, MIM: 113620</ul>								Branchiooculofacial syndrome (BOFS) [MIM:113620]		2
P05771	5579	<ul><li>V->M at 144: in a colorectal adenocarcinoma sample; somatic mutation<li>V->M at 496: in a glioblastoma multiforme sample; somatic mutation<li>P->H at 588: in dbSNP rsrs35631544</ul>									rs35631544	2
[truncated: 9,539 more rows]
