# Supplementary material for: From SNPs to pathways: integration of functional effect of sequence variations on models of cell signalling pathways
Source: BMC Bioinformatics. 2009 Aug 27;10(Suppl 8):S6. doi: 10.1186/1471-2105-10-S8-S6 (PMC2745588; doi:10.1186/1471-2105-10-S8-S6)
Supplement: Additional file 7 — Cytoscape node attribute file containing information about mutagenesis and polymorphisms. [file 1471-2105-10-S8-S6-S7.attr]

uniProtId	entrezGeneId	mutagenesis	polymorphism	GObiolProcess	GObiolProcessId	GOmolFunction	GOmolFunctionId	GOcellComponent	GOcellComponentId	extUniProtIds	OMIM	dbSNP	mutPolyFlag
A0AVK6	79733	<ul><li>R->A at 156: Loss of DNA-binding and inhibition of E2F1-dependent activation</li><li>R->A at 314: Loss of DNA-binding and inhibition of E2F1-dependent activation</li></ul>	<li>I->V at 674: in dbSNP:rs793274</li>			DNA-binding	GO:0003677			<li>Q01094</li><li>Q90977</li><li>Q27368</li>		rs793274	3
A0AVT1	55236	<ul><li>C->A,S at 625: Impairs ubiquitin activation</li></ul>	<li>A->T at 224: in dbSNP:rs10010188</li>							<li>P69326</li><li>P08565</li><li>P69322</li><li>P69323</li><li>P69324</li><li>P69325</li><li>P68196</li><li>O46543</li><li>P68197</li><li>Q05550</li><li>P68198</li><li>P68199</li><li>P19848</li><li>P68195</li><li>P42739</li><li>Q867C2</li><li>P62991</li><li>P62990</li><li>P61863</li><li>P61864</li><li>P61862</li><li>Q867C4</li><li>Q867C3</li><li>P23398</li><li>P68204</li><li>P84589</li><li>Q865C…		rs10010188	3
A6H8Y1	55814	<ul><li>S->A at 390: Not phosphorylated by CSNK2A1; when associated with A-426; A-431; A-437 and A-446. CK2 treatment constituvely activates for U6 transcription; when associated with A-426; A-431; A-437 and A-446</li><li>S->A at 426: Not phosphorylated by CSNK2A1; when associated with A-390; A-431; A-437 and A-446. CK2 treatment constituvely activates for U6 transcription; when associated with A…	<li>E->D at 38: in dbSNP:rs3748043</li><li>C->R at 757: in dbSNP:rs3761966</li><li>V->M at 778: in dbSNP:rs3761967</li><li>M->I at 1264: in dbSNP:rs715747</li><li>M->V at 1347: in dbSNP:rs6886336</li><li>K->E at 1469: in dbSNP:rs1698063</li><li>L->I at 2013: in dbSNP:rs6453014</li>	transcription	GO:0006350					<li>Q65ZV5</li><li>P33674</li><li>P21868</li><li>P43893</li><li>O51759</li><li>P68399</li><li>P68400</li>		<li>rs3761967</li><li>rs3761966</li><li>rs715747</li><li>rs6453014</li><li>rs6886336</li><li>rs3748043</li><li>rs1698063</li>	3
A7KAX9	9743	<ul><li>Y->A at 173: Loss of binding to phospholipids. Cytoplasmic localization</li><li>R->A at 407: Mild effect on GAP activity and neurite-promotion upon nerve growth factor stimulation</li><li>R->I at 407: Loss of GAP activity</li><li>R->M at 407: Loss of GAP activity. In isoform 1, no inhibitory effect on neurite extension</li><li>K->A at 447: Loss of GAP activity</li></ul>		localization	GO:0051179	binding	GO:0005488			<li>P20936</li><li>Q92263</li><li>P09851</li><li>Q92211</li><li>Q5PEA9</li><li>P74873</li><li>P74851</li><li>P50904</li>			1
A8K4G0	124599	<ul><li>K->L at 158: Abolishes interaction with TYROBP, and strongly reduces activation properties</li><li>Y->F at 188: No effect on interaction with TYROBP, but strongly reduces activation properties</li></ul>								<li>Q95J79</li><li>Q9TU45</li><li>Q8WNQ8</li><li>O43914</li>			1
O00115	1777	<ul><li>C->A at 19: Loss of activity</li><li>N->Q at 86: Reduced N-glycosylation, complete loss of N-glycosylation; when associated with Q-212; Q-266 and Q-290</li><li>C->A at 151: Loss of activity</li><li>C->A at 159: Loss of activity</li><li>N->Q at 212: Reduced N-glycosylation, complete loss of N-glycosylation; when associated with Q-86; Q-266 and Q-290</li><li>N->Q at 266: Reduced N-glycosyla…	<li>R->I at 39: in dbSNP:rs36075196</li><li>H->R at 204: in dbSNP:rs16978744</li><li>R->L at 314: in dbSNP:rs1061192</li>			DNA-binding	GO:0003677					<li>rs36075196</li><li>rs1061192</li><li>rs16978744</li>	3
O00141	6446	<ul><li>K->M at 127: Abolishes enzymatic activity</li><li>T->A at 256: Low activity</li><li>T->D at 256: Low activity</li><li>T->E at 256: Low activity</li><li>Y->A at 298: Abolishes interaction with NEDD4 and NEDD4L</li><li>S->A at 422: Low activity</li><li>S->D at 422: 10-fold activation</li></ul>	<li>V->I at 219: in dbSNP rsrs34133418</li><li>A->V at 342: in dbSNP rsrs55932330</li>							<li>Q5RBF2</li><li>Q96PU5</li><li>P46934</li>		<li>rs34133418</li><li>rs55932330</li>	3
O00180	3775	<ul><li>T->A at 161: No effect on channel activity</li></ul>											1
O00187	10747	<ul><li>Y->A at 74: Strongly decreases affinity for MBL2. Decreases affinity for FCN2</li><li>Y->A at 121: Strongly decreases affinity for MBL2, but not for FCN2</li><li>E->A at 124: Decreases affinity for MBL2. Slight decrease in affinity for FCN2</li></ul>	<li>R->Q at 99: in Sub-Saharans but not in North Africans or Spaniards</li><li>R->C at 118: in North Africans but not in Sub-Saharans or Spaniards</li><li>D->G at 120: in North Africans but not in Sub-Saharans or Spaniards; strongly decreases affinity for MBL2 and FCN2</li><li>P->L at 126: in Spaniards and North Africans but not in Sub-Saharans: in dbSNP rsrs56392418</li><li>H->R at 155: in dbSNP…							<li>Q15485</li><li>Q66S41</li><li>Q66S50</li><li>Q66S60</li><li>Q66S61</li><li>Q66S62</li><li>Q66S63</li><li>Q66S54</li><li>Q66S65</li><li>Q66S37</li><li>Q66S64</li><li>P11226</li><li>Q66S45</li><li>Q66S58</li>		<li>rs2273343</li><li>rs12711521</li><li>rs12085877</li><li>rs2273346</li><li>rs56392418</li>	3
O00204	6820	<ul><li>Missing at 1-23: Loss of the cholesterol sulfotransferase activity</li><li>Missing at 1-18: Increases the cholesterol sulfotransferase activity</li><li>D->A at 19: Increases the cholesterol sulfotransferase activity</li><li>I->A at 20: Loss of the cholesterol sulfotransferase activity</li><li>S->A at 21: Increases the cholesterol sulfotransferase activity</li><li>E->A at 22: Increases the…	<li>L->S at 51: in dbSNP:rs16982149</li><li>V->I at 240: in dbSNP:rs2302947</li><li>M->I at 301</li><li>P->L at 345: in dbSNP:rs17842463</li>			sulfotransferase activity	GO:0008146					<li>rs17842463</li><li>rs16982149</li><li>rs2302947</li>	3
O00206	7099	<ul><li>N->A at 526: Abolishes LPS-response and prevents the cell surface expression</li><li>N->A at 575: Abolishes LPS-response and prevents the cell surface expression</li><li>E->R at 697: Abolishes LPS-response</li><li>R->E at 710: Abolishes LPS-response</li><li>D->K at 711: Abolishes LPS-response</li><li>P->H,R,E at 714: Abolishes MYD88-binding and LPS-response</li></ul>	<li>T->A at 175: in dbSNP:rs16906079</li><li>Q->R at 188: in dbSNP:rs5030713</li><li>C->S at 246: in dbSNP:rs5030714</li><li>D->G at 299: in allele TLR4*B; reduced LPS-response; associated with an increased risk for ARMD10 in Caucasian patients carriers; dbSNP:rs4986790</li><li>C->W at 306: in dbSNP:rs2770145</li><li>V->G at 310: in dbSNP:rs2770144</li><li>N->S at 329: in dbSNP:rs5030715</li><li>…			binding	GO:0005488	cell surface	GO:0009928,GO:0009986	<li>Q9GL65</li><li>Q8SPE8</li><li>P58727</li><li>Q2V898</li><li>Q99836</li><li>Q9WV82</li><li>Q9TTN0</li><li>O00206</li><li>Q9TSP2</li><li>Q9MYW3</li><li>Q68Y56</li><li>Q8SPE9</li>		<li>rs5030723</li><li>rs5030722</li><li>rs2770145</li><li>rs2770144</li><li>rs11536884</li><li>rs4987233</li><li>rs5031050</li><li>rs4986791</li><li>rs16906079</li><li>rs4986790</li><li>rs5030718</li><li>rs5030719</li><li>rs5030713</li><li>rs5030714</li><li>rs5030715</li><li>rs5030716</li>	3
O00221	4794	<ul><li>K->R at 145: No effect</li><li>S->A at 157: No degradation</li><li>S->A at 161: No degradation</li></ul>	<li>H->Q at 95: in dbSNP:rs28362857</li><li>V->A at 194: in dbSNP:rs2233434</li>									<li>rs2233434</li><li>rs28362857</li>	3
O00254	2151	<ul><li>T->P at 39: No proteolytic cleavage by thrombin</li><li>F->A at 40: Altered signal upon thrombin cleavage</li></ul>	<li>L->S at 15: in dbSNP:rs2069649</li><li>M->V at 177: in dbSNP:rs2069700</li><li>N->D at 250: in dbSNP:rs2069683</li>							P84122		<li>rs2069700</li><li>rs2069649</li><li>rs2069683</li>	3
O00267	6829	<ul><li>R->A at 681: Enhances interactions with CDK9 and RNA polymerase II and enhances transcriptional elongation; when associated with A-696 and A-698</li><li>R->K at 681: Increases promoter association and enhances transcriptional elongation; when associated with K-696 and K-698</li><li>R->A at 696: Enhances interactions with CDK9 and RNA polymerase II and enhances transcriptional elongation; …								<li>Q5EAB2</li><li>Q5ZKN1</li><li>P50750</li>			1
O00291	3092	<ul><li>K->E at 56: Abolishes 3-phosphoinositide-binding; when associated with GLU-58</li><li>K->E at 58: Abolishes 3-phosphoinositide-binding; when associated with GLU-56</li><li>F->G at 432: Abolishes HIP1-induced cell death</li><li>R->E at 1005: Reduces AR-induced nuclear translocation</li></ul>	<li>M->K at 263: in dbSNP:rs17149023</li>	cell death	GO:0008219	phosphoinositide-binding	GO:0035091			<li>O00291</li><li>P06775</li>		rs17149023	3
O00300	4982	<ul><li>Missing at 400-401: Abolishes dimerization</li><li>C->S at 400: Abolishes dimerization</li></ul>	<li>K->N at 3: in dbSNP:rs2073618</li><li>V->M at 104: in dbSNP:rs11573906</li><li>Missing at 182: in JPD</li>									<li>rs11573906</li><li>rs2073618</li>	3
O00327	406	<ul><li>S->A,E at 9: Enhanced PER1 reporter activity by CLOCK-ARNTL</li><li>S->F at 9: 2-2.5-fold increase in CLOCK-BMAL1 transcriptional activity in the absence of CRY1. No change in repression activity in the presence of CRY1</li><li>S->A,E at 10: Enhanced PER1 reporter activity by CLOCK-ARNTL</li><li>S->L at 10: 2-2.5-fold increase in CLOCK-ARNTL transcriptional activity in the absence of CRY1…								<li>Q96506</li><li>Q5R4T2</li><li>Q70AD6</li><li>O61734</li><li>Q9I8T7</li><li>Q00925</li><li>O61735</li><li>Q8QG61</li><li>Q5IZC5</li><li>P27069</li><li>Q43125</li><li>O04005</li><li>Q8K3T3</li><li>O00327</li><li>Q6YGZ5</li><li>Q6YGZ4</li><li>P06367</li><li>Q5RAK8</li><li>Q16526</li><li>O88529</li><li>P52572</li><li>Q6ZZY0</li><li>Q91YA9</li><li>O15516</li><li>O15534</li><li>Q8WP19</li><li>Q8QGQ…			1
O00329	5293	<ul><li>R->P at 894: Abolishes lipid and protein kinase activities</li><li>S->A at 1039: Abolishes autophosphorylation, no effect on lipid kinase activity</li><li>S->D,E at 1039: Abolishes autophosphorylation, reduced lipid kinase activity</li></ul>		autophosphorylation	GO:0046777	lipid kinase activity	GO:0001727			<li>P00513</li><li>P25848</li>			1
O00330	8050	<ul><li>R->A at 183: Strongly decreased DLD binding</li><li>S->A at 185: Strongly decreased DLD binding</li><li>P->A at 186: Strongly decreased DLD binding</li><li>A->M at 187: Strongly decreased DLD binding</li><li>R->A at 189: Strongly decreased DLD binding</li><li>N->A at 190: Strongly decreased DLD binding</li><li>E->A at 193: Strongly decreased DLD binding</li><li>R->A at 208: Strongly decre…	<li>R->C at 23: in dbSNP:rs1049306</li><li>T->A at 101: in dbSNP:rs11539202</li><li>D->V at 370: in dbSNP:rs17850649</li>			binding	GO:0005488			<li>Q60HG3</li><li>Q86WU2</li><li>Q5R4B1</li><li>Q7TNG8</li><li>P49819</li><li>P32891</li><li>P09622</li><li>Q12627</li><li>Q8CIZ7</li><li>P09623</li>		<li>rs11539202</li><li>rs1049306</li><li>rs17850649</li>	3
O00429	10059	<ul><li>K->A at 38: Impairs mitochondrial division and induces changes in peroxisome morphology</li><li>K->E at 38: Overexpression delays protein secretion</li><li>S->I at 39: Decreased localization to the perinuclear region</li><li>S->N at 39: Reduces peroxisomal abundance</li><li>V->F at 41: Temperature-sensitive. Impairs mitochondrial division</li><li>T->A at 59: Impairs mitochondrial division…	<li>S->T at 71: in dbSNP:rs1064610</li><li>E->D at 426: in dbSNP:rs2389105</li>	<li>protein secretion</li><li>mitochondrial division</li><li>localization</li>	<li>GO:0009306</li><li>GO:0000266</li><li>GO:0051179</li>			peroxisome	GO:0005777			<li>rs2389105</li><li>rs1064610</li>	3
O00443	5286	<ul><li>LLLDD->AAAAA at 103-107: Reduces clathrin binding</li><li>S->A at 254: No effect on phosphorylation in vitro</li><li>S->A,D,E at 259: Abolishes phosphorylation, no change in activity</li><li>S->A at 259: Protects from proteolysis</li><li>S->A at 262: No effect on phosphorylation in vitro</li><li>S->A at 266: No effect on phosphorylation in vitro</li><li>R->A at 1488: Reduces affinity for …	<li>T->A at 1415: in dbSNP:rs11604561</li>	phosphorylation	GO:0016310	clathrin binding	GO:0030276	membranes	GO:0016020			rs11604561	3
O00482	2494	<ul><li>Y->A at 96: Slightly reduced DNA binding. Strongly reduced transactivation; when associated with A-168 and A-172</li><li>F->A at 168: Slightly reduced DNA binding. Strongly reduced transactivation; when associated with A-96 and A-172</li><li>GP->VA at 169-170: Reduced DNA binding. Loss of transactivation</li><li>Y->A at 172: Slightly reduced DNA binding. Strongly reduced transactivation; …				<li>phospholipid binding</li><li>DNA binding</li>	<li>GO:0005543</li><li>GO:0003677</li>						1
O00506	10494	<ul><li>K->R at 49: Loss of kinase activity and autophosphorylation</li><li>D->A at 158: Loss of kinase activity</li></ul>	<li>Q->H at 64: in dbSNP:rs34341643</li>	autophosphorylation	GO:0046777	kinase activity	GO:0016301					rs34341643	3
O00562	9600	<ul><li>T->A at 59: Prevents association with lipid droplets</li><li>T->E at 59: Causes association with lipid droplets</li><li>T->A at 287: Slightly reduced phosphorylation. Strongly reduced phosphorylation; when associated with A-794 or A-389. Loss of threonine phosphorylation; when associated with A-389; A-793 and A-1222</li><li>S->A at 300: No effect on phosphorylation</li><li>S->A at 326: No…		phosphorylation	GO:0016310			lipid droplets	GO:0005811	<li>O95292</li><li>Q25691</li>			1
O00571	1654	<ul><li>K->E at 230: Abolishes ATPase activity and RNA-unwinding activity</li><li>S->L at 382: Abolishes ATPase activity and RNA-unwinding activity</li></ul>	<li>R->T at 294: in a breast cancer sample; somatic mutation</li>			ATPase activity	GO:0016887						3
O00623	5193	<ul><li>C->W at 304: Abolishes interaction with PEX19; when associated with Q-307</li><li>C->Q at 307: Abolishes interaction with PEX19; when associated with W-304</li></ul>	<li>L->I at 245: in dbSNP:rs12941376</li><li>S->F at 320: in NALD; attenuates interaction with PEX10 and decreases peroxisomal protein import: in dbSNP rsrs28936697</li>	protein import	GO:0017038					<li>O60683</li><li>Q9SYU4</li><li>Q8HXW8</li><li>Q92265</li><li>Q05568</li><li>P40855</li><li>Q3SZD1</li><li>Q60415</li><li>Q00940</li><li>Q07418</li><li>Q5R7U2</li>		<li>rs12941376</li><li>rs28936697</li>	3
O00762	11065	<ul><li>C->S at 114: Inhibition of cyclin B degradation</li></ul>	<li>G->D at 25</li>							<li>P04961</li><li>P22177</li><li>O16852</li><li>Q00268</li><li>Q00265</li><li>P24314</li><li>P61074</li><li>P17070</li><li>P17917</li><li>P18248</li><li>P31008</li><li>P17918</li><li>P53358</li><li>O01377</li><li>P12004</li>			3
O14497	8289	<ul><li>W->A at 1073: Partial loss of DNA-binding activity. Complete loss of activity; when associated with A-1096</li><li>Y->A at 1096: Partial loss of DNA-binding activity. Complete loss of activity; when associated with A-1073</li></ul>				DNA-binding	GO:0003677						1
O14512	30837	<ul><li>RDS->KDC at 425-427: Loss of IRS1 ubiquitination and degradation</li></ul>								<li>Q28224</li><li>P35568</li><li>P09715</li>			1
O14543	9021	<ul><li>L->A,F at 22: Little effect on EPO-induced STAT5 signaling suppression</li><li>L->D at 22: Complete loss of EPO-induced STAT5 signaling suppression. No suppression of JAK2 phosphorylation</li><li>F->A at 25: Complete loss of EPO-induced STAT5 signaling suppression. Abolishes binding to JH1</li><li>E->R at 30: Partial loss of EPO-induced STAT5 signaling suppression. No effect on LIF-induce…	<li>H->Y at 125: in dbSNP:rs1061489</li>	phosphorylation	GO:0016310	binding	GO:0005488			<li>Q27956</li><li>Q8MJS1</li><li>P17777</li><li>P07865</li><li>P61635</li><li>P42229</li><li>P49157</li><li>P09056</li><li>Q6H8T2</li><li>Q6H8T1</li><li>O60674</li><li>Q99665</li><li>Q28513</li><li>Q2KL21</li><li>Q9BEG2</li><li>Q9MYZ9</li><li>O62728</li><li>P49290</li><li>P33709</li><li>P42231</li><li>P15018</li><li>Q9GKA2</li><li>P19235</li><li>Q867B1</li><li>P33707</li><li>P48617</li><li>P1167…		rs1061489	3
O14613	10435	<ul><li>HTIH->ATIA at 39-42: No binding with CDC42; no induced pseudopodia formation</li></ul>	<li>N->S at 176: in dbSNP:rs4149839</li><li>I->F at 191: in dbSNP:rs7120634</li>			binding	GO:0005488			<li>O94103</li><li>Q90694</li><li>O14426</li><li>P60953</li><li>P60952</li><li>Q17031</li><li>Q9HF56</li><li>P19073</li>		<li>rs7120634</li><li>rs4149839</li>	3
O14618	9973	<ul><li>C->S at 22: Reduces copper binding by half; when associated with S-25. Negligible effect on zinc binding</li><li>C->S at 25: Reduces copper binding by half; when associated with S-22. Negligible effect on zinc binding</li><li>C->S at 244: Reduces copper binding by half; when associated with S-246. Negligible effect on zinc binding</li><li>C->S at 246: Reduces copper binding by half; when …				<li>copper binding</li><li>zinc binding</li>	<li>GO:0005507</li><li>GO:0008270</li>						1
O14649	3777	<ul><li>H->N at 98: Greatly reduces pH sensitivity</li></ul>											1
O14654	8471	<ul><li>Y->F at 700: No effect. Reduces interaction with CRK by 50%; when associated with F-717. Abolishes interaction with CRK; when associated with F-717; F-743 and F-779</li><li>Y->F at 717: No effect. Reduces interaction with CRK by 50%; when associated with F-700. Abolishes interaction with CRK; when associated with F-700; F-743 and F-779</li><li>Y->F at 743: No effect. Reduces interaction w…	<li>A->V at 20: in a colorectal cancer sample; somatic mutation</li><li>L->F at 34: in dbSNP:rs1801162</li><li>G->E at 215: in a colorectal cancer sample; somatic mutation</li><li>N->K at 508: in dbSNP:rs34287560</li><li>G->R at 557: in a colorectal cancer sample; somatic mutation</li><li>H->D at 879: in dbSNP:rs1801164</li>							<li>Q01917</li><li>Q04929</li><li>P54664</li><li>P53681</li><li>P46108</li>		<li>rs1801164</li><li>rs34287560</li><li>rs1801162</li>	3
O14713	9270	<ul><li>T->D at 38: Changes in cell spreading</li><li>L->A at 82: Decrease in binding to beta 1 integrin; when associated with T-144 no binding to beta 1 integrin</li><li>L->Q at 82: No change in binding to beta 1 integrin</li><li>L->Q at 86: No change in binding to beta 1 integrin; when associated with T-144 no binding to beta 1 integrin</li><li>L->A at 135: No binding to beta 1 integrin</li><li…				binding	GO:0005488						1
O14727	317	<ul><li>K->R at 160: No association with APAF-1. No binding to pro-caspase-9</li><li>M->L at 368: Activation of pro-caspase-9 independent of cytochrome c. Increased ability to induce apoptosis</li></ul>		apoptosis	GO:0006915	binding	GO:0005488			<li>P00073</li><li>P00074</li><li>P00075</li><li>P00076</li><li>P00070</li><li>P00071</li><li>P00072</li><li>Q6C9Q0</li><li>P00067</li><li>P00066</li><li>P00069</li><li>P68100</li><li>P00068</li><li>P00064</li><li>P00065</li><li>P00062</li><li>P00063</li><li>P00060</li><li>P00061</li><li>P67881</li><li>P67882</li><li>Q6WUX8</li><li>P15451</li><li>Q6QLW4</li><li>P19681</li><li>P00059</li><li>P0005…			1
O14744	10419	<ul><li>GR->AA at 367-368: Abolishes enzymatic activity</li></ul>											1
O14745	9368	<ul><li>F->R at 355: Loss of MSX binding</li><li>Missing at 358: Reduces MSX binding</li></ul>	<li>L->V at 110: in NPHLOP2; the mutant expressed in cultured renal cells increases the generation of cyclic AMP : in dbSNP rsrs35910969, MIM: 612287</li><li>R->Q at 153: in NPHLOP2; the mutant expressed in cultured renal cells increases the generation of cAMP by PTH and inhibits phosphate transport; dbSNP:rs41282065, MIM: 612287</li><li>E->K at 225: in NPHLOP2; the mutant expressed in cultured r…	phosphate transport	GO:0006817	binding	GO:0005488			<li>P47329</li><li>Q9KGJ3</li><li>Q87A24</li><li>Q92N67</li><li>Q724K0</li><li>Q6GBY6</li><li>Q72IA8</li><li>P56077</li><li>Q5F9L4</li><li>Q63HI2</li><li>Q8E2I1</li><li>Q5FFA3</li><li>Q9KQ21</li><li>Q5ZS66</li><li>Q66AY1</li><li>P59490</li><li>Q89YZ2</li><li>Q6YP15</li><li>Q5WAD6</li><li>Q82HE5</li><li>Q6ADQ8</li><li>Q6AAC7</li><li>Q980V1</li><li>P65867</li><li>P65868</li><li>Q9GL67</li><li>P6586…	Hypophosphatemic nephrolithiasis/osteoporosis type 2 (NPHLOP2) [MIM:612287]	<li>rs35910969</li><li>rs41282065</li>	3
O14746	7015	<ul><li>D->A at 712: Loss of telomerase activity</li><li>DD->AA at 868-869: Loss of telomerase activity</li><li>D->A at 868: Loss of telomerase activity</li><li>D->A at 869: Loss of telomerase activity</li></ul>	<li>A->T at 202: in AA susceptibility; severe and moderate</li><li>A->T at 279</li><li>H->Y at 412: in AA susceptibility; severe and moderate; dbSNP:rs34094720</li><li>Missing at 441</li><li>V->M at 694: in AA susceptibility; moderate</li><li>Y->C at 772: in AA susceptibility; moderate</li><li>R->H at 865: in idiopathic pulmonary fibrosis susceptibility</li><li>K->N at 902: in ADDKC, MIM: 127550<…			telomerase activity	GO:0003720				Dyskeratosis congenita autosomal dominant (ADDKC) [MIM:127550]	<li>rs34062885</li><li>rs35719940</li><li>rs34094720</li>	3
O14757	1111	<ul><li>K->R at 38: Abolishes kinase activity</li><li>D->A at 130: Abolishes kinase activity</li><li>S->A at 317: Abrogates interaction with RAD51; when associated with A-345. Reduces phosphorylation and impairs activation by hydroxyurea and ionizing radiation. Abrogates nuclear retention upon checkpoint activation</li><li>S->E at 317: Enhances interaction with RAD51; when associated with E-345</…	<li>R->Q at 156: in dbSNP:rs3731410</li><li>E->V at 223: in dbSNP rsrs35817404</li><li>V->M at 312: in dbSNP rsrs34097480</li><li>V->I at 471: in dbSNP:rs506504</li>	<li>phosphorylation</li><li>nuclear export</li>	<li>GO:0016310</li><li>GO:0051168</li>	kinase activity	GO:0016301			<li>Q5ZKC9</li><li>P94102</li><li>Q2KJ94</li><li>Q8MKI8</li><li>P37383</li><li>P70099</li><li>Q40134</li><li>P63103</li><li>P29361</li><li>O77507</li><li>Q99133</li><li>Q5R651</li><li>P25454</li><li>Q06609</li><li>P63104</li>		<li>rs34097480</li><li>rs35817404</li><li>rs3731410</li><li>rs506504</li>	3
O14773	1200	<ul><li>H->A at 236: No effect</li><li>D->A at 360: Inactive. Impaired processing</li><li>S->A at 475: Inactive. Impaired processing</li><li>D->A at 517: Inactive. Impaired processing</li></ul>	<li>S->L at 62: in dbSNP:rs2734715</li><li>G->R at 77: in LINCL, MIM: 204500</li><li>Q->R at 100: in dbSNP:rs1800746, MIM: 204500</li><li>R->Q at 127: in LINCL, MIM: 204500</li><li>S->P at 153: in LINCL, MIM: 204500</li><li>R->H at 175, MIM: 204500</li><li>R->C at 185: in dbSNP:rs34758634, MIM: 204500</li><li>R->C at 206: in LINCL; dbSNP:rs28940573, MIM: 204500</li><li>R->H at 206: in LINCL, MIM:…								Classical late-infantile neuronal ceroid lipofuscinosis (LINCL) [MIM:204500]	<li>rs2734715</li><li>rs34758634</li><li>rs1800746</li><li>rs28940573</li>	4
O14776	10915	<ul><li>YYY->AAA at 148-150: Reduces repression of transcription by 35%. Reduces repression of transcription by 63%; when associated with 446-AAA-448</li><li>YYY->AAA at 446-448: Loss of interaction with SF1. Reduces repression of transcription by 35%. Reduces repression of transcription by 63%; when associated with 148-AAA-150</li><li>FFY->AAA at 545-547: No effect</li></ul>		transcription	GO:0006350					<li>Q95L87</li><li>Q9GKL2</li><li>Q13285</li><li>Q12186</li><li>Q15637</li>			1
O14777	10403	<ul><li>E->K at 234: Abrogates binding to RB1</li></ul>	<li>S->A at 66: in dbSNP:rs16943490</li><li>E->D at 348: in dbSNP:rs12456560</li><li>A->P at 605: in dbSNP:rs1983346</li>			binding	GO:0005488			P06400		<li>rs16943490</li><li>rs12456560</li><li>rs1983346</li>	3
O14827	5924	<ul><li>S->A at 737: Loss of phosphorylation by CDK5</li></ul>	<li>R->H at 114: in a colorectal cancer sample; somatic mutation</li><li>D->N at 538: in a breast cancer sample; somatic mutation</li><li>L->W at 713: in dbSNP:rs16878472</li><li>D->E at 1216: in a breast cancer sample; somatic mutation</li>	phosphorylation	GO:0016310					<li>Q02399</li><li>Q00535</li>		rs16878472	3
O14920	3551	<ul><li>K->A at 44: Loss of kinase activity and no effect on binding to NIK</li><li>S->A at 177: Decrease of activity</li><li>S->E at 177: Full activation</li><li>S->A at 181: Decrease of activity</li><li>S->E at 181: Full activation</li></ul>	<li>A->S at 360: in breast cancer samples; infiltrating ductal carcinoma; somatic mutation</li><li>Q->R at 369: in dbSNP rsrs56411242</li><li>R->Q at 526: in dbSNP:rs2272736</li><li>R->W at 554: in dbSNP:rs17875749</li><li>A->T at 710: in dbSNP rsrs34309584</li><li>F->L at 734: in dbSNP rsrs56301637</li><li>A->T at 736: in dbSNP:rs17611716</li>			<li>kinase activity</li><li>binding</li>	<li>GO:0016301</li><li>GO:0005488</li>			<li>O95819</li><li>Q99558</li>		<li>rs34309584</li><li>rs56301637</li><li>rs17611716</li><li>rs56411242</li><li>rs17875749</li><li>rs2272736</li>	3
O14950	103910	<ul><li>TS->AA at 19-20: Shows a decrease in the number of actin filament bundles</li><li>TS->DD at 19-20: Shows a larger number of actin filament bundles</li></ul>	<li>E->G at 141: in dbSNP:rs14720</li>							<li>Q92192</li><li>Q92193</li><li>P53499</li><li>P26183</li><li>P53498</li><li>O13419</li><li>Q9P4D1</li><li>P48465</li><li>P53455</li><li>Q39596</li><li>Q39758</li><li>P26182</li><li>P80709</li><li>Q9UVX4</li><li>P78711</li><li>P53689</li><li>O17320</li><li>P30161</li><li>P17128</li><li>P45521</li><li>P81085</li><li>P20904</li><li>P45520</li><li>Q6TCF2</li><li>Q99023</li><li>Q75D00</li><li>P5177…		rs14720	3
O14964	9146	<ul><li>A->Q at 266: Strongly reduced ubiquitin-binding. Reduced degradation of ubiquitinated EGFR</li><li>A->Q at 268: Strongly reduced ubiquitin-binding. Reduced degradation of ubiquitinated EGFR</li></ul>	<li>T->S at 7</li><li>E->D at 400: in dbSNP:rs34868130</li>			binding	GO:0005488			<li>P69326</li><li>P08565</li><li>P69322</li><li>P69323</li><li>P69324</li><li>P69325</li><li>P68196</li><li>O46543</li><li>P68197</li><li>P13387</li><li>Q05550</li><li>P68198</li><li>P68199</li><li>P19848</li><li>P68195</li><li>P42739</li><li>Q867C2</li><li>P62991</li><li>P62990</li><li>P61863</li><li>P61864</li><li>P61862</li><li>Q867C4</li><li>Q867C3</li><li>P23398</li><li>P68204</li><li>P8458…		rs34868130	3
O14979	9987	<ul><li>G->A at 404: Reduces significantly its nuclear localization</li></ul>		localization	GO:0051179								1
O14980	7514	<ul><li>S->A at 191: Does not abolish Rex-mediated mRNA export</li><li>V->E at 284: Does not abolish Rex-mediated mRNA export</li><li>D->G at 334: Does not abolish Rex-mediated mRNA export</li><li>I->L at 337: Does not abolish Rex-mediated mRNA export</li><li>T->A at 346: Does not abolish Rex-mediated mRNA export</li><li>V->I at 402: Does not abolish Rex-mediated mRNA export</li><li>P->T at 411: …		nuclear export	GO:0051168	binding	GO:0005488			<li>Q5R4Y2</li><li>Q9H6Z4</li><li>Q4R4T9</li>			1
O15031	23654	<ul><li>RQKR->AQKA at 1161-1164: Abolishes cleavage by proprotein convertases</li></ul>	<li>K->E at 318: in dbSNP:rs28379706</li>									rs28379706	3
O15055	8864	<ul><li>S->D at 662: Restores CSNK1E-dependent phosphorylation of variant G-662</li></ul>	<li>A->S at 5: in dbSNP:rs35572922</li><li>S->G at 662: in FASPS; reduced in vitro phosphorylation by CSNK1E, MIM: 604348</li><ul><li>S->D at 662: Restores CSNK1E-dependent phosphorylation of variant G-662</li></ul><li>V->I at 729: in dbSNP:rs4429421, MIM: 604348</li></ul><li>L->V at 823: in a breast cancer sample; somatic mutation, MIM: 604348</li></ul><li>V->I at 903: in dbSNP:rs35333999, MIM: …	phosphorylation	GO:0016310					P49674	Familial advanced sleep-phase syndrome (FASPS) [MIM:604348]	<li>rs4429421</li><li>rs35572922</li><li>rs35998480</li><li>rs35333999</li><li>rs934945</li>	4
O15084	23243	<ul><li>SKTVS->AKTVA at 1040-1044: Marked decrease in phosphorylation. Increased PPP1C-binding. No effect on HNRPK-binding</li></ul>		phosphorylation	GO:0016310	binding	GO:0005488			<li>O19049</li><li>Q3T0D0</li><li>P61978</li>			1
O15105	4092	<ul><li>K->A at 64: Loss of acetylation, and of SMURF1-dependent degradation; when associated with A-70</li><li>K->A at 70: Loss of acetylation, and of SMURF1-dependent degradation; when associated with A-64</li><li>Missing at 207-211: Diminishes interaction with SMURF2</li><li>Y->A at 211: Diminishes interaction with SMURF2 and reduces inhibition of TGF-beta signaling</li><li>Missing at 409-426:…				TGF-beta receptor binding	GO:0005160			<li>Q9HCE7</li><li>Q9HAU4</li>			1
O15111	1147	<ul><li>T->A at 23: Loss of phosphorylation and decrease of kinase activity</li><li>K->A at 44: Loss of kinase activity</li><li>K->M at 44: Loss of autophosphorylation</li><li>S->A at 176: Loss of phosphorylation and of activity</li><li>S->E at 176: Full activation</li><li>T->A at 179: No change in phosphorylation</li><li>S->A at 180: No change in phosphorylation</li></ul>	<li>S->C at 126: in dbSNP rsrs34427437</li><li>V->A at 155: in dbSNP rsrs2230803</li><li>I->V at 268: in dbSNP:rs2230804</li>	<li>phosphorylation</li><li>autophosphorylation</li>	<li>GO:0016310</li><li>GO:0046777</li>	kinase activity	GO:0016301					<li>rs34427437</li><li>rs2230804</li><li>rs2230803</li>	3
O15118	4864	<ul><li>C->S at 63: Loss of function</li><li>C->S at 97: Loss of function</li></ul>	<li>C->R at 63: in NPC1, MIM: 257220</li><ul><li>C->S at 63: Loss of function</li></ul><li>C->Y at 74: in NPC1, MIM: 257220</li></ul><li>Q->R at 92: in NPC1, MIM: 257220</li></ul><li>C->R at 113: in NPC1; partially mislocalized from late endocytic organelles diffusely to the cell periphery; localizes to the endoplasmic reticulum Rab7-negative endosomes and the cell surface; does not clears the ly…					<li>late endosomes</li><li>endoplasmic reticulum</li><li>cell surface</li><li>endosomes</li>	<li>GO:0005770</li><li>GO:0005783</li><li>GO:0009928,GO:0009986</li><li>GO:0005768</li>	<li>P51150</li><li>P36411</li><li>O15118</li><li>P09527</li><li>P56941</li>	<li>Niemann-Pick disease type C1 (NPC1) [MIM:257220]</li><li>Niemann-Pick disease type D (NPD) [MIM:257220]</li>	<li>rs28942104</li><li>rs28942106</li><li>rs28942105</li><li>rs1805081</li><li>rs1805082</li><li>rs1805084</li><li>rs17855819</li><li>rs28942108</li><li>rs28942107</li><li>rs1788799</li><li>rs55680026</li><li>rs28940897</li><li>rs34302553</li><li>rs13381670</li><li>rs34084984</li>	4
O15151	4194	<ul><li>C->G at 437: Fails to interact with MDM2</li></ul>	<li>I->T at 175: in dbSNP:rs4252716</li><li>T->I at 406: in dbSNP:rs4252741</li>							<li>Q60524</li><li>Q00987</li><li>P56950</li><li>Q7YRZ8</li><li>P56951</li>		<li>rs4252716</li><li>rs4252741</li>	3
O15162	5359	<ul><li>Y->F at 69: Decrease in phosphorylation</li><li>Y->F at 74: Decrease in phosphorylation</li><li>T->A at 161: No induction by PKC</li><li>D->A at 273: Reduces the Ca(2+)-dependent phospholipid scrambling</li><li>D->A at 275: Complete inactivation of the Ca(2+)-dependent phospholipid scrambling</li><li>F->A at 277: Reduces the Ca(2+)-dependent phospholipid scrambling</li><li>I->A at 279: Re…	<li>H->Y at 262: in dbSNP:rs343320</li>	<li>phosphorylation</li><li>phospholipid scrambling</li>	<li>GO:0016310</li><li>GO:0017121</li>					<li>P13678</li><li>P05130</li><li>P13677</li><li>P34722</li>		rs343320	3
O15245	6580	<ul><li>G->A at 465: No changes in the MPP uptake</li></ul>	<li>S->F at 14: exclusively found in the African American population; increase of the MPP uptake; when associated with V-408; dbSNP:rs34447885</li><li>F->L at 41: in dbSNP:rs2297373</li><li>R->C at 61: reduction of the MPP uptake. Reduction of the MPP uptake; when associated with V-408; dbSNP:rs12208357</li><li>L->F at 85: no changes in the MPP uptake; when associated with V-408; dbSNP:rs35546288…	localization	GO:0051179			<li>membrane</li><li>plasma membrane</li>	<li>GO:0016020</li><li>GO:0005886</li>	<li>Q6WEB5</li><li>P10522</li><li>P37301</li><li>P27573</li><li>P06907</li><li>P29677</li><li>P25189</li><li>P20938</li>		<li>rs34295611</li><li>rs12208357</li><li>rs683369</li><li>rs34104736</li><li>rs34205214</li><li>rs34059508</li><li>rs34305973</li><li>rs4646278</li><li>rs35956182</li><li>rs4646277</li><li>rs2297373</li><li>rs55918055</li><li>rs35546288</li><li>rs36103319</li><li>rs35167514</li><li>rs35191146</li><li>rs2282143</li><li>rs34447885</li><li>rs34130495</li><li>rs628031</li><li>rs35270274</li>	4
O15264	5603	<ul><li>T->A at 180: Loss of kinase activity</li><li>Y->A at 182: Loss of kinase activity</li></ul>	<li>S->L at 41: in dbSNP rsrs55776345</li><li>A->V at 282: in dbSNP rsrs55990045</li><li>A->T at 300: in dbSNP rsrs41270090</li>			kinase activity	GO:0016301					<li>rs55776345</li><li>rs41270090</li><li>rs55990045</li>	3
O15297	8493	<ul><li>D->A at 314: Abrogates phosphatase activity</li></ul>								<li>Q7M7K5</li><li>Q5X1E5</li><li>Q7MAZ9</li><li>Q8XBL4</li><li>Q7MBF4</li><li>Q5P3T0</li><li>Q88A53</li><li>Q5PC82</li><li>Q8Z3M9</li><li>Q821A6</li><li>Q5ZRX9</li><li>Q87SK9</li><li>Q9JZ88</li><li>Q9CP21</li><li>Q82U82</li><li>Q9I5V3</li><li>Q5F8K9</li><li>Q63YC3</li><li>Q8Y395</li><li>Q6LV05</li><li>Q8ZLY4</li><li>Q6FA38</li><li>Q9PDL7</li><li>Q62EU1</li><li>Q9JUB2</li><li>Q5WT58</li><li>Q665U…			1
O15304	10572	<ul><li>Y->F at 34: Abolishes phosphorylation and apoptotic activity</li><li>Y->F at 53: No effect on phosphorylation or apoptotic activity</li></ul>		phosphorylation	GO:0016310								1
O15350	7161	<ul><li>Y->A at 487: Loss of interaction with WWOX</li><li>K->R at 627: Strongly diminishes sumoylation but does not affect transcriptional activity</li></ul>		sumoylation	GO:0016925					<li>Q5F389</li><li>Q5R9W5</li><li>Q9NZC7</li><li>Q9VLU5</li>			1
O15357	3636	<ul><li>R->G at 47: Abolishes interaction with p130Cas/BCAR1 and its ability to induce increased adhesion. Abolishes phosphorylation upon FCGR2A clustering</li><li>D->A at 607: Abolishes enzyme activity but not phosphorylation upon FCGR2A clustering</li><li>T->A at 958: Reduces PDGF-stimulated tyrosine phosphorylation and association with SHC1</li><li>YY->FF at 986-987: Inducer a strong reduction…	<li>L->I at 632: associated with susceptibility to NIDDM</li><li>V->M at 721</li><li>N->S at 982: associated with susceptibility to NIDDM</li><li>A->G at 1083: in dbSNP:rs11548491</li><li>G->A at 1114: in dbSNP:rs1049472</li>	phosphorylation	GO:0016310			collagen	GO:0005581	<li>P56945</li><li>P12318</li><li>Q8SPV8</li><li>P29353</li>		<li>rs11548491</li><li>rs1049472</li>	3
O15382	587	<ul><li>C->A at 342: Reduces activity about 6-fold</li><li>C->A at 345: Slight reduction of activity</li></ul>	<li>T->R at 186: in dbSNP:rs11548193</li>									rs11548193	3
O15392	332	<ul><li>T->A at 34: Loss of HBXIP binding</li><li>T->E at 34: Higher affinity for HBXIP binding</li><li>C->A at 84: Loss of cytoprotection</li></ul>	<li>E->K at 129: in dbSNP:rs2071214</li>			binding	GO:0005488			O43504		rs2071214	3
O15393	7113	<ul><li>R->Q at 255: Loss of cleavage</li><li>S->A at 441: Loss of activity</li></ul>	<li>V->M at 160: in dbSNP:rs12329760</li><li>S->C at 254</li><li>E->Q at 329</li><li>K->N at 449: in dbSNP:rs1056602</li><li>D->N at 491</li>									<li>rs1056602</li><li>rs12329760</li>	3
O15455	7098	<ul><li>C->A at 95: Reduced response to ds-RNA</li><li>C->A at 122: Reduced response to ds-RNA</li><li>N->G at 196: Reduced expression levels; when associated with R-247</li><li>N->R at 247: Reduced response to ds-RNA. Reduced expression levels; when associated with G-196</li><li>H->A at 539: No effect</li><li>H->E at 539: Loss of RNA binding. Constitutive activation of NF-kappa-B</li><li>N->A at…	<li>N->I at 284: in dbSNP:rs5743316</li><li>Y->D at 307: in dbSNP:rs5743317</li><li>L->F at 412: confers protection against progression to geographic atrophy in age-related macular degeneration; dbSNP:rs3775291</li><li>P->S at 554: in HSE; TLR3-deficient HSE, MIM: 603029</li><li>S->T at 737: in dbSNP:rs5743318, MIM: 603029</li>			RNA binding	GO:0003723			<li>Q5TJ59</li><li>Q9XSX5</li><li>P26894</li><li>P36925</li><li>O62812</li><li>P79255</li><li>P08317</li><li>P67813</li><li>Q102R3</li><li>Q0PV50</li><li>P67814</li><li>P49113</li><li>P19874</li><li>Q7YRB5</li><li>P46653</li><li>O15455</li><li>P10145</li><li>P41324</li>	TLR3-deficient herpes simplex encephalitis (HSE) [MIM:603029]	<li>rs5743318</li><li>rs3775291</li><li>rs5743316</li><li>rs5743317</li>	3
O15488	8908	<ul><li>Y->F at 228: Loss of activity</li><li>Y->F at 230: No loss of activity</li></ul>	<li>H->Y at 7: in dbSNP:rs11797037</li><li>A->V at 270: in dbSNP:rs2306734</li><li>H->R at 313: in dbSNP:rs2306735</li><li>R->C at 373: in dbSNP:rs17330993</li>									<li>rs11797037</li><li>rs2306735</li><li>rs2306734</li><li>rs17330993</li>	3
O15492	6004	<ul><li>Y->F at 168: 30% decrease in GAP activity</li><li>Y->F at 177: No effect on GAP activity</li></ul>	<li>R->H at 137: in dbSNP:rs1144566</li>							<li>P20936</li><li>Q92263</li><li>P09851</li><li>Q92211</li><li>Q5PEA9</li><li>P74873</li><li>P74851</li><li>P50904</li>		rs1144566	3
O15498	10652	<ul><li>F->E at 42: Increases palmitoylation. Targeted to Golgi membranes. Targeted to Golgi and cytosol; when associated with S-194. Targeted to cytosol; when associated with S-195</li><li>C->S at 194: Decreases palmitoylation by 55%. Prevents palmitoylation; when associated with S-195. Targeted to Golgi and cytosol; when associated with E-42</li><li>C->S at 195: Prevents farnesylation. Targeted…						<li>Golgi membranes</li><li>cytosol</li>	<li>GO:0000139</li><li>GO:0005829</li>				1
O15503	3638	<ul><li>K->R at 156: Loss of ubiquitination and degradation</li><li>K->R at 158: Loss of ubiquitination and degradation</li><li>D->A at 205: Loss of ability to suppress the cleavage of SREBP2 and to accelerate the degradation of HMGCR</li></ul>	<li>A->T at 27: in dbSNP:rs1129825</li>							<li>Q60429</li><li>P16393</li><li>P00347</li><li>Q5R6N3</li><li>Q1W675</li><li>Q12772</li><li>P04035</li><li>Q29512</li><li>P09610</li>		rs1129825	3
O15516	9575	<ul><li>E->K at 116: 3-fold increase in PER1 reporter activity by CLOCK-ARNTL. Some reduction of CRY1 inhibition of CLOCK-ARNTL transcriptional activity; when associated with K-367 and L-601</li><li>G->E at 332: 3-fold increase in PER1 reporter activity by CLOCK-ARNTL. Some reduction of CRY1 inhibition of CLOCK-ARNTL transcriptional activity; when associated with L-840</li><li>H->Y at 360: 3-fold…	<li>S->C at 208: in dbSNP:rs34897046</li><li>E->K at 380: in dbSNP:rs1056478</li><li>L->I at 395: in dbSNP:rs6855837</li><li>H->R at 542: in dbSNP:rs3762836</li>							<li>Q96506</li><li>Q5R4T2</li><li>Q70AD6</li><li>Q9I8T7</li><li>Q00925</li><li>O61735</li><li>Q8QG61</li><li>Q5IZC5</li><li>P27069</li><li>Q43125</li><li>O04005</li><li>Q8K3T3</li><li>O00327</li><li>Q6YGZ5</li><li>Q6YGZ4</li><li>P06367</li><li>Q5RAK8</li><li>Q16526</li><li>O88529</li><li>P52572</li><li>Q6ZZY0</li><li>O15516</li><li>O15534</li><li>Q8WP19</li><li>Q8QGQ6</li><li>P25625</li><li>P4629…		<li>rs3762836</li><li>rs34897046</li><li>rs6855837</li><li>rs1056478</li>	3
O15519	8837	<ul><li>Y->F at 360: Decreases apoptosis-inducing activity. Reduces interaction with caspase-3 and proteolytic processing</li><li>D->N,A at 376: Abolishes proteolytic processing</li></ul>	<li>L->I at 203: in dbSNP:rs13424615</li>	apoptosis	GO:0006915							rs13424615	3
O15527	4968	<ul><li>K->Q at 249: Loss of activity</li><li>D->E,Q at 268: No effect on activity</li><li>D->N at 268: Decreases activity about 65-fold</li></ul>	<li>G->E at 12: in kidney cancer; no effect on activity. Abolishes mitochondrial localization</li><li>R->Q at 46: in kidney cancer; diminished activity</li><li>A->S at 85: in lung cancer; dbSNP:rs17050550</li><li>R->Q at 131: in lung cancer; loss of activity</li><li>R->H at 154: in gastric cancer; No effect on base-excision activity. Alters substrate specificity and strongly increases mutagenic m…	localization	GO:0051179							<li>rs3219014</li><li>rs1801128</li><li>rs3219012</li><li>rs1052133</li><li>rs1805373</li><li>rs56053615</li><li>rs17050550</li>	3
O15529		<ul><li>W->R at 174: Restores responses to propionate</li></ul>	<li>C->R at 45: in dbSNP:rs423385</li><li>V->L at 227: in dbSNP:rs403989</li><li>V->A at 256: in dbSNP:rs424715</li>									<li>rs403989</li><li>rs423385</li><li>rs424715</li>	3
O15530	5170	<ul><li>Y->F at 9: Slight reduction in pervanadate-stimulated tyrosine phosphorylation</li><li>S->A at 25: No effect</li><li>S->A at 241: No activation</li><li>A->V at 277: 3-fold increase in kinase activity</li><li>Y->F at 373: Reduction in basal activity</li><li>Y->F at 376: Reduction in basal activity</li><li>S->A at 393: No effect</li><li>S->A at 396: No effect</li><li>S->A at 410: No effect<…		phosphorylation	GO:0016310	kinase activity	GO:0016301	membrane	GO:0016020				1
O15550	7403	<ul><li>H->A at 1146: Abolishes histone demethylase activity</li></ul>	<li>A->T at 30: in dbSNP:rs6529</li><li>Q->H at 497: in dbSNP:rs6530</li><li>T->A at 581: in dbSNP:rs34922269</li><li>T->K at 726: in dbSNP:rs2230018</li><li>L->R at 1106: in a colorectal cancer sample; somatic mutation</li>							Q9UBB5		<li>rs6530</li><li>rs6529</li><li>rs2230018</li><li>rs34922269</li>	3
O15554	3783	<ul><li>T->S at 250: Loss of sensitivity to triarylmethanes</li><li>V->A at 275: Loss of sensitivity to triarylmethanes</li></ul>											1
O43148	8731	<ul><li>KKRK->AAAA at 80-83: Does not abolish nuclear localization. Abolishes nuclear localization; when associated with 103-AAAAA-107 and I-127</li><li>KKRKR->AAAAA at 103-107: Does not abolish nuclear localization. Abolishes nuclear localization; when associated with 80-AAAA-83 and I-127</li><li>R->I at 127: Does not abolish nuclear localization. Abolishes nuclear localization; when associated …		localization	GO:0051179								1
O43150	8853	<ul><li>C->A at 436: Loss of Arf-GAP activity</li></ul>	<li>E->D at 748: in dbSNP:rs2715860</li>							<li>P14112</li><li>P20936</li><li>Q92263</li><li>P09851</li><li>Q92211</li><li>Q5PEA9</li><li>P74873</li><li>P74851</li><li>P50904</li>		rs2715860	3
O43157	5364	<ul><li>RRRR->AAAA at 1302-1305: Abolishes cleavage by proprotein convertases</li></ul>	<li>R->W at 389: in dbSNP:rs34050056</li><li>S->L at 753: in dbSNP:rs35592743</li><li>D->V at 1891: in a breast cancer sample; somatic mutation</li>									<li>rs35592743</li><li>rs34050056</li>	3
O43252	9061	<ul><li>H->A at 425: Loss of activity</li><li>N->K at 426: Increased activity</li><li>GH->AA at 427-428: Loss of activity</li><li>G->A at 427: 30% decrease in activity</li><li>H->A at 428: Loss of activity</li></ul>	<li>L->F at 270: in dbSNP:rs1127008</li><li>S->L at 587: in dbSNP rsrs1127014</li>									<li>rs1127014</li><li>rs1127008</li>	3
O43257	10467	<ul><li>T->A at 103: Impairs the p38 MAPK-mediated phosphorylation of ZNHIT1</li><li>S->A at 124: No change in the in vitro MAPK14/MAPK11-induced phosphorylation level of ZNHIT1</li></ul>	<li>R->W at 134: in a colorectal cancer sample; somatic mutation</li>	phosphorylation	GO:0016310					<li>Q24JY4</li><li>O02812</li><li>Q95NE7</li><li>Q15759</li><li>O43257</li><li>Q16539</li><li>O62618</li>			3
O43283	9175	<ul><li>K->A at 195: Kinase inactive. Fails to activate NF-kappa-B</li></ul>	<li>E->K at 44: in dbSNP:rs35266179</li><li>R->G at 517: in dbSNP rsrs56408536</li><li>E->K at 712: in dbSNP rsrs56309231</li><li>P->L at 746: in a metastatic melanoma sample; somatic mutation</li><li>R->H at 915: in dbSNP:rs3732576</li>									<li>rs56408536</li><li>rs56309231</li><li>rs3732576</li><li>rs35266179</li>	3
O43294	7041	<ul><li>Y->F at 60: Prevents phosphorylation by FAK2 and FYN. Prevents interaction with CSK</li><li>FLQLF->ALQAA at 338-342: Loss of interaction with AR; when associated with 456-A--A-460</li><li>C->S at 369: Loss of AR coactivation; when associated with S-372</li><li>C->S at 372: Loss of AR coactivation; when associated with S-369</li><li>H->S at 428: Loss of AR coactivation; when associated wit…	<li>Q->H at 129: in dbSNP:rs45475699</li>	phosphorylation	GO:0016310					<li>Q05876</li><li>P41239</li><li>Q14289</li><li>Q0VBZ0</li><li>P06241</li><li>P41240</li><li>P27446</li>		rs45475699	3
O43318	6885	<ul><li>K->W at 63: Loss of kinase activity</li></ul>				kinase activity	GO:0016301						1
O43353	8767	<ul><li>K->A at 47: Abolishes kinase activity</li><li>K->M at 47: Reduces FAS-mediated apoptosis</li><li>D->N at 146: Abolishes kinase activity</li></ul>	<li>I->T at 259: in dbSNP:rs2230801</li><li>L->V at 268: in dbSNP:rs35004667</li><li>K->N at 313: in dbSNP rsrs35395048</li>	apoptosis	GO:0006915	kinase activity	GO:0016301			<li>O77736</li><li>Q9TSN4</li><li>P12276</li><li>P49327</li><li>Q9BDN4</li><li>P36189</li><li>P29251</li><li>P63103</li><li>P51867</li><li>Q9BDN0</li><li>P08757</li><li>P25445</li><li>Q9BDP2</li>		<li>rs35395048</li><li>rs2230801</li><li>rs35004667</li>	3
O43432	8672	<ul><li>R->D at 756: Reduces binding to EIF4A; when associated with D-759 and D-764</li><li>R->D at 759: Reduces binding to EIF4A; when associated with D-756 and D-764</li><li>K->D at 764: Reduces binding to EIF4A; when associated with D-756 and D-759</li><li>R->D at 814: Reduces binding to EIF4A; when associated with D-820</li><li>K->D at 820: Reduces binding to EIF4A; when associated with D-814…	<li>Q->R at 378: in dbSNP:rs35731992</li><li>P->A at 496: in dbSNP:rs35176330</li><li>D->E at 1185: in dbSNP:rs2230572</li>			binding	GO:0005488			Q02748		<li>rs2230572</li><li>rs35176330</li><li>rs35731992</li>	3
O43447	10465	<ul><li>W->F at 133: Abolishes inhibition by cyclosporin A</li></ul>											1
O43462	51360	<ul><li>H->F at 171: Loss of activity</li><li>E->A,Q at 172: Loss of activity</li><li>E->D at 172: Partial loss of activity</li><li>H->F at 175: Loss of activity</li><li>D->N at 467: Loss of activity</li></ul>											1
O43463	6839	<ul><li>W->A at 64: Abolishes methyltransferase activity</li><li>Y->A at 67: Abolishes methyltransferase activity</li><li>H->R at 320: Strongly increases methylation of histone H3</li><li>H->L,K at 324: Abolishes methylation of histone H3</li><li>C->A at 326: Abolishes methylation of histone H3</li></ul>								<li>P61835</li><li>P61834</li><li>P61833</li><li>Q9P427</li><li>P61832</li><li>Q98RY4</li><li>P61831</li><li>P03588</li><li>P61830</li><li>P03589</li><li>P83864</li><li>P07041</li><li>P90543</li><li>P02299</li><li>P28726</li><li>P08437</li><li>Q757N1</li><li>P61836</li><li>P50564</li><li>Q00020</li><li>Q83270</li><li>P28931</li><li>P06011</li><li>Q06196</li><li>P08898</li><li>P23753</li><li>P1776…			1
O43464	27429	<ul><li>A->M at 134: Loss of interaction with XIAP. Loss of inhibition of XIAP activity</li><li>S->A at 306: Loss of protease activity</li></ul>	<li>L->P at 72</li><li>A->S at 141: polymorphism; associated with a 2.15-fold increased risk of PD; reduced protease activity</li><li>G->S at 399: in PARK13; reduced protease activity, MIM: 610297</li><li>R->W at 404: could be associated with an increased risk of developing PD, MIM: 610297</li>							<li>P19028</li><li>Q9QBZ5</li><li>P24107</li><li>Q9QBZ1</li><li>Q79666</li><li>P15833</li><li>P03362</li><li>P18042</li><li>Q8AII1</li><li>P03363</li><li>P04024</li><li>P04023</li><li>P10978</li><li>O93215</li><li>P26810</li><li>Q1A249</li><li>P03356</li><li>P03355</li><li>O41798</li><li>P20892</li><li>Q9Y6I0</li><li>P10210</li><li>Q9QBY3</li><li>P03353</li><li>P16901</li><li>Q74120</li><li>Q09SZ…	Parkinson disease type 13 (PARK13) [MIM:610297, 168600]		3
O43493	10618	<ul><li>Y->A at 430: Loss of relocalization to the trans-Golgi</li></ul>	<li>L->V at 10: in dbSNP:rs1128140</li><li>A->G at 86: in dbSNP:rs1044962</li><li>Q->L at 91: in dbSNP:rs1044963</li><li>K->Q at 103: in dbSNP:rs1044964</li><li>Q->P at 105: in dbSNP:rs1044965</li><li>R->W at 259: in dbSNP:rs4247303</li><li>E->G at 322: in dbSNP:rs1044969</li>									<li>rs1044969</li><li>rs4247303</li><li>rs1044965</li><li>rs1044964</li><li>rs1044963</li><li>rs1128140</li><li>rs1044962</li>	3
O43504	10542	<ul><li>T->A at 12: No change</li><li>T->A at 36: No interaction with XABX14-154 (truncated form of HBX)</li></ul>											1
O43524	2309	<ul><li>T->A at 32: Abolishes YWHAZ-binding; when associated with A-253. Exclusively nuclear, induces transcription and promotes apoptosis; when associated with A-253 and A-315</li><li>S->A at 209: Impairs nuclear translocation upon oxidative stress</li><li>K->A at 242: Slightly decreases DNA affinity</li><li>K->A at 245: Decreases DNA affinity</li><li>S->A at 253: Abolishes YWHAZ-binding; when a…		<li>apoptosis</li><li>transcription</li>	<li>GO:0006915</li><li>GO:0006350</li>	binding	GO:0005488			<li>P63103</li><li>P29361</li><li>Q5ZKC9</li><li>Q5R651</li><li>P63104</li>			1
O43525	3786	<ul><li>G->S at 318: >50% Reduction of wt heteromeric current; ratio of 1</li></ul>	<li>D->G at 305: in EBN2; reduces the maximal heteromeric current by approx. 40% with no alteration in voltage dependence of activation or deactivation kinetics, MIM: 121201</li><li>W->R at 309: in EBN2, MIM: 121201</li><li>G->V at 310: in EBN2; about 50% reduction of wild-type heteromeric current; ratio of 1:1; or 20%; ratio of 1:1:2, MIM: 121201</li><li>E->G at 414: in dbSNP:rs2303995, MIM: 121…								Benign neonatal epilepsy type 2 (EBN2) [MIM:121201]	rs2303995	3
O43526	3785	<ul><li>S->E at 52: 40% increase in potassium current amplitude. Ratio of 1</li><li>S->Q at 52: Decrease of PKA stimulation. Ratio of 1</li><li>G->S at 279: More than 50% reduction of wt heteromeric current. Ratio of 1</li></ul>	<li>R->Q at 207: in MK2; leads to a shift of voltage-dependent activation, MIM: 606437</li><li>R->W at 207: in EBNMK; leads to a shift of voltage-dependent activation of the channel and a dramatic slowing of activation upon depolarization, MIM: 606437</li><li>M->V at 208: in EBN1; minor effect on maximal current but clearly exhibits a faster rate of deactivation, MIM: 121200</li><li>R->W at 214: …			PKA	GO:0004691			<li>P49137</li><li>P63141</li><li>P49138</li><li>P49139</li>	<li>Myokymia isolated type 2 (MK2) [MIM:606437]</li><li>Benign neonatal epilepsy with myokymia (EBNMK) [MIM:606437]</li><li>Benign neonatal epilepsy type 1 (EBN1) [MIM:121200]</li>	<li>rs28939683</li><li>rs28939684</li><li>rs1801475</li>	3
O43529	9486	<ul><li>K->A at 128: Loss of function</li><li>K->R at 128: Induces a reduction in enzyme activity</li><li>R->A,K at 189: Loss of function</li><li>D->A at 190: Loss of function</li><li>D->E at 190: Induces a mild reduction in enzyme activity</li><li>P->A,G at 191: Loss of function</li><li>S->A,T at 197: Loss of function</li></ul>	<li>V->L at 20: in dbSNP:rs35177621</li><li>D->N at 258: in dbSNP:rs3748932</li>									<li>rs35177621</li><li>rs3748932</li>	3
O43541	4091	<ul><li>S->A at 435: Loss of phosphorylation</li><li>G->S at 471: Loss of interaction with SMAD1 and BMP-receptor</li><li>Missing at 478-496: Loss of interaction with SMAD1</li></ul>		phosphorylation	GO:0016310					<li>Q1JQA2</li><li>P35855</li><li>Q15797</li><li>Q9I962</li>			1
O43561	27040	<ul><li>C->A at 26: Reduces palmitoylation; abolishes localization to lipid rafts</li><li>C->A at 29: Reduces palmitoylation; impairs localization to lipid rafts</li><li>Y->F at 161: Abolishes interaction with PLCG1</li><li>Y->F at 200: Abolishes interaction with GRB2 and PIK3R1; when associated with F-220</li><li>Y->F at 220: Abolishes interaction with GRB2 and PIK3R1; when associated with F-200…		localization	GO:0051179			lipid rafts	GO:0045121	<li>P27986</li><li>P62993</li><li>Q07883</li><li>Q5R4J7</li><li>P08487</li><li>P23727</li><li>P19174</li>			1
O43586	9051	<ul><li>W->A at 232: Abolishes binding to MEFV</li><li>Y->F at 345: Decreases binding to MEFV</li></ul>	<li>Q->H at 48: in dbSNP:rs1141038</li><li>E->K at 106: in dbSNP:rs1141039</li><li>Q->H at 146: in dbSNP:rs1141041</li><li>R->L at 149: in dbSNP:rs1141042</li><li>A->S at 151: in dbSNP:rs1141043</li><li>E->D at 155: in dbSNP:rs1141044</li><li>Q->H at 156: in dbSNP:rs1141045</li><li>A->T at 230: in PAPAS; severely reduced binding with PTPN12; markedly increased binding to MEFV; accentuates the IL1…	secretion	GO:0046903	binding	GO:0005488			<li>Q28386</li><li>Q8WNR2</li><li>Q2MH07</li><li>Q865X8</li><li>P48090</li><li>O15553</li><li>P26889</li><li>Q9XS77</li><li>P14628</li><li>Q9YGD3</li><li>Q6R2X3</li><li>P41687</li><li>Q05209</li><li>Q9WVG1</li><li>P51493</li><li>P21621</li><li>P79162</li><li>P79182</li><li>P46648</li><li>P09428</li><li>P51745</li><li>Q6PUD2</li><li>Q28292</li><li>P01584</li><li>Q2HZH0</li>	PAPA syndrome (PAPAS) [MIM:604416]	<li>rs1141042</li><li>rs1141043</li><li>rs1141044</li><li>rs1141045</li><li>rs28939381</li><li>rs1141039</li><li>rs1141038</li><li>rs28939089</li><li>rs1141041</li>	3
O43592	11260	<ul><li>RKQLK->AAQLA at 405-409: Abolishes binding to tRNA. Does not abolish shuttling behavior</li><li>KVRSR->AVRSA at 539-543: Does not abolish binding to tRNA. Does not abolish shuttling behavior</li><li>LFSRF->AFSRA at 547-551: Does not abolish binding to tRNA. Does not abolish shuttling behavior</li><li>FSRFV->ASRFA at 548-552: Does not abolish binding to tRNA. Does not abolish shuttling beh…	<li>A->V at 526: in dbSNP:rs17851795</li><li>E->D at 716: in dbSNP:rs1051396</li>	behavior	GO:0007610	<li>binding</li><li>tRNA</li>	<li>GO:0005488</li><li>GO:0030533</li>					<li>rs17851795</li><li>rs1051396</li>	3
O43617	27095	<ul><li>C->S at 68: Loss of palmitoylation</li></ul>											1
O43639	8440	<ul><li>W->K at 148: Abolishes interaction with DOCK1</li><li>W->K at 234: Abolishes interaction with DOCK1</li></ul>								Q14185			1
O43663	9055	<ul><li>T->A at 470: No effect. Reduces in vitro cyclin E-CDK2 phosphorylation and causes extensive bundling of microtubules to the mitotic spindle; when associated with A-481</li><li>T->A at 481: No effect. Reduces in vitro cyclin E-CDK2 phosphorylation and causes extensive bundling of microtubules to the mitotic spindle; when associated with A-470</li></ul>	<li>A->E at 187: in dbSNP:rs7172758</li><li>Y->C at 511: in dbSNP:rs12911192</li>	phosphorylation	GO:0016310			<li>microtubules</li><li>spindle</li>	<li>GO:0005874</li><li>GO:0005819</li>	<li>P04961</li><li>P22177</li><li>O16852</li><li>Q00268</li><li>Q00265</li><li>P24314</li><li>P61074</li><li>P24941</li><li>O55076</li><li>P17070</li><li>P48963</li><li>Q5E9Y0</li><li>P43450</li><li>P31008</li><li>P18248</li><li>P17917</li><li>P53358</li><li>P17918</li><li>O01377</li><li>P12004</li>		<li>rs7172758</li><li>rs12911192</li>	3
O43719	27336	<ul><li>Y->D at 136: Loss of interaction with U snRNPs</li></ul>	<li>G->A at 478: in dbSNP:rs2071913</li><li>N->T at 526: in dbSNP:rs12852634</li><li>D->G at 678: in dbSNP:rs17339410</li>					snRNPs	GO:0030532			<li>rs17339410</li><li>rs2071913</li><li>rs12852634</li>	3
O43808	10478	<ul><li>LMF->KKK at 283-285: Impairs interaction with PEX19</li><li>EK->LL at 289-290: Impairs interaction with PEX19</li><li>KR->EE at 302-303: No effect on interaction with PEX19</li></ul>	<li>H->R at 98: in dbSNP:rs12159334</li>							<li>P40855</li><li>Q3SZD1</li><li>Q60415</li><li>Q07418</li><li>Q5R7U2</li>		rs12159334	3
O43809	11051	<ul><li>K->R at 23: Abolishes acetylation</li><li>K->R at 29: No effect on acetylation</li></ul>											1
O43918	326	<ul><li>C->P at 302: Reduces transcription activation</li><li>C->P at 437: Reduces transcription activation</li></ul>	<li>R->C at 15: in APECED, MIM: 240300</li><li>R->L at 15: in APECED; enzymatic activity of approximately 30% of that of the wild-type, MIM: 240300</li><li>T->M at 16: in APECED; enzymatic activity of approximately 10% of that of the wild-type, MIM: 240300</li><li>A->V at 21: in APECED, MIM: 240300</li><li>Missing at 22-23: in APECED; lack of alpha-galactosidase enzymatic activity; lack of homodi…	<li>transcription</li><li>localization</li>	<li>GO:0006350</li><li>GO:0051179</li>	<li>binding</li><li>zinc binding</li>	<li>GO:0005488</li><li>GO:0008270</li>			<li>Q97U94</li><li>P27756</li><li>O34645</li><li>P20942</li><li>P20941</li><li>O43918</li><li>Q9X4Y0</li><li>P19632</li><li>P41686</li><li>Q9XS39</li><li>P30877</li><li>P06720</li><li>P16551</li><li>O77560</li><li>Q9QW08</li>	Autoimmune poly-endocrinopathy candidiasis ectodermal dystrophy (APECED) [MIM:240300]	<li>rs34397615</li><li>rs1800520</li>	3
O60216	5885	<ul><li>R->A at 172: Abolishes first cleavage by ESPL1</li><li>D->A at 279: Abolishes cleavage by caspase-3</li><li>R->A at 450: Abolishes second cleavage by ESPL1</li></ul>	<li>G->R at 481</li>							Q14674			3
O60229	8997	<ul><li>K->A at 2712: Loss of autophosphorylation</li></ul>	<li>S->L at 196: in dbSNP rsrs56098940</li><li>R->W at 213: in a colorectal cancer sample; somatic mutation</li><li>E->D at 1326: in dbSNP:rs2289838</li><li>S->C at 1896: in a breast cancer sample; somatic mutation</li>	autophosphorylation	GO:0046777							<li>rs2289838</li><li>rs56098940</li>	3
O60239	9467	<ul><li>L->A at 347: Loss of phosphorylation and binding by phospho-JNK; when associated with A-349</li><li>L->A at 349: Loss of phosphorylation and binding by phospho-JNK; when associated with A-347</li><li>L->A at 434: No change of phosphorylation or binding by phospho-JNK; when associated with A-436</li><li>L->A at 436: No change of phosphorylation or binding by phospho-JNK; when associated wi…		phosphorylation	GO:0016310	binding	GO:0005488			<li>Q966Y3</li><li>P92208</li>			1
O60260	5071	<ul><li>C->S at 332: Impairs folding of IBR domain</li><li>C->A at 337: Impairs the ability to ubiquitinate SNCAIP</li><li>C->S at 365: Impairs protein folding</li><li>C->R at 418: Fails to ubiquitinate SYT11. Does not loose ability to bind SYT11</li><li>C->A at 421: Impairs the ability to ubiquitinate SNCAIP</li><li>C->A at 431: Impairs the ability to ubiquitinate SNCAIP</li></ul>	<li>V->M at 15: in PD, MIM: 168600</li><li>R->Q at 33: in PD, MIM: 168600</li><li>P->L at 37: in PARK2, MIM: 600116</li><li>R->P at 42: in PD; early-onset; induces a conformational change in the PSMD4-binding site of Ubl resulting in impaired proteasomal binding, MIM: 168600</li><li>A->P at 46: in PD; early-onset; sporadic, MIM: 168600</li><li>A->E at 82: in PARK2 and PD: in dbSNP rsrs55774500, M…	protein folding	GO:0006457	binding	GO:0005488			<li>Q3MHP1</li><li>P68036</li><li>Q9Y6H5</li><li>O60260</li><li>Q9BT88</li><li>P55036</li><li>Q58DA0</li>	<li>Parkinson disease (PD) [MIM:168600]</li><li>Autosomal recessive early onset Parkinson disease 2 (PARK2) [MIM:600116]</li>	<li>rs34424986</li><li>rs1801334</li><li>rs55961220</li><li>rs1801582</li><li>rs1801474</li><li>rs9456735</li><li>rs55774500</li><li>rs56092260</li>	4
O60264	8467	<ul><li>K->R at 211: Loss of ATP hydrolysis and no association of the SMARCA5/cohesin/NuRD complex with chromatin</li></ul>		ATP hydrolysis	GO:0006200			chromatin	GO:0000785	<li>Q06851</li><li>O60264</li>			1
O60285	9891	<ul><li>T->A at 211: Prevents phosphorylation and activation by STK11 complex</li><li>S->A at 600: No phosphorylation</li></ul>	<li>G->D at 419: in dbSNP rsrs55774704</li><li>P->R at 543: in dbSNP:rs3741883</li>	phosphorylation	GO:0016310					<li>Q15831</li><li>Q0GGW5</li>		<li>rs3741883</li><li>rs55774704</li>	3
O60337	10299	<ul><li>C->A at 9: Abolishes auto-ubiquitination</li></ul>	<li>P->L at 622: in dbSNP:rs1062914</li>									rs1062914	3
O60341	23028	<ul><li>N->A at 535: Strongly reduces demethylase activity</li><li>H->A at 564: Strongly reduces demethylase activity</li><li>K->A at 661: Abolishes histone demethylase activity</li><li>Y->A at 761: Strongly reduces demethylase activity</li></ul>								Q9UBB5			1
O60346	23239	<ul><li>Missing at 1715-1717: Loss of function in vivo, but does not abolishes intrinsic phosphatase activity</li></ul>								<li>Q7M7K5</li><li>Q5X1E5</li><li>Q7MAZ9</li><li>Q8XBL4</li><li>Q7MBF4</li><li>Q5P3T0</li><li>Q88A53</li><li>Q5PC82</li><li>Q8Z3M9</li><li>Q821A6</li><li>Q5ZRX9</li><li>Q87SK9</li><li>Q9JZ88</li><li>Q9CP21</li><li>Q82U82</li><li>Q9I5V3</li><li>Q5F8K9</li><li>Q63YC3</li><li>Q8Y395</li><li>Q6LV05</li><li>Q8ZLY4</li><li>Q6FA38</li><li>Q9PDL7</li><li>Q62EU1</li><li>Q9JUB2</li><li>Q5WT58</li><li>Q665U…			1
O60504	10174	<ul><li>W->F at 649: Loss of SOS-binding ability</li><li>Y->V at 667: Loss of SOS-binding ability</li></ul>	<li>T->I at 556: in dbSNP:rs2449331</li><li>T->A at 573: in dbSNP:rs1047030</li>			binding	GO:0005488					<li>rs2449331</li><li>rs1047030</li>	3
O60516	8637	<ul><li>Y->A at 40: Loss of interaction with EIF4E</li><li>L->A at 45: Loss of interaction with EIF4E</li></ul>								<li>Q9P974</li><li>P63074</li><li>Q9P975</li><li>Q9N0T5</li><li>P29338</li><li>P48598</li><li>Q75AV8</li><li>P06730</li><li>P48597</li><li>O77210</li><li>P07260</li><li>Q5UQG4</li><li>P63073</li><li>Q9PW28</li>			1
O60563	904	<ul><li>C->Y at 261: Loss of HIV-1 Tat transactivation</li></ul>	<li>H->R at 362: in dbSNP:rs17123261</li>									rs17123261	3
O60566	701	<ul><li>D->E at 579: Abolishes the cleavage by caspase-3</li><li>D->E at 610: Abolishes the cleavage by caspase-3</li><li>K->A at 795: Does not abolish the capacity to inhibit APC/CDC20</li><li>K->R at 795: Inhibits kinase activity</li></ul>	<li>M->T at 15: in a colorectal cancer cell line</li><li>R->Q at 36: in PCS, MIM: 176430</li><li>T->M at 40: in dbSNP rsrs56079734, MIM: 176430</li><li>R->Q at 349: in dbSNP:rs1801376, MIM: 176430</li><li>P->S at 378: in dbSNP:rs17851677, MIM: 176430</li><li>E->D at 390: in dbSNP:rs1017842, MIM: 176430</li><li>R->Q at 550: in MVA; heterozygous compound with nonsense mutation; dbSNP:rs28989187, MI…			kinase activity	GO:0016301			<li>P25054</li><li>Q12834</li><li>P26309</li>	<li>Premature chromatid separation trait (PCS) [MIM:176430]</li><li>Mosaic variegated aneuploidy syndrome (MVA) [MIM:257300]</li>	<li>rs1017842</li><li>rs56079734</li><li>rs17851677</li><li>rs28989181</li><li>rs28989182</li><li>rs28989183</li><li>rs1801528</li><li>rs28989184</li><li>rs28989185</li><li>rs28989187</li><li>rs1801376</li>	3
O60573	9470	<ul><li>W->A at 63: Unable to bind capped mRNA</li><li>W->A at 95: Ability to bind capped mRNA reduced to 40% of wild-type</li><li>WED->FAA at 124-126: Unable to bind capped mRNA</li><li>W->A at 124: Ability to bind capped mRNA reduced to less than 10% of wild-type</li><li>W->F at 124: Ability to bind capped mRNA reduced to 13% of wild-type</li><li>E->A at 125: Ability to bind capped mRNA reduced…											1
O60583	905	<ul><li>N->C at 260: Activation of HIV-1 Tat function</li></ul>											1
O60603	7097	<ul><li>N->S at 114: Prevents addition of N-glycans. Reduces secretion of the N-terminal ectodomain</li><li>N->D at 199: Prevents addition of N-glycans. Reduces secretion of the N-terminal ectodomain</li><li>T->A at 416: Prevents addition of N-glycans. Reduces secretion of the N-terminal ectodomain</li><li>N->D at 442: Prevents addition of N-glycans. Prevents secretion of the N-terminal ectodomai…	<li>T->I at 411: in dbSNP:rs5743699</li><li>R->H at 579: in dbSNP:rs5743703</li><li>P->H at 631: in dbSNP:rs5743704</li><li>R->W at 677</li><li>Y->N at 715: in dbSNP:rs5743706</li><li>R->Q at 753: in dbSNP:rs5743708</li>	secretion	GO:0046903					Q99836		<li>rs5743699</li><li>rs5743708</li><li>rs5743706</li><li>rs5743704</li><li>rs5743703</li>	3
O60671	5810	<ul><li>SLLKPSTK->AAAAA at 226-233: Abolishes association of the 9-1-1 complex with RAD17</li></ul>	<li>A->G at 33: in dbSNP:rs2308951</li><li>T->S at 104: in dbSNP:rs1805328</li><li>G->D at 114: in dbSNP:rs2308957</li><li>E->G at 281: in dbSNP:rs1805327</li>							<li>Q9MBA3</li><li>P48581</li><li>Q758W7</li><li>Q5R652</li><li>Q9XT62</li><li>O75943</li>		<li>rs1805327</li><li>rs2308951</li><li>rs1805328</li><li>rs2308957</li>	3
O60759	9595	<ul><li>K->E at 82: No membrane-association. No change in the binding to CYTH1; when associated with A-90 and A-92</li><li>F->A at 90: No membrane-association. No change in the binding to CYTH1; when associated with E-82 and A-92</li><li>I->A at 92: No membrane-association. No change in the binding to CYTH1; when associated with E-82 and A-90</li></ul>	<li>D->N at 37: in dbSNP:rs1042038</li><li>Q->E at 83: in dbSNP:rs2229345</li>			binding	GO:0005488	membrane	GO:0016020			<li>rs1042038</li><li>rs2229345</li>	3
O60763	8615	<ul><li>S->A at 942: Loss of phosphorylation</li></ul>		phosphorylation	GO:0016310								1
O60828	10084	<ul><li>W->A at 52: Enhances activity. Reduces activity; when associated with A-75. Markedly reduced activity; when associated with A-64; A-65 and A-66. Abolishes activity; when associated with A-64; A-65; A-66 and A-75</li><li>Y->A at 64: No effect on activity; when associated with A-65 and A-66. Markedly reduced activity; when associated with A-52; A-65 and A-66. Abolishes activity; when associ…	<li>R->W at 224: in a colorectal cancer sample; somatic mutation</li>										3
O60841	9669	<ul><li>V->G at 640: Loss of activity in vivo. Retains full activity in vitro</li><li>H->E at 706: Loss of activity; both in vivo and in vitro</li><li>H->Q at 706: Loss of activity in vivo. Partial activity in vitro</li><li>D->N at 759: Loss of activity; both in vivo and in vitro</li></ul>											1
O60869	8721	<ul><li>T->D at 40: Loss of interaction with CALM; when associated with D-58; D-91 and D-111</li><li>T->D at 58: Loss of interaction with CALM; when associated with D-40; D-91 and D-111</li><li>T->D at 65: No effect on CALM-binding. No effect; when associated with D-74</li><li>T->D at 74: No effect on CALM-binding. No effect; when associated with D-65</li><li>S->A at 87: No effect on CALM-binding…				binding	GO:0005488			<li>Q12731</li><li>O29874</li><li>P58178</li><li>P58177</li><li>Q57930</li><li>Q8TX38</li><li>Q8ZVR0</li><li>O27664</li><li>P53360</li><li>Q9P9I9</li><li>P13393</li><li>O43133</li><li>O23894</li><li>Q9V024</li><li>Q92117</li><li>P62144</li><li>Q92146</li><li>P26354</li><li>P26355</li><li>Q5RAD2</li><li>Q971V3</li><li>Q42808</li><li>P93348</li><li>Q9YAT1</li><li>P62001</li><li>P62000</li><li>P6214…			1
O60870	22944	<ul><li>K->E at 302: Significant reduction of RNA-binding activity</li><li>K->E at 391: Significant reduction of RNA-binding activity</li></ul>				RNA-binding	GO:0003723						1
O60880	4068	<ul><li>R->Q at 32: Strongly reduced affinity for SLAMF1</li></ul>	<li>Y->C at 7: in XLP1; reduced protein stability and reduced affinity for SLAMF1, MIM: 308240</li><li>H->D at 8: in XLP1, MIM: 308240</li><li>G->D at 16: in XLP1; abolishes interaction with SLAMF1, MIM: 308240</li><li>G->S at 27: in XLP1, MIM: 308240</li><li>S->R at 28: in XLP1; reduced protein stability, MIM: 308240</li><li>L->P at 31: in XLP1; reduced protein stability and reduced affinity for…							<li>Q05876</li><li>Q9UIB8</li><li>Q95MM9</li><li>P06241</li><li>Q13291</li><li>P09326</li><li>P27446</li>	Lymphoproliferative syndrome X-linked type 1 (XLP1) [MIM:308240]	rs28935184	4
O60934	4683	<ul><li>R->A at 28: Disrupts nuclear foci formation and block phosphorylation in response to ionizing radiation</li><li>H->A at 45: Disrupts nuclear foci formation and block phosphorylation in response to ionizing radiation</li><li>GG->EE at 136-137: Disrupts nuclear foci formation and block phosphorylation in response to ionizing radiation</li><li>Y->A at 176: Disrupts nuclear foci formation and…	<li>S->L at 93: in some childhood acute lymphoblastic leukemia patients; uncertain pathological significance; rare variant: in dbSNP rsrs12721593</li><li>D->N at 95: in some childhood acute lymphoblastic leukemia patients; uncertain pathological significance; rare variant</li><li>K->N at 105: in dbSNP:rs13312858</li><li>N->S at 142: in dbSNP:rs769414</li><li>L->F at 150: in BC, MIM: 114480</li><l…	phosphorylation	GO:0016310	binding	GO:0005488			<li>Q13315</li><li>Q6PQD5</li><li>P52292</li><li>Q9M3G7</li>	Breast cancer (BC) [MIM:114480]	<li>rs769420</li><li>rs34767364</li><li>rs769414</li><li>rs13312858</li><li>rs769416</li><li>rs1805794</li><li>rs12721593</li><li>rs3026268</li><li>rs34120922</li>	3
O60942	8732	<ul><li>K->A at 294: Loss of GTase activity</li><li>R->A at 299: Loss of GTase activity</li><li>E->A at 345: Loss of GTase activity</li><li>K->A at 458: Loss of GTase activity</li><li>K->A at 460: Loss of GTase activity</li></ul>	<li>R->H at 594: in dbSNP:rs17856595</li>							<li>Q80DX6</li><li>P25950</li><li>Q6FQ31</li><li>P32094</li><li>Q17607</li><li>Q5UQX1</li><li>Q9J584</li><li>O57209</li><li>P78587</li><li>Q9JFA8</li><li>Q6BT58</li><li>Q01159</li><li>P33057</li><li>Q8V2R8</li><li>Q6C783</li><li>Q6CWR0</li><li>P20979</li><li>O55236</li><li>P40997</li><li>Q775U0</li><li>Q755D0</li><li>Q7SB53</li><li>Q8QMV9</li><li>O60942</li><li>P04298</li>		rs17856595	3
O75030	4286	<ul><li>K->R at 289: Loss of sumoylation; when associated with R-423</li><li>S->A,P at 405: Loss of phosphorylation and function</li><li>K->R at 423: Loss of sumoylation; when associated with R-289</li></ul>	<li>R->K at 310: in WS2A; could be a polymorphism, MIM: 193510</li><li>N->K at 317: in Tietz syndrome, MIM: 103500</li><li>Missing at 324: in WS2A, MIM: 103500</li><li>S->P at 357: in WS2A, MIM: 193510</li><li>N->D at 385: in WS2A, MIM: 193510</li><li>S->P at 405: in WS2A, MIM: 193510</li><ul><li>S->A,P at 405: Loss of phosphorylation and function</li></ul>	<li>phosphorylation</li><li>sumoylation</li>	<li>GO:0016310</li><li>GO:0016925</li>						<li>Tietz syndrome [MIM:103500]</li><li>Waardenburg syndrome type 2A (WS2A) [MIM:193510]</li>		4
O75077	8745	<ul><li>E->A at 566: Significantly lower of adhesion-promoting activity</li></ul>											1
O75081	863	<ul><li>V->P,A at 494: Loss of interaction with PRKAR2A</li></ul>	<li>R->H at 306: in a colorectal cancer sample; somatic mutation</li><li>E->G at 429: in dbSNP:rs1053526</li><li>E->K at 518: in a colorectal cancer sample; somatic mutation</li><li>A->V at 534: in a colorectal cancer sample; somatic mutation</li>							<li>P13861</li><li>P00515</li><li>P05207</li>		rs1053526	3
O75150	9810	<ul><li>L->S at 109: Abolishes interaction with RB1</li><li>C->M at 111: Abolishes interaction with RB1</li><li>E->Q at 113: Abolishes interaction with RB1</li></ul>	<li>R->H at 463: in dbSNP:rs11556801</li><li>R->Q at 615: in dbSNP:rs7195142</li>							P06400		<li>rs7195142</li><li>rs11556801</li>	3
O75164	9682	<ul><li>G->A at 133: Abolishes histone demethylase activity; when associated with A-138</li><li>G->A at 138: Abolishes histone demethylase activity; when associated with A-138</li><li>G->A at 165: Abolishes histone demethylase activity; when associated with A-165</li><li>G->A at 170: Abolishes histone demethylase activity; when associated with A-165</li><li>H->A at 188: Abolishes histone demethyl…	<li>E->A at 482: in dbSNP:rs586339</li><li>V->G at 877: in dbSNP:rs12759032</li>			binding	GO:0005488			Q9UBB5		<li>rs586339</li><li>rs12759032</li>	3
O75192	8800	<ul><li>N->D at 9: No effect on peroxisomal location</li><li>KLK->SLS at 243-245: No effect on peroxisomal location</li></ul>											1
O75223	79017	<ul><li>G->A at 23: Marked decrease in catalytic efficiency</li><li>E->A,Q at 98: Abolishes activity without altering structure</li><li>Y->F at 105: Marked decrease in catalytic efficiency and specific activity</li><li>Y->F at 125: Little or no change in reaction kinetics</li></ul>											1
O75319	8446	<ul><li>C->S at 152: Loss of activity. No effect in RNA-binding</li></ul>				RNA-binding	GO:0003723						1
O75340	10016	<ul><li>E->A at 47: Loss of interaction with SEC31A and loss of localization to the endoplasmic reticulum; when associated with A-114</li><li>E->A at 114: Loss of interaction with SEC31A and loss if localization to the endoplasmic reticulum; when associated with A-47</li></ul>	<li>G->C at 123: in a breast cancer sample; somatic mutation</li>	localization	GO:0051179			endoplasmic reticulum	GO:0005783				3
O75351	9525	<ul><li>A->D at 15: Reduces HIV-1 release 2-fold</li><li>A->D at 15: Reducews HIV-1 release 10-fold; when associated with D-66</li><li>L->D at 66: Reduces HIV-1 release 3-fold</li><li>L->D at 66: Reducews HIV-1 release 10-fold; when associated with D-15</li><li>WL->AA at 208-209: Strongly impairs HIV-1 release</li><li>G->A at 210: Impairs HIV-1 release</li><li>E->Q at 235: Defective in vacuolar p…	<li>I->M at 58: common polymorphism; induces thermal instability; dbSNP:rs17688948</li>							Q06263		rs17688948	3
O75355	956	<ul><li>R->G at 67: Increase of activity</li><li>R->A at 143: Loss of activity</li><li>R->K at 143: Increase of activity</li><li>R->N at 146: No effect</li><li>R->P at 146: Increase of ATPase activity, decrease of ADPase activity</li><li>R->T at 146: Increase of activity</li><li>E->D at 182: Complete loss of activity</li><li>E->Q at 182: Complete loss of activity</li><li>W->A at 187: Complete los…	<li>E->D at 440: in dbSNP:rs4470483</li><li>A->V at 496: in dbSNP:rs1047855</li><li>L->F at 505: in dbSNP:rs3733167</li>	ATP hydrolysis	GO:0006200	ATPase activity	GO:0016887			<li>P40009</li><li>P80595</li><li>P50635</li>		<li>rs3733167</li><li>rs4470483</li><li>rs1047855</li>	3
O75365	100131062	<ul><li>C->A at 49: No effect on enzymatic activity</li><li>D->A at 71: No effect on enzymatic activity</li><li>D->A at 72: Abolishes enzymatic activity</li><li>C->A,S at 104: 95% loss of enzymatic activity</li><li>C->S at 104: Reduces migration-promoting activity</li><li>A->S at 111: Enhances catalytic activity</li></ul>				catalytic activity	GO:0003824						1
O75398	10522	<ul><li>Y->Q at 215: Reduces transcription activation</li><li>R->A at 226: Reduces transcription activation</li><li>R->A at 246: Reduces transcription activation</li><li>K->A at 250: Abolishes DNA-binding</li><li>W->Q at 252: Abolishes DNA-binding</li><li>K->A at 253: Abolishes DNA-binding</li><li>R->T at 302: Abolishes nuclear localization</li><li>K->T at 304: Abolishes nuclear localization</li>…	<li>E->V at 186: in a primary colorectal cancer</li><li>K->I at 191: in a primary colorectal cancer</li><li>K->N at 191: in a primary colorectal cancer</li><li>YDSE->CDND at 199-202: in a primary colorectal cancer</li><li>E->D at 202: in a primary colorectal cancer</li><li>R->K at 218: in a primary colorectal cancer: in dbSNP rsrs1127312</li><li>DRA->GQT at 350-352: in a primary colorectal cancer…	<li>transcription</li><li>localization</li>	<li>GO:0006350</li><li>GO:0051179</li>	DNA-binding	GO:0003677					<li>rs34114147</li><li>rs1127312</li>	3
O75436	9559	<ul><li>IM->DD at 235-236: Abolishes interaction with VPS35 and endosomal subcellular location</li></ul>								<li>P34110</li><li>Q96QK1</li><li>Q2HJG5</li>			1
O75449	11104	<ul><li>K->A at 255: Abolishes ATP dependent microtubule severing activity and localization to spindle poles</li><li>D->N at 308: Abolishes ATP dependent microtubule severing activity and localization to spindle poles; when associated with N-309</li><li>E->N at 309: Abolishes ATP dependent microtubule severing activity and localization to spindle poles; when associated with N-308</li></ul>		localization	GO:0051179			<li>spindle poles</li><li>microtubule</li>	<li>GO:0000922</li><li>GO:0005874</li>				1
O75460	2081	<ul><li>C->S at 109: No effect on dimerization</li><li>C->S at 148: No effect on dimerization. Weakens dimer; when associated with S-148</li><li>C->S at 332: No effect on dimerization. Weakens dimer; when associated with S-332</li><li>K->A at 599: Loss of autophosphorylation and of endoribonuclease activity. Inhibition of growth arrest</li></ul>	<li>N->S at 244: in a renal clear cell carcinoma sample; somatic mutation</li><li>V->M at 418: in dbSNP:rs55869215</li><li>L->R at 474: in a lung adenocarcinoma sample; somatic mutation</li><li>R->W at 635: in a gastric adenocarcinoma sample; somatic mutation</li><li>N->S at 700</li><li>S->F at 769: in a glioblastoma multiforme sample; somatic mutation</li><li>P->L at 830: in an ovarian serous ca…	autophosphorylation	GO:0046777					<li>O75460</li><li>Q9EQY0</li><li>Q9Z2E3</li><li>Q76MJ5</li><li>P32361</li><li>Q09499</li>		rs55869215	3
O75461	1876	<ul><li>L->E at 68: Reduction in repressor activity, little effect on S-phase entry</li></ul>		S-phase	GO:0051320								1
O75475	11168	<ul><li>I->A at 365: Loss of interaction with human HIV-1 integrase</li><li>D->A,N at 366: Loss of interaction with human HIV-1 integrase</li><li>F->A at 406: Loss of interaction with human HIV-1 integrase</li><li>V->A at 408: Reduced interaction with human HIV-1 integrase</li></ul>											1
O75506	3281	<ul><li>V->K at 16: Loss of interaction with HSF1; in association with K-19</li><li>L->K at 19: Loss of interaction with HSF1; in association with K-16</li><li>I->K at 45: Loss of interaction with HSF1; in association with K-48</li><li>L->K at 48: Loss of interaction with HSF1; in association with K-45</li></ul>								<li>P41151</li><li>Q08DJ8</li><li>P10961</li><li>P38529</li><li>Q00613</li>			1
O75525	10656	<ul><li>Missing at 212-251: Complete loss of SIAH1-mediated degradation</li><li>Missing at 327-346: Complete loss of nuclear sublocalization</li></ul>								Q8IUQ4			1
O75530	8726	<ul><li>I->N at 193: Impairs interaction with EZH2</li><li>L->P at 196: Impairs interaction with EZH2</li><li>ST->AA at 300-301: Impairs interaction with the matrix protein MA of HIV-1</li><li>HRNY->AAAA at 305-308: Impairs interaction with the matrix protein MA of HIV-1</li></ul>								<li>P04876</li><li>P06166</li><li>P13844</li><li>P19718</li><li>P30026</li><li>P22046</li><li>P29990</li><li>P29991</li><li>P04888</li><li>Q88428</li><li>P25223</li><li>P09732</li><li>P25224</li><li>P03419</li><li>P25058</li><li>P41358</li><li>Q15910</li><li>P18356</li><li>P03344</li><li>P06503</li><li>P06502</li><li>P32886</li><li>Q9YRV3</li><li>P52637</li><li>P03426</li><li>P12446</li><li>P3103…			1
O75531	8815	<ul><li>S->A at 4: Complete loss of phosphorylation</li><li>S->E at 4: Complete loss of phosphorylation and mislocalization of EMD in nucleus</li><li>K->A at 6: Complete loss of LEMD3/MAN1 and histone H1/H3 binding</li><li>K->E at 6: Complete loss of dsDNA and LEMD3/MAN1 binding</li><li>R->A at 8: Enhances histone H1/H3 binding</li><li>R->E at 8: Complete loss of LEMD3/MAN1 binding</li><li>D->A a…		phosphorylation	GO:0016310	binding	GO:0005488	nucleus	GO:0005634	<li>Q9HFU4</li><li>P06350</li><li>P12305</li><li>P08283</li><li>P23444</li><li>P09426</li><li>P02255</li><li>Q9UV33</li><li>Q9P8F8</li><li>Q8J0U2</li><li>P09987</li><li>P15868</li><li>P21895</li><li>Q9M5W4</li><li>P10156</li><li>P50402</li><li>P84408</li><li>P17268</li><li>Q75C22</li><li>P37218</li><li>P54671</li><li>P27806</li><li>P35060</li><li>P02254</li><li>Q9Y2U8</li><li>P53551</li><li>Q6FJX…			1
O75533	23451	<ul><li>T->A at 223: No effect on interaction with PPP1R8</li><li>T->A at 227: No effect on interaction with PPP1R8</li><li>T->A at 235: No effect on interaction with PPP1R8</li><li>T->A at 244: Slight inhibition of interaction with PPP1R8</li><li>T->A at 248: Slight inhibition of interaction with PPP1R8</li><li>T->A at 257: No effect on interaction with PPP1R8</li><li>T->A at 261: Slight inhibit…								<li>Q12972</li><li>Q28147</li>			1
O75582	9252	<ul><li>D->A at 195: Loss of kinase activity</li><li>S->A at 212: Inactives the N-terminal kinase domain</li><li>S->A at 360: Decreases kinase activity by 60% in response to PMA and UV-C</li><li>S->A at 376: Loss of kinase activity, and decreases the phosphorylation of S-360 and T-581</li><li>D->A at 565: Loss of kinase activity</li><li>T->A at 581: Loss of kinase activity, and blocks phosphoryla…	<li>H->R at 190: in dbSNP:rs34699345</li><li>D->N at 554: in dbSNP rsrs55911249</li><li>P->L at 574: in dbSNP rsrs34604933</li><li>Y->C at 599: in dbSNP rsrs55968863</li>	phosphorylation	GO:0016310	kinase activity	GO:0016301					<li>rs55968863</li><li>rs34699345</li><li>rs34604933</li><li>rs55911249</li>	3
O75593	8928	<ul><li>H->R at 83: Loss of activity</li></ul>	<li>S->T at 113: in colorectal cancer</li><li>T->S at 125: in colorectal cancer</li>										3
O75628	28954	<ul><li>T->N at 94: No endothelial cell sprouting</li></ul>	<li>H->R at 28: in dbSNP:rs1006459</li><li>P->A at 59: in dbSNP:rs2233829</li>									<li>rs2233829</li><li>rs1006459</li>	3
O75648	55687	<ul><li>D->A at 16: Loss of activity</li></ul>	<li>A->S at 10: decreased activity; dbSNP:rs11090865</li><li>R->S at 25: in dbSNP:rs2272938</li><li>E->K at 148: in dbSNP:rs34012206</li><li>R->C at 398: in dbSNP:rs34152016</li>									<li>rs11090865</li><li>rs34012206</li><li>rs34152016</li><li>rs2272938</li>	3
O75689	11033	<ul><li>C->A at 21: Loss of GTPase-activating activity</li><li>C->A at 24: Loss of GTPase-activating activity</li><li>R->C at 149: 40-45% reduction in PtdInsP2 3-kinase dependent membrane localization. Almost complete loss of PtdInsP2 3-kinase dependent membrane localization; when associated with C-273</li><li>R->C at 273: 70% reduction in PtdInsP2 3-kinase dependent membrane localization. Almost…	<li>G->S at 241: in dbSNP:rs10256887</li>	localization	GO:0051179			membrane	GO:0016020			rs10256887	3
O75695	6102	<ul><li>G->A at 2: Loss of membrane association</li><li>C->S at 3: Targeting to internal membranes. Loss of targeting to the plasma membrane</li></ul>	<li>Missing at 6: in RP2; loss of membrane association; enhances interaction with ARL3</li><li>C->Y at 67: in RP2, MIM: 312600</li><li>C->Y at 86: in RP2, MIM: 312600</li><li>P->L at 95: in RP2; uncertain pathogenicity, MIM: 312600</li><li>C->G at 108: in RP2, MIM: 312600</li><li>R->C at 118: in RP2, MIM: 312600</li><li>R->H at 118: in RP2; reduces affinity for ARL3 800-fold; loss of stimulation …			GTPase activity	GO:0003924	<li>tubulin</li><li>plasma membrane</li><li>membrane</li>	<li>GO:0045298</li><li>GO:0005886</li><li>GO:0016020</li>	<li>P10664</li><li>Q2TBW6</li><li>Q5ZHN4</li><li>P36405</li><li>O75695</li><li>Q02804</li><li>P49626</li>	Retinitis pigmentosa type 2 (RP2) [MIM:312600]	<li>rs28933687</li><li>rs3126141</li><li>rs1805148</li><li>rs1805147</li>	3
O75716	8576	<ul><li>G->A at 2: Loss of myristoylation</li><li>C->S at 6: Loss of palmitoylation</li><li>C->S at 8: Loss of palmitoylation</li></ul>	<li>H->R at 41: in dbSNP rsrs34799131</li><li>E->K at 55: in dbSNP rsrs35947471</li><li>I->V at 77: in dbSNP rsrs34282267</li><li>R->W at 266: in dbSNP:rs17849638</li><li>P->L at 277: in dbSNP rsrs35454203</li>									<li>rs17849638</li><li>rs35454203</li><li>rs34282267</li><li>rs34799131</li><li>rs35947471</li>	3
O75807	23645	<ul><li>KVRF->AAAA at 555-558: Reduces interaction with SMARCB1</li><li>VRF->ARA at 556-558: Impairs PP1 activation</li><li>R->K at 612: Reduces PP1-binding; when associated with K-614</li><li>R->K at 614: Reduces PP1-binding; when associated with K-612</li><li>R->D at 618: Reduces PP1-binding</li></ul>	<li>R->H at 31: in dbSNP:rs564196</li><li>A->T at 32: in dbSNP:rs3786734</li><li>V->A at 199: in dbSNP:rs611251</li><li>R->P at 251: in dbSNP:rs557806</li><li>K->E at 277: in dbSNP:rs610308</li><li>A->P at 316: in dbSNP:rs556052</li><li>A->V at 381: in dbSNP:rs1050166</li><li>R->S at 476: in dbSNP:rs35087747</li><li>R->C at 594: in dbSNP:rs2270946</li><li>T->A at 597: in dbSNP:rs500079</li>			binding	GO:0005488			<li>P48488</li><li>P80074</li><li>Q63447</li><li>Q12824</li><li>P30366</li><li>P50391</li><li>Q61041</li><li>P48487</li><li>O42467</li><li>P22198</li><li>Q5BIN2</li><li>Q5ZK40</li>		<li>rs610308</li><li>rs564196</li><li>rs35087747</li><li>rs611251</li><li>rs500079</li><li>rs557806</li><li>rs1050166</li><li>rs556052</li><li>rs2270946</li><li>rs3786734</li>	3
O75843	8906	<ul><li>L->G at 369: Greatly diminishes interaction with ubiquitin; when associated with G-372</li><li>A->G at 372: Greatly diminishes interaction with ubiquitin; when associated with G-369</li><li>A->G at 372: Greatly diminishes interaction with ubiquitin; when associated with G-376</li><li>S->G at 376: Greatly diminishes interaction with ubiquitin; when associated with G-372</li></ul>	<li>S->F at 377: in dbSNP:rs12897422</li>							<li>P69326</li><li>P08565</li><li>P69322</li><li>P69323</li><li>P69324</li><li>P69325</li><li>P68196</li><li>O46543</li><li>P68197</li><li>Q05550</li><li>P68198</li><li>P68199</li><li>P19848</li><li>P68195</li><li>P42739</li><li>Q867C2</li><li>P62991</li><li>P62990</li><li>P61863</li><li>P61864</li><li>P61862</li><li>Q867C4</li><li>Q867C3</li><li>P23398</li><li>P68204</li><li>P84589</li><li>Q865C…		rs12897422	3
O75884	10741	<ul><li>L->Q at 63: Loss of retinoblastoma protein binding</li></ul>				protein binding	GO:0005515						1
O75888	8741	<ul><li>RKRR->AKRA at 101-104: Abolishes proteolytic processing</li></ul>	<li>G->R at 67: in dbSNP:rs11552708</li><li>N->S at 96: in dbSNP:rs3803800</li>									<li>rs11552708</li><li>rs3803800</li>	3
O75900	8510	<ul><li>R->G at 78: Abolishes processing of soluble form</li></ul>	<li>F->L at 91: in dbSNP:rs1139033</li>									rs1139033	3
O75923	8291	<ul><li>V->D at 67: Reduces calcium-sensitive phospholipid binding and interaction with AHNAK and AHNAK2</li></ul>	<li>A->E at 170: in isolated hyperCKemia: in dbSNP rsrs34999029</li><li>L->V at 189: in dbSNP:rs13407355</li><li>R->W at 253: in isolated hyperCKemia</li><li>L->P at 266: in pseudometabolic myopathy</li><li>G->E at 299: in MM, MIM: 254130</li><li>C->W at 456: in MM, MIM: 254130</li><li>R->W at 555: in LGMD2B and MM, MIM: 254130</li><li>P->R at 791: in MM and LGMD2B, MIM: 254130</li><li>I->V at 83…			phospholipid binding	GO:0005543			Q09666	<li>Limb-girdle muscular dystrophy type 2B (LGMD2B) [MIM:253601]</li><li>Miyoshi myopathy (MM) [MIM:254130]</li>	<li>rs28939700</li><li>rs2303603</li><li>rs34671418</li><li>rs34660230</li><li>rs13407355</li><li>rs34999029</li><li>rs34211915</li>	3
O75925	8554	<ul><li>C->A,S at 351: Loss of UBE2I-binding; almost complete loss of promotion of TP53 sumoylation; no loss of SUMO1- and TP53-binding</li></ul>		sumoylation	GO:0016925	binding	GO:0005488			<li>Q9TUB2</li><li>Q2EF74</li><li>Q2EF73</li><li>Q5R6J4</li><li>P56423</li><li>P56424</li><li>P55857</li><li>O12946</li><li>P25035</li><li>Q5E9D1</li><li>O36006</li><li>Q64662</li><li>O57538</li><li>P63279</li><li>P10360</li><li>P61260</li><li>Q9MZD5</li><li>Q9W679</li><li>Q9W678</li><li>P13481</li><li>Q9TTA1</li><li>Q95330</li><li>O93379</li><li>P41685</li><li>Q8SPZ3</li><li>P79820</li><li>Q9214…			1
O75928	9063	<ul><li>C->S,A at 362: Loss of MDM2 and TP53 sumoylation and of autosumoylation; no loss of JUN- and TP53-binding</li><li>V->A at 467: Reduces affinity for SUMO1</li><li>V->A at 469: Abolishes binding to SUMO1</li><li>I->A at 470: Abolishes binding to SUMO1</li><li>L->A at 472: Abolishes binding to SUMO1</li><li>T->A at 473: Reduces affinity for SUMO1</li></ul>		sumoylation	GO:0016925	binding	GO:0005488			<li>Q9TUB2</li><li>Q2EF74</li><li>Q5R6J4</li><li>P56423</li><li>P56424</li><li>P55857</li><li>O12946</li><li>P05411</li><li>P25035</li><li>Q00987</li><li>Q5E9D1</li><li>O36006</li><li>Q64662</li><li>P56950</li><li>O57538</li><li>Q7YRZ8</li><li>P10360</li><li>P56951</li><li>P61260</li><li>Q9MZD5</li><li>O77627</li><li>Q9W679</li><li>Q9W678</li><li>P13481</li><li>Q9TTA1</li><li>P18870</li><li>Q9533…			1
O75943	5884	<ul><li>K->E at 143: Impairs phosphorylation on S-656. Abolishes interaction with the RAD1-RAD9-HUS1 complex; does not affect interaction with RFC3</li><li>K->G at 143: Impairs phosphorylation. Impairs interaction with DNA and the RAD1-RAD9-HUS1 complex; does not affect interaction with RFC3</li><li>S->A at 191: No effect on phosphorylation by ATR</li><li>S->A at 646: Reduces by 50% phosphorylati…	<li>V->I at 32: in dbSNP:rs17229831</li><li>R->L at 487: in dbSNP:rs17236478</li><li>K->E at 535: in dbSNP:rs17236485</li><li>L->R at 557: in dbSNP:rs1045051</li>	phosphorylation	GO:0016310					<li>P14737</li><li>P38629</li><li>Q6PQD5</li><li>P55043</li><li>P55042</li><li>O74111</li><li>Q5R7X9</li><li>P35249</li><li>Q9M3G7</li><li>P40339</li><li>P20848</li><li>Q13315</li><li>Q2TBV1</li><li>P06777</li><li>Q13535</li><li>O60921</li><li>Q9H6X2</li><li>Q9FKS4</li><li>P40938</li><li>O60671</li><li>Q9LKI5</li>		<li>rs1045051</li><li>rs17229831</li><li>rs17236485</li><li>rs17236478</li>	3
O75952	26256	<ul><li>T->A at 146: Does not affect phosphorylation</li><li>T->A at 151: Decreases phosphorylation. Abolishes phosphorylation; when associated with A-155</li><li>S->A at 154: Does not affect phosphorylation. Does not affect phosphorylation; when associated with A-159</li><li>S->A at 155: Decreases phosphorylation and interaction with GSK3B. Abolishes phosphorylation and decreases interaction wit…	<li>T->M at 74: in dbSNP:rs3786417</li><li>I->V at 186: in dbSNP:rs35118855</li><li>K->R at 448: in dbSNP:rs1049682</li><li>S->A at 490: in dbSNP:rs1049683</li>	phosphorylation	GO:0016310					<li>Q5YJC2</li><li>P49841</li>		<li>rs35118855</li><li>rs1049683</li><li>rs3786417</li><li>rs1049682</li>	3
O75962	7204	<ul><li>E->A at 1240: 50% decrease in nucleotide exchange activity</li><li>T->A at 1244: 40% decrease in nucleotide exchange activity</li><li>N->A at 1330: No change in nucleotide exchange activity</li><li>V->A at 1367: 90% decrease in nucleotide exchange activity</li><li>Q->A at 1368: 80% decrease in nucleotide exchange activity</li><li>R->A at 1369: 80% decrease in nucleotide exchange activity<…	<li>S->T at 232</li><li>T->M at 1585</li><li>H->R at 1631</li><li>V->M at 1919: in a metastatic melanoma sample; somatic mutation</li><li>T->M at 2183</li>										3
O75969	10566	<ul><li>L->P at 131: Abolishes interaction with ROPN1</li></ul>	<li>R->C at 831: in a colorectal cancer sample; somatic mutation</li>										3
O75970	8777	<ul><li>GLGF->PSES at 147-150: Loss of interaction with CAMK2A</li></ul>								<li>Q5RCC4</li><li>Q9UQM7</li>			1
O75971	10302	<ul><li>L->A at 8: Reduced SNAPC4 binding in both the presence or absence of SNAPC1</li><li>L->A at 18: Minimal effect on SNAPC4 binding in the absence of SNAPC1. Reduced SNAPC4 binding in the presence of SNAPC1</li></ul>				binding	GO:0005488			<li>Q16533</li><li>Q4R6W9</li><li>Q5SXM2</li>			1
O76064	9025	<ul><li>R->A at 42: Abolishes interaction with ATM-phosphorylated MDC1</li><li>C->S at 403: Marked reduction of E2-dependent ubiquitination of histone H2A. Loss of UBE2E2- and UBE2N-binding. Loss of nuclear localization</li></ul>	<li>A->T at 162: in dbSNP:rs34338974</li><li>I->V at 473: in dbSNP:rs1139944</li>	localization	GO:0051179	<li>binding</li><li>E2</li>	<li>GO:0005488</li><li>GO:0004840</li>			<li>Q6PQD5</li><li>Q6WV67</li><li>Q6WV66</li><li>Q6WV69</li><li>Q8X132</li><li>O13413</li><li>Q9M531</li><li>P27325</li><li>O74268</li><li>P02264</li><li>Q6C4I6</li><li>P21896</li><li>Q767L8</li><li>Q8SSG3</li><li>Q6PV61</li><li>Q8I0T3</li><li>P02269</li><li>Q7YR40</li><li>P02268</li><li>P59890</li><li>Q14676</li><li>P35061</li><li>P35066</li><li>Q9HGX4</li><li>Q96LR5</li><li>Q2U5A8</li><li>P0227…		<li>rs1139944</li><li>rs34338974</li>	3
O76082	6584	<ul><li>M->R at 352: Loss of both carnitine and organic cation transport functionalities</li></ul>	<li>F->L at 17: in dbSNP rsrs11568520</li><li>L->F at 144: in dbSNP:rs10040427</li><li>R->Q at 169: in CDSP, MIM: 212140</li><li>M->L at 179: in CDSP, MIM: 212140</li><li>Y->C at 211: in CDSP: in dbSNP rsrs28939705, MIM: 212140</li><li>W->C at 283: in CDSP; reduces L-carnitine uptake, MIM: 212140</li><li>W->R at 283: in CDSP, MIM: 212140</li><li>V->F at 446: in CDSP, MIM: 212140</li><li>Y->D at 4…	<li>organic cation transport</li><li>carnitine transport</li>	<li>GO:0015695</li><li>GO:0015879</li>						Systemic primary carnitine deficiency (CDSP) [MIM:212140]	<li>rs11568521</li><li>rs11568524</li><li>rs11568525</li><li>rs60376624</li><li>rs11568520</li><li>rs10040427</li><li>rs11568514</li><li>rs28939705</li><li>rs11568513</li>	3
O94759	7226	<ul><li>M->I at 1397: Only slight effect on activity</li></ul>	<li>N->K at 52: in dbSNP rsrs45625933</li><li>V->I at 166: in dbSNP rsrs45544142</li><li>V->M at 385: in dbSNP rsrs45485992</li><li>D->E at 543: in dbSNP:rs1556314</li><li>D->E at 780: in dbSNP rsrs9974927</li><li>Q->R at 1189: in dbSNP rsrs9978351</li><li>R->W at 1199: in dbSNP rsrs45611537</li><li>S->G at 1201: in dbSNP rsrs45519835</li><li>N->S at 1249: in dbSNP rsrs45513700</li><li>T->M at 13…									<li>rs45519835</li><li>rs45613636</li><li>rs45589233</li><li>rs45544142</li><li>rs45611537</li><li>rs45513700</li><li>rs45625933</li><li>rs45485992</li><li>rs45570639</li><li>rs9974927</li><li>rs9978351</li><li>rs1556314</li><li>rs45578242</li>	3
O94766	26229	<ul><li>C->A at 33: Loss of dimer formation and reduced activity</li><li>C->A at 301: Enzyme inactivation and loss of glycosylation</li></ul>											1
O94768	9262	<ul><li>K->A at 62: Loss of activity and of apoptotic function</li></ul>	<li>S->F at 320: in dbSNP rsrs34740616</li>									rs34740616	3
O94782	7398	<ul><li>C->S at 90: Loss of catalytic activity including autolysis</li><li>GG->AA at 670-671: Loss of autolysis-mediated degradation upon UV irradiation. No effect on catalytic activity</li></ul>				catalytic activity	GO:0003824						1
O94810	8786	<ul><li>S->A at 245: Diminishes interaction with Gbeta5</li><li>W->F at 274: Diminishes interaction with Gbeta5</li></ul>	<li>M->T at 427: in dbSNP:rs739999</li>							<li>O14775</li><li>Q6PNB6</li><li>P62881</li><li>Q5RDY7</li><li>Q80ZD0</li><li>P62882</li>		rs739999	3
O94830	23259	<ul><li>S->A at 351: Abolishes phospholipase activity</li></ul>	<li>T->M at 186: in dbSNP:rs2306899</li>			phospholipase activity	GO:0004620					rs2306899	3
O94905	11160	<ul><li>N->Q at 106: Loss of glycosylation</li></ul>											1
O94985	22883	<ul><li>NP->AA at 913-914: Abolishes interaction with APBA2</li><li>Y->A at 918: No effect on APBA2-binding</li></ul>	<li>A->T at 332: in dbSNP:rs7550295</li><li>V->A at 474: in dbSNP:rs17853245</li><li>S->C at 524: in dbSNP:rs17853244</li><li>P->R at 583: in dbSNP:rs17853243</li><li>P->H at 857: in dbSNP:rs17855572</li><li>F->S at 870: in dbSNP:rs17855573</li>			binding	GO:0005488			<li>Q99767</li><li>Q5RD33</li>		<li>rs17855573</li><li>rs17855572</li><li>rs17853245</li><li>rs17853244</li><li>rs17853243</li><li>rs7550295</li>	3
O94992	10614	<ul><li>KHRR->ILAA at 152-155: Abolishes interaction with 7SK snRNA</li><li>RRR->AAA at 154-156: Abolishes interaction with 7SK snRNA</li><li>Y->D at 203: Abolishes interaction with P-TEFb; when associated with D-205</li><li>T->D at 205: Abolishes interaction with P-TEFb. Same effect; when associated with D-203</li><li>F->A,D,K at 208: Partial loss of function</li><li>Y->A,E at 271: Loss of funct…											1
O95071	51366	<ul><li>C->A at 2768: Loss of ubiquitin binding</li></ul>	<li>S->R at 2150: in dbSNP:rs1062822</li>			binding	GO:0005488			<li>P69326</li><li>P08565</li><li>P69322</li><li>P69323</li><li>P69324</li><li>P69325</li><li>P68196</li><li>O46543</li><li>P68197</li><li>Q05550</li><li>P68198</li><li>P68199</li><li>P19848</li><li>P68195</li><li>P42739</li><li>Q867C2</li><li>P62991</li><li>P62990</li><li>P61863</li><li>P61864</li><li>P61862</li><li>Q867C4</li><li>Q867C3</li><li>P23398</li><li>P68204</li><li>P84589</li><li>Q865C…		rs1062822	3
O95140	9927	<ul><li>K->A,T at 109: Does not affect its ability to cluster mitochondria; when overexpressed</li><li>S->N at 110: Does not affect its ability to cluster mitochondria; when overexpressed</li><li>R->L at 259: Does not affect its ability to cluster mitochondria; when overexpressed</li><li>GGV->AAL at 622-624: Does not affect the targeting to mitochondrial outer membrane</li><li>GGV->RRE at 622-624…	<li>V->F at 69: in CMT2A2; in a Turkish family: in dbSNP rsrs28940296, MIM: 609260</li><li>L->P at 76: in CMT2A2; in a European family: in dbSNP rsrs28940293, MIM: 609260</li><li>R->Q at 94: in CMT2A2; in a Japanese and Russian kindred: in dbSNP rsrs28940291, MIM: 609260</li><li>R->W at 94: in CMT6, MIM: 601152</li><li>T->I at 206: in CMT6, MIM: 601152</li><li>P->A at 251: in CMT2A2: in dbSNP rsr…					mitochondrial outer membrane	GO:0005741		<li>Charcot-Marie-Tooth disease type 6 (CMT6) [MIM:601152]</li><li>Charcot-Marie-Tooth disease type 2A2 (CMT2A2) [MIM:609260]</li>	<li>rs28940296</li><li>rs28940295</li><li>rs28940291</li><li>rs28940292</li><li>rs28940293</li><li>rs28940294</li>	3
O95149	10073	<ul><li>R->A at 27: Abolishes interaction with KPNB1 and m3G-cap U1 snRNP import receptor activity</li><li>W->A at 107: Reduces binding to m3G-cap structure, interaction with XPO1 and snRNP import receptor activity</li><li>FRFYW->A at 203-207: Reduces binding to m3G-cap structure</li><li>W->A at 276: Reduces binding to m3G-cap structure, interaction with XPO1 and snRNP import receptor activity</l…				<li>binding</li><li>receptor activity</li>	<li>GO:0005488</li><li>GO:0004872</li>	snRNP	GO:0030532	<li>Q14974</li><li>O14980</li><li>P30822</li>			1
O95155	10277	<ul><li>D->A at 109: Abolishes cleavage by caspase-3 and caspase-7</li><li>D->A at 121: Abolishes cleavage by caspase-6. No effect on cleavage by granzyme B</li><li>D->A at 123: Abolishes cleavage by caspase-6 and granzyme B</li></ul>	<li>V->I at 605: in dbSNP:rs17034499</li>							P18291		rs17034499	3
O95159	7542	<ul><li>C->A at 27: Impairs the interaction with OLGA2/GM130 and cis-Golgi assembly</li><li>C->A at 53: Impairs the interaction with OLGA2/GM130 and cis-Golgi assembly</li></ul>	<li>R->Q at 218: in dbSNP:rs35251366</li>							Q62225		rs35251366	3
O95237	9227	<ul><li>C->A,S at 161: Loss of activity</li><li>C->A at 168: Loss of activity</li><li>C->S at 168: Does not affect activity</li><li>C->A at 182: Does not affect activity</li><li>C->A at 208: Does not affect activity</li></ul>	<li>S->R at 175: in RD; loss of function, MIM: 604863</li>								Severe early-onset retinal dystrophy (RD) [MIM:604863]		3
O95251	11143	<ul><li>C->A at 371: No interaction with MCM2 and ORC1L</li></ul>								<li>P33993</li><li>Q58DC8</li><li>Q9JI69</li><li>P49736</li><li>Q13415</li><li>P29469</li>			1
O95267	10125	<ul><li>R->E at 271: Loss of function; prevents Ras activation</li><li>Y->F at 549: Loss of localization to the endoplasmic reticulum and the Golgi apparatus</li></ul>		localization	GO:0051179			<li>Golgi apparatus</li><li>endoplasmic reticulum</li>	<li>GO:0005794</li><li>GO:0005783</li>	<li>P03967</li><li>Q07152</li><li>P22126</li>			1
O95271	8658	<ul><li>H->A at 1184: Loss of activity; when associated with A-1291</li><li>E->A at 1291: Loss of activity; when associated with A-1184</li></ul>											1
O95278	7957	<ul><li>K->A at 87: Partial loss of phosphatase activity. Abolishes glycogen binding</li><li>D->A at 235: Loss of phosphatase activity. Does not affect glycogen binding</li><li>C->S at 266: Complete loss of phosphatase activity. Does not affect glycogen binding. Does not affect self-interaction. Increases the interaction with PPP1R5</li></ul>	<li>S->P at 25: in EPM2; atypical form; does not affect glycogen binding, MIM: 254780</li><li>E->K at 28: in EPM2; does not affect glycogen binding, MIM: 254780</li><li>W->G at 32: in EPM2; affects phosphatase activity; abolishes glycogen binding; reduced binding to Lafora bodies; disrupts the interaction with PPP1R5; significant protein amount targeted to the nucleus, MIM: 254780</li><li>A->P at…	learning	GO:0007612	binding	GO:0005488	nucleus	GO:0005634	<li>P08565</li><li>Q88A53</li><li>Q7MBF4</li><li>Q5PC82</li><li>P68196</li><li>O46543</li><li>Q821A6</li><li>P68197</li><li>Q05550</li><li>P68198</li><li>P68199</li><li>Q87SK9</li><li>P68195</li><li>Q9I5V3</li><li>Q5F8K9</li><li>P61863</li><li>P61864</li><li>P61862</li><li>P23398</li><li>Q5WT58</li><li>P84589</li><li>Q8MKD1</li><li>Q8P5D4</li><li>P14792</li><li>P63049</li><li>P45269</li><li>Q8ZI6…	Progressive myoclonic epilepsy type 2 (EPM2) [MIM:254780]		3
O95297	9019	<ul><li>Y->F at 241: Significantly decreases phosphorylation. Complete loss of phosphorylation; when associated with F-263</li><li>Y->F at 263: Significantly decreases phosphorylation. Complete loss of phosphorylation; when associated with F-241</li></ul>		phosphorylation	GO:0016310								1
O95373	10527	<ul><li>K->A,D at 61: Lowered affinity for RanGTP-binding</li></ul>	<li>T->N at 111: in dbSNP:rs11042340</li>			binding	GO:0005488					rs11042340	3
O95391	10569	<ul><li>R->N at 116: Abolishes nuclear localization</li><li>K->N at 117: Abolishes nuclear localization</li><li>C->S at 120: Induces a cytoplasmic localization; when associated with S-123; G-128 and S-133</li><li>C->S at 123: Induces a cytoplasmic localization; when associated with S-120; G-128 and S-133</li><li>AM->VP at 125-126: Does not affect nuclear localization</li><li>H->G at 128: Induces …	<li>I->V at 111: in dbSNP:rs17856338</li><li>T->M at 229: in dbSNP:rs2961944</li>	localization	GO:0051179							<li>rs2961944</li><li>rs17856338</li>	3
O95394	5238	<ul><li>S->A at 64: Loss of activity</li><li>H->A at 65: Loss of activity</li><li>D->A,E at 278: Loss of activity</li><li>R->A,K at 281: Loss of activity</li></ul>	<li>D->N at 466: in allele PGM3*2; dbSNP:rs473267</li>							O95394		rs473267	3
O95398	10411	<ul><li>L->W at 315: Abolishes activation of RAP1A</li><li>R->K at 321: Reduces activation of RAP1A</li><li>F->A,T at 342: Diminishes GEF activity dependence on cAMP concentration</li></ul>	<li>A->P at 16: in dbSNP:rs11168230</li><li>G->R at 193: in dbSNP:rs2016123</li><li>G->S at 374: in dbSNP:rs12422983</li>							<li>Q9NR83</li><li>Q6Q9I2</li><li>P62833</li><li>P62834</li>		<li>rs2016123</li><li>rs12422983</li><li>rs11168230</li>	3
O95405	9372	<ul><li>Y->A at 782: Diminishes complex formation with SMAD2</li><li>Y->E at 782: Diminishes complex formation with SMAD2</li><li>C->A at 783: Diminishes complex formation with SMAD2</li><li>C->E at 783: Diminishes complex formation with SMAD2</li><li>P->A at 788: Diminishes complex formation with SMAD2</li><li>P->E at 788: Diminishes complex formation with SMAD2</li><li>V->A at 805: Diminishes c…	<li>Y->C at 287: in dbSNP:rs9803965</li><li>Q->P at 414: in dbSNP:rs3790525</li><li>I->V at 639: in dbSNP:rs11809887</li>							<li>Q15796</li><li>Q1W668</li>		<li>rs11809887</li><li>rs9803965</li><li>rs3790525</li>	3
O95429	9530	<ul><li>E->A at 414: Reduces interaction with HSP70</li><li>D->A at 424: Abolishes interaction with HSP70</li><li>RK->AA at 438-439: Reduces interaction with HSP70</li><li>Q->A at 446: Abolishes interaction with HSP70</li></ul>								<li>P27541</li><li>Q8RB68</li><li>Q73GL7</li><li>P27542</li><li>Q6AMQ3</li><li>Q8DF66</li><li>Q71ZJ7</li><li>P56836</li><li>Q7NAU6</li><li>Q3IUI0</li><li>Q8RH05</li><li>Q6B8V2</li><li>Q92260</li><li>P19993</li><li>P69377</li><li>Q892R0</li><li>Q01100</li><li>Q47HK2</li><li>Q3Z601</li><li>Q8YE76</li><li>Q9ZAD3</li><li>Q39JC8</li><li>Q9HHB9</li><li>P69376</li><li>Q5QXL1</li><li>Q5YNI0</li><li>Q818E…			1
O95445	55937	<ul><li>N->Q at 135: Loss of glycosylation</li><li>N->Q at 148: No loss of glycosylation</li></ul>											1
O95453	5073	<ul><li>D->A at 28: Loss of function but does not abolish ability to bind RNA. Induces a decrease in degradation of mRNAs containing AREs</li><li>D->C at 28: Loss of function in the presence of Mg(2+) but not in the presence of Mn(2+), Zn(2+), Co(2+) or Cd(2+)</li><li>E->A at 30: Loss of function but does not abolish ability to bind RNA. Induces a decrease in degradation of mRNAs containing AREs<…											1
O95461	9215	<ul><li>DTD->NNN at 242-244: Loss of function, but does not abolish subcellular location</li><li>DQD->NNN at 334-336: Loss of function, but does not abolish subcellular location</li><li>DID->NNN at 563-565: Loss of function and abolishes subcellular location</li></ul>	<li>R->G at 68: in dbSNP:rs470035</li><li>R->P at 68: in dbSNP:rs135311</li><li>E->K at 509: in MDC1D, MIM: 608840</li><li>R->H at 665: in dbSNP:rs1046166, MIM: 608840</li>								Congenital muscular dystrophy type 1D (MDC1D) [MIM:608840]	<li>rs135311</li><li>rs470035</li><li>rs1046166</li>	3
O95470	8879	<ul><li>C->G at 218: Loss of activity</li><li>C->S at 317: Almost no activity</li><li>K->L at 353: Loss of activity</li></ul>	<li>V->L at 21: in dbSNP:rs12770335</li>									rs12770335	3
O95476	23399	<ul><li>D->N,E at 67: Abolishes phosphatase activity</li></ul>	<li>A->T at 12: in dbSNP:rs3744399</li>							<li>Q7M7K5</li><li>Q5X1E5</li><li>Q7MAZ9</li><li>Q8XBL4</li><li>Q7MBF4</li><li>Q5P3T0</li><li>Q88A53</li><li>Q5PC82</li><li>Q8Z3M9</li><li>Q821A6</li><li>Q5ZRX9</li><li>Q87SK9</li><li>Q9JZ88</li><li>Q9CP21</li><li>Q82U82</li><li>Q9I5V3</li><li>Q5F8K9</li><li>Q63YC3</li><li>Q8Y395</li><li>Q6LV05</li><li>Q8ZLY4</li><li>Q6FA38</li><li>Q9PDL7</li><li>Q62EU1</li><li>Q9JUB2</li><li>Q5WT58</li><li>Q665U…		rs3744399	3
O95613	5116	<ul><li>FR->AA at 3196-3197: Decrease in calmodulin binding</li><li>V->A at 3203: Decrease in calmodulin binding</li><li>RL->AA at 3208-3209: Decrease in calmodulin binding</li></ul>	<li>T->I at 539: in dbSNP:rs2249060</li><li>E->G at 704: in dbSNP:rs2839223</li><li>T->A at 879: in dbSNP:rs2839227</li><li>A->V at 1038: in dbSNP:rs6518289</li><li>R->C at 1163: in dbSNP:rs7279204</li><li>A->T at 1194: in dbSNP:rs35044802</li><li>I->V at 1639: in dbSNP:rs6518291</li><li>N->S at 1841: in dbSNP:rs35940413</li><li>R->H at 1953: in dbSNP:rs34268261</li><li>R->Q at 1960: in dbSNP:rs3…			binding	GO:0005488			<li>Q40302</li><li>Q8STF0</li><li>P04353</li><li>P41040</li><li>P04352</li><li>Q9GRJ1</li><li>P61860</li><li>P02594</li><li>P02595</li><li>P61861</li><li>P48976</li><li>O82018</li><li>P62144</li><li>P62184</li><li>P93171</li><li>P62145</li><li>P07463</li><li>Q5RAD2</li><li>P24044</li><li>P11121</li><li>P62149</li><li>O02367</li><li>P06787</li><li>Q6IT78</li><li>P05935</li><li>P05933</li><li>O1630…		<li>rs2249060</li><li>rs34813667</li><li>rs1044998</li><li>rs7279204</li><li>rs2839227</li><li>rs2839223</li><li>rs2839245</li><li>rs34151633</li><li>rs35940413</li><li>rs35978208</li><li>rs35044802</li><li>rs34268261</li><li>rs6518289</li><li>rs6518291</li>	3
O95628	4850	<ul><li>L->A,E at 16: Abolishes interaction with E2 ubiquitin ligases</li><li>C->A at 17: Abolishes interaction with E2 ubiquitin ligases</li><li>M->A at 18: Strongly reduces interaction with E2 ubiquitin ligases</li><li>C->R at 33: Abolishes interaction with E2 ubiquitin ligases</li><li>W->A at 42: Strongly reduces interaction with E2 ubiquitin ligases</li><li>R->A,E at 44: Strongly reduces inte…	<li>A->G at 7: in dbSNP:rs17480616</li>			E2	GO:0004840			<li>P69326</li><li>P08565</li><li>P69322</li><li>P69323</li><li>P69324</li><li>P69325</li><li>P68196</li><li>O46543</li><li>P68197</li><li>Q05550</li><li>P68198</li><li>P68199</li><li>P19848</li><li>P68195</li><li>P42739</li><li>Q867C2</li><li>P62991</li><li>P62990</li><li>P61863</li><li>P61864</li><li>P61862</li><li>Q867C4</li><li>Q867C3</li><li>P23398</li><li>P68204</li><li>P84589</li><li>Q865C…		rs17480616	3
O95630	10617	<ul><li>D->A at 348: Promotes accumulation of ubiquitin on endosomes, ablates enzymatic activity toward polyubiquitin substrate and allows ubiquitinated STAM stabilization</li></ul>						endosomes	GO:0005768	<li>P69326</li><li>P08565</li><li>P69322</li><li>P69323</li><li>P69324</li><li>P69325</li><li>P68196</li><li>O46543</li><li>P68197</li><li>Q05550</li><li>P68198</li><li>P68199</li><li>P19848</li><li>P68195</li><li>P42739</li><li>Q867C2</li><li>P62991</li><li>P62990</li><li>P61863</li><li>P61864</li><li>P61862</li><li>Q867C4</li><li>Q867C3</li><li>P23398</li><li>P68204</li><li>P84589</li><li>Q865C…			1
O95644	4772	<ul><li>S->A at 169: No effect on subcellular localization</li><li>S->A at 172: Partial nuclear translocation</li><li>S->A at 187: No effect on subcellular localization</li></ul>	<li>A->T at 315: in a colorectal cancer sample; somatic mutation</li>	localization	GO:0051179								3
O95684	11116	<ul><li>V->F at 74: Abolishes homodimerization and leads to aggregation</li></ul>	<li>K->N at 271: in dbSNP:rs17856382</li>									rs17856382	3
O95747	9943	<ul><li>K->A at 46: Loss of autophosphorylation and kinase activity</li><li>K->M at 46: Loss of RELT, RELL1 and RELL2 phosphorylation. Retention of some autophosphorylation activity may be due to complex formation with other endogenous kinases in the assay</li></ul>	<li>T->I at 304: in dbSNP:rs6599079</li><li>S->T at 425: in dbSNP rsrs35295772</li><li>P->S at 433: in a metastatic melanoma sample; somatic mutation</li>	<li>phosphorylation</li><li>autophosphorylation</li>	<li>GO:0016310</li><li>GO:0046777</li>	kinase activity	GO:0016301			<li>Q969Z4</li><li>Q9N092</li>		<li>rs35295772</li><li>rs6599079</li>	3
O95786	23586	<ul><li>T->I at 55: No IRF3 signaling activity; no effect on dsRNA binding</li><li>K->A at 270: No IRF3 signaling activity</li></ul>	<li>R->C at 7: in dbSNP:rs10813831</li><li>D->E at 580: in dbSNP:rs17217280</li>			binding	GO:0005488			<li>Q4JF28</li><li>Q764M6</li><li>Q90643</li><li>Q14653</li>		<li>rs17217280</li><li>rs10813831</li>	3
O95832	9076	<ul><li>I->M at 32: 90% loss of HCV infection susceptibility in cell culture</li><li>E->K at 48: No effect on HCV infection susceptibility in cell culture</li></ul>											1
O95835	9113	<ul><li>K->A at 734: Loss of kinase activity, autophosphorylation, increased ploidy, prolonged duration of mitosis and lack of p53 expression</li></ul>	<li>R->W at 96: in dbSNP rsrs55945045</li><li>S->G at 204: in dbSNP rsrs34793526</li><li>P->Q at 237: in dbSNP rsrs56149740</li><li>R->W at 370: in dbSNP rsrs56348064</li><li>P->S at 531: in dbSNP rsrs55874734</li><li>F->L at 641: in dbSNP rsrs35163691</li><li>M->I at 669: in a lung adenocarcinoma sample; somatic mutation</li><li>R->P at 806: in a lung large cell carcinoma sample; somatic mutatio…	<li>mitosis</li><li>autophosphorylation</li>	<li>GO:0007067</li><li>GO:0046777</li>	kinase activity	GO:0016301			<li>Q9W679</li><li>Q9TUB2</li><li>Q9W678</li><li>Q9TTA1</li><li>P02340</li><li>O93379</li><li>P19559</li><li>P56423</li><li>P19558</li><li>P56424</li><li>Q8SPZ3</li><li>O12946</li><li>P79820</li><li>Q92143</li><li>P04637</li><li>Q29537</li><li>Q42578</li><li>O09185</li><li>P79892</li><li>O57538</li><li>P61260</li><li>P10361</li>		<li>rs56412005</li><li>rs35163691</li><li>rs56348064</li><li>rs34793526</li><li>rs56149740</li><li>rs55945045</li><li>rs55874734</li>	3
O95866	80739	<ul><li>Y->F at 211: Loss of tyrosine phosphorylation and loss of interaction with PTPN6 and PTPN11</li><li>Y->F at 237: Reduced level of tyrosine phosphorylation and interaction with PTPN6 and PTPN11</li></ul>	<li>R->G at 175: in dbSNP:rs11575845</li>	phosphorylation	GO:0016310					<li>P29350</li><li>Q06124</li><li>Q90687</li>		rs11575845	3
O95881	51060	<ul><li>C->S at 66: Loss of oxidase activity</li><li>C->S at 69: Loss of oxidase activity</li></ul>											1
O95931	23492	<ul><li>K->A at 31: Loss of cellular lifespan extension</li><li>W->A at 32: Loss of cellular lifespan extension</li></ul>											1
O95983	53615	<ul><li>H->K at 30: No effect. Confers strong binding to methylated CpG (in vitro); when associated with Y-30</li><li>F->A at 34: Augments DNA binding activity, irrespective of DNA methylation</li><li>F->Y at 34: Confers weak binding to methylated CpG (in vitro). Confers strong binding to methylated CpG (in vitro); when associated with K-30</li></ul>		DNA methylation	GO:0006306	<li>binding</li><li>DNA binding</li>	<li>GO:0005488</li><li>GO:0003677</li>						1
O95989	11165	<ul><li>G->A,V at 50: Loss of function</li><li>G->A at 51: Loss of function</li><li>G->A,V at 52: Loss of function</li><li>E->Q at 66: Loss of function</li><li>E->Q at 70: Loss of function</li><li>G->A at 72: Loss of function</li><li>G->A at 75: Loss of function</li><li>G->A at 78: No effect</li><li>G->V at 78: Loss of function</li><li>G->A at 82: Loss of function</li><li>F->Y at 84: Induces a st…											1
O95997	9232	<ul><li>R->A at 61: Abolishes ubiquitination and subsequent degradation; when associated with A-64</li><li>L->A at 64: Abolishes ubiquitination and subsequent degradation; when associated with A-61</li><li>P->A at 163: Strongly reduces transforming capability; when associated with L-170; A-172 and L-173</li><li>S->A at 165: Abolishes phosphorylation</li><li>PSPP->LSAL at 170-173: Strongly reduces…		phosphorylation	GO:0016310								1
O95999	8915	<ul><li>L->A at 28: Abolishes cell death-inducing capability</li><li>L->A at 41: Abolishes cell death-inducing capability</li><li>L->Q at 41: Abolishes NF-kappa-B activation and homo/hetero-dimerization</li><li>I->A at 46: Abolishes cell death-inducing capability</li><li>L->A at 47: Abolishes cell death-inducing capability</li><li>E->A at 53: Abolishes cell death-inducing capability</li><li>I->A …	<li>A->S at 5: in MALT lymphoma and mesothelioma; dbSNP:rs12037217</li><li>V->E at 16: in MALT lymphoma</li><li>K->E at 31: in MALT lymphoma</li><li>K->Q at 45: in mesothelioma</li><li>T->I at 52: in mesothelioma</li><li>C->R at 57: in MALT lymphoma</li><li>R->G at 58: in germ cell tumor</li><li>R->Q at 58: in mesothelioma</li><li>R->K at 64: in MALT lymphoma</li><li>N->S at 93: in mesothelioma</…	cell death	GO:0008219					Q9UDY8		<li>rs12037217</li><li>rs3768235</li>	3
O96017	11200	<ul><li>T->A at 68: Loss of activation and phosphorylation</li><li>D->A at 347: Loss of kinase activity</li><li>D->N at 368: Loss of autophosphorylation activity</li></ul>	<li>A->S at 17: in osteosarcoma; somatic mutation; might influence susceptibility to breast cancer; does not cause protein abrogation in familial colorectal cancer</li><li>T->K at 59: in multiple cancers</li><li>E->K at 64: in prostate cancer; somatic mutation</li><li>P->L at 85: in osteosarcoma; is a neutral allele among Ashkenazi Jewish women; dbSNP:rs17883862</li><li>R->G at 117: might influen…	<li>phosphorylation</li><li>autophosphorylation</li>	<li>GO:0016310</li><li>GO:0046777</li>	kinase activity	GO:0016301				Li-Fraumeni syndrome 2 (LFS2) [MIM:609265]	<li>rs17886163</li><li>rs17882922</li><li>rs17880867</li><li>rs28909981</li><li>rs28909980</li><li>rs17882942</li><li>rs17883862</li><li>rs17879961</li><li>rs17883172</li><li>rs299671</li><li>rs28909982</li><li>rs17881473</li>	4
O96020	9134	<ul><li>T->A at 392: Increase of steady state level</li></ul>	<li>N->S at 387: in dbSNP:rs28399585</li>									rs28399585	3
O97980	57824	<ul><li>E->A at 9: Decreased CTL recognition</li><li>E->A at 10: Decreased CTL recognition</li><li>K->A at 11: Complete loss of CTL recognition</li><li>R->A at 12: Complete loss of CTL recognition</li><li>G->A at 13: Complete loss of CTL recognition</li><li>S->A at 14: Complete loss of CTL recognition</li><li>L->A at 15: Complete loss of CTL recognition</li><li>H->A at 16: Complete loss of CTL re…	<li>H->Y at 16: in allele HB-1Y; loss of CTL recognition for epitope HB-1. No influence on HLA-B/HLA-B44 binding, nor on the processing by the proteasome; dbSNP:rs161557</li><ul><li>H->A at 16: Complete loss of CTL recognition</li><li>H->R at 16: CTL recognition</li></ul>			binding	GO:0005488			<li>P30480</li><li>Q95365</li><li>Q29718</li><li>Q04826</li><li>P30498</li><li>P30479</li><li>P30495</li><li>P03989</li><li>P30493</li><li>P10319</li><li>P30492</li><li>P41416</li><li>P30475</li><li>Q29940</li><li>P30491</li><li>P30685</li><li>P30490</li><li>P18464</li><li>P18463</li><li>P01889</li><li>P18465</li><li>Q31610</li><li>Q29836</li><li>P30481</li><li>P30464</li><li>P30483</li><li>P3046…		rs161557	4
P00367	2746	<ul><li>S->A at 501: Reduces activity and inhibition by GTP</li><li>H->A at 507: Strongly reduces inhibition by GTP</li><li>R->A at 516: Abolishes activation by ADP</li></ul>	<li>S->C at 270: in HHS; diminished sensitivity to GTP, MIM: 606762</li><li>R->C at 274: in HHS; diminished sensitivity to GTP: in dbSNP rsrs56275071, MIM: 606762</li><li>R->K at 318: in HHS, MIM: 606762</li><li>R->T at 318: in HHS; diminished sensitivity to GTP, MIM: 606762</li><li>Y->C at 319: in HHS, MIM: 606762</li><li>R->C at 322: in HHS; diminished sensitivity to GTP, MIM: 606762</li><li>R-…							P02783	Hyperinsulinism-hyperammonemia syndrome (HHS) [MIM:606762]	rs56275071	4
P00441	6647	<ul><li>C->S at 7: Enhances formation of fibrillar aggregates in the absence of bound zinc; when associated with S-58; S-112 and S-147</li><li>FG->EE at 51-52: Abolishes dimerization; when associated with Q-134</li><li>C->S at 58: Enhances formation of fibrillar aggregates in the absence of bound zinc; when associated with S-7; S-112 and S-147</li><li>H->A at 81: Loss of zinc binding and enhanced…	<li>A->S at 5: in ALS1, MIM: 105400</li><li>A->T at 5: in ALS1, MIM: 105400</li><li>A->V at 5: in ALS1; severe form; reduces structural stability and enzyme activity; increases tendency to form fibrillar aggegates, MIM: 105400</li><li>C->F at 7: in ALS1, MIM: 105400</li><ul><li>C->S at 7: Enhances formation of fibrillar aggregates in the absence of bound zinc; when associated with S-58; S-112 and…			<li>zinc binding</li><li>metal binding</li>	<li>GO:0008270</li><li>GO:0046872</li>			<li>P37251</li><li>Q41768</li><li>P37252</li><li>P65162</li><li>Q57625</li><li>P65161</li><li>Q57725</li><li>P70389</li><li>Q7U5G1</li><li>P0A622</li><li>P0A623</li><li>P42463</li><li>Q55141</li><li>O19929</li><li>O85293</li><li>O85294</li><li>Q04524</li><li>O02833</li><li>O67703</li><li>P66947</li><li>P66946</li><li>O78451</li><li>Q9RQ65</li><li>Q5KPJ5</li><li>P17597</li><li>P57321</li><li>O2749…	Amyotrophic lateral sclerosis type 1 (ALS1) [MIM:105400]	rs11556620	4
P00533	1956	<ul><li>Y->F at 1016: 50% decrease in interaction with PIK3C2B. 65% decrease in interaction with PIK3C2B; when associated with F-1197. Abolishes interaction with PIK3C2B; when associated with F-1197 and F-1092</li><li>Y->F at 1092: No change in interaction with PIK3C2B. Abolishes interaction with PIK3C2B; when associated with F-1197 and F-1016</li><li>Y->F at 1110: No change in interaction with P…	<li>R->Q at 98: in dbSNP:rs17289589</li><li>P->R at 266: in dbSNP:rs17336639</li><li>R->K at 521: in dbSNP:rs2227983</li><li>V->I at 674: in dbSNP:rs17337079</li><li>E->A at 709: in lung cancer, MIM: 211980</li><li>E->K at 709: in lung cancer, MIM: 211980</li><li>G->A at 719: in lung cancer, MIM: 211980</li><li>G->C at 719: in lung cancer; dbSNP:rs28929495, MIM: 211980</li><li>G->D at 719: in lun…							O00750	Lung cancer [MIM:211980]	<li>rs17336639</li><li>rs2227983</li><li>rs17290699</li><li>rs35918369</li><li>rs17337451</li><li>rs34352568</li><li>rs28929495</li><li>rs17337079</li><li>rs17289589</li>	3
P00749	5328	<ul><li>S->E at 158: Abolishes phosphorylation, proadhesive function and ability to induce chemotactic response; when associated with E-323</li><li>S->E at 323: Abolishes phosphorylation, proadhesive function and ability to induce chemotactic response; when associated with E-158</li></ul>	<li>V->L at 15: in dbSNP rsrs2227580</li><li>P->L at 141: rare polymorphism; linked with a decrease in the affinity for fibrin-binding: in dbSNP rsrs2227564</li><li>M->I at 214</li><li>K->Q at 231: in dbSNP rsrs2227567</li>	phosphorylation	GO:0016310	binding	GO:0005488					<li>rs2227564</li><li>rs2227580</li><li>rs2227567</li>	3
P00973	4938	<ul><li>D->A at 75: Loss of activity; when associated with A-77</li><li>D->A at 77: Loss of activity; when associated with A-75</li><li>C->A at 331: Loss of activity; when associated with A-332 and A-333</li><li>F->A at 332: Loss of activity; when associated with A-331 and A-333</li><li>K->A at 333: Loss of activity; when associated with A-331 and A-332</li></ul>	<li>S->G at 162: in dbSNP:rs1131454</li>									rs1131454	3
P01008	462	<ul><li>A->K at 414: Reduces interaction with thrombin by 99%</li><li>A->Q at 414: Reduces interaction with thrombin by 80%</li></ul>	<li>Y->S at 17: in AT3D; type-I, MIM: 107300</li><li>L->P at 23: in AT3D; type-I; impairs cotranslational processing, MIM: 107300</li><li>V->E at 30: in Dublin; dbSNP:rs2227624, MIM: 107300</li><li>C->R at 32: in AT3D; type-I, MIM: 107300</li><li>I->N at 39: in AT3D; type-II; Rouen-3; lack of heparin-binding properties: in dbSNP rsrs28929468, MIM: 107300</li><li>M->T at 52: previously Whitechapel…			heparin-binding	GO:0008201			P84122	Antithrombin-III deficiency (AT3D) [MIM:107300]	<li>rs2227606</li><li>rs2227624</li><li>rs28930978</li><li>rs28929468</li><li>rs28929469</li>	4
P01009	5265	<ul><li>M->V at 382: Oxidation-resistant inhibitor of therapeutic importance</li></ul>	<li>S->L at 4: in Z-Wrexham</li><li>D->A at 26: in V-Munich</li><li>T->A at 37: in dbSNP:rs11558262</li><li>A->T at 58: in M5-Karlsruhe</li><li>R->C at 63: in I: in dbSNP rsrs28931570</li><li>L->P at 65: in M-Procida: in dbSNP rsrs28931569</li><li>S->F at 69: in M6-Bonn</li><li>Missing at 75: in M-Malton, M-Nichinan and M-Palermo; associated with very low serum levels of AAT</li><li>S->F at 77: i…	secretion	GO:0046903					<li>P07758</li><li>P26595</li><li>P01009</li><li>P22599</li><li>P01010</li>		<li>rs709932</li><li>rs28931572</li><li>rs6647</li><li>rs17580</li><li>rs28929474</li><li>rs1303</li><li>rs28931568</li><li>rs28931569</li><li>rs28929472</li><li>rs28929470</li><li>rs55819880</li><li>rs11558262</li><li>rs1802959</li><li>rs11558261</li><li>rs28931570</li>	4
P01024	718	<ul><li>IL->RR at 1108-1109: Impaired binding of C3d to CR2; when associated with A-1163</li><li>N->A at 1163: Impaired binding of C3d to CR2; when associated with 1108-R-R-1109</li><li>N->R at 1163: Impaired binding of C3d to CR2</li></ul>	<li>R->G at 102: in allele C3F; associated with ARMD9; dbSNP:rs2230199</li><li>P->L at 314: in dbSNP:rs1047286</li><li>E->D at 469: in dbSNP:rs11569422</li><li>D->N at 549: in C3 deficiency; impairs secretion, MIM: 120700</li><li>R->K at 863: in dbSNP:rs11569472, MIM: 120700</li><li>D->N at 1216: in C3S, MIM: 120700</li><li>G->D at 1224: in dbSNP:rs11569534, MIM: 120700</li><li>R->Q at 1320: in C…	secretion	GO:0046903	binding	GO:0005488			P20023	C3 deficiency [MIM:120700]	<li>rs11569422</li><li>rs1803225</li><li>rs2230199</li><li>rs7256789</li><li>rs11569534</li><li>rs2230210</li><li>rs11569472</li><li>rs11569541</li><li>rs1047286</li>	3
P01034	1471	<ul><li>A->S at 25: Shows a dual distribution to the Golgi apparatus and to the mitochondria</li></ul>	<li>A->T at 25: associated with ARMD11; dbSNP:rs1064039</li><ul><li>A->S at 25: Shows a dual distribution to the Golgi apparatus and to the mitochondria</li></ul><li>L->Q at 94: in AMYL6: in dbSNP rsrs28939068, MIM: 105150</li></ul>					Golgi apparatus	GO:0005794		Amyloidosis type 6 (AMYL6) [MIM:105150]	<li>rs1064039</li><li>rs28939068</li>	4
P01100	2353	<ul><li>K->R at 128: No change in sumoylation</li><li>K->R at 192: No change in sumoylation</li><li>T->D at 232: Decreased sumoylation levels</li><li>K->R at 265: Abolishes sumoylation. No change in nuclear location nor on protein stability. Increased AP1 transactivation activity when heterodimerized with cJUN</li><li>T->D at 325: No change in sumoylation levels</li><li>T->D at 331: No change in …		sumoylation	GO:0016925					<li>P50118</li><li>Q00859</li><li>Q8AX01</li><li>Q8IU29</li><li>Q8AX00</li><li>Q9C5X8</li><li>Q9VRA2</li><li>Q9N0E7</li><li>P27638</li><li>Q655R6</li><li>P10741</li><li>Q14CH1</li><li>Q96EN8</li><li>Q9ZTS2</li><li>Q21657</li><li>Q2UH11</li><li>P00540</li><li>Q29GM0</li><li>O77627</li><li>P17325</li><li>Q4WPE6</li><li>O42781</li><li>P10650</li><li>Q8AX02</li><li>Q41276</li><li>Q8QHF0</li><li>P0541…			1
P01111	4893	<ul><li>R->A at 164: Loss of GTP-binding activity</li></ul>	<li>G->C at 12: in leukemia</li><li>G->R at 13: in colorectal cancer</li><li>Q->K at 61: in neuroblastoma cell</li><li>Q->R at 61: in lung carcinoma cell and melanoma; dbSNP:rs11554290</li>			GTP-binding	GO:0005525					rs11554290	3
P01112	3265	<ul><li>S->N at 17: Dominant negative. Prevents PLCE1 EGF-induced recruitment to plasma membrane</li><li>N->G at 26: Loss of interaction with PLCE1; when associated with V-12</li><li>V->A at 29: No effect on interaction with PLCE1; when associated with V-12</li><li>Y->F at 32: Loss of interaction and recruitment to plasma membrane of PLCE1; when associated with V-12</li><li>P->G at 34: No effect …	<li>G->A at 12: in Costello syndrome, MIM: 218040</li><li>G->C at 12: in Costello syndrome, MIM: 218040</li><li>G->E at 12: in Costello syndrome, MIM: 218040</li><li>G->S at 12: in Costello syndrome, OSCC and CMEMS, MIM: 218040</li><li>G->V at 12: in Costello syndrome, bladder carcinoma and CMEMS; constitutively activated; interacts and recruits PLCE1 to plasma membrane; loss of interaction with …	<li>GTP hydrolysis</li><li>autophosphorylation</li>	<li>GO:0006184</li><li>GO:0046777</li>	<li>GTPase activity</li><li>GTP-binding</li>	<li>GO:0003924</li><li>GO:0005525</li>	plasma membrane	GO:0005886	<li>P04049</li><li>Q9P212</li><li>P26224</li><li>Q9BEA0</li><li>P01132</li><li>P01133</li><li>Q95ND4</li><li>Q5R5M7</li><li>Q00968</li><li>P07522</li><li>P05625</li>	<li>Congenital myopathy with excess of muscle spindles (CMEMS) [MIM:218040]</li><li>Costello syndrome [MIM:218040]</li>	rs28933406	4
P01116	3845	<ul><li>R->A at 164: Loss of GTP-binding activity</li></ul>	<li>G->GG at 10: in one individual with AML; expression in 3T3 cell causes cellular transformation; expression in COS cells activates the Ras-MAPK signaling pathway; lower GTPase activity; faster GDP dissociation rate</li><li>G->A at 12: in a colorectal cancer sample; somatic mutation</li><li>G->C at 12: in lung carcinoma; somatic mutation</li><li>G->D at 12: in pancreatic carcinoma, stomach canc…			<li>GTPase activity</li><li>GTP-binding</li>	<li>GO:0003924</li><li>GO:0005525</li>			<li>P20936</li><li>O71152</li><li>P15775</li><li>O42781</li><li>Q00859</li><li>P15779</li><li>P29076</li><li>P27638</li><li>P03967</li><li>P33277</li><li>Q07152</li><li>Q90056</li><li>P09851</li><li>Q5PEA9</li><li>P74873</li><li>Q04854</li><li>P48423</li><li>P74851</li><li>P50904</li><li>P22126</li><li>P06591</li>	<li>Cardiofaciocutaneous syndrome (CFC syndrome) [MIM:115150]</li><li>Noonan syndrome 3 (NS3) [MIM:609942]</li>	rs17851045	3
P01236	5617	<ul><li>G->D,F,L,N,R,V, at 157: Inhibits signaling via PRLR; mutant PRL acts as PRLR antagonist</li></ul>								<li>Q8HXS1</li><li>Q3Y4G6</li><li>Q7ZZV3</li><li>P14676</li><li>O62781</li><li>P12420</li><li>P35395</li><li>P21993</li><li>P10765</li><li>P06879</li><li>Q28235</li><li>Q28318</li><li>P33090</li><li>P87495</li><li>Q28172</li><li>P33091</li><li>P55151</li><li>P33096</li><li>Q28632</li><li>Q9YGV6</li><li>P34181</li><li>P33089</li><li>P14787</li><li>O46561</li><li>P37884</li><li>Q6JTA8</li><li>P0123…			1
P01350	2520	<ul><li>A->D at 86: Small increase in ratio of gastrin-17 versus gastrin-34 production. No change in ratio of gastrin-17 versus gastrin-34 production; when associated with F-87</li><li>Y->F at 87: Small decrease in ratio of gastrin-17 versus gastrin-34 production. No change in ratio of gastrin-17 versus gastrin-34 production; when associated with D-86</li></ul>	<li>R->P at 3: in dbSNP:rs34309618</li>							<li>P01351</li><li>P01352</li><li>P01350</li><li>O02686</li><li>P04563</li><li>P04564</li><li>P01354</li><li>P55885</li><li>P01353</li><li>P48757</li>		rs34309618	3
P01375	7124	<ul><li>L->S at 105: Low activity</li><li>R->W at 108: Biologically inactive</li><li>L->F at 112: Biologically inactive</li><li>A->V at 160: Biologically inactive</li><li>S->F at 162: Biologically inactive</li><li>V->A,D at 167: Biologically inactive</li><li>E->K at 222: Biologically inactive</li></ul>	<li>P->L at 84: in dbSNP:rs4645843</li><li>A->T at 94: in dbSNP:rs1800620</li>									<li>rs1800620</li><li>rs4645843</li>	3
P01730	920	<ul><li>M->T at 432: No effect</li><li>S->A at 433: No effect</li><li>LL->AA at 438-439: Loss of Nef-induced CD4 down-modulation</li><li>S->L at 440: No effect</li><li>Missing at 457-458: Abolished interaction with SPG21 and induced T-cell activation</li></ul>	<li>K->E at 191: in dbSNP:rs28917504</li><li>F->S at 227: in dbSNP:rs11064419</li><li>R->W at 265: in OKT4-negative populations; dbSNP:rs28919570</li>	T-cell activation	GO:0042110					<li>Q9QBZ7</li><li>P20886</li><li>Q9QBZ3</li><li>O91087</li><li>P03406</li><li>P03404</li><li>P24103</li><li>Q75009</li><li>Q89842</li><li>Q77378</li><li>Q1A242</li><li>P03407</li><li>P20885</li><li>Q4R5H6</li><li>O70903</li><li>Q79671</li><li>Q9QPN3</li><li>P17664</li><li>O12165</li><li>Q9QBY1</li><li>Q29037</li><li>P04601</li><li>P04600</li><li>P05863</li><li>Q9IDV1</li><li>P15829</li><li>P1775…		<li>rs11064419</li><li>rs28917504</li><li>rs28919570</li>	3
P01732	925	<ul><li>G->R at 111: Prevents CD8 expression</li></ul>	<li>G->S at 111: in CD8 deficiency; prevents CD8 expression, MIM: 608957</li><ul><li>G->R at 111: Prevents CD8 expression</li></ul>								Familial CD8 deficiency (CD8 deficiency) [MIM:608957]		4
P02545	4000	<ul><li>C->S at 661: Loss of interaction with NARF</li></ul>	<li>T->I at 10: in an atypical progeroid patient; diagnosed as Seip syndrome: in dbSNP rsrs57077886</li><li>R->G at 25: in EDMD2: in dbSNP rsrs58327533, MIM: 181350</li><li>R->P at 25: in EDMD2: in dbSNP rsrs61578124, MIM: 181350</li><li>R->W at 28: in FPLD2: in dbSNP rsrs59914820, MIM: 151660</li><li>Missing at 32: in EDMD2, MIM: 151660</li><li>E->D at 33: in CMT2; autosomal dominant form: in db…	localization	GO:0051179			nuclear envelope	GO:0005635	<li>Q2EF74</li><li>Q8WVD3</li><li>Q5R6J4</li><li>Q15013</li><li>Q03427</li><li>P55857</li><li>P14731</li><li>P14732</li><li>P63165</li><li>Q94F87</li><li>Q03252</li><li>Q14191</li><li>P02545</li><li>Q3ZD69</li><li>Q5E9D1</li><li>P20700</li><li>P13648</li><li>P50402</li><li>Q9MZD5</li>	<li>Tendinous calcinosis arthropathy and progeroid features (TCAPF) [MIM:611618]</li><li>Hutchinson-Gilford progeria syndrome (HGPS) [MIM:176670]</li><li>Generalized lipoatrophy associated with diabetes, hepatic steatosis, hypertrophic cardiomyopathy and leukomelanodermic papules (LDHCP) [MIM:608056]</li><li>Charcot-Marie-Tooth disease type 2B1 (CMT2B1) [MIM:605588]</li><li>Limb-girdle muscular d…	<li>rs60864230</li><li>rs58362413</li><li>rs57045855</li><li>rs60890628</li><li>rs57920071</li><li>rs59332535</li><li>rs61064130</li><li>rs11575937</li><li>rs59885338</li><li>rs61214927</li><li>rs61616775</li><li>rs58932704</li><li>rs61295588</li><li>rs59026483</li><li>rs61661343</li><li>rs56816490</li><li>rs60934003</li><li>rs60992550</li><li>rs57629361</li><li>rs60580541</li><li>rs59981161</li>…	3
P02786	7037	<ul><li>FSNL->YTRF at 9-12: Only 80% as active as wild-type receptor</li><li>YTRFSLARQVDGDNS at 20-34: No influence on endocytic uptake of the receptor</li><li>YTRF->PPGY at 20-23: Only 16% as active as wild-type receptor</li><li>Y->C at 20: Only 35% as active as wild-type receptor</li><li>Y->G at 20: Only 20% as active as wild-type receptor</li><li>T->F at 21: Only 88% as active as wild-type rec…	<li>G->S at 142: rare polymorphism; dbSNP:rs3817672</li><li>L->V at 212: in dbSNP:rs41301381</li><li>G->S at 420: in dbSNP:rs41295879</li><li>R->H at 677: in dbSNP:rs41298067</li>			binding	GO:0005488			<li>P02787</li><li>Q9GL41</li><li>Q9GL42</li><li>Q9GL43</li><li>P12346</li><li>P60018</li><li>P27425</li><li>P09571</li><li>Q921I1</li><li>Q29443</li><li>Q9GKZ0</li><li>Q30201</li><li>P19134</li>		<li>rs41301381</li><li>rs3817672</li><li>rs41295879</li><li>rs41298067</li>	3
P02788	4057	<ul><li>K->A at 92: Almost no protease activity</li><li>P->V at 270: No effect</li><li>S->A at 278: No protease activity</li></ul>	<li>A->T at 29: in dbSNP:rs1126477</li><li>K->R at 47: in dbSNP:rs1126478</li><li>I->T at 148: in dbSNP:rs1126479</li><li>G->C at 422: in dbSNP:rs1042055</li><li>E->D at 579: in dbSNP:rs2073495</li>							<li>P19028</li><li>P24107</li><li>Q9QBZ5</li><li>Q9QBZ1</li><li>P15833</li><li>Q79666</li><li>P18042</li><li>P03362</li><li>P04024</li><li>P03363</li><li>Q8AII1</li><li>P04023</li><li>P10978</li><li>O93215</li><li>P26810</li><li>Q1A249</li><li>P03356</li><li>P03355</li><li>O41798</li><li>P20892</li><li>Q9Y6I0</li><li>P10210</li><li>Q9QBY3</li><li>P03353</li><li>P16901</li><li>Q74120</li><li>Q09SZ…		<li>rs1042055</li><li>rs2073495</li><li>rs1126478</li><li>rs1126479</li><li>rs1126477</li>	3
P03372	2099	<ul><li>S->A at 104: Loss of cyclin A-dependent induction of transcriptional activation</li><li>S->A at 106: Loss of cyclin A-dependent induction of transcriptional activation</li><li>S->A at 118: Decrease in phosphorylation</li><li>C->A at 447: Loss of hormone binding capacity and temperature-sensitive loss in DNA-binding</li></ul>	<li>H->Y at 6: in a breast cancer sample; somatic mutation</li><li>G->S at 77: in dbSNP:rs9340773</li><li>G->C at 160</li><li>M->I at 264: in a breast cancer sample; somatic mutation</li><li>V->E at 364: in estrogen resistance; dominant-negative inhibitor of the wild-type ESR</li><li>G->V at 400: destabilizes the receptor and decreases its affinity for estradiol at 25 degrees Celsius, but not at …	phosphorylation	GO:0016310	<li>hormone binding</li><li>DNA-binding</li>	<li>GO:0042562</li><li>GO:0003677</li>			<li>P30274</li><li>P51943</li><li>Q91250</li><li>Q29040</li><li>P50242</li><li>P50241</li><li>P50240</li><li>P06212</li><li>Q53AD2</li><li>P49885</li><li>P49886</li><li>P43449</li><li>O42132</li><li>Q9QZJ5</li><li>Q9TV98</li><li>P49884</li><li>Q91424</li><li>P20248</li><li>Q92161</li><li>P16058</li><li>P03372</li><li>Q9PVZ9</li><li>Q9YH33</li><li>P57753</li><li>P37881</li><li>Q9YHZ7</li>		rs9340773	3
P03950	283	<ul><li>D->H,S,A at 140: 15- to 18-fold increase in RNase activity</li><li>Q->G at 141: Over 18-fold increase in RNase activity</li><li>IF->AA at 143-144: 3- to 5-fold increase in RNase activity</li></ul>	<li>F->S at 12: in ALS9, MIM: 611895</li><li>P->S at 20: in ALS9, MIM: 611895</li><li>Q->L at 36: in ALS9; reduced ribonucleolytic activity; low angiogenic activity; reduced mitogenic activity; wild type far-UV CD spectra, MIM: 611895</li><li>K->E at 41: in ALS9; reduced ribonucleolytic activity, MIM: 611895</li><li>K->I at 41: in ALS9; loss of angiogenic activity; reduced ribonucleolytic activit…					nucleus	GO:0005634		Amyotrophic lateral sclerosis type 9 (ALS9) [MIM:611895]	rs17560	3
P04004	7448	<ul><li>T->A at 69: Abolishes phosphorylation by CK2 and inhibits adhesion and spreading; when associated with A-76</li><li>T->E at 69: Abolishes phosphorylation by CK2 and enhances adhesion and spreading; when associated with E-76</li><li>T->A at 76: Abolishes phosphorylation by CK2 and inhibits adhesion and spreading; when associated with A-69</li><li>T->E at 76: Abolishes phosphorylation by CK…	<li>A->S at 122: in dbSNP:rs2227741</li><li>R->Q at 268: in dbSNP:rs2227723</li><li>T->M at 400: in dbSNP:rs704</li>	phosphorylation	GO:0016310					<li>Q65ZV5</li><li>P43893</li><li>O51759</li>		<li>rs2227741</li><li>rs2227723</li><li>rs704</li>	3
P04062	2629	<ul><li>C->S at 43: Loss of activity</li><li>C->S at 57: Loss of activity</li><li>C->S at 62: Loss of activity</li><li>E->G at 379: Decreases activity 1000-fold</li></ul>	<li>V->L at 54: in GD, MIM: 230800</li><li>C->S at 55: in GD; neuronopathic and perinatal lethal forms; loss of activity, MIM: 230800</li><li>D->N at 63: in GD; type 1; very low activity, MIM: 230800</li><li>F->V at 76: in GD, MIM: 230800</li><li>E->K at 80: in GD; type 2; dbSNP:rs1141808, MIM: 230800</li><li>T->I at 82: in GD, MIM: 230800</li><li>G->E at 85: in GD, MIM: 230800</li><li>R->Q at 87…					membranes	GO:0016020	<li>P26779</li><li>P07602</li><li>O13035</li><li>P20097</li>	Gaucher disease (GD) [MIM:230800]	<li>rs3205619</li><li>rs381737</li><li>rs368060</li><li>rs1141808</li><li>rs1064644</li><li>rs1141814</li><li>rs1064648</li><li>rs381427</li><li>rs364897</li><li>rs381418</li><li>rs2230289</li><li>rs2230288</li><li>rs1057942</li><li>rs1064651</li>	3
P04114	338	<ul><li>D->N at 483: Impairs protein secretion</li><li>D->Q at 483: Does not affect protein secretion</li><li>R->A at 490: Impairs protein secretion</li><li>R->K at 490: Does not affect protein secretion</li></ul>	<li>T->I at 98: in dbSNP:rs1367117</li><li>Y->H at 103: in dbSNP:rs9282603</li><li>P->S at 145: in dbSNP:rs6752026</li><li>N->K at 273: in dbSNP:rs1126419</li><li>I->T at 408: in dbSNP:rs12714225</li><li>R->W at 490: in FHBL; reduced protein secretion, MIM: 107730</li><ul><li>R->A at 490: Impairs protein secretion</li><li>R->K at 490: Does not affect protein secretion</li></ul><li>P->L at 554: in…	protein secretion	GO:0009306					P81539	<li>Familial hypobetalipoproteinemia (FHBL) [MIM:107730]</li><li>Familial ligand-defective apolipoprotein B-100 (FDB) [MIM:144010]</li>	<li>rs1126468</li><li>rs1041971</li><li>rs12713675</li><li>rs5742904</li><li>rs12720848</li><li>rs12720801</li><li>rs12713559</li><li>rs12720843</li><li>rs1126419</li><li>rs533617</li><li>rs679899</li><li>rs1042013</li><li>rs12720854</li><li>rs12720855</li><li>rs1042025</li><li>rs1042027</li><li>rs1042021</li><li>rs676210</li><li>rs1042023</li><li>rs1042022</li><li>rs1801701</li><li>rs1801699</li…	4
P04150	2908	<ul><li>M->T at 1: Abolishes expression of A-type isoforms</li><li>M->T at 27: Abolishes expression of B-type isoforms</li><li>F->D at 191: Reduces transactivation by the ADA complex</li><li>I->D at 193: Reduces transactivation by the ADA complex</li><li>L->A at 194: Strongly reduces transactivation by the ADA complex; when associated with V-224 and F-225</li><li>L->E at 197: Reduces transactivat…	<li>R->K at 23: in dbSNP:rs6190</li><li>F->L at 29</li><li>F->V at 65: in dbSNP:rs6192</li><li>L->F at 112</li><li>D->N at 233</li><li>N->S at 363: may increase sensitivity to exogenously administered glucocorticoids; may contribute to central obesity in men and show lack of association with other risk factors for coronary heart disease and diabetes mellitus; dbSNP:rs6195: in dbSNP rsrs56149945</…	<li>sumoylation</li><li>nuclear export</li><li>transcription</li>	<li>GO:0016925</li><li>GO:0051168</li><li>GO:0006350</li>	binding	GO:0005488	nucleus	GO:0005634	<li>Q5ZKP6</li><li>P56658</li><li>Q15596</li><li>P00813</li>	Glucocorticoid resistance [MIM:138040]	<li>rs56149945</li><li>rs6192</li><li>rs6190</li>	3
P04155	7031	<ul><li>C->S at 82: Abolishes inhibition of gastric cancer cell growth</li></ul>	<li>T->I at 22: in dbSNP:rs34795821</li><li>T->I at 32: in gastric carcinoma; somatic mutation</li><li>T->K at 32: in gastric carcinoma; somatic mutation</li><li>A->D at 34: in gastric carcinoma; somatic mutation. Abolishes inhibition of gastric cancer cell growth. Abolishes inhibition of apoptosis in gasterointestinal epithelial cells. Increases invasive activity in epithelial cells</li><li>E->K…	apoptosis	GO:0006915							rs34795821	3
P04179	6648	<ul><li>Y->F at 58: Loss of nitration. Enhanced dityrosine formation on peroxynitrite treatment</li></ul>	<li>S->I at 10: in dbSNP:rs5746096</li><li>A->V at 16: very frequent polymorphism; associated with susceptibility to diabetic nephropathy in Japanese patients with type 2 diabetes; dbSNP:rs4880</li><li>E->V at 66: in dbSNP:rs5746097</li><li>G->R at 76: in dbSNP:rs4987023</li><li>I->T at 82: in dbSNP:rs1141718</li><li>R->W at 156: in dbSNP:rs5746129</li>									<li>rs4880</li><li>rs5746129</li><li>rs5746096</li><li>rs1141718</li><li>rs5746097</li><li>rs4987023</li>	3
P04424	435	<ul><li>K->N at 51: 2-fold reduction in activity</li><li>H->Q at 89: 10-fold reduction in activity</li></ul>	<li>D->N at 31: in arginosuccinicaciduria, MIM: 207900</li><li>R->C at 95: in arginosuccinicaciduria; dbSNP:rs28940585, MIM: 207900</li><li>R->W at 111: in arginosuccinicaciduria, MIM: 207900</li><li>R->Q at 113: in arginosuccinicaciduria, MIM: 207900</li><li>V->M at 178: in arginosuccinicaciduria: in dbSNP rsrs28941473, MIM: 207900</li><li>T->S at 181: in a breast cancer sample; somatic mutation…								Arginosuccinicaciduria [MIM:207900]	<li>rs28940287</li><li>rs28940286</li><li>rs28940585</li><li>rs28941473</li><li>rs28941472</li>	3
P04629	4914	<ul><li>Y->F at 496: No phosphorylation of SHC1</li><li>K->N at 544: Inactive</li><li>Y->F at 791: No phosphorylation of PLC-gamma-1. Lack of NGF-promoted increase of the peripherin protein</li></ul>	<li>G->E at 18: in dbSNP:rs1007211</li><li>Q->R at 80: in dbSNP rsrs55891455</li><li>R->S at 85</li><li>L->P at 93: in CIPA, MIM: 256800</li><li>A->V at 107: in an ovarian serous carcinoma sample; somatic mutation, MIM: 256800</li><li>L->P at 213: in CIPA, MIM: 256800</li><li>T->M at 237: in dbSNP rsrs55909005, MIM: 256800</li><li>V->G at 238: in dbSNP rsrs56000394, MIM: 256800</li><li>R->G at 26…	phosphorylation	GO:0016310					<li>P21807</li><li>P17810</li><li>P10686</li><li>P08487</li><li>P21617</li><li>P19174</li><li>Q90W38</li><li>P15499</li><li>P48676</li><li>Q6YBR5</li><li>P41219</li><li>O42281</li><li>P52204</li><li>P17438</li><li>P15331</li><li>P23942</li><li>P35906</li><li>O42583</li><li>P34129</li><li>Q62077</li><li>P29353</li>	Congenital insensitivity to pain with anhidrosis (CIPA) [MIM:256800]	<li>rs35669708</li><li>rs55891455</li><li>rs35116695</li><li>rs6339</li><li>rs34900547</li><li>rs55909005</li><li>rs6336</li><li>rs56320207</li><li>rs55892037</li><li>rs55948542</li><li>rs56000394</li><li>rs1007211</li>	3
P04637	7157	<ul><li>S->A at 46: Abolishes phosphorylation by HIPK2 and acetylation of K-382 by CREBBP</li><li>Missing at 46: Alters interaction with WWOX</li><li>T->A at 55: Blocks phosphorylation by TAF1</li><li>C->Y at 135: Decreased E6-mediated binding to E6-AP</li><li>P->D at 359: Abolishes binding to USP7</li><li>G->E at 361: Abolishes binding to USP7</li><li>S->A at 362: Abolishes binding to USP7</li><…	<li>Q->H at 5: in a sporadic cancer; somatic mutation</li><li>S->L at 6: in a sporadic cancer; somatic mutation</li><li>D->H at 7: in a sporadic cancer; somatic mutation</li><li>P->S at 8: in a sporadic cancer; somatic mutation</li><li>V->I at 10: in a sporadic cancer; somatic mutation</li><li>E->K at 11: in sporadic cancers; somatic mutation</li><li>E->Q at 11: in sporadic cancers; somatic mutat…	<li>phosphorylation</li><li>conjugation</li><li>protein stabilization</li>	<li>GO:0016310</li><li>GO:0000746</li><li>GO:0050821</li>	<li>binding</li><li>DNA binding</li>	<li>GO:0005488</li><li>GO:0003677</li>			<li>Q2EF74</li><li>P59082</li><li>Q5R6J4</li><li>Q9H2X6</li><li>P21675</li><li>Q99142</li><li>P55857</li><li>Q92793</li><li>Q9NZC7</li><li>P63165</li><li>P38724</li><li>Q93009</li><li>P46677</li><li>Q5F389</li><li>Q5E9D1</li><li>Q5R9W5</li><li>Q9NRG4</li><li>Q9VLU5</li><li>Q9MZD5</li>	Li-Fraumeni syndrome (LFS) [MIM:151623]	<li>rs17849781</li><li>rs35163653</li><li>rs1800371</li><li>rs28934271</li><li>rs28934572</li><li>rs28934571</li><li>rs56184981</li><li>rs28934574</li><li>rs28934573</li><li>rs55819519</li><li>rs1042522</li><li>rs17882252</li><li>rs55832599</li><li>rs28934577</li><li>rs28934873</li><li>rs28934578</li><li>rs28934875</li><li>rs28934575</li><li>rs28934576</li><li>rs28934874</li><li>rs17881470</li><l…	4
P04746	279	<ul><li>R->A,Q at 210: Abolishes chloride binding; strongly reduces activity</li><li>D->A,N at 212: Abolishes activity</li><li>E->A,Q at 248: Reduces activity</li><li>N->S at 313: Reduces affinity for chloride; reduces activity</li><li>D->A,N at 315: Strongly reduces activity</li><li>R->A at 352: Abolishes chloride binding; has only slight effect on activity</li></ul>				binding	GO:0005488						1
P04908	3012	<ul><li>S->A at 2: Blocks the inhibition of transcription by RPS6KA5/MSK1</li></ul>		transcription	GO:0006350					<li>P32048</li><li>Q5F3L1</li><li>Q5R4K3</li><li>O75582</li>			1
P05067	351	<ul><li>KRGR->NQGG at 99-102: Reduced heparin-binding</li><li>H->N at 137: Binds copper. Forms dimer</li><li>M->T at 141: Binds copper. Forms dimer</li><li>C->S at 144: Binds copper. No dimer formation. No copper reducing activity</li><li>HLH->ALA at 147-149: 50% decrease in copper reducing activity</li><li>H->A at 147: Some decrease in copper reducing activity</li><li>H->N at 147: Binds copper. …	<li>E->K at 501: in dbSNP rsrs45588932</li><li>E->D at 665: in a patient with late onset Alzheimer disease</li><li>KM->NL at 670-671: in AD1</li><li>D->N at 678: in AD1, MIM: 104300</li><li>A->G at 692: in AD1; Flemish mutation; increases the solubility of processed beta-amyloid peptides and increases the stability of peptide oligomers, MIM: 104300</li><li>E->G at 693: in AD1, MIM: 104300</li><li…	<li>phosphorylation</li><li>lipoprotein oxidation</li><li>apoptosis</li><li>secretion</li>	<li>GO:0016310</li><li>GO:0042161</li><li>GO:0006915</li><li>GO:0046903</li>	<li>binding</li><li>heparin-binding</li>	<li>GO:0005488</li><li>GO:0008201</li>			<li>Q60495</li><li>P0A3Z4</li><li>Q28280</li><li>O73683</li><li>P0A3Z2</li><li>P0A3Z3</li><li>P21617</li><li>P0A3Z1</li><li>Q28757</li><li>P29216</li><li>Q02410</li><li>Q92624</li><li>Q13158</li><li>P12023</li><li>Q11207</li><li>P53601</li><li>Q29149</li><li>P29353</li><li>P75313</li><li>P79307</li><li>P08592</li><li>O00213</li><li>Q90W38</li><li>P05067</li><li>P46310</li><li>Q28748</li><li>Q6YBR…	<li>Amyloidosis cerebroarterial Italian type (AMYLCAIT) [MIM:609065]</li><li>Alzheimer disease type 1 (AD1) [MIM:104300]</li><li>Amyloidosis cerebroarterial Dutch type (AMYLCAD) [MIM:609065]</li><li>Amyloidosis cerebroarterial Iowa type (AMYLCAIW) [MIM:605714]</li>	<li>rs45588932</li><li>rs1800557</li>	4
P05111	3623	<ul><li>RR->AA at 56-57: Loss of cleavage; when associated with 60-AA-61</li><li>RR->AA at 60-61: Loss of cleavage; when associated with 55-AA-56</li><li>RR->EA at 231-232: Loss of cleavage</li><li>N->Q at 268: Loss of glycosylation</li><li>N->Q at 302: Loss of glycosylation</li></ul>	<li>G->R at 227: in dbSNP:rs12720061</li><li>A->T at 257: either a rare polymorphism or may play a role in premature ovarian failure; dbSNP:rs12720062</li>									<li>rs12720062</li><li>rs12720061</li>	3
P05231	3569	<ul><li>A->V at 173: Almost no loss of activity</li><li>W->R at 185: No loss of activity</li><li>S->P at 204: 87% loss of activity</li><li>R->K,E,Q,T,A,P at 210: Loss of activity</li><li>M->T,N,S,R at 212: Loss of activity</li></ul>	<li>P->S at 32: in dbSNP:rs2069830</li><li>D->E at 162: in dbSNP:rs13306435</li><li>D->V at 162: in dbSNP:rs2069860</li>									<li>rs2069860</li><li>rs13306435</li><li>rs2069830</li>	3
P05546	3053	<ul><li>R->L at 122: Normal thrombin inhibition and glycosaminoglycan affinity</li><li>R->Q at 122: Greatly reduced thrombin inhibition. Normal glycosaminoglycan affinity</li><li>R->W at 122: Greatly reduced thrombin inhibition. Normal glycosaminoglycan affinity</li><li>K->M at 204: Reduced heparin- and no dermatan sulfate-activated inhibition</li><li>K->N at 204: Reduced heparin- and no dermatan…	<li>A->T at 7: in dbSNP:rs5905</li><li>H->P at 60: in dbSNP:rs165867</li><li>S->N at 87: in dbSNP:rs34324685</li><li>L->V at 129: in dbSNP:rs11542069</li><li>R->H at 208: in HCF2D; Oslo; decreased affinity for dermatan sulfate; dbSNP:rs5907, MIM: 142360</li><li>K->R at 237: in dbSNP:rs1042435, MIM: 142360</li><li>T->M at 442: in dbSNP:rs5904, MIM: 142360</li><li>E->K at 447: in HCF2D, MIM: 142360…	secretion	GO:0046903					P84122	Heparin cofactor 2 deficiency (HCF2D) [MIM:142360]	<li>rs5907</li><li>rs34324685</li><li>rs5905</li><li>rs5904</li><li>rs1042435</li><li>rs11542069</li><li>rs165867</li>	3
P05549	7020	<ul><li>S->A at 239: No phosphorylation</li></ul>	<li>L->P at 249: in BOFS, MIM: 113620</li><li>R->G at 254: in BOFS, MIM: 113620</li><li>R->G at 255: in BOFS, MIM: 113620</li><li>G->E at 262: in BOFS, MIM: 113620</li>	phosphorylation	GO:0016310						Branchiooculofacial syndrome (BOFS) [MIM:113620]		3
P05556	3688	<ul><li>G->Q at 778: Loss of beta-1A interaction with FLNA and FLNB</li><li>A->P at 786: Loss of beta-1A interaction with FLNA and FLNB</li></ul>								<li>P21333</li><li>Q9MZD2</li><li>O75369</li>			1
P05783	3875	<ul><li>S->A at 2: No effect on phosphorylation; when associated with A-7 and A-10</li><li>S->A at 7: No effect on phosphorylation; when associated with A-2 and A-10</li><li>S->A at 10: No effect on phosphorylation; when associated with A-2 and A-7</li><li>S->A at 15: No effect on phosphorylation; when associated with A-18 and A-23. Abolishes phosphorylation; when associated with A-18; A-34; A-47…	<li>T->A at 103: in cryptogenic cirrhosis: in dbSNP rsrs61136606, MIM: 215600</li><li>H->L at 128: in cryptogenic cirrhosis; interfers with the ability to form normal filaments: in dbSNP rsrs57758506, MIM: 215600</li><li>S->T at 230, MIM: 215600</li><li>R->Q at 261: in cryptogenic cirrhosis, MIM: 215600</li><li>G->R at 340: in cryptogenic cirrhosis, MIM: 215600</li>	<li>phosphorylation</li><li>apoptosis</li>	<li>GO:0016310</li><li>GO:0006915</li>	binding	GO:0005488	keratin filament	GO:0045095	<li>P63103</li><li>P29361</li><li>Q5ZKC9</li><li>P62258</li><li>Q5R651</li><li>P62262</li><li>Q5ZMT0</li><li>P62261</li><li>P63104</li>	Cryptogenic cirrhosis [MIM:215600]	<li>rs61136606</li><li>rs57758506</li>	3
P05787	3856	<ul><li>L->P at 72: Increases phosphorylation</li><li>S->A at 74: Generates normal-appearing filaments, that remain stable after okadaic acid treatment</li><li>S->D at 74: Generates normal-appearing filaments, that are destabilized by okadaic acid</li></ul>	<li>G->V at 53: in cryptogenic cirrhosis: in dbSNP rsrs61710484, MIM: 215600</li><li>Y->C at 54: in cryptogenic cirrhosis, MIM: 215600</li><li>G->C at 62: in cryptogenic cirrhosis: in dbSNP rsrs11554495, MIM: 215600</li><li>I->V at 63: in dbSNP rsrs59536457, MIM: 215600</li><li>R->W at 401: in dbSNP:rs2277330, MIM: 215600</li>	phosphorylation	GO:0016310						Cryptogenic cirrhosis [MIM:215600]	<li>rs2277330</li><li>rs11554495</li><li>rs59536457</li><li>rs61710484</li>	3
P06132	7389	<ul><li>D->E at 86: 5-10% of wild-type activity</li><li>D->G at 86: Very low activity. Binds substrate with similar geometry as wild-type</li><li>D->N at 86: No activity. Unable to bind substrate</li><li>Y->F at 164: 25-30% of wild-type activity</li></ul>	<li>G->E at 25: in FPCT; insoluble protein, MIM: 176100</li><li>F->L at 46: in HEP; mild phenotype; strong decrease of activity, MIM: 176100</li><li>P->L at 62: in HEP, MIM: 176100</li><li>A->G at 80: in HEP, MIM: 176100</li><li>A->S at 80: in FPCT; decrease of activity, MIM: 176100</li><li>V->Q at 134: in FPCT and HEP; requires 2 nucleotide substitutions; nearly normal activity, MIM: 176100</li>…							<li>Q9Y251</li><li>O15197</li>	<li>Hepatoerythropoietic porphyria (HEP) [MIM:176100]</li><li>Familial porphyria cutanea tarda (FPCT) [MIM:176100]</li>	rs36033115	3
P06213	3643	<ul><li>L->A at 991: Reduces interaction with IRS1 but has no effect on interaction with SHC1</li><li>Y->A at 992: Reduces interaction with IRS1 but has no effect on interaction with SHC1</li><li>NP->AA at 996-997: Abolishes interaction with IRS1. Severely disrupts, but does not abolish interaction with SHC1</li><li>N->A at 996: Abolishes interaction with IRS1 and significantly reduces interactio…	<li>N->K at 42: in Rabson-Mendenhall syndrome; impairs transport to the plasma membrane and reduces the affinity to bind insulin, MIM: 262190</li><li>V->A at 55: in leprechaunism; Verona-1, MIM: 246200</li><li>G->R at 58: in leprechaunism; Helmond; inhibits processing and transport: in dbSNP rsrs52836744, MIM: 246200</li><li>D->G at 86: in Ins resistance; type A, MIM: 125853</li><li>L->P at 89: i…	<li>phosphorylation</li><li>autophosphorylation</li><li>transport</li>	<li>GO:0016310</li><li>GO:0046777</li><li>GO:0006810</li>	<li>kinase activity</li><li>binding</li>	<li>GO:0016301</li><li>GO:0005488</li>	<li>plasma membrane</li><li>cell surface</li>	<li>GO:0005886</li><li>GO:0009928,GO:0009986</li>	<li>P23727</li><li>P0C236</li><li>P07453</li><li>P35568</li><li>P42633</li><li>P35569</li><li>P27986</li><li>P68243</li><li>P35570</li><li>P68992</li><li>P81423</li><li>P29353</li><li>P68245</li><li>P69046</li><li>P01316</li><li>P01314</li><li>P01319</li><li>P29335</li><li>P12703</li><li>P18109</li><li>P12704</li><li>P12708</li><li>P67974</li><li>P67973</li><li>P02855</li><li>P67971</li><li>Q2822…	<li>Familial hyperinsulinemic hypoglycemia 5 (HHF5) [MIM:609968]</li><li>Insulin-resistant diabetes mellitus with acanthosis nigricans type A (IRAN type A) [MIM:610549]</li><li>Noninsulin-dependent diabetes mellitus (NIDDM) [MIM:125853]</li><li>Leprechaunism [MIM:246200]</li><li>Insulin resistance (Ins resistance) [MIM:125853]</li><li>Rabson-Mendenhall syndrome [MIM:262190]</li>	<li>rs1131851</li><li>rs55906835</li><li>rs56395521</li><li>rs52826008</li><li>rs13306449</li><li>rs52836744</li><li>rs55875349</li><li>rs28933085</li><li>rs28933084</li><li>rs28933083</li><li>rs1799816</li><li>rs52800171</li><li>rs35045353</li><li>rs1051691</li><li>rs28933086</li>	4
P06239	3932	<ul><li>S->E at 59: Allows interaction with SQSTM1</li><li>R->K at 154: No effect on interaction with SQSTM1</li></ul>	<li>V->L at 28: in leukemia</li><li>G->S at 201: in dbSNP:rs11567841</li><li>P->PQKP at 232: in leukemia</li><li>A->V at 353: in leukemia</li><li>P->L at 447: in leukemia</li>							<li>Q5RBA5</li><li>Q13501</li>		rs11567841	3
P06307	885	<ul><li>Y->F at 97: Reduces the quantity of secreted CCK8 by 50%</li></ul>	<li>G->E at 32: in dbSNP:rs11571848</li><li>R->W at 95: in dbSNP:rs3774395</li>							<li>P23362</li><li>P80345</li><li>P09240</li><li>Q9PU29</li><li>P06307</li><li>P80344</li><li>O93464</li><li>P41520</li><li>O57312</li><li>P01356</li><li>P01355</li><li>Q9PU41</li>		<li>rs3774395</li><li>rs11571848</li>	3
P06729	914	<ul><li>K->R at 67: Loss of LFA-3 binding</li><li>Q->K at 70: Loss of LFA-3 binding</li><li>Y->D at 110: Loss of LFA-3 and CD59 binding</li><li>D->H at 111: Loss of LFA-3 and CD59 binding</li></ul>	<li>C->Y at 217: in a breast cancer sample; somatic mutation</li><li>H->Q at 266: in dbSNP:rs699738</li><li>H->N at 339: in dbSNP:rs35880225</li>			binding	GO:0005488			<li>O77541</li><li>P13987</li><li>Q5R510</li><li>P47777</li><li>O62680</li><li>Q28216</li><li>Q28785</li><li>P46657</li><li>Q8SQ46</li><li>P51447</li><li>P58020</li>		<li>rs699738</li><li>rs35880225</li>	3
P06730	1977	<ul><li>S->A,D at 53: No effect on phosphorylation level nor incorporation into eIF4F complex</li><li>W->L at 102: Decrease in binding; when associated with A-105</li><li>E->A at 103: No effect</li><li>D->A at 104: No effect</li><li>E->A at 105: Decrease in binding; when associated with A-105</li></ul>		phosphorylation	GO:0016310	binding	GO:0005488						1
P06731	1048	<ul><li>F->I at 63: No effect on dimerization. Reduced affinity for E.coli Dr adhesins</li><li>F->R at 63: Abolishes dimerization. Reduced affinity for E.coli Dr adhesins</li><li>S->N at 66: Abolishes dimerization</li><li>Y->A at 68: Abolishes dimerization</li><li>Y->F at 68: No effect on dimerization</li><li>K->A at 69: Abolishes dimerization</li><li>V->A at 73: Abolishes dimerization</li><li>D-…	<li>A->D at 340: in dbSNP:rs10407503</li><li>E->K at 398: in dbSNP:rs7249230</li><li>R->S at 664: in dbSNP:rs10423171</li>							<li>P31522</li><li>Q9CB42</li><li>Q56982</li><li>P0A5P7</li><li>P42188</li><li>P0A5P6</li>		<li>rs10407503</li><li>rs10423171</li><li>rs7249230</li>	3
P06733	2023	<ul><li>M->I at 94: MBP1 protein production. No MBP1 protein production; when associated with I-97</li><li>M->I at 97: MBP1 protein production. No MBP1 protein production; when associated with I-94</li><li>L->A at 384: Loss of transcriptional repression and cell growth inhibition; when associated with A-388</li><li>L->A at 388: Loss of transcriptional repression and cell growth inhibition; when a…	<li>N->K at 177: in dbSNP rsrs11544513</li><li>P->Q at 325: in dbSNP:rs11544514</li>							<li>Q66S41</li><li>Q66S50</li><li>Q66S60</li><li>Q66S61</li><li>Q66S62</li><li>Q66S63</li><li>Q66S54</li><li>Q66S65</li><li>Q66S64</li><li>Q66S37</li><li>P11226</li><li>Q66S45</li><li>Q66S58</li><li>P39678</li><li>P55034</li><li>P39679</li><li>P22032</li>		<li>rs11544513</li><li>rs11544514</li>	3
P06746	5423	<ul><li>K->Q,R at 35: Reduces DNA lyase activity slightly</li><li>Y->Q at 39: Abolishes DNA polymerase and DNA lyase activity</li><li>K->Q,R at 68: Reduces DNA lyase activity slightly</li><li>K->Q,R at 72: Abolishes DNA lyase activity. No effect on DNA polymerase activity</li><li>K->R at 84: No effect</li></ul>	<li>P->R at 242: in dbSNP:rs3136797</li>			lyase activity	GO:0016829			<li>Q9YUS3</li><li>O59610</li><li>Q9YUS2</li><li>P56689</li><li>P06538</li><li>Q69025</li><li>Q9HH84</li><li>P04495</li><li>P43139</li><li>Q56366</li><li>P77933</li><li>P03261</li><li>P19894</li><li>P52025</li><li>P03158</li><li>Q6S6P1</li><li>P09252</li><li>Q85428</li><li>O64235</li><li>P03198</li><li>P28859</li><li>P52367</li><li>O72539</li><li>P52342</li><li>P74918</li><li>P20311</li><li>O7073…		rs3136797	3
P07225	5627	<ul><li>R->A,E at 515: Markedly reduced secretion of the mutant</li><li>R->K at 515: No change in secretion of the mutant</li></ul>	<li>L->H at 15: in PROS1D, MIM: 612336</li><li>V->E at 18: in PROS1D; expresses very low/undetectable PROS1 levels compared to wild-type; has impaired secretion; intracellular degradation of unsecreted material is found, MIM: 612336</li><li>R->L at 40: in PROS1D; dbSNP:rs7614835, MIM: 612336</li><li>R->H at 41: in PROS1D, MIM: 612336</li><li>K->E at 50: in PROS1D, MIM: 612336</li><li>G->D at 52: …	secretion	GO:0046903			intracellular	GO:0005622	<li>P98118</li><li>Q28066</li><li>Q28520</li><li>P20851</li><li>P07224</li><li>P07225</li>	Protein S deficiency (PROS1D) [MIM:612336]	<li>rs5017712</li><li>rs41267007</li><li>rs7614835</li><li>rs6122</li>	4
P07320	1421	<ul><li>PN->TK at 24-25: Wild-type solubility</li><li>P->S at 24: Lowered solubility, but more soluble than T-23</li><li>P->TP at 24: Wild-type solubility</li><li>P->V at 24: Slightly lowered solubility</li></ul>	<li>R->C at 15: in progressive punctate cataract; forms disulfide-linked oligomers, MIM: 123690</li><li>P->S at 24: in PCC; dbSNP:rs28931605, MIM: 601286</li><ul><li>P->S at 24: Lowered solubility, but more soluble than T-23</li><li>P->TP at 24: Wild-type solubility</li><li>P->V at 24: Slightly lowered solubility</li></ul><li>P->T at 24: in CCA3 and lamellar cataract; lowered solubility, MIM: 608…							O08764	<li>Progressive punctate cataract [MIM:123690]</li><li>Congenital cerulean cataract 3 (CCA3) [MIM:608983]</li><li>Crystalline aculeiform cataract (CACA) [MIM:115700]</li><li>Autosomal dominant non-nuclear polymorphic congenital cataract (PCC) [MIM:601286]</li>		4
P07355	302	<ul><li>Y->A at 24: Abolishes heat stress-induced cell surface localization</li></ul>	<li>V->L at 98: in dbSNP rsrs17845226</li>	localization	GO:0051179			cell surface	GO:0009928,GO:0009986			rs17845226	3
P07359	2811	<ul><li>G->A at 249: No change</li><li>G->K,D at 249: Decreased binding to vWF</li><li>G->S,V at 249: Increased binding to vWF</li></ul>	<li>R->H at 72: in dbSNP:rs6068</li><li>L->F at 73: in BSS, MIM: 231200</li><li>C->R at 81: in BSS, MIM: 231200</li><li>L->F at 86: in dbSNP:rs13306411, MIM: 231200</li><li>L->P at 145: in BSS, MIM: 231200</li><li>T->M at 161: in Siba: in dbSNP rsrs6065, MIM: 231200</li><li>A->V at 172: in BSS and benign mediterranean macrothrombocytopenia, MIM: 231200</li><li>Missing at 195: in BSS, MIM: 231200<…			binding	GO:0005488			<li>P80012</li><li>Q28833</li><li>P04275</li><li>Q8CIZ8</li><li>Q28295</li>	<li>Benign mediterranean macrothrombocytopenia [MIM:153670]</li><li>Bernard-Soulier syndrome (BSS) [MIM:231200]</li>	<li>rs382524</li><li>rs6065</li><li>rs13306411</li><li>rs6068</li>	4
P07477	5644	<ul><li>Y->F at 154: Lack of sulfation</li></ul>	<li>A->V at 16: in HPC; disrupts signal sequence cleavage site, MIM: 167800</li><li>D->G at 22: in HPC; increased rate of activation, MIM: 167800</li><li>K->R at 23: in HPC; increased rate of activation, MIM: 167800</li><li>N->I at 29: in HPC, MIM: 167800</li><li>N->T at 29: in HPC, MIM: 167800</li><li>N->S at 54: in HPC; associated with Ile-29; the double mutant shows increased autocatalytic act…							<li>P05821</li><li>P13345</li><li>P23630</li><li>P13344</li><li>P35050</li><li>P23916</li><li>P07478</li><li>P51728</li><li>Q03709</li><li>P24664</li><li>Q59149</li><li>Q9T1X2</li><li>P10099</li><li>P15176</li><li>P83348</li>	Hereditary pancreatitis (HPC) [MIM:167800]	rs28934902	3
P07550	154	<ul><li>D->N at 79: Affects binding of catecholamines, and produces an uncoupling between the receptor and stimulatory G proteins</li><li>C->G at 341: Uncoupled receptor</li><li>SS->AA at 345-346: Delayed agonist-promoted desensitization</li></ul>	<li>N->S at 15: in dbSNP:rs33973603</li><li>R->G at 16: common polymorphism; in nocturnal asthma; dbSNP:rs1042713</li><li>Q->E at 27: in dbSNP:rs1042714</li><li>V->M at 34</li><li>I->F at 159</li><li>I->L at 159</li><li>T->I at 164: in dbSNP:rs1800888</li><li>S->C at 220: in dbSNP:rs3729943</li><li>K->R at 375</li>			binding	GO:0005488					<li>rs1042713</li><li>rs33973603</li><li>rs1042714</li><li>rs1800888</li><li>rs3729943</li>	3
P07602	5660	<ul><li>I->C at 240: Strongly decreases stimulation of cerebroside sulfate hydrolysis</li></ul>	<li>Missing at 70: in AKRD</li><li>N->H at 215: in MLD; reduces the intracellular activity of the protein significantly, MIM: 249900</li><li>N->K at 215: in MLD, MIM: 249900</li><li>T->I at 217: in MLD; juvenile, MIM: 249900</li><li>C->S at 241: in MLD; severe; dbSNP:rs1130793, MIM: 249900</li><li>L->P at 349: in AGD, MIM: 610539</li><li>C->F at 388: in AGD, MIM: 610539</li>					intracellular	GO:0005622		<li>Atypical Gaucher disease (AGD) [MIM:610539]</li><li>Metachromatic leukodystrophy (MLD) [MIM:249900]</li>	rs1130793	3
P07910	3183	<ul><li>K->R at 197: No effect on sumoylation</li><li>K->R at 250: Loss of sumoylation</li></ul>	<li>R->Q at 167: in dbSNP:rs3272</li>	sumoylation	GO:0016925							rs3272	3
P07998	6035	<ul><li>NG->RS at 116-117: No effect on inhibition by RNase inhibitor 1</li></ul>								P13489			1
P08069	3480	<ul><li>Y->F at 980: Reduces tyrosine phosphorylation. Abolishes interaction with IRS1 and SHC1. Does not abolish interaction with PIK3R1</li><li>K->A at 1033: Kinase inactive. Abolishes tyrosine phosphorylation and abolishes interaction with IRS1, SHC1 and PIK3R1</li></ul>	<li>V->L at 105: in a renal chromophobe sample; somatic mutation</li><li>R->Q at 138: in IGF1 resistance; has decreased IGF1R function</li><li>K->N at 145: in IGF1 resistance; has decreased IGF1R function</li><li>V->M at 388: in dbSNP rsrs45445894</li><li>R->H at 437: in dbSNP:rs34516635</li><li>R->Q at 511: in dbSNP:rs33958176</li><li>R->H at 595: in dbSNP rsrs56248469</li><li>R->H at 605: in db…	phosphorylation	GO:0016310					<li>P05019</li><li>P23727</li><li>Q28224</li><li>P35568</li><li>P51462</li><li>P07455</li><li>Q05688</li><li>P27986</li><li>P10763</li><li>P33712</li><li>Q29000</li><li>P09715</li><li>P29353</li><li>P17647</li><li>Q6IVA5</li><li>Q6GUL6</li><li>Q28933</li><li>Q68LC0</li><li>P16545</li><li>P51457</li><li>P51458</li><li>P01343</li><li>P08069</li><li>Q6JLX1</li><li>Q95222</li><li>P18254</li>		<li>rs56248469</li><li>rs34061581</li><li>rs35224135</li><li>rs45553041</li><li>rs45445894</li><li>rs34102392</li><li>rs34516635</li><li>rs45611935</li><li>rs33958176</li>	3
P08195	6520	<ul><li>C->S at 109: Abolishes dimerization, leucine uptake and interaction with beta-1 integrins</li><li>C->S at 330: No effect on dimerization, leucine uptake or interaction with beta-1 integrins</li></ul>											1
P08235	4306	<ul><li>S->N at 767: Loss of transcription transactivation</li><li>S->Q at 767: Strong decrease of transcription transactivation</li><li>N->A,D,H,Q,S,T at 770: Abolishes aldosterone binding and transcription transactivation</li><li>Q->A at 776: Reduces aldosterone binding and transcription transactivation</li><li>K->E at 782: Decreased coactivator binding</li><li>K->E at 785: Loss of coactivator …	<li>H->Q at 7: in a colorectal cancer sample; somatic mutation</li><li>I->V at 180: high frequency in healthy individuals; found in a patient with sporadic pseudohypoaldosteronism type I; increases transcription transactivation at low aldosterone concentrations; dbSNP:rs5522</li><li>A->V at 241: high frequency in healthy individuals; found in a patient with sporadic pseudohypoaldosteronism type I…	transcription	GO:0006350	<li>binding</li><li>steroid binding</li>	<li>GO:0005488</li><li>GO:0005496</li>	nucleus	GO:0005634		Autosomal dominant pseudohypoaldosteronism type I (PHA1) [MIM:177735]	<li>rs5526</li><li>rs5527</li><li>rs5522</li><li>rs5523</li><li>rs41511344</li><li>rs13306592</li>	4
P08243	440	<ul><li>C->A at 2: Loss of the glutamine-dependent asparagine synthetase activity, while the ammonia-dependent activity remained unaffected</li></ul>	<li>V->E at 210: in dbSNP:rs1049674</li>							<li>Q5R6W9</li><li>P49094</li><li>Q61024</li><li>P49091</li><li>P49088</li><li>P49078</li><li>O24338</li><li>Q5ZJU3</li><li>P78753</li><li>P08243</li><li>O24661</li><li>Q5UQE1</li><li>P19891</li><li>Q43011</li><li>P19251</li><li>P19252</li><li>P17714</li>		rs1049674	3
P08514	3674	<ul><li>PP->AA at 1029-1030: Imparts constitutive activity (ligand-binding) to alpha-IIb/beta-3</li></ul>	<li>T->I at 40: in dbSNP:rs5915</li><li>L->P at 86: in GT; cells co-transfected with mutated alpha-IIb and wild-type beta-3 scarcely expressed the alpha-IIb/beta-3 complex, MIM: 273800</li><li>A->V at 139: in GT, MIM: 273800</li><li>C->W at 161: in GT, MIM: 273800</li><li>Y->H at 174: in GT; abolishes the binding function of alpha-IIb/beta-3 for soluble ligands without disturbing alpha-IIb/beta-3…	<li>transport</li><li>intracellular transport</li>	<li>GO:0006810</li><li>GO:0046907</li>	binding	GO:0005488	<li>intracellular</li><li>endoplasmic reticulum</li><li>cell surface</li>	<li>GO:0005622</li><li>GO:0005783</li><li>GO:0009928,GO:0009986</li>	<li>O82030</li><li>Q9FEW2</li><li>Q9Y251</li><li>Q90YK5</li>	Glanzmann thrombasthenia (GT) [MIM:273800]	<li>rs5911</li><li>rs7207402</li><li>rs5915</li><li>rs5914</li><li>rs1126554</li>	3
P08575	5788	<ul><li>C->S at 851: Loss of activity. Abolishes interaction with SKAP1</li></ul>	<li>T->A at 191: in dbSNP:rs4915154</li><li>E->A at 228: in a breast cancer sample; somatic mutation</li><li>I->L at 294: in dbSNP:rs2230606</li><li>Missing at 362-363: in T</li><li>T->I at 421: in dbSNP:rs6696162</li><li>H->Q at 568: in dbSNP:rs12136658</li><li>G->R at 863: in a breast cancer sample; somatic mutation</li><li>S->R at 1283: in dbSNP:rs2298872</li>									<li>rs4915154</li><li>rs6696162</li><li>rs2230606</li><li>rs2298872</li><li>rs12136658</li>	3
P08588	153	<ul><li>E->A,D at 474: Loss of interaction with GOPC</li><li>E->K at 474: Loss of interaction with GOPC; when associated with A-477</li><li>S->A at 475: Loss of interaction with GOPC</li><li>S->T at 475: Partial loss of interaction with GOPC</li><li>K->A at 476: Partial loss of interaction with GOPC</li><li>V->A,F,L,I,M at 477: Loss of interaction with GOPC</li></ul>	<li>S->G at 49: associated with high mean resting heart rate; dbSNP:rs1801252</li><li>R->G at 389: reduced binding to G proteins; dbSNP:rs1801253</li><li>R->L at 389</li>			binding	GO:0005488			<li>Q9HD26</li><li>Q5RD32</li>		<li>rs1801253</li><li>rs1801252</li>	3
P08686	1589	<ul><li>S->C,M,T at 268: No loss of function</li><li>V->I at 281: Normal KM but 50% reduced Vmax</li><li>V->T at 281: Normal KM but 10% reduced Vmax</li><li>C->M,S,T at 428: Loss of activity and loss of P450 absorption</li></ul>	<li>L->LL at 9: in allele CYP21A2*2</li><li>A->T at 15: in AH3; salt wasting form; no significant difference in activity compared with the wild-type, MIM: 201910</li><li>P->L at 30: in AH3; non-classic form; 50% activity; 10% of non-classic AH3 Texan patients, MIM: 201910</li><li>P->Q at 30: in AH3; does not affect membrane binding; enzyme function abolished, MIM: 201910</li><li>H->L at 62: in AH…			binding	GO:0005488	membrane	GO:0016020	P08686	Adrenal hyperplasia type 3 (AH3) [MIM:201910]	<li>rs6474</li><li>rs6476</li><li>rs1040310</li><li>rs12530380</li>	4
P08727	3880	<ul><li>S->A at 10: No effect on phosphorylation; no functional effect</li><li>S->A at 35: Abolishes phosphorylation; induces perinuclear collapse or short cytoplasmic filaments</li></ul>	<li>G->A at 60: in dbSNP:rs4602</li>	phosphorylation	GO:0016310							rs4602	3
P08887	3570	<ul><li>C->S at 121: Complete loss of ligand-binding</li><li>F->A at 122: No change of ligand-binding and IL6 signaling</li><li>C->A at 132: Complete loss of ligand-binding</li><li>W->L at 134: Complete loss of ligand-binding</li><li>P->G at 140: No change of ligand-binding and IL6 signaling</li><li>F->L at 153: No change of ligand-binding and IL6 signaling</li><li>C->L at 165: Complete loss of l…	<li>D->A at 358: in dbSNP:rs2228145</li><li>V->I at 385: in dbSNP:rs28730736</li>			binding	GO:0005488			<li>P46650</li><li>O35736</li><li>P26892</li><li>Q6V919</li><li>P26893</li><li>P29455</li><li>Q25BC2</li><li>Q9XT80</li><li>Q28319</li><li>Q2MH06</li><li>P41683</li><li>Q865X6</li><li>Q865W7</li><li>Q28747</li><li>P51494</li><li>P05231</li><li>P41693</li><li>Q9MZR1</li><li>P41323</li><li>P79341</li><li>Q28819</li><li>Q95181</li><li>Q5I6E3</li><li>Q8MKH0</li>		<li>rs28730736</li><li>rs2228145</li>	3
P08913	150	<ul><li>D->N at 79: No change in binding affinity. eliminates guanine nucleotide-sensitive agonist binding</li><li>D->N at 113: No binding to yohimbine. Increase in adenylate cyclase activity</li><li>D->N at 130: Lower affinity for agonists. Eliminates guanine nucleotide-sensitive agonist binding</li><li>S->A at 200: Lower affinity for agonists. No change in guanine nucleotide-sensitive agonist b…	<li>N->K at 251: rare polymorphism; frequency in Caucasians 0.004 and in African-Americans 0.05; 40% increase in agonist-promoted Gi coupling; dbSNP:rs1800035</li>			binding	GO:0005488			<li>P00936</li><li>P23466</li><li>P30528</li><li>Q59685</li><li>Q9WXC3</li><li>P0A1A7</li><li>Q05766</li><li>P0A1A8</li><li>P40134</li><li>P40135</li><li>P40130</li><li>P14605</li><li>Q59119</li><li>P43524</li><li>P27580</li><li>P08678</li><li>P40127</li><li>Q8XAP1</li><li>Q8FBP0</li><li>P0A4Y1</li><li>P0A4Y0</li><li>Q01513</li><li>P59739</li><li>P49606</li><li>Q01631</li>		rs1800035	3
P09012	6626	<ul><li>T->V at 11: Abolishes RNA binding</li><li>Y->F at 13: Substantially reduces RNA binding</li><li>N->V at 15: Abolishes RNA binding</li><li>N->V at 16: Substantially reduces RNA binding</li><li>R->Q at 52: Abolishes RNA binding</li></ul>				RNA binding	GO:0003723						1
P09086	5452	<ul><li>VIR->FNP at 340-342: Suppresses DNA-binding ability</li></ul>				DNA-binding	GO:0003677						1
P09467	2203	<ul><li>D->A at 119: Reduced activity</li><li>D->A at 122: Reduced activity</li></ul>	<li>G->S at 164: in FBPD, MIM: 229700</li><li>A->D at 177: in FBPD, MIM: 229700</li><li>F->S at 194: in FBPD, MIM: 229700</li><li>K->R at 218: in dbSNP:rs1769259, MIM: 229700</li><li>F->I at 233: in dbSNP:rs2297085, MIM: 229700</li><li>R->L at 255: in dbSNP:rs28369761, MIM: 229700</li><li>P->R at 284: in FBPD, MIM: 229700</li><li>V->A at 325, MIM: 229700</li>								Fructose-1,6-bisphosphatase deficiency (FBPD) [MIM:229700]	<li>rs28369761</li><li>rs2297085</li><li>rs1769259</li>	3
P09486	6678	<ul><li>R->A,L,K at 166: Strongly reduced collagen binding</li><li>N->A,Q at 173: Strongly reduced collagen binding</li><li>L->A at 259: Loss of collagen binding</li><li>M->A at 262: Strongly reduced collagen binding</li><li>E->A at 263: Loss of collagen binding</li></ul>	<li>P->S at 19: in dbSNP:rs6874468</li>			collagen binding	GO:0005518					rs6874468	3
P09488	2944	<ul><li>H->S at 108: Changes the properties of the enzyme toward some substrates</li></ul>	<li>K->N at 173: in allele GSTM1B: in dbSNP rsrs1065411</li><li>S->T at 210: in dbSNP:rs449856</li>									<li>rs1065411</li><li>rs449856</li>	3
P09603	1435	<ul><li>Missing at 489-554: Produces biologically active protein which is secreted</li></ul>	<li>S->N at 341: in dbSNP:rs12565736</li><li>L->P at 408: in dbSNP:rs1058885</li><li>G->R at 438: in dbSNP:rs2229165</li><li>S->F at 489: in dbSNP:rs333971</li><li>S->F at 496: in dbSNP rsrs12721516</li><li>A->V at 531: in dbSNP:rs2229167</li>									<li>rs333971</li><li>rs12721516</li><li>rs1058885</li><li>rs2229165</li><li>rs12565736</li><li>rs2229167</li>	3
P09651	3178	<ul><li>G->A at 326: No nuclear import nor export</li><li>P->A at 327: No nuclear import nor export</li><li>GG->LL at 334-335: Normal nuclear import and export</li></ul>	<li>N->S at 73: in dbSNP:rs6533</li>	nuclear import	GO:0051170							rs6533	3
P09693	917	<ul><li>L->A at 153: Abolishes lysosomal targeting</li><li>L->I at 153: Diminished but persistent lysosomal targeting</li><li>L->A at 154: Diminished but persistent lysosomal targeting</li><li>L->I at 154: No effect</li><li>Y->A at 160: Abolishes lysosomal targeting</li><li>L->A at 163: Abolishes lysosomal targeting</li></ul>	<li>V->F at 131: in dbSNP:rs3753058</li>									rs3753058	3
P09874	142	<ul><li>L->P at 797: 1.5% of wild-type activity</li><li>N->S at 868: 4% of wild-type activity</li><li>M->V at 890: <0.5% of wild-type activity</li><li>K->I at 893: Abolishes enzymatic activity</li><li>F->S at 897: 10% of wild-type activity</li><li>D->N at 899: 0.6% of wild-type activity</li><li>C->R at 908: <0.5% of wild-type activity</li><li>L->F at 926: 1.5% of wild-type activity</li><li>Y->H a…	<li>F->L at 54: in dbSNP:rs3738708</li><li>A->T at 188: in dbSNP:rs1805409</li><li>V->I at 334: in dbSNP:rs3219057</li><li>P->S at 377: in dbSNP:rs2230484</li><li>S->Y at 383: in dbSNP:rs3219062</li><li>E->V at 488: in a breast cancer sample; somatic mutation</li><li>V->A at 762: in dbSNP:rs1136410</li><li>K->R at 940: in dbSNP:rs3219145</li>									<li>rs1136410</li><li>rs2230484</li><li>rs3219062</li><li>rs3738708</li><li>rs3219057</li><li>rs3219145</li><li>rs1805409</li>	3
P09917	240	<ul><li>D->N at 359: No loss of activity</li><li>H->S,N at 363: Still some substantial activity</li><li>H->S,N,A at 368: No activity</li><li>H->S,N at 373: No activity</li><li>E->Q at 377: No activity</li><li>H->A at 391: No activity</li><li>H->S,N at 391: Still some substantial activity</li><li>H->A at 400: No activity</li><li>H->S,N at 400: Still some substantial activity</li><li>H->N,A at 433:…	<li>E->K at 254: in dbSNP:rs2228065</li>	phosphorylation	GO:0016310	PKA	GO:0004691					rs2228065	3
P09936	7345	<ul><li>Q->R at 73: No effect on enzymatic parameters</li><li>C->S at 90: Abolishes enzymatic activity</li><li>H->Q,N at 97: 2-fold increase in affinity for ubiquitin ethyl ester, slight reduction in enzymatic activity</li><li>H->D at 161: 10000-fold decrease in enzymatic activity; no change in affinity for ubiquitin ethyl ester</li><li>H->K,Q,N,Y at 161: Abolishes enzymatic activity</li><li>D->N…	<li>S->Y at 18: may reduce the risk for PD; loss of dimerization ability and impaired ligase activity; dbSNP:rs5030732</li><li>I->M at 93: in a PD patient; impaired enzymatic hydrolase activity</li>			<li>hydrolase activity</li><li>ligase activity</li>	<li>GO:0016787</li><li>GO:0016874</li>			<li>P69326</li><li>P08565</li><li>P69322</li><li>P69323</li><li>P69324</li><li>P69325</li><li>P68196</li><li>O46543</li><li>P68197</li><li>Q05550</li><li>P68198</li><li>P68199</li><li>P19848</li><li>P68195</li><li>P42739</li><li>Q867C2</li><li>P62991</li><li>P62990</li><li>P61863</li><li>P61864</li><li>P61862</li><li>Q867C4</li><li>Q867C3</li><li>P23398</li><li>P68204</li><li>P84589</li><li>Q865C…		rs5030732	3
P09960	4048	<ul><li>Q->A at 137: No loss of activity</li><li>Q->L at 137: Aminopeptidase activity strongly impaired, but keeps LTA4 activity</li><li>Q->N at 137: Aminopeptidase activity almost absent, but keeps LTA4 activity</li><li>G->A at 269: No loss of activity</li><li>G->A at 270: No loss of activity</li><li>M->L at 271: No loss of activity</li><li>E->A,D at 272: Complete loss of activity</li><li>E->Q a…	<li>Y->H at 131: in dbSNP:rs45630737</li>							<li>P09960</li><li>P80561</li><li>P80474</li>		rs45630737	3
P0C0S8	8329	<ul><li>S->A at 2: Blocks the inhibition of transcription by RPS6KA5/MSK1</li></ul>		transcription	GO:0006350					<li>P32048</li><li>Q5F3L1</li><li>Q5R4K3</li><li>O75582</li>			1
P0C869	8681	<ul><li>S->A at 335: Abolishes enzyme activity</li><li>H->A at 417: No effect</li><li>D->A at 615: Abolishes enzyme activity</li><li>R->A at 632: Abolishes enzyme activity</li></ul>	<li>R->C at 191: in dbSNP:rs3816533</li><li>M->I at 239: in dbSNP:rs2290552</li><li>R->H at 391: in dbSNP:rs34807597</li>									<li>rs3816533</li><li>rs2290552</li><li>rs34807597</li>	3
P10114	5911	<ul><li>G->V at 12: 2-fold decrease in GDP dissociation rate constant and GTPase activity</li><li>S->N at 17: Severely impairs GTP-binding</li><li>T->A at 35: Decreases affinity for GTP and 3-fold reduction of GTPase activity</li><li>T->I at 145: Imperfect binding of guanyl nucleotides</li></ul>				<li>binding</li><li>GTPase activity</li><li>GTP-binding</li>	<li>GO:0005488</li><li>GO:0003924</li><li>GO:0005525</li>						1
P10147	6348	<ul><li>R->A at 40: Slightly reduces heparin binding</li><li>D->A at 49: Reduces self-association; in BB-10010</li><li>R->A at 68: Strongly reduces heparin binding</li><li>R->A at 70: Reduces heparin binding</li><li>E->A at 89: Reduces self-association</li></ul>	<li>E->D at 78: in dbSNP:rs34171309</li>			heparin binding	GO:0008201					rs34171309	3
P10253	2548	<ul><li>W->R at 516: Loss of activity</li><li>D->G,N,E at 518: Loss of activity</li></ul>	<li>D->N at 91: in allele GAA*2; lower affinity for glycogen and starch but not for lower-molecular weight substrates; dbSNP:rs1800299</li><li>C->G at 103: in GSD2; infantile form; severe; loss of activity; shows enzyme localization primarily in the ER-Golgi compartment suggesting that mutation could affect the normal processing and stability of the enzyme, MIM: 232300</li><li>Y->C at 191: in GSD…	<li>phosphorylation</li><li>localization</li>	<li>GO:0016310</li><li>GO:0051179</li>			ER	GO:0005783	<li>Q9MYM4</li><li>P49095</li><li>P42042</li><li>P10253</li><li>Q5R7A9</li>	Glycogen storage disease type 2 (GSD2) [MIM:232300]	<li>rs1042393</li><li>rs28939100</li><li>rs1800315</li><li>rs28937909</li><li>rs1800314</li><li>rs1800312</li><li>rs28940868</li><li>rs1800299</li><li>rs1800307</li><li>rs1126690</li><li>rs1800309</li><li>rs1042395</li>	3
P10265		<ul><li>D->M at 26: Loss of activity</li></ul>											1
P10275	367	<ul><li>Y->F at 223: Decrease of CSK-induced phosphorylation</li><li>Y->F at 267: Decrease of CSK-induced phosphorylation</li><li>Y->F at 307: Decrease of CSK-induced phosphorylation</li><li>Y->F at 346: Decrease of CSK-induced phosphorylation</li><li>Y->F at 357: Decrease of CSK-induced phosphorylation</li><li>Y->F at 362: Decrease of CSK-induced phosphorylation</li><li>Y->F at 363: Decrease of …	<li>E->K at 2: in PAIS, MIM: 312300</li><li>L->S at 54: in prostate cancer, MIM: 312300</li><li>L->Q at 57: in prostate cancer, MIM: 312300</li><li>Q->R at 64: in prostate cancer, MIM: 312300</li><li>Missing at 74-78, MIM: 312300</li><li>Q->H at 112: in prostate cancer, MIM: 312300</li><li>K->R at 180: in prostate cancer, MIM: 312300</li><li>Q->R at 194: in AIS, MIM: 300068</li><li>S->R at 205, M…	<li>phosphorylation</li><li>localization</li><li>transcription</li>	<li>GO:0016310</li><li>GO:0051179</li><li>GO:0006350</li>	<li>androgen binding</li><li>DNA binding</li>	<li>GO:0005497</li><li>GO:0003677</li>			<li>P26224</li><li>Q9BEA0</li><li>P22234</li><li>P41239</li><li>Q0VBZ0</li><li>P01132</li><li>Q15596</li><li>P41240</li><li>P01133</li><li>Q95ND4</li><li>Q00968</li><li>P07522</li>	<li>Androgen insensitivity syndrome partial (PAIS) [MIM:312300]</li><li>Androgen insensitivity syndrome (AIS) [MIM:300068]</li>	<li>rs9332970</li><li>rs9332971</li><li>rs9332969</li><li>rs1800053</li>	4
P10415	596	<ul><li>D->A at 34: Abolishes cleavage by caspase-3</li><li>D->A at 64: No effect on cleavage by caspase-3</li><li>G->A at 145: No heterodimerization with BAX and loss of anti-apoptotic activity</li><li>W->A at 188: No heterodimerization with BAX and loss of anti-apoptotic activity</li></ul>	<li>T->S at 7</li><li>A->T at 43: in dbSNP:rs1800477</li><li>P->S at 59: in non-Hodgkin lymphoma; somatic mutation</li><li>V->I at 93: in non-Hodgkin lymphoma; somatic mutation</li>							<li>Q07815</li><li>Q07812</li><li>Q07814</li><li>O02703</li><li>P55269</li>		rs1800477	3
P10586	5792	<ul><li>C->S at 1548: Loss of activity</li></ul>	<li>A->V at 412: in dbSNP:rs1065775</li><li>Y->C at 450: in dbSNP:rs3748796</li><li>D->N at 562: in dbSNP:rs3748800</li>									<li>rs3748796</li><li>rs3748800</li><li>rs1065775</li>	3
P10619	5476	<ul><li>S->A at 178: Inactivates the enzyme</li><li>H->Q at 457: Inactivates the enzyme</li></ul>	<li>Q->R at 49: in galactosialidosis, MIM: 256540</li><li>W->R at 65: in galactosialidosis, MIM: 256540</li><li>S->L at 90: in galactosialidosis, MIM: 256540</li><li>Y->N at 249: in galactosialidosis; small amount of activity, MIM: 256540</li><li>Y->C at 395: in galactosialidosis; loss of activity, MIM: 256540</li><li>F->V at 440: in galactosialidosis, MIM: 256540</li>								Galactosialidosis [MIM:256540]		3
P10636	4137	<ul><li>S->E at 515: No association with plasma membrane</li><li>S->E at 516: No association with plasma membrane</li><li>S->E at 519: No association with plasma membrane</li><li>S->A at 531: No decrease in microtubule-binding and nucleation activity after in vitro phosphorylation of mutant protein</li><li>T->A at 548: 50% Decrease in microtubule-binding after in vitro phosphorylation of mutant p…	<li>R->H at 5: in FTDP17; reduces the ability of tau to promote microtubule assembly and promotes fibril formation in vitro, MIM: 600274</li><li>R->L at 5: in PSP; delays assembly initiation and lowers the mass of microtubules formed; but the assembly rate is increased compared to normal tau, MIM: 601104</li><li>D->N at 285: risk factor for progressive supranuclear palsy, MIM: 601104</li><li>V->A…	phosphorylation	GO:0016310	<li>microtubule-binding</li><li>binding</li>	<li>GO:0008017</li><li>GO:0005488</li>	<li>plasma membrane</li><li>microtubule</li>	<li>GO:0005886</li><li>GO:0005874</li>	<li>P43137</li><li>Q99LS3</li><li>P19332</li><li>Q63471</li><li>P44997</li><li>P23132</li><li>P01359</li><li>P07743</li><li>O60542</li><li>O28142</li><li>P05451</li><li>Q5RB83</li><li>O74382</li><li>O82796</li><li>P83145</li><li>O00186</li><li>P10637</li><li>P42941</li><li>P0AGB1</li><li>P0AGB0</li><li>Q58989</li><li>P0AGB2</li><li>Q5M819</li><li>Q2KHU0</li><li>P16525</li><li>Q08731</li><li>O7030…	<li>Pallido-ponto-nigral degeneration (PPND) [MIM:168610]</li><li>Frontotemporal dementia and parkinsonism linked to chromosome 17 (FTDP17) [MIM:600274, 172700]</li><li>Progressive supranuclear palsy (PSP) [MIM:601104, 260540]</li>	<li>rs2258689</li><li>rs10445337</li>	3
P10646	7035	<ul><li>K->I at 64: Abolishes inhibition of VII(a)/TF</li><li>R->L at 135: Abolishes inhibition of X(a)</li><li>R->L at 227: Abolishes inhibition of VII(a)/TF</li></ul>	<li>V->M at 292: in dbSNP:rs5940</li>									rs5940	3
P10721	3815	<ul><li>I->A at 571: Reduction in APS binding. Abolishes APS binding; when associated with A-939</li><li>K->M at 623: Stronger interaction with MPDZ</li><li>L->A at 939: Reduction in APS binding. Abolishes APS binding; when associated with A-571</li></ul>	<li>V->I at 532: in dbSNP rsrs55792975</li><li>M->L at 541: in dbSNP rsrs3822214</li><li>Missing at 550-558: in GIST; somatic mutation</li><li>K->I at 550: in GIST; somatic mutation: in dbSNP rsrs28933968, MIM: 606764</li><li>Missing at 551-555: in GIST; somatic mutation, MIM: 606764</li><li>Missing at 559-560: in GIST; somatic mutation, MIM: 606764</li><li>V->A at 559: in GIST, MIM: 606764</li><…	autophosphorylation	GO:0046777	binding	GO:0005488			<li>P33619</li><li>Q6DT45</li><li>O14492</li><li>P04802</li><li>P22325</li><li>P07288</li><li>P55228</li><li>P27623</li><li>Q8RKI6</li><li>O75970</li><li>Q12650</li>	<li>Gastrointestinal stromal tumor (GIST) [MIM:606764]</li><li>Piebaldism [MIM:172800]</li>	<li>rs28933968</li><li>rs3822214</li><li>rs28933969</li><li>rs55792975</li><li>rs35200131</li><li>rs28933371</li><li>rs56094246</li>	3
P10911	4168	<ul><li>LLLKELL->IIIRDI at 640-646: Transformation capability reduced; no stimulation of GDP dissociation</li></ul>											1
P10912	2690	<ul><li>E->A at 260: No change in shedding activity</li><li>E->A at 261: No change in shedding activity</li><li>D->A at 262: No change in shedding activity</li></ul>	<li>C->S at 56: in Laron dwarfism, MIM: 262500</li><li>S->L at 58: in Laron dwarfism, MIM: 262500</li><li>E->K at 62: in short stature; idiopathic autosomal, MIM: 604271</li><li>W->R at 68: in Laron dwarfism, MIM: 262500</li><li>R->K at 89: in Laron dwarfism, MIM: 262500</li><li>F->S at 114: in Laron dwarfism; loss of ability to bind ligand, MIM: 262500</li><li>V->A at 143: in Laron dwarfism, MIM…			binding	GO:0005488	<li>membrane fractions</li><li>cell surface</li>	<li>GO:0005624</li><li>GO:0009928,GO:0009986</li>		<li>Short stature [MIM:604271]</li><li>Laron dwarfism [MIM:262500]</li>	<li>rs6184</li><li>rs45588036</li><li>rs6177</li><li>rs6413484</li><li>rs34283856</li><li>rs6181</li><li>rs6180</li><li>rs6183</li><li>rs6182</li>	4
P11086	5409	<ul><li>Y->F at 35: Strongly increases KM for substrate and S-adenosyl-L-methionine</li><li>E->A,Q at 185: Strongly reduced enzyme activity. Increases affinity for S-adenosyl-L-methionine</li><li>E->D at 185: Strongly reduced enzyme activity. Decreases affinity for substrate and S-adenosyl-L-methionine 3-fold</li><li>E->A at 219: Reduced enzyme activity. Decreases affinity for substrate 6-fold. D…	<li>N->S at 9: in dbSNP:rs11569781</li><li>T->A at 98: lower activity levels than wild-type; dbSNP:rs36060376</li><li>R->C at 112: in dbSNP:rs34530498</li><li>A->T at 175: in dbSNP:rs34341496</li><li>S->C at 188: in dbSNP:rs5639</li><li>L->H at 211: in dbSNP:rs5640</li><li>L->Q at 217: in dbSNP:rs5641</li><li>R->H at 254: in dbSNP:rs5642</li><li>W->R at 276: in dbSNP:rs5643</li>									<li>rs5641</li><li>rs5640</li><li>rs5639</li><li>rs34341496</li><li>rs36060376</li><li>rs5642</li><li>rs5643</li><li>rs34530498</li><li>rs11569781</li>	3
P11161	1959	<ul><li>DHLY->AAAA at 162-165: Inhibits association with HCFC1</li></ul>	<li>I->N at 268: in CHN, MIM: 605253</li><li>D->V at 355: in CMT1D, MIM: 607678</li><li>R->W at 359: in DSS and CMT1D; associated with A-136 in the GJB1 gene in a DSS Korean girl, MIM: 145900</li><li>R->C at 381: in CMT1D, MIM: 607678</li><li>R->H at 381: in CMT1D, MIM: 607678</li><li>SD->RY at 382-383: in CHN, MIM: 607678</li><li>D->Y at 383: in CMT1D, MIM: 607678</li><li>R->W at 409: in CMT1D, …							<li>P15882</li><li>Q60HF7</li><li>O18968</li><li>P08034</li><li>Q17QN0</li><li>Q6WGK6</li><li>Q92570</li><li>P51611</li><li>P51610</li>	<li>Dejerine-Sottas syndrome (DSS) [MIM:145900]</li><li>Charcot-Marie-Tooth disease type 1D (CMT1D) [MIM:607678]</li><li>Congenital hypomyelination neuropathy (CHN) [MIM:605253]</li>		3
P11171	2035	<ul><li>T->A at 60: Loss of CDC2-mediated phosphorylation. Abolishes targeting onto the mitotic spindle; when associated with A-712</li><li>S->A at 712: Loss of CDC2-mediated phosphorylation. Abolishes targeting onto the mitotic spindle; when associated with A-60</li></ul>	<li>V->I at 214</li>	phosphorylation	GO:0016310			spindle	GO:0005819	<li>Q9W739</li><li>Q9DGA2</li><li>Q9DGA5</li><li>P19026</li><li>Q5RCH1</li><li>Q9DG98</li><li>P06493</li><li>P48734</li><li>P43290</li><li>P23111</li><li>P13863</li><li>Q04770</li><li>P52389</li><li>P15436</li><li>P24100</li><li>P51958</li><li>P54119</li><li>Q41639</li><li>P93101</li><li>Q9DGD3</li>			3
P11172	7372	<ul><li>D->N at 312: Loss of OMPdecase activity</li></ul>	<li>S->G at 30: in dbSNP:rs17843776</li><li>R->G at 96: in HOA, MIM: 258900</li><li>V->G at 109: in HOA, MIM: 258900</li><li>G->A at 213: in dbSNP:rs1801019, MIM: 258900</li><li>G->R at 429: in HOA, MIM: 258900</li><li>I->V at 446: in dbSNP:rs3772809, MIM: 258900</li>							<li>P77888</li><li>Q2YXG4</li><li>Q482F9</li><li>Q5J2D0</li><li>Q4UNV9</li><li>P14017</li><li>O58462</li><li>P41769</li><li>O94127</li><li>Q3AZD9</li><li>Q5WFJ5</li><li>P13649</li><li>Q8YE79</li><li>P78748</li><li>Q66AI1</li><li>Q9UZ35</li><li>P09556</li><li>P07922</li><li>Q4VWW3</li><li>Q9C150</li><li>Q8K7V3</li><li>Q834E3</li><li>Q6GHN1</li><li>Q9ZHA7</li><li>Q96WP7</li><li>Q42942</li><li>Q2J83…	Hereditary orotic aciduria (HOA) [MIM:258900]	<li>rs3772809</li><li>rs1801019</li><li>rs17843776</li>	3
P11233	5898	<ul><li>K->E at 47: Strongly reduces interaction with EXOC8</li><li>K->I at 47: No effect on interaction with EXOC8</li><li>A->W at 48: Strongly reduces interaction with EXOC8</li><li>S->W at 50: Strongly reduces interaction with EXOC8</li><li>R->A at 52: Strongly reduces interaction with EXOC8</li><li>R->W at 52: No effect on interaction with EXOC8</li><li>N->A at 81: No effect on interaction wi…								<li>Q8IYI6</li><li>Q5ZJ43</li>			1
P11274	613	<ul><li>Missing at 1269-1271: Abolishes interaction with PDZK1</li><li>V->A at 1271: Reduces interaction with PDZK1</li></ul>	<li>S->P at 400: in a bladder transitional cell carcinoma sample; somatic mutation</li><li>I->M at 413: in dbSNP rsrs56321828</li><li>K->T at 558: in dbSNP:rs4437065</li><li>D->E at 752: in dbSNP rsrs12484731</li><li>N->S at 796: in dbSNP:rs140504</li><li>Y->C at 910: in dbSNP rsrs35537221</li><li>V->I at 949: in dbSNP rsrs2229038</li><li>E->K at 1037: in dbSNP:rs16999516</li><li>V->M at 1091</li…							<li>Q5T2W1</li><li>Q3T0X8</li><li>Q865P3</li><li>Q5RCF7</li>		<li>rs16999516</li><li>rs2229038</li><li>rs140504</li><li>rs4437065</li><li>rs35812689</li><li>rs55719322</li><li>rs55816482</li><li>rs12484731</li><li>rs35537221</li><li>rs56265970</li><li>rs56321828</li>	3
P11310	34	<ul><li>L->M at 86: Strongly reduced rate of electron transfer to ETF</li><li>L->W at 98: Strongly reduced rate of electron transfer to ETF</li><li>L->Y at 100: Strongly reduced rate of electron transfer to ETF</li><li>I->M at 108: Strongly reduced rate of electron transfer to ETF</li><li>W->A at 191: Loss of electron transfer to ETF</li><li>W->F at 191: Reduces rate of electron transfer to ETF a…	<li>R->C at 53: in MCAD deficiency, MIM: 201450</li><li>Y->H at 67: in MCAD deficiency; mild, MIM: 201450</li><li>I->T at 78: in MCAD deficiency, MIM: 201450</li><li>Missing at 115-116: in MCAD deficiency, MIM: 201450</li><li>C->Y at 116: in MCAD deficiency, MIM: 201450</li><li>T->I at 121: in MCAD deficiency, MIM: 201450</li><li>P->R at 132: in a breast cancer sample; somatic mutation, MIM: 2014…	electron transfer	GO:0006118					<li>Q8HXY8</li><li>P45952</li><li>P11310</li><li>Q9VSA3</li><li>Q22347</li><li>P48301</li><li>P41367</li><li>P08503</li>	Medium-chain acyl-CoA dehydrogenase deficiency (MCAD deficiency) [MIM:201450]		3
P11362	2260	<ul><li>Y->F at 766: Fails to interact with PLC-gamma and SHB</li></ul>	<li>R->S at 22: in dbSNP:rs17175750</li><li>G->S at 48: in IHH, MIM: 146110</li><li>N->K at 77, MIM: 146110</li><li>R->C at 78: in KAL2, MIM: 147950</li><li>G->D at 97: in KAL2, MIM: 147950</li><li>Y->C at 99: in KAL2, MIM: 147950</li><li>C->F at 101: in KAL2, MIM: 147950</li><li>V->I at 102: in KAL2: in dbSNP rsrs55642501, MIM: 147950</li><li>S->L at 125: in a breast infiltrating ductal carcinom…			kinase activity	GO:0016301			<li>Q98938</li><li>P79860</li><li>Q15464</li><li>P79871</li><li>Q14623</li><li>P79866</li><li>O13220</li><li>O13240</li><li>P79852</li><li>Q60487</li><li>P20003</li><li>P09038</li><li>O13215</li><li>P79719</li><li>O13243</li><li>P48798</li><li>P48800</li><li>P48799</li><li>P97812</li><li>P79711</li><li>P03969</li><li>Q91612</li><li>P79693</li>	<li>Kallmann syndrome type 2 (KAL2) [MIM:147950]</li><li>Osteoglophonic dysplasia (OGD) [MIM:166250]</li><li>Idiopathic hypogonadotropic hypogonadism (IHH) [MIM:146110]</li><li>Non-syndromic trigonocephaly [MIM:190440]</li><li>Pfeiffer syndrome (PS) [MIM:101600]</li>	<li>rs17182456</li><li>rs17175750</li><li>rs17182463</li><li>rs2956723</li><li>rs55642501</li><li>rs17851623</li><li>rs56234888</li>	3
P11387	7150	<ul><li>K->R at 103: Localizes in both nucleoplasm and nucleoli; when associated with R-117 or R-153. Almost complete loss of sumoylation, concentrates in nucleoli and no clearing from nucleoli on CPT treatment; when associated with R-117 and R-153</li><li>K->R at 117: 5-fold decrease in sumoylation. Localizes in both nucleoplasm and nucleoli; when associated with or without R-103 or R-153. Almos…	<li>G->S at 214: in dbSNP:rs6029542</li><li>K->R at 326: in breast cancer; somatic mutation</li><li>M->T at 370: in CPT-resistant leukemia</li><li>D->G at 533: in CPT-resistant leukemia</li><li>N->S at 722: in CPT-resistant leukemia</li><li>T->A at 729: in CPT-resistant lung cancer</li>	sumoylation	GO:0016925			nucleoplasm	GO:0005654	<li>Q56148</li><li>P56872</li>		rs6029542	3
P11388	7153	<ul><li>S->A at 1469: Abolishes binding to the antibody MPM2</li></ul>	<li>R->Q at 450: in teniposide </li><li>R->K at 487: in amsacrine resistant cells</li><li>T->K at 1324: in dbSNP:rs28969502</li><li>G->D at 1386: in dbSNP:rs34300454</li><li>A->S at 1515: in dbSNP:rs11540720</li>			binding	GO:0005488					<li>rs11540720</li><li>rs34300454</li><li>rs28969502</li>	3
P11473	7421	<ul><li>PF->AA at 61-62: Promotes heterodimerization with RXRA; when associated with A-75</li><li>H->A at 75: Promotes heterodimerization with RXRA; when associated with A-61 and A-62</li></ul>	<li>G->D at 33: in rickets</li><li>H->Q at 35: in rickets</li><li>K->E at 45: in rickets</li><li>G->D at 46: in rickets</li><li>F->I at 47: in rickets</li><li>R->Q at 50: in rickets</li><li>R->Q at 73: in rickets</li><li>R->Q at 80: in rickets</li><li>L->V at 230: in dbSNP:rs11574090</li><li>R->L at 274: in rickets; decreases affinity for ligand by a factor of 1000</li><li>H->Q at 305: in rickets…							P19793		<li>rs11574115</li><li>rs11574090</li>	3
P11474	2101	<ul><li>K->R at 14: Some loss of sumoylation. Complete loss of sumoylation; when associated with R-403</li><li>S->A at 19: 50% loss of phosphorylation but represses transactivation activity in the absence of coactivator. Almost complete loss of phosphorylation and 2-fold loss of repression of transactivation activity in response to coactivator; when associated with A-22</li><li>S->D at 19: Repres…		<li>phosphorylation</li><li>sumoylation</li>	<li>GO:0016310</li><li>GO:0016925</li>	binding	GO:0005488			<li>Q9UBK2</li><li>Q865B7</li><li>Q865B6</li>			1
P11498	5091	<ul><li>F->A,E at 1077: Loss of tetramerization and enzyme activity, resulting in an inactive homodimer</li></ul>	<li>H->L at 76: in dbSNP:rs7104156</li><li>V->A at 145: in PC deficiency; mild: in dbSNP rsrs28940591, MIM: 266150</li><li>R->C at 451: in PC deficiency; mild, MIM: 266150</li><li>A->T at 610: in PC deficiency; mild: in dbSNP rsrs28940589, MIM: 266150</li><li>M->I at 743: in PC deficiency; mild: in dbSNP rsrs28940590, MIM: 266150</li>								Pyruvate carboxylase deficiency (PC deficiency) [MIM:266150]	<li>rs28940591</li><li>rs28940590</li><li>rs28940589</li><li>rs7104156</li>	3
P11586	4522	<ul><li>S->A at 49: No effect on dehydrogenase and cyclohydrolase activity. Strong increase of Km for NADP</li><li>S->Q at 49: Reduces dehydrogenase by 75% and cyclohydrolase activity by 99%. No effect on Km for NADP and for 5,10-methenyltetrahydrofolate</li><li>Y->A,S at 52: Reduces dehydrogenase activity by 99%. Reduces cyclohydrolase activity by 70%. No effect on Km for NADP and for 5,10-methe…	<li>R->K at 134: in dbSNP:rs1950902</li><li>R->H at 293: associated with susceptibility to folate-sensitive NTD; dbSNP:rs34181110</li><li>R->Q at 653: may be associated with susceptibility to folate-sensitive NTD; dbSNP:rs2236225</li><li>T->M at 761: in dbSNP:rs10813</li><li>L->F at 769: in dbSNP:rs17857382</li>			cyclohydrolase activity	GO:0019238					<li>rs34181110</li><li>rs17857382</li><li>rs10813</li><li>rs2236225</li><li>rs1950902</li>	3
P11597	1071	<ul><li>T->Y at 155: Reduces triglyceride transfer and cholesteryl ester transfer 5-fold</li><li>V->W at 215: Reduces triglyceride transfer 10-fold. No effect on cholesteryl ester transfer</li><li>R->S at 218: Reduces triglyceride transfer 10-fold. Slight reduction of cholesteryl ester transfer</li><li>S->A at 247: Reduces triglyceride transfer 5-fold. Slight reduction of cholesteryl ester transf…	<li>A->G at 15: in dbSNP:rs34065661</li><li>R->W at 154: in dbSNP:rs34716057</li><li>L->P at 168: in hyperalphalipoproteinemia; reduced secretion into plasma, MIM: 143470</li><li>R->C at 299: in hyperalphalipoproteinemia; reduced secretion into plasma, MIM: 143470</li><li>G->S at 331: in dbSNP:rs5881, MIM: 143470</li><li>V->M at 385: in dbSNP:rs34855278, MIM: 143470</li><li>A->P at 390: in dbSNP:…	secretion	GO:0046903					<li>P25914</li><li>P47896</li><li>P11597</li><li>P22687</li>	<li>Hyperalphalipoproteinemia [MIM:143470]</li><li>CETP deficiency [MIM:607322]</li>	<li>rs5882</li><li>rs34716057</li><li>rs2303790</li><li>rs5880</li><li>rs1800777</li><li>rs5881</li><li>rs2228667</li><li>rs34065661</li><li>rs34855278</li><li>rs5887</li>	3
P11766	128	<ul><li>R->A,D at 115: Loss of FDH activity and loss of activation by fatty acids</li></ul>	<li>L->S at 163: in dbSNP:rs28730623</li><li>V->I at 309: in dbSNP rsrs28730628</li><li>D->E at 353: in dbSNP:rs16996593</li>							<li>P79896</li><li>P11766</li><li>Q570B4</li><li>Q03134</li><li>P32771</li><li>O19053</li><li>P19854</li><li>P25437</li><li>P80467</li><li>P12711</li><li>P93629</li><li>Q9S7E4</li><li>P73138</li><li>P81600</li><li>P81601</li><li>Q07103</li><li>P33677</li><li>P72324</li><li>Q07511</li><li>P80360</li><li>Q96533</li><li>Q06099</li><li>P44557</li><li>O74685</li><li>P46415</li><li>O74540</li><li>P3316…		<li>rs16996593</li><li>rs28730628</li><li>rs28730623</li>	3
P11801	5681	<ul><li>D->A at 218: Loss of autophosphorylation</li></ul>	<li>N->S at 301: in dbSNP rsrs35552721</li>	autophosphorylation	GO:0046777							rs35552721	3
P11912	973	<ul><li>S->A at 197: Increased phosphorylation of Y-188; when associated with A-203 and V-209</li><li>S->A at 203: Increased phosphorylation of Y-188; when associated with A-197 and V-209</li><li>T->V at 209: Increased phosphorylation of Y-188; when associated with A-197 and A-203</li></ul>		phosphorylation	GO:0016310								1
P11926	4953	<ul><li>C->A at 360: 25% decrease of in vitro nitrosylation level</li></ul>											1
P11940	26986	<ul><li>R->A at 455: Greatly reduces methylation by CARM1 (in vitro); when associated with A-460</li><li>R->A at 460: Greatly reduces methylation by CARM1 (in vitro); when associated with A-455</li></ul>								Q86X55			1
P12004	5111	<ul><li>K->R at 164: Abolishes ubiquitination. No effect on interaction with SHPRH</li></ul>											1
P12104	2169	<ul><li>L->G at 39: Reduced stability</li><li>E->G at 64: Localized reduction in stability</li><li>L->A at 65: Reduced stability</li><li>L->G at 65: Reduced stability</li><li>V->G at 67: Localized reduction in stability</li><li>L->G at 90: Reduced stability</li><li>V->G at 123: Reduced stability</li></ul>	<li>A->T at 55: in 29% of the population; 2-fold greater affinity for long-chain fatty acids; increased fat oxidation and insulin resistance; dbSNP:rs1799883</li>							<li>P67974</li><li>P67973</li><li>P67971</li><li>P69048</li><li>P01330</li><li>P0C236</li><li>P69047</li><li>P07453</li><li>P42633</li><li>P01324</li><li>P68243</li><li>P01320</li><li>P68992</li><li>P81423</li><li>P01328</li><li>Q9TQY7</li><li>P01340</li><li>P68990</li><li>P67969</li><li>P68991</li><li>P67968</li><li>P68245</li><li>P81881</li><li>P69046</li><li>P01336</li><li>P68988</li><li>P6898…		rs1799883	3
P12277	1152	<ul><li>C->S,Y at 283: Complete loss of activity</li><li>R->H,L,Q at 292: Complete loss of activity</li><li>R->K at 292: 42% of wild-type activity</li><li>D->E at 340: No change in activity</li></ul>	<li>K->R at 177: in dbSNP rsrs36002620</li><li>S->L at 309: in dbSNP rsrs35156510</li><li>L->F at 360: in dbSNP:rs12505</li>									<li>rs12505</li><li>rs35156510</li><li>rs36002620</li>	3
P12314	2209	<ul><li>N->D at 306: Decreases cell membrane expression by 50% in absence of FCER1G</li><li>N->G at 306: Increases cell membrane expression in absence of FCER1G</li></ul>	<li>L->P at 105: in dbSNP:rs619322</li>					cell membrane	GO:0005886	<li>Q8SPW1</li><li>P30273</li><li>Q07249</li><li>Q9XSZ6</li><li>Q9BDR7</li>		rs619322	3
P12821	1636	<ul><li>S->A at 1299: Abolishes phosphorylation and decreases membrane retention</li></ul>	<li>A->T at 154: in dbSNP:rs13306087</li><li>A->T at 183: in dbSNP:rs12720754</li><li>Y->C at 244: in dbSNP:rs3730025</li><li>R->C at 260: in dbSNP:rs4302</li><li>R->L at 260: in dbSNP:rs4303</li><li>A->S at 261: in dbSNP:rs4303</li><li>P->L at 351: in dbSNP:rs2229839</li><li>G->R at 354: in dbSNP:rs56394458</li><li>R->Q at 379: in dbSNP:rs13306085</li><li>V->A at 524: in dbSNP:rs12720746</li><li…	<li>phosphorylation</li><li>secretion</li>	<li>GO:0016310</li><li>GO:0046903</li>			membrane	GO:0016020			<li>rs3730043</li><li>rs12720746</li><li>rs13306091</li><li>rs12709442</li><li>rs4981</li><li>rs12720754</li><li>rs4980</li><li>rs56394458</li><li>rs2229839</li><li>rs12709426</li><li>rs4364</li><li>rs4302</li><li>rs13306087</li><li>rs4303</li><li>rs4314</li><li>rs3730025</li><li>rs13306085</li><li>rs4976</li><li>rs4977</li>	3
P12830	999	<ul><li>GGG->AAA at 759-761: Binds to CTNNB1 but abolishes formation of the PSEN1/CTNNB1 complex; when associated with CTNNB1 D-431. Abolishes binding PSEN1. Abolishes gamma-secretase cleavage</li></ul>	<li>D->N at 72: in dbSNP:rs35606263</li><li>H->Y at 123: in diffuse gastric cancer</li><li>T->P at 193: in diffuse gastric cancer</li><li>D->G at 244: in HDGC, MIM: 137215</li><li>S->A at 270: may contribute to prostate cancer, MIM: 137215</li><li>Missing at 274-277: in gastric adenocarcinoma, MIM: 137215</li><li>M->I at 282: in a breast cancer sample; somatic mutation, MIM: 137215</li><li>N->S a…			binding	GO:0005488			<li>Q9XT97</li><li>P49768</li><li>Q14126</li><li>Q5R780</li><li>Q6RH31</li><li>P35222</li><li>P79802</li><li>Q4JIM4</li><li>Q8HXW5</li>	<li>Hereditary diffuse gastric cancer (HDGC) [MIM:137215]</li><li>Endometrial cancer [MIM:608089]</li>	<li>rs2276331</li><li>rs34507583</li><li>rs35520415</li><li>rs9282655</li><li>rs35572355</li><li>rs34466743</li><li>rs36087757</li><li>rs35187787</li><li>rs35606263</li><li>rs33935154</li>	3
P13010	7520	<ul><li>EE->AA at 720-721: Abolishes interaction with PRKDC and its recruitment to sites of DNA damage</li><li>DD->AA at 726-727: Abolishes interaction with PRKDC and its recruitment to sites of DNA damage</li></ul>	<li>L->F at 463: in dbSNP:rs1805380</li><li>I->V at 508: in dbSNP:rs2287558</li>							<li>Q8QGX4</li><li>Q8WN22</li><li>P78527</li>		<li>rs1805380</li><li>rs2287558</li>	3
P13051	7374	<ul><li>D->E,N at 154: Loss of activity</li><li>Y->A,C,S at 156: Thymine-DNA glycosylase activity</li><li>N->D at 213: Cytosine-DNA glycosylase activity</li></ul>	<li>Q->R at 4: in dbSNP:rs7488798</li><li>F->S at 251: in HIGM5; fully active and stable when expressed in E. coli; mistargeted to mitochondria rather than the nucleus, MIM: 608106</li>			DNA glycosylase	GO:0019104	nucleus	GO:0005634	P29588	Immunodeficiency with hyper-IgM type 5 syndrome (HIGM5) [MIM:608106]	rs7488798	3
P13498	1535	<ul><li>P->Q at 157: Loss of interaction with NOXO1</li></ul>	<li>G->R at 24: in ARCGD: in dbSNP rsrs28941476, MIM: 233690</li><li>H->Y at 72: in dbSNP:rs4673, MIM: 233690</li><li>R->Q at 90: in ARCGD, MIM: 233690</li><li>H->R at 94: in ARCGD, MIM: 233690</li><li>S->R at 118: in ARCGD, MIM: 233690</li><li>P->Q at 156: in ARCGD, MIM: 233690</li><li>A->V at 174: in dbSNP:rs1049254, MIM: 233690</li>							Q8NFA2	Chronic granulomatous disease autosomal recessive cytochrome-b-negative (ARCGD) [MIM:233690]	<li>rs4673</li><li>rs28941476</li><li>rs1049254</li>	3
P13500	6347	<ul><li>Missing at 24-91: 83% reduction in activity</li><li>Missing at 24-85: 90% reduction in activity</li><li>Missing at 24: Loss of activity</li><li>Missing at 25-31: Loss of signaling</li><li>D->A at 26: Reduction in activity</li><li>I->A at 28: Slight reduction in activity</li><li>N->A at 29: 50% reduction in activity</li><li>P->A at 31: Loss of dimerization; slight reduction of activity</li…				<li>receptor binding</li><li>heparin binding</li>	<li>GO:0005102</li><li>GO:0008201</li>						1
P13612	3676	<ul><li>K->Q at 590: Abolishes almost completely cleavage</li><li>R->L at 591: Abolishes completely cleavage</li><li>S->A at 1021: Abolishes phosphorylation</li><li>S->D at 1021: Reduces PXN binding</li><li>Y->A at 1024: Disrupts PXN binding</li></ul>	<li>S->T at 634: in dbSNP:rs35322532</li><li>V->A at 824: in dbSNP:rs1143675</li><li>Q->R at 878: in dbSNP:rs1143676</li>	phosphorylation	GO:0016310	binding	GO:0005488			<li>P49024</li><li>P49023</li><li>Q5R7I1</li>		<li>rs1143675</li><li>rs1143676</li><li>rs35322532</li>	3
P13674	5033	<ul><li>Y->A at 210: Strongly reduced affinity for peptide substrate</li><li>Y->A at 213: Strongly reduced affinity for peptide substrate</li><li>Y->A at 247: Strongly reduced affinity for peptide substrate</li></ul>											1
P13725	5008	<ul><li>C->S at 74: Inactive</li><li>C->S at 192: Inactive</li><li>F->G at 201: Inactive</li><li>F->G at 209: Inactive</li></ul>	<li>T->M at 9: in dbSNP:rs5763919</li>									rs5763919	3
P13866	6523	<ul><li>N->Q at 248: Loss of N-glycosylation</li></ul>	<li>D->G at 28: in GGM, MIM: 606824</li><li>D->N at 28: in GGM, MIM: 606824</li><li>N->S at 51: in dbSNP:rs17683011, MIM: 606824</li><li>R->W at 135: in GGM; loss of activity, MIM: 606824</li><li>G->R at 318: in GGM, MIM: 606824</li><li>A->T at 411: in dbSNP:rs17683430, MIM: 606824</li><li>A->V at 468: in GGM, MIM: 606824</li>								Congenital glucose/galactose malabsorption (GGM) [MIM:606824]	<li>rs17683430</li><li>rs17683011</li>	3
P13987	966	<ul><li>Y->R at 29: No loss of function</li><li>N->R,Q at 33: No loss of function</li><li>D->R at 37: No loss of function</li><li>F->R at 48: Some loss of function. Some lysis</li><li>D->R at 49: Loss of function. Lysis</li><li>L->E at 58: No loss of function</li><li>K->E at 63: No loss of function</li><li>W->E at 65: Complete loss of function. Lysis</li><li>K->D at 66: No loss of function</li><l…											1
P14061	3292	<ul><li>L->V at 150: Alters substrate specificity</li></ul>	<li>A->V at 238</li><li>S->G at 313: in dbSNP:rs605059</li>									rs605059	3
P14091	1510	<ul><li>C->A at 60: Abolishes homodimerization</li></ul>	<li>T->I at 329: in dbSNP:rs6503</li>									rs6503	3
P14210	3082	<ul><li>R->Q at 494: Loss of activity due to absence of proteolytic cleavage</li></ul>	<li>S->I at 153: in dbSNP:rs17566</li><li>E->K at 304: in dbSNP:rs5745687</li><li>D->Y at 330: in dbSNP:rs5745688</li>									<li>rs5745687</li><li>rs17566</li><li>rs5745688</li>	3
P14384	1368	<ul><li>E->A at 277: 5-fold decrease in substrate affinity. 22-fold decrease in specific affinity. 104-fold decrease in catalytic efficiency. Greatly reduced heat stability</li><li>E->Q at 277: 2-fold decrease in substrate affinity. Small increase in specific affinity. Reduced heat stability by 50%</li><li>E->Q at 281: Abolishes enzyme activity</li><li>S->A,T at 423: Expressed on cell membrane. R…	<li>R->H at 24: in dbSNP:rs7978197</li><li>V->I at 133: in dbSNP:rs7309831</li>	localization	GO:0051179			<li>cell membrane</li><li>membrane</li>	<li>GO:0005886</li><li>GO:0016020</li>	<li>P08954</li><li>P14262</li><li>P45723</li><li>P34024</li>		<li>rs7978197</li><li>rs7309831</li>	3
P14550	10327	<ul><li>Y->F at 50: Complete loss of enzymatic activity</li><li>Y->H at 50: Complete loss of enzymatic activity</li><li>K->M at 80: Complete loss of enzymatic activity</li><li>H->Q at 113: Strong decrease in enzymatic activity</li><li>I->A at 299: No change in enzymatic activity</li><li>I->C at 299: No change in enzymatic activity</li><li>V->C at 300: No change in enzymatic activity</li></ul>	<li>N->S at 52: in dbSNP:rs2229540</li>									rs2229540	3
P14672	6517	<ul><li>LL->AA at 489-490: Changes subcellular location mainly to the plasma membrane</li></ul>	<li>S->R at 55: in dbSNP:rs35198331</li><li>T->S at 78: in dbSNP:rs5434</li><li>A->V at 358: in dbSNP:rs8192702</li><li>V->I at 383: in NIDDM, MIM: 125853</li><li>I->T at 385, MIM: 125853</li>					plasma membrane	GO:0005886		Noninsulin-dependent diabetes mellitus (NIDDM) [MIM:125853]	<li>rs35198331</li><li>rs5434</li><li>rs8192702</li>	3
P14784	3560	<ul><li>Y->F at 418: Partial loss of interaction with SHB; when associated with F-536</li><li>Y->F at 536: Partial loss of interaction with SHB; when associated with F-418</li></ul>	<li>S->F at 83: in dbSNP:rs2228143</li><li>D->E at 391: in dbSNP:rs228942</li>							Q15464		<li>rs228942</li><li>rs2228143</li>	3
P15121	231	<ul><li>D->N at 44: Reduced enzymatic activity</li><li>Y->F at 49: Complete loss of enzymatic activity</li><li>K->M at 78: Reduced enzymatic activity</li><li>H->N at 111: Reduced enzymatic activity</li></ul>	<li>I->F at 15: in dbSNP:rs5054</li><li>H->L at 42: in dbSNP:rs5056</li><li>L->V at 73: in dbSNP:rs5057</li><li>K->E at 90: in dbSNP:rs2229542</li><li>G->S at 204: in dbSNP:rs5061</li><li>T->I at 288: in dbSNP:rs5062</li>									<li>rs5054</li><li>rs5062</li><li>rs5057</li><li>rs5056</li><li>rs5061</li><li>rs2229542</li>	3
P15144	290	<ul><li>DYVEKQAS->QSVEE at 288-295: No change in receptor activity and HCoV-229E infection</li><li>DYVEKQAS->QSVNE at 288-295: No change in receptor activity and HCoV-229E infection</li><li>DYVEKQAS->QSVNE at 288-295: Complete loss of receptor activity and blocks HCoV-229E infection. No loss of enzymatic activity</li><li>EKQ->NKT at 291-293: Complete loss of receptor activity and blocks HCoV-229E…	<li>V->M at 20: in dbSNP:rs10152474</li><li>R->Q at 86: in dbSNP:rs25653</li><li>D->Y at 242</li><li>L->P at 243</li><li>A->V at 311: in dbSNP:rs17240268</li><li>T->M at 321: in dbSNP:rs8179199</li><li>I->K at 603: in dbSNP:rs17240212</li><li>I->M at 603: in dbSNP:rs8192297</li><li>S->N at 752: in dbSNP:rs25651</li>			receptor activity	GO:0004872					<li>rs8192297</li><li>rs8179199</li><li>rs25653</li><li>rs25651</li><li>rs17240268</li><li>rs17240212</li><li>rs10152474</li>	3
P15151	5817	<ul><li>KCSR->ACSA at 369-372: Partial loss of DYNLT1 binding</li></ul>	<li>A->T at 67: in dbSNP:rs1058402</li><li>A->T at 295: in dbSNP:rs35365841</li><li>I->M at 340: in dbSNP:rs203710</li>			binding	GO:0005488			<li>P63171</li><li>P63172</li>		<li>rs35365841</li><li>rs203710</li><li>rs1058402</li>	3
P15153	5880	<ul><li>C->W at 189: Abolishes in vitro prenylation</li></ul>	<li>P->L at 29: in a breast cancer sample; somatic mutation</li><li>D->N at 57: in neutrophil immunodeficiency syndrome; dominant-negative mutant; binds GDP, but not GTP; inhibits oxidase activation and superoxide anion production in vitro, MIM: 608203</li>								Neutrophil immunodeficiency syndrome [MIM:608203]		3
P15289	410	<ul><li>C->A at 69: Abolishes enzyme activity</li><li>C->S at 69: Strongly decreases enzyme activity</li></ul>	<li>A->D at 18: in MLD; enzyme activity reduced to 5% of wild-type enzyme, MIM: 250100</li><li>D->N at 29: in MLD; infantile-onset; causes a severe reduction of enzyme activity, MIM: 250100</li><li>D->H at 30: in MLD; enzyme activity reduced to 2.4% of wild-type enzyme, MIM: 250100</li><li>G->S at 32: in MLD; late-infantile form, MIM: 250100</li><li>L->P at 68: in MLD; late-infantile form, MIM: 2…					lysosomes	GO:0005764	<li>P51691</li><li>P26228</li><li>P82968</li>	Metachromatic leukodystrophy (MLD) [MIM:250100]	<li>rs2071421</li><li>rs743616</li><li>rs6151422</li><li>rs28940893</li><li>rs28940894</li><li>rs28940895</li><li>rs6151411</li><li>rs6151427</li><li>rs6151428</li><li>rs6151415</li>	3
P15291	2683	<ul><li>Y->G at 282: Reduction In N-acetylglucosamine binding</li><li>Y->F at 285: No change in enzymatic activity</li><li>Y->G at 307: Reduction In N-acetylglucosamine and UDP-galactose binding</li><li>W->G at 308: Reduction In N-acetylglucosamine binding</li><li>W->G at 310: Reduction In N-acetylglucosamine binding</li></ul>	<li>R->W at 21: in dbSNP:rs1065764</li><li>H->R at 257: in dbSNP:rs9169</li>			<li>galactose binding</li><li>binding</li>	<li>GO:0005534</li><li>GO:0005488</li>					<li>rs9169</li><li>rs1065764</li>	3
P15313	525	<ul><li>L->G at 513: Loss of interactions with SLC9A3R1 and SCL4A7</li></ul>	<li>T->I at 30: in dbSNP:rs17720303</li><li>L->P at 81: in dRTA, MIM: 267300</li><li>G->V at 123: in dRTA, MIM: 267300</li><li>R->W at 124: in dRTA, MIM: 267300</li><li>R->C at 157: in dRTA, MIM: 267300</li><li>E->K at 161, MIM: 267300</li><li>M->R at 174: in dRTA, MIM: 267300</li><li>T->P at 275: in dRTA, MIM: 267300</li><li>G->E at 316: in dRTA, MIM: 267300</li><li>P->R at 346: in dRTA, MIM: 26…							<li>Q28619</li><li>O14745</li>	Distal renal tubular acidosis with deafness (dRTA) [MIM:267300]	rs17720303	3
P15374	7347	<ul><li>C->S at 95: Abolishes enzymatic activity</li></ul>											1
P15382	3753	<ul><li>K->H at 69: Lowers current 2-fold and leads to faster deactivation of KCNQ1/KCNE1 channel</li></ul>	<li>T->I at 7: in JLNS2; dbSNP:rs28933384, MIM: 612347</li><li>R->H at 32: in LQT5; could be a polymorphism; dbSNP:rs17857111, MIM: 176261</li><li>S->G at 38: in dbSNP:rs17846179 and dbSNP:rs1805127, MIM: 176261</li><li>V->F at 47: in JLNS2, MIM: 612347</li><li>L->H at 51: in JLNS2, MIM: 612347</li><li>G->A at 52: in dbSNP:rs17173509, MIM: 612347</li><li>TL->PP at 58-59: in JLNS2, MIM: 612347</li…							<li>Q9MYS6</li><li>P51787</li><li>Q5R8Q2</li><li>O97531</li><li>Q28705</li><li>Q60409</li><li>O73925</li><li>Q9TUH9</li><li>Q9XSP1</li><li>P15382</li><li>O70344</li><li>Q9TTJ7</li>	<li>Jervell and Lange-Nielsen syndrome type 2 (JLNS2) [MIM:612347]</li><li>Long QT syndrome type 5 (LQT5) [MIM:176261]</li>	<li>rs17846179 and dbSNP:rs1805127</li><li>rs17857111</li><li>rs17173509</li><li>rs28933384</li><li>rs1805128</li>	3
P15428	3248	<ul><li>Y->A at 151: Loss of activity</li></ul>	<li>A->P at 140: in COA; inactive, MIM: 259100</li><li>Y->C at 217, MIM: 259100</li>								Cranioosteoarthropathy (COA) [MIM:259100]		3
P15498	7409	<ul><li>C->R at 529: Abolishes transforming activity</li></ul>	<li>T->M at 739: in dbSNP:rs36097961</li>									rs36097961	3
P15516	3347	<ul><li>R->I at 31: No effect on candidacidal activity of histatin-3 1/24</li><li>K->T,E at 32: 3-fold reduction in candidacidal activity of histatin-3 1/24</li><li>K->N at 36: No effect on candidacidal activity of histatin-3 1/24</li><li>H->P at 38: No effect on candidacidal activity of histatin-3 1/24</li><li>H->L,R at 40: No effect on candidacidal activity of histatin-3 1/24</li><li>R->G at 41…	<li>R->Q at 41: in histatin-3-2; loss of the proteolytic cleavage site; dbSNP:rs1136511</li><ul><li>R->G at 41: 10-fold reduction in candidacidal activity of histatin-3 1/24; when associated with E-32</li></ul><li>Missing at 47-51: in histatin-3-2; dbSNP:rs17147990</li></ul>							P15516		<li>rs58376281</li><li>rs1136511</li>	4
P15529	4179	<ul><li>N->Q at 83: No effect on cytoprotective function. No effect on Neisseria binding. No effect on Measles virus binding</li><li>N->Q at 114: Strongly decreases cytoprotective function. Decreases Neisseria binding. Abolishes Measles virus binding</li><li>N->Q at 273: Strongly decreases cytoprotective function. Abolishes Neisseria binding. No effect on Measles virus binding</li></ul>	<li>S->F at 13</li><li>R->Q at 59</li><li>P->S at 165: in HUS; reduced cell surface expression, MIM: 235400</li><li>C->Y at 228: in a colorectal cancer sample; somatic mutation, MIM: 235400</li><li>S->P at 240: in HUS; no change in cell surface expression but reduced activity, MIM: 235400</li><li>D->N at 266: in dbSNP:rs17006830, MIM: 235400</li><li>Missing at 271-272: in HUS; no cell surface exp…			binding	GO:0005488	cell surface	GO:0009928,GO:0009986		Atypical hemolytic-uremic syndrome (HUS) [MIM:235400]	<li>rs41317833</li><li>rs17006830</li><li>rs35366573</li>	3
P15531	4830	<ul><li>F->W at 60: No loss of activity or substrate binding</li><li>P->S at 96: Increased motility of carcinoma cells</li><li>H->F at 118: Loss of serine/threonine kinase activity. Some loss of motility of carcinoma cells</li><li>H->G at 118: Loss of activity</li><li>S->A at 120: Limited increase in motility of carcinoma cells</li></ul>	<li>S->G at 120: in neuroblastoma; increased motility of carcinoma cells</li><ul><li>S->A at 120: Limited increase in motility of carcinoma cells</li></ul>			<li>binding</li><li>kinase activity</li>	<li>GO:0005488</li><li>GO:0016301</li>						4
P15813	912	<ul><li>Y->A at 331: Strongly reduced internalization</li><li>V->A at 334: Strongly reduced internalization</li></ul>	<li>T->S at 64</li>										3
P15923	6929	<ul><li>RR->GG at 550-551: No DNA-binding</li><li>R->K at 551: No DNA-binding</li><li>RVR->GVG at 561-563: No DNA-binding</li><li>R->K at 561: No DNA-binding</li><li>R->K at 563: No DNA-binding</li><li>K->A at 588: No DNA-binding and no dimerization</li><li>IL->DE at 591-592: No DNA-binding and no dimerization</li><li>A->D at 595: No change in DNA-binding or dimerization</li></ul>	<li>A->V at 8: in a colorectal cancer sample; somatic mutation</li><li>L->P at 120: in dbSNP:rs35354874</li><li>T->A at 198: in dbSNP:rs11879402</li><li>G->S at 431: in dbSNP:rs1052692</li>			DNA-binding	GO:0003677					<li>rs11879402</li><li>rs35354874</li><li>rs1052692</li>	3
P15927	6118	<ul><li>S->A at 29: Reduces phosphorylation by CDC2</li></ul>	<li>Y->S at 14: in dbSNP:rs28988896</li><li>G->R at 15: in dbSNP:rs28988897</li><li>N->S at 203: in dbSNP:rs28904899</li>	phosphorylation	GO:0016310					<li>Q9W739</li><li>Q9DGA2</li><li>Q9DGA5</li><li>P19026</li><li>Q5RCH1</li><li>Q9DG98</li><li>P06493</li><li>P48734</li><li>P43290</li><li>P23111</li><li>P13863</li><li>Q04770</li><li>P52389</li><li>P15436</li><li>P24100</li><li>P51958</li><li>P54119</li><li>Q41639</li><li>P93101</li><li>Q9DGD3</li>		<li>rs28904899</li><li>rs28988897</li><li>rs28988896</li>	3
P15941	4582	<ul><li>S->A,D,E,F,G,H, at 1098: Completely abrogates cleavage</li><li>S->C,T at 1098: Almost complete cleavage</li><li>D->A at 1116: Greatly reduced formation of isoform 5/isoform 7 complex</li><li>D->E at 1116: No effect on formation of isoform 5/isoform 7 complex</li><li>C->A at 1184: S-palmitoylation reduced by 50%. Complete loss of palymitoylation, no effect on endocytosis, recycling inhibit…	<li>V->M at 1117</li><li>S->N at 1142</li>	<li>phosphorylation</li><li>endocytosis</li><li>localization</li>	<li>GO:0016310</li><li>GO:0006897</li><li>GO:0051179</li>	binding	GO:0005488	intracellular	GO:0005622	<li>P04196</li><li>Q02297</li><li>Q5YJC2</li><li>Q8SPJ1</li><li>Q28640</li><li>P13387</li><li>P35223</li><li>Q9WUD9</li><li>P35222</li><li>P35224</li><li>Q07883</li><li>P62993</li><li>Q29435</li><li>Q5PU49</li><li>P33433</li><li>Q02248</li><li>P49841</li><li>P55245</li><li>P43322</li><li>P14923</li><li>P15941</li><li>Q05655</li><li>Q60528</li><li>Q9WU82</li><li>P05480</li><li>Q5R4J7</li><li>P5637…			3
P15976	2623	<ul><li>K->R at 137: Abolishes sumoylation</li><li>S->A at 142: Loss of sumoylation</li><li>S->D at 142: Increased sumoylation in vitro</li><li>C->R at 204: Increase of dissociation rate from bound DNA</li></ul>	<li>V->M at 205: in XDAT; severe impairment of ZFPM1 binding and erythroid differentiation in vitro, MIM: 300367</li><li>G->S at 208: in XDAT; partially disrupts the interaction with ZFPM1, MIM: 300367</li><li>R->Q at 216: in XLTT; does not affect ZFPM1 binding; reduced affinity to palindromic GATA sites; supports erythroid maturation less efficiently than wild-type GATA1, MIM: 314050</li><li>D->…	sumoylation	GO:0016925	binding	GO:0005488			<li>P49604</li><li>Q8LAU9</li><li>P17678</li><li>P15976</li><li>Q8IX07</li>	<li>X-linked dyserythropoietic anemia and thrombocytopenia (XDAT) [MIM:300367]</li><li>X-linked thrombocytopenia with beta-thalassemia (XLTT) [MIM:314050]</li>		3
P16050	246	<ul><li>M->V at 418: Catalyzes 15- and 12-lipoxygenation</li></ul>	<li>D->H at 90: in dbSNP:rs11568142</li><li>G->V at 102: in dbSNP:rs41439950</li><li>N->K at 103: in dbSNP:rs11568099</li><li>R->Q at 205: in dbSNP:rs11568101</li><li>V->M at 239: in dbSNP:rs3892408</li><li>A->P at 461: in dbSNP:rs17852628</li><li>T->M at 560: in dbSNP:rs34210653</li>									<li>rs34210653</li><li>rs11568142</li><li>rs11568101</li><li>rs17852628</li><li>rs3892408</li><li>rs11568099</li><li>rs41439950</li>	3
P16083	4835	<ul><li>N->H at 162: Loss of activity toward CB1954, no effect toward menadione</li></ul>	<li>K->R at 16: in dbSNP:rs28383623</li><li>E->G at 29: in dbSNP:rs17136117</li><li>F->L at 47: in dbSNP:rs1143684</li><li>G->D at 58: in dbSNP:rs17300141</li><li>V->A at 184: in dbSNP:rs28383651</li>									<li>rs17136117</li><li>rs17300141</li><li>rs1143684</li><li>rs28383623</li><li>rs28383651</li>	3
P16104	3014	<ul><li>Q->N at 141: Reduced phosphorylation of S-140 in response to DNA damage</li></ul>		phosphorylation	GO:0016310								1
P16157	286	<ul><li>T->P at 1824: Abolishes interaction with OBSCN (in isoform Mu17)</li><li>K->E at 1826: Abolishes interaction with OBSCN (in isoform Mu17)</li><li>R->G at 1829: Abolishes interaction with OBSCN (in isoform Mu17)</li><li>K->E at 1830: Abolishes interaction with OBSCN (in isoform Mu17)</li></ul>	<li>R->T at 21</li><li>L->R at 276: in SPH1</li><li>D->H at 332: in a breast cancer sample; somatic mutation</li><li>V->I at 463: in SPH1, MIM: 182900</li><li>R->H at 619: in Brueggen; dbSNP:rs2304877, MIM: 182900</li><li>L->I at 733: in dbSNP:rs11778936, MIM: 182900</li><li>V->A at 750, MIM: 182900</li><li>D->E at 845, MIM: 182900</li><li>V->L at 991, MIM: 182900</li><li>I->T at 1054: in SPH1, M…							<li>Q06160</li><li>Q5VST9</li>	Hereditary spherocytosis (HS) [MIM:182900]	<li>rs1060130</li><li>rs504465</li><li>rs2304877</li><li>rs10093583</li><li>rs35213384</li><li>rs11778936</li><li>rs486770</li>	3
P16442	28	<ul><li>M->T,V at 214: Alters substrate specificity so that both UDP-N-acetyl-D-galactosamine and UDP-galactose are utilized</li><li>P->S at 234: Alters substrate specificity of group B transferase</li><li>E->A at 303: Decreases specific activity of group B transferase almost to zero</li></ul>	<li>G->R at 35: in dbSNP:rs8176696</li><li>V->F at 36: in dbSNP:rs688976</li><li>R->H at 63: in dbSNP:rs549446</li><li>P->S at 74: in dbSNP:rs512770</li><li>CR->W at 80-81</li><li>P->L at 156: in allele A2; dbSNP:rs1053878</li><li>R->H at 161: in dbSNP:rs8176738</li><li>T->M at 163: in allele Aw08</li><li>R->G at 176: in group B transferase; dbSNP:rs7853989</li><li>R->W at 198: in allele Aw07</li…			<li>manganese binding</li><li>catalytic activity</li>	<li>GO:0030145</li><li>GO:0003824</li>	intracellular	GO:0005622			<li>rs8176739</li><li>rs56202119</li><li>rs549446</li><li>rs8176738</li><li>rs8176696</li><li>rs8176747</li><li>rs8176748</li><li>rs8176745</li><li>rs8176740</li><li>rs688976</li><li>rs512770</li>	4
P16444	1800	<ul><li>E->D,C at 141: Complete loss of activity</li><li>E->Q at 141: Partial loss of activity</li></ul>	<li>R->H at 246: in a colorectal cancer sample; somatic mutation</li>										3
P16455	4255	<ul><li>Y->A at 114: Decreases activity towards methylated DNA over 1000-fold. Slightly reduced reactivity with O6-benzylguanine</li><li>Y->E at 114: Loss of DNA repair activity. Slightly reduced reactivity with O6-benzylguanine</li><li>R->A,D at 128: Decreases activity towards methylated DNA over 1000-fold. No effect on reactivity with O6-benzylguanine</li><li>R->G at 128: Loss of DNA repair act…	<li>E->K at 30: in dbSNP:rs2020893</li><li>P->S at 58: in dbSNP:rs2308322</li><li>W->C at 65: in dbSNP:rs2282164</li><li>L->F at 84: in dbSNP:rs12917</li><li>I->V at 143: in dbSNP:rs2308321</li><li>G->R at 160: in dbSNP:rs2308318</li><li>E->D at 166: in dbSNP:rs2308320</li><li>K->R at 178: in dbSNP:rs2308327</li>	DNA repair	GO:0006281							<li>rs12917</li><li>rs2308320</li><li>rs2282164</li><li>rs2308318</li><li>rs2020893</li><li>rs2308327</li><li>rs2308322</li><li>rs2308321</li>	3
P16930	2184	<ul><li>Q->R at 279: Lower activity</li></ul>	<li>N->I at 16: in TYRO1; loss of activity, MIM: 276700</li><li>F->C at 62: in TYRO1; loss of activity, MIM: 276700</li><li>Q->H at 64: in TYRO1; many patients of Pakistani origin, MIM: 276700</li><li>A->D at 134: in TYRO1; chronic; loss of activity, MIM: 276700</li><li>G->D at 158: in TYRO1, MIM: 276700</li><li>V->G at 166: in TYRO1, MIM: 276700</li><li>C->R at 193: in TYRO1; loss of activity, M…							P16930	Tyrosinemia type 1 (TYRO1) [MIM:276700]	rs11555096	3
P17081	23433	<ul><li>T->N at 23: Loss of interaction with GOPC</li><li>D->A at 44: Loss of interaction with GOPC</li><li>Q->L at 67: Constitutively active. Interacts with PARD6 proteins and GOPC</li></ul>								<li>Q9HD26</li><li>Q5RD32</li>			1
P17213	671	<ul><li>S->C at 49: No impairment of secretion and increased propensity for dimer formation</li><li>C->A at 163: No impairment of secretion and/or biological actvity. Loss of dimer formation</li><li>C->S at 166: Poorly secreted. Loss of LPS-binding and biological activity</li><li>C->A at 206: Not secreted</li></ul>	<li>A->T at 12: in dbSNP:rs5743497</li><li>A->V at 12: in dbSNP:rs5743498</li><li>A->V at 16: in dbSNP:rs1341023</li><li>R->C at 90: in dbSNP:rs5743500</li><li>K->E at 123: in dbSNP:rs5743542</li><li>E->Q at 140: in dbSNP:rs5743506</li><li>A->V at 196: in dbSNP:rs5743509</li><li>E->K at 216: in dbSNP:rs4358188</li><li>A->V at 280: in dbSNP:rs5741804</li><li>V->I at 377: in dbSNP:rs5743524</li><li…	secretion	GO:0046903	LPS-binding	GO:0001530					<li>rs1341023</li><li>rs4358188</li><li>rs5741809</li><li>rs5743500</li><li>rs5741804</li><li>rs5743509</li><li>rs5743524</li><li>rs5743542</li><li>rs5743498</li><li>rs5743506</li><li>rs5743497</li>	3
P17707	262	<ul><li>F->A at 7: No effect</li><li>E->Q at 8: Loss of activity. Normal putrescine-stimulated processing</li><li>E->Q at 11: Loss of activity. Loss of putrescine-stimulated processing</li><li>E->Q at 15: Little effect</li><li>C->A at 49: Little effect</li><li>E->Q at 61: Little effect</li><li>E->Q at 67: Little effect</li><li>K->A at 80: Greatly reduced catalytic activity. No putrescine-stimulat…				catalytic activity	GO:0003824						1
P17948	2321	<ul><li>Y->F at 914: No loss of phosphorylation</li><li>Y->F at 1213: Loss of phosphorylation</li><li>Y->F at 1242: Loss of phosphorylation</li><li>Y->F at 1327: Loss of phosphorylation</li><li>Y->F at 1333: Loss of phosphorylation</li></ul>	<li>K->T at 60: in dbSNP rsrs56409818</li><li>I->L at 128: in dbSNP:rs35073261</li><li>E->K at 144: in dbSNP rsrs55974987</li><li>R->Q at 281: in dbSNP rsrs55687105</li><li>L->I at 422: in a lung adenocarcinoma sample; somatic mutation</li><li>R->Q at 781: in a glioma low grade oligodendroglioma sample; somatic mutation</li><li>M->V at 938: in dbSNP rsrs35549791</li><li>E->A at 982: in dbSNP:rs35…	phosphorylation	GO:0016310							<li>rs55974987</li><li>rs35832528</li><li>rs35549791</li><li>rs55687105</li><li>rs35073261</li><li>rs56409818</li>	3
P17980	5702	<ul><li>K->H at 233: Loss of function</li><li>D->A at 289: Loss of function</li></ul>											1
P18031	5770	<ul><li>S->A,D at 50: No phosphorylation</li></ul>	<li>G->S at 381: in dbSNP:rs16995304</li><li>P->L at 387: associated with low glucose tolerance; dbSNP:rs16995309</li>	phosphorylation	GO:0016310							<li>rs16995309</li><li>rs16995304</li>	3
P18074	2068	<ul><li>K->R at 48: Decreased transcriptional activity of the reconstituted TFIIH complex</li></ul>	<li>G->R at 47: in XP-D, MIM: 278730</li><li>T->A at 76: in XP-D, MIM: 278730</li><li>R->H at 112: in TTDP and XP-D, MIM: 278730</li><li>I->M at 199: in dbSNP:rs1799791, MIM: 278730</li><li>H->Y at 201: in dbSNP:rs1799792, MIM: 278730</li><li>D->N at 234: in XP-D, MIM: 278730</li><li>C->Y at 259: in TTDP, MIM: 601675</li><li>D->N at 312: in dbSNP:rs1799793, MIM: 601675</li><li>L->V at 461: in XP-…	phosphorylation	GO:0016310					<li>P13053</li><li>P13474</li><li>P11473</li><li>O42392</li><li>Q95MH5</li><li>Q28037</li><li>O13124</li><li>P15062</li><li>P14921</li><li>P49701</li><li>P48281</li><li>Q07973</li>	<li>Trichothiodystrophy photosensitive (TTDP) [MIM:601675]</li><li>Cerebro-oculo-facio-skeletal syndrome type 2 (COFS2) [MIM:610756]</li><li>Xeroderma pigmentosum complementation group D (XP-D) [MIM:278730]</li>	<li>rs1799791</li><li>rs1799792</li><li>rs1799793</li><li>rs41556519</li><li>rs13181</li>	3
P18440	9	<ul><li>R->A,M,Q,K at 64: Reduced enzymatic activity</li></ul>	<li>R->W at 64: in allele NAT1*17; a slow acetylator; has defective enzyme activity; dbSNP:rs56379106</li><ul><li>R->A,M,Q,K at 64: Reduced enzymatic activity</li></ul><li>R->T at 117: in allele NAT1*5; dbSNP:rs55641436</li></ul><li>V->I at 149: in allele NAT1*11; catalyzes the N-acetylation of aromatic amines and the O- and N,O-acetylation of their N-hydroxylated metabolites at rates up to 2-fol…							<li>P18605</li><li>P23975</li><li>P18440</li><li>P79398</li><li>P12945</li><li>P50292</li><li>Q99624</li>		<li>rs55641436</li><li>rs56379106</li><li>rs4987076</li><li>rs4987195</li><li>rs56172717</li><li>rs4986782</li><li>rs4986783</li>	4
P18615	7936	<ul><li>RNCAF->EQMAT at 295-299: Abolishes interaction with RNA but not the interaction with other proteins of the NELF complex</li></ul>								Q6X4W1			1
P18850	22926	<ul><li>N->F at 391: Loss of proteolytic cleavage; when associated with L-394</li><li>P->L at 394: Loss of proteolytic cleavage; when associated with F-391</li><li>RR->AA at 415-416: Reduces proteolytic cleavage</li><li>L->V at 419: Reduces proteolytic cleavage</li></ul>	<li>M->L at 67: in dbSNP:rs1058405</li><li>M->V at 67: in dbSNP:rs1058405</li><li>A->P at 145: in dbSNP:rs2070150</li><li>P->S at 157: in dbSNP:rs1135983</li>									<li>rs1135983</li><li>rs2070150</li><li>rs1058405</li>	3
P19235	2057	<ul><li>T->A at 114: Little effect on EPO binding</li><li>S->A at 115: Little effect on EPO binding</li><li>S->A at 116: 10-fold reduction in EPO binding</li><li>F->A,L at 117: Greatly reduced EPO binding</li><li>F->W at 117: 60-fold reduction in EPO binding</li><li>F->Y at 117: 8-fold reduction in EPO binding</li><li>V->A at 118: 16-fold reduction in EPO binding</li><li>L->A at 120: Some reducti…	<li>P->A at 380: in dbSNP:rs35423344</li><li>N->S at 487: in ECYT1 and erythroleukemia, MIM: 133100</li><li>P->S at 488: in ECYT1, MIM: 133100</li>			binding	GO:0005488			<li>P42224</li><li>P61635</li><li>P07865</li><li>P42229</li><li>P49157</li><li>Q6H8T2</li><li>Q6H8T1</li><li>Q90X67</li><li>Q28513</li><li>Q764M5</li><li>P49290</li><li>P33709</li><li>P42231</li><li>Q9BEG9</li><li>Q9GKA2</li><li>Q68AM8</li><li>Q867B1</li><li>P48617</li><li>P33707</li><li>P33708</li><li>P11678</li><li>P80550</li><li>P01588</li><li>Q6H8S9</li><li>P40763</li><li>O14543</li>	Erythrocytosis familial type 1 (ECYT1) [MIM:133100]	rs35423344	3
P19419	2002	<ul><li>K->R at 230: 9-fold increase in transcriptional activator activity; when associated with R-249. Reduction in sumoylation</li><li>K->R at 249: 9-fold increase in transcriptional activator activity; when associated with R-230. Reduction in sumoylation</li><li>K->R at 254: Reduction in sumoylation</li><li>S->A at 324: No effect on ternary complex formation</li><li>T->A at 336: No effect on t…	<li>G->S at 144: in dbSNP:rs1997639</li><li>S->N at 183: in dbSNP:rs1059579</li>	sumoylation	GO:0016925	transcriptional activator activity	GO:0016563					<li>rs1997639</li><li>rs1059579</li>	3
P19440	2678	<ul><li>K->N at 100: No effect on activity</li><li>E->Q at 102: No effect on activity</li><li>R->K at 107: Reduces enzyme activity by 99%</li><li>R->Q,H at 107: Abolishes enzyme activity</li><li>E->Q at 108: Reduces enzyme activity by 98%</li><li>R->Q at 112: No effect on activity</li><li>R->Q at 139: No effect on activity</li><li>R->Q at 147: No effect on activity</li><li>R->Q at 150: No effect …	<li>S->L at 51: in dbSNP:rs2330837</li><li>K->E at 52: in dbSNP:rs2330838</li><li>A->V at 177: in dbSNP:rs3895576</li><li>V->A at 272: in dbSNP:rs4049829</li><li>N->D at 419: in dbSNP:rs17004876</li><li>V->A at 435: in dbSNP:rs16986465</li>									<li>rs17004876</li><li>rs4049829</li><li>rs2330838</li><li>rs16986465</li><li>rs2330837</li><li>rs3895576</li>	3
P19447	2071	<ul><li>K->R at 346: No transcriptional activity of the reconstituted TFIIH complex</li></ul>	<li>F->S at 99: in XP-B; combined with features of Cockayne syndrome; mild, MIM: 610651</li><li>K->R at 117: in dbSNP:rs1805161, MIM: 610651</li><li>T->P at 119: in TTDP; mild, MIM: 601675</li><li>G->C at 402: in dbSNP:rs1805162, MIM: 601675</li><li>K->Q at 418: in a breast cancer sample; somatic mutation, MIM: 601675</li><li>S->L at 704: in dbSNP:rs4150521, MIM: 601675</li><li>S->P at 735: in db…								<li>Trichothiodystrophy photosensitive (TTDP) [MIM:601675]</li><li>Xeroderma pigmentosum complementation group B (XP-B) [MIM:610651]</li>	<li>rs4150522</li><li>rs4150521</li><li>rs1805161</li><li>rs1805162</li>	3
P19525	5610	<ul><li>SK->AA at 59-60: In FL-PKR-2AI; moderate loss of activity but no effect on dsRNA binding</li><li>K->A at 60: Impairs dsRNA binding but not dimerization or activity</li><li>A->E at 67: Significant loss of activity; loss of dsRNA binding and dimerization</li><li>S->A at 83: No effect on enzymatic activity; when associated with A-88; A-89 and A-90</li><li>T->A at 88: No effect on enzymatic a…	<li>V->E at 428: in dbSNP rsrs56219559</li><li>L->V at 439: in a lung adenocarcinoma sample; somatic mutation</li><li>I->V at 506: in dbSNP rsrs34821155</li>	autophosphorylation	GO:0046777	binding	GO:0005488			<li>P19525</li><li>Q03963</li>		<li>rs56219559</li><li>rs34821155</li>	3
P19634	6548	<ul><li>F->C at 155: Almost complete loss of activity</li><li>L->C at 156: Almost complete loss of activity</li><li>Q->C at 157: Reduces activity</li><li>S->C at 158: Almost complete loss of activity</li><li>D->C at 159: Almost complete loss of activity</li><li>V->C at 160: Reduces activity</li><li>F->C at 161: Reduces activity</li><li>F->C at 162: Almost complete loss of activity</li><li>L->C at…	<li>N->K at 682: in dbSNP:rs35703140</li>	localization	GO:0051179			membrane	GO:0016020	O43745		rs35703140	3
P19835	1056	<ul><li>H->Q at 455: Abolishes lipase activity. Decreases Vmax for esterase activity by 2.5-fold</li></ul>								<li>Q7M4U7</li><li>P16397</li><li>P18773</li>			1
P19838	4790	<ul><li>C->S at 61: Suppresses S-nitrosylation-induced inhibition of DNA-binding activity</li><li>S->A at 903: Prevents p105 proteolysis in response to TNF-alpha</li><li>S->A at 907: Prevents p105 proteolysis in response to TNF-alpha</li><li>S->A at 921: Decrease in stimuli-induced phosphorylation. Loss of phosphorylation; when associated with A-923 and A-932</li><li>S->A at 923: Decrease in stim…	<li>T->I at 489: in dbSNP rsrs4648065</li><li>M->V at 506: in dbSNP rsrs4648072</li><li>T->I at 566: in dbSNP rsrs4648085</li><li>R->K at 578: in dbSNP rsrs4648086</li><li>H->Q at 711: in dbSNP rsrs4648099</li><li>A->T at 901: in dbSNP rsrs4648118</li>	phosphorylation	GO:0016310	DNA-binding	GO:0003677			<li>Q8WNR1</li><li>P13296</li><li>Q8HZD9</li><li>P36939</li><li>P59684</li><li>Q8JFG3</li><li>O77764</li><li>P01375</li><li>Q8MKG8</li><li>Q2MH05</li><li>P04924</li><li>P33620</li><li>P79337</li><li>P23563</li><li>O35734</li><li>Q06599</li><li>Q9BEA1</li><li>P19101</li><li>P48094</li><li>Q75N23</li><li>Q9Y7R3</li><li>P52590</li><li>Q1G1A2</li><li>P16599</li><li>P59695</li><li>P59694</li><li>P5969…		<li>rs4648099</li><li>rs4648072</li><li>rs4648118</li><li>rs4648065</li><li>rs4648086</li><li>rs4648085</li>	3
P20138	945	<ul><li>Y->A at 340: Abolishes binding to PTPN6 and PTPN11. Increases binding of red blood cells</li><li>Y->A,F at 358: Reduces binding to PTPN6</li></ul>	<li>A->V at 14: in dbSNP:rs12459419</li><li>W->R at 22: in dbSNP:rs35814802</li><li>R->G at 69: in dbSNP:rs2455069</li><li>S->N at 128: in dbSNP:rs34919259</li><li>R->W at 202: in dbSNP:rs4082929</li><li>I->L at 242: in dbSNP:rs988337</li><li>F->L at 243: in dbSNP:rs11882250</li><li>V->L at 294: in dbSNP:rs2271652</li><li>G->R at 304: in dbSNP:rs35112940</li><li>T->A at 331: in dbSNP:rs35632246</…			binding	GO:0005488			<li>P29350</li><li>Q06124</li><li>Q90687</li>		<li>rs4082929</li><li>rs2455069</li><li>rs11882250</li><li>rs12459419</li><li>rs35112940</li><li>rs35814802</li><li>rs988337</li><li>rs34919259</li><li>rs35632246</li><li>rs2271652</li>	3
P20160	566	<ul><li>C->S at 52: Loss of antibiotic activity</li><li>C->S at 68: Loss of antibiotic activity</li></ul>	<li>Missing at 248: in 50% of the molecules</li>										3
P20309	1131	<ul><li>E->A at 276: Loss of basolateral sorting</li><li>E->D at 276: Loss of basolateral sorting. No effect on basolateral sorting; when associated with L-280 and L-281</li><li>F->A at 280: Loss of basolateral sorting</li><li>F->L at 280: No effect on basolateral sorting</li><li>V->A at 281: Loss of basolateral sorting</li><li>V->L at 281: No effect on basolateral sorting</li></ul>	<li>V->I at 65: in dbSNP:rs2067481</li><li>L->P at 431: in dbSNP:rs16839102</li>									<li>rs16839102</li><li>rs2067481</li>	3
P20472	5816	<ul><li>D->A at 52: Inactivation</li><li>E->V at 63: Inactivation</li><li>D->A at 91: Inactivation</li><li>E->V at 102: Inactivation</li></ul>											1
P20671	3013	<ul><li>S->A at 2: Blocks the inhibition of transcription by RPS6KA5/MSK1</li></ul>		transcription	GO:0006350					<li>P32048</li><li>Q5F3L1</li><li>Q5R4K3</li><li>O75582</li>			1
P21397	4128	<ul><li>C->S at 165: No loss of activity</li><li>C->S at 266: No loss of activity</li><li>C->S at 306: No loss of activity</li><li>C->S at 321: No loss of activity</li><li>C->S at 323: No loss of activity</li><li>C->S at 374: Complete loss of activity</li><li>C->S at 398: No loss of activity</li><li>C->S at 406: Complete loss of activity</li></ul>	<li>D->E at 15: in a breast cancer sample; somatic mutation</li><li>F->V at 314: in dbSNP:rs1799835</li><li>K->R at 520: in dbSNP:rs1800466</li>									<li>rs1800466</li><li>rs1799835</li>	3
P21453	1901	<ul><li>R->A at 120: Drastically reduced affinity for sphingosine 1-phosphate</li><li>E->A at 121: Drastically reduced affinity for sphingosine 1-phosphate</li><li>E->Q at 121: Slight activation of the receptor at maximal ligand concentration</li><li>T->A at 236: Acts as a dominant negative GPCR and inhibits S1P-induced Rac activation, chemotaxis, and angiogenesis</li><li>R->A,V at 292: Drastical…	<li>S->L at 15: in dbSNP:rs4987250</li><li>A->T at 115: in dbSNP:rs11542632</li><li>P->R at 332: in dbSNP:rs7549921</li>	<li>chemotaxis</li><li>angiogenesis</li>	<li>GO:0006935</li><li>GO:0001525</li>	GPCR	GO:0004930			<li>Q9Z2A8</li><li>P31750</li><li>Q14703</li>		<li>rs11542632</li><li>rs7549921</li><li>rs4987250</li>	3
P21549	189	<ul><li>K->R at 209: Affects pyridoxal phosphate binding</li></ul>	<li>P->L at 11: common polymorphism; reduction of specific activity in vitro; causes mistargeting when associated with R-170; dbSNP:rs34116584</li><li>N->S at 22: in dbSNP:rs34885252</li><li>G->R at 41: in PH1; protein destabilization and loss of activity in the presence of L-11, MIM: 259900</li><li>G->V at 41: in PH1, MIM: 259900</li><li>G->E at 82: in PH1; abolishes catalytic activity by interf…			<li>pyridoxal phosphate binding</li><li>catalytic activity</li>	<li>GO:0030170</li><li>GO:0003824</li>			<li>P78364</li><li>Q9ST43</li>	Primary hyperoxaluria type I (PH1) [MIM:259900]	<li>rs34116584</li><li>rs4426527</li><li>rs13408961</li><li>rs34885252</li>	3
P21580	7128	<ul><li>C->S at 103: Loss of deubiquitinating activity</li></ul>	<li>A->V at 125: in dbSNP:rs5029941</li><li>F->C at 127: in dbSNP:rs2230926</li><li>A->P at 766: in dbSNP:rs5029957</li>									<li>rs2230926</li><li>rs5029941</li><li>rs5029957</li>	3
P21673	6303	<ul><li>Y->F at 140: Reduces activity by 95%</li></ul>											1
P21675	6872	<ul><li>S->A at 137: No decrease in kinase activity</li><li>D->A at 145: Reduces kinase activity; when associated with A-147; A-149; A-150; A-152 and A-154</li><li>D->A at 147: Reduces kinase activity; when associated with A-145; A-149; A-150; A-152 and A-154</li><li>E->A at 149: Reduces kinase activity; when associated with A-145; A-147; A-150; A-152 and A-154</li><li>D->A at 150: Reduces kinase…	<li>L->V at 269: in dbSNP:rs28382158</li><li>A->G at 297: in dbSNP rsrs35317750</li><li>G->D at 453: in a colorectal adenocarcinoma sample; somatic mutation</li><li>E->K at 651: in a metastatic melanoma sample; somatic mutation</li><li>M->I at 691: in a lung bronchoalveolar carcinoma sample; somatic mutation</li><li>V->I at 1383: in dbSNP:rs7050748</li>			kinase activity	GO:0016301					<li>rs35317750</li><li>rs7050748</li><li>rs28382158</li>	3
P21731	6915	<ul><li>L->R at 291: Suppresses antagonist binding</li><li>R->Q at 295: Reduces antagonist binding</li><li>W->L at 299: Reduces antagonist binding</li><li>W->R at 299: Reduces antagonist binding</li></ul>	<li>R->L at 60: in bleeding disorder; defective interaction with G proteins; impairs phospholipase C and adenylyl cyclase activation; isoform 1. Has no affect on adenylyl cyclase inhibition; isoform 2: in dbSNP rsrs34377097</li><li>C->S at 68: in dbSNP:rs5743</li><li>V->E at 80: in dbSNP:rs5744</li><li>E->V at 94: in dbSNP:rs5746</li><li>A->T at 160: in dbSNP:rs5749</li><li>V->E at 176: in dbSNP:…			binding	GO:0005488			<li>P30528</li><li>P23466</li><li>P00936</li><li>Q59685</li><li>Q9WXC3</li><li>Q99279</li><li>P0A1A7</li><li>P0A1A8</li><li>Q05766</li><li>Q57506</li><li>P40134</li><li>Q99280</li><li>P40135</li><li>Q26896</li><li>P40130</li><li>P14605</li><li>Q59119</li><li>P40136</li><li>P26338</li><li>P43524</li><li>P27580</li><li>P08678</li><li>P40127</li><li>Q03101</li><li>Q8XAP1</li><li>Q03100</li><li>Q8FBP…		<li>rs5749</li><li>rs5751</li><li>rs5750</li><li>rs34377097</li><li>rs5743</li><li>rs5744</li><li>rs5746</li>	3
P21918	1816	<ul><li>N->Q at 7: Impairs subcellular location</li></ul>	<li>C->S at 62: in dbSNP:rs2227840</li><li>L->R at 88: in dbSNP:rs6282</li><li>G->E at 110: in dbSNP:rs2227849</li><li>F->V at 207: in dbSNP:rs2227845</li><li>S->N at 233: in dbSNP:rs2227843</li><li>V->I at 238: in dbSNP:rs2227852</li><li>R->H at 247: in dbSNP:rs2227847</li><li>A->V at 269: in dbSNP:rs2227842</li><li>A->V at 286: in dbSNP:rs2227850</li><li>P->Q at 330: in dbSNP:rs1800762</li><li>…									<li>rs2227845</li><li>rs2227842</li><li>rs2227843</li><li>rs1800762</li><li>rs2227849</li><li>rs2227847</li><li>rs2227850</li><li>rs2227852</li><li>rs6282</li><li>rs2227840</li>	3
P21926	928	<ul><li>C->A at 9: Loss of palmitoylation; when associated with A-78; A-79; A-87; A-218 and A-219</li><li>C->A at 78: Loss of palmitoylation; when associated with A-9; A-79; A-87; A-218 and A-219</li><li>C->A at 79: Loss of palmitoylation; when associated with A-9; A-78; A-87; A-218 and A-219</li><li>C->A at 87: Loss of palmitoylation; when associated with A-9; A-78; A-79; A-218 and A-219</li><li…											1
P22064	4052												P22234	10606	<ul><li>H->Y at 303: Loss of AIR carboxylase activity</li><li>S->A at 332: Loss of AIR carboxylase activity</li><li>G->A at 334: Loss of AIR carboxylase activity</li><li>S->A at 400: No change of AIR carboxylase activity</li></ul>	<li>K->N at 201: in dbSNP:rs11549976</li>							<li>O74197</li><li>O28997</li><li>Q01930</li><li>Q49WI9</li><li>O06456</li><li>O06457</li><li>Q5HQA5</li><li>Q58033</li><li>Q5KGS6</li><li>P21264</li><li>P55195</li><li>Q8FYW3</li><li>P50504</li><li>Q54975</li><li>Q9KVT7</li><li>O58058</li><li>Q9KVT8</li><li>P43850</li><li>P38024</li><li>Q44678</li><li>O66608</li><li>Q44679</li><li>P74724</li><li>P65898</li><li>P65899</li><li>Q55498</li><li>O6723…		rs11549976	3
P22303	43	<ul><li>D->N at 206: Misfolding, absence of secretion</li><li>S->A at 234: Loss of activity</li><li>E->A at 365: Loss of activity</li><li>D->N at 435: Misfolding, absence of secretion</li><li>H->A at 478: Loss of activity</li><li>C->A at 611: Impairment of interchain disulfide bridge formation</li></ul>	<li>R->Q at 34: in dbSNP:rs17881553</li><li>P->A at 135: in dbSNP:rs17885778</li><li>V->E at 333: in dbSNP:rs8286</li><li>H->N at 353: in Yt: in dbSNP rsrs1799805</li>	secretion	GO:0046903							<li>rs17885778</li><li>rs8286</li><li>rs17881553</li><li>rs1799805</li>	3
P22307	6342	<ul><li>N->D at 528: Strongly reduces sterol carrier and phosphatidylcholine transfer activity; when associated with D-530</li><li>N->I at 528: Strongly reduces sterol carrier and phosphatidylcholine transfer activity</li><li>G->D at 530: Strongly reduces sterol carrier and phosphatidylcholine transfer activity; when associated with D-528</li></ul>	<li>A->D at 155: in a breast cancer sample; somatic mutation</li>										3
P22681	867	<ul><li>S->D at 80: Abolishes interaction with ZAP70</li><li>P->A at 82: Abolishes interaction with ZAP70</li><li>D->Q at 229: Abolishes interaction with ZAP70</li><li>E->S at 240: Abolishes interaction with ZAP70</li><li>R->K at 294: Abolishes interaction with ZAP70</li><li>G->E at 306: Abolishes interaction with ZAP70, but does not affect interaction with SLA</li><li>Y->F at 371: Strongly reduc…		phosphorylation	GO:0016310					<li>Q13239</li><li>Q9HD40</li><li>P43403</li><li>Q28516</li><li>P06213</li>			1
P22748	762	<ul><li>S->F at 284: Loss of C-terminal domain removal and inactivation</li></ul>	<li>R->W at 14: in RP17; abolishes interaction with SLC4A4. Impaired SLC4A4 cotransporter activity stimulation, MIM: 600852</li><li>R->S at 219: in RP17; no catalytic activity. Impaired SLC4A4 cotransporter activity stimulation, MIM: 600852</li><li>V->L at 237: in dbSNP:rs2229178, MIM: 600852</li>			catalytic activity	GO:0003824			<li>O13134</li><li>Q9Y6R1</li><li>Q9XSZ4</li><li>Q4U116</li><li>Q9GL77</li>	Retinitis pigmentosa type 17 (RP17) [MIM:600852]	rs2229178	3
P22830	2235	<ul><li>C->S at 196: Loss of activity</li><li>C->S at 360: No loss of activity</li><li>C->S at 395: No loss of activity</li><li>C->D,H at 403: Loss of activity</li><li>C->D,H,S at 406: Loss of activity</li><li>C->H,S at 411: Loss of activity</li><li>F->L at 417: Decreased activity</li><li>F->Y,W at 417: Greatly reduced activity</li></ul>	<li>G->C at 55: in EPP; dbSNP:rs3848519, MIM: 177000</li><li>P->R at 62: in EPP, MIM: 177000</li><li>I->K at 71: in EPP; enzyme totally inactive, MIM: 177000</li><li>R->Q at 96: in dbSNP:rs1041951, MIM: 177000</li><li>Q->L at 139: in EPP; autosomal recessive EPP; enzyme retains 18% of activity, MIM: 177000</li><li>S->P at 151: in EPP; enzyme totally inactive, MIM: 177000</li><li>E->K at 178: in E…							P11678	Erythropoietic protoporphyria (EPP) [MIM:177000]	<li>rs3848519</li><li>rs1041951</li>	4
P22888	3973	<ul><li>C->G at 643: Loss of palmitoylation</li><li>C->G at 644: Loss of palmitoylation</li></ul>	<li>Q->QLQ at 18</li><li>C->R at 131: in LCH, MIM: 152790</li><li>N->S at 284, MIM: 152790</li><li>S->N at 306, MIM: 152790</li><li>C->S at 343: in LCH, MIM: 152790</li><li>E->K at 354: in LCH, MIM: 152790</li><li>A->V at 373: in FMPP, MIM: 176410</li><li>M->T at 398: in FMPP, MIM: 176410</li><li>L->R at 457: in FMPP, MIM: 176410</li><li>I->L at 542: in FMPP, MIM: 176410</li><li>C->R at 543: in F…	transduction	GO:0009293						<li>Familial male precocious puberty (FMPP) [MIM:176410]</li><li>Leydig cell hypoplasia (LCH) [MIM:152790]</li>		3
P23141	1066	<ul><li>N->A at 79: Abolishes glycosylation</li><li>S->A at 221: Loss of activity</li><li>E->A at 354: Loss of activity</li><li>H->A at 468: Loss of activity</li><li>Missing at 564-567: Does not result in secretion</li></ul>	<li>G->GA at 18</li><li>S->N at 75: in dbSNP:rs2307240</li><li>G->E at 143: 5.4-fold decrease in activity with p-nitrophenyl acetate as substrate; no change in affinity for p-nitrophenyl acetate; loss of activity with L- or D-methylphenidate as substrate</li><li>R->H at 199: in dbSNP:rs2307243</li><li>D->E at 203: in dbSNP:rs2307227</li><li>Missing at 362</li>	secretion	GO:0046903							<li>rs2307227</li><li>rs2307243</li><li>rs2307240</li>	3
P23219	5742	<ul><li>S->N at 529: Abolishes cyclooxygenase activity</li></ul>	<li>R->W at 8: in dbSNP:rs1236913</li><li>P->L at 17: in dbSNP rsrs3842787</li><li>R->H at 53: in dbSNP rsrs3842789</li><li>R->L at 149: in dbSNP rsrs10306140</li><li>L->M at 237: in dbSNP rsrs5789</li><li>K->R at 359: in dbSNP:rs5791</li><li>I->V at 443: in dbSNP:rs5792</li><li>V->I at 481: in dbSNP rsrs5794</li>									<li>rs10306140</li><li>rs5789</li><li>rs1236913</li><li>rs5791</li><li>rs3842789</li><li>rs5792</li><li>rs3842787</li><li>rs5794</li>	3
P23276	3792	<ul><li>C->S at 72: Loss of Kell-XK complex</li><li>C->S at 319: No loss of Kell-XK complex</li></ul>	<li>A->T at 163: in dbSNP:rs8175974</li><li>R->P at 180: in KEL24 antigen: in dbSNP rsrs61729039</li><li>T->M at 193: in KEL1/K antigen; dbSNP:rs8176058</li><li>R->Q at 248: in KEL25 antigen: in dbSNP rsrs61729040</li><li>E->K at 249: in KEL27 antigen: in dbSNP rsrs61729042</li><li>R->Q at 281: in KEL21/Kp: in dbSNP rsrs61729036</li><li>R->W at 281: in KEL3/Kp: in dbSNP rsrs8176059</li><li>V->A a…							<li>Q08979</li><li>P38853</li>		<li>rs61729040</li><li>rs61729041</li><li>rs61729032</li><li>rs61729033</li><li>rs61729042</li><li>rs61729034</li><li>rs8176038</li><li>rs61729036</li><li>rs61729035</li><li>rs8176058</li><li>rs61729038</li><li>rs8176059</li><li>rs61729037</li><li>rs8176048</li><li>rs61729039</li><li>rs8175974</li>	3
P23368	4200	<ul><li>R->S at 67: Abolishes activation by fumarate</li><li>R->T at 91: Abolishes activation by fumarate</li></ul>	<li>P->L at 114: in dbSNP:rs16952692</li><li>G->E at 450: in dbSNP:rs649224</li>									<li>rs16952692</li><li>rs649224</li>	3
P23468	5789	<ul><li>R->A at 1178: 2.5-fold reduction in cleavage. 10-fold reduction in cleavage; when associated with A-1181</li><li>R->A at 1181: No reduction in cleavage. 10-fold reduction in cleavage; when associated with A-1178</li></ul>	<li>R->Q at 28: in a colorectal cancer sample; somatic mutation</li><li>L->P at 276: in a colorectal cancer sample; somatic mutation</li><li>Q->E at 447: in dbSNP:rs10977171</li><li>V->A at 901: in a colorectal cancer sample; somatic mutation</li><li>E->D at 1078: in dbSNP:rs7869444</li>									<li>rs10977171</li><li>rs7869444</li>	3
P23560	627	<ul><li>R->A at 54: Abolishes processing by S1P</li></ul>	<li>T->I at 2: in CCHS; dbSNP:rs8192466, MIM: 209880</li><li>V->M at 66: polymorphism that impairs localization to secretory granules or synapses; associated with poorer episodic memory; may have a protective effect in obsessive-compulsive disorder; dbSNP:rs6265, MIM: 209880</li><li>Q->H at 75: in dbSNP:rs1048218, MIM: 209880</li><li>R->M at 125: in dbSNP:rs1048220, MIM: 209880</li><li>R->L at 12…	<li>memory</li><li>localization</li>	<li>GO:0007613</li><li>GO:0051179</li>			<li>synapses</li><li>secretory granules</li>	<li>GO:0045202</li><li>GO:0030141</li>	<li>Q9Z2A8</li><li>Q14703</li>	Congenital central hypoventilation syndrome (CCHS) [MIM:209880]	<li>rs1048220</li><li>rs1048221</li><li>rs6265</li><li>rs8192466</li><li>rs1048218</li>	3
P24394	3566	<ul><li>Y->A at 38: 700-fold reduction in IL4 binding</li><li>Y->F at 38: 25-fold reduction in IL4 binding</li><li>M->A at 39: No effect on IL4 binding</li><li>S->A at 40: No effect on IL4 binding</li><li>L->A at 64: 100-fold reduction in IL4 binding</li><li>F->A at 66: 45-fold reduction in IL4 binding</li><li>L->A at 67: No effect on IL4 binding</li><li>L->A at 68: No effect on IL4 binding</li><…	<li>I->V at 75: associated with atopic asthma; dbSNP:rs1805010</li><li>S->L at 387: in dbSNP:rs6413500</li><li>E->A at 400: in dbSNP:rs1805011</li><li>C->R at 431: in dbSNP:rs1805012</li><li>S->L at 436: in dbSNP:rs1805013</li><li>A->T at 492: in dbSNP:rs35606110</li><li>A->V at 492: in dbSNP:rs34727572</li><li>S->P at 503: lowered total IgE concentration; dbSNP:rs1805015</li><li>Q->R at 576: ass…	<li>phosphorylation</li><li>cell proliferation</li><li>transduction</li>	<li>GO:0016310</li><li>GO:0008283</li><li>GO:0009293</li>	binding	GO:0005488			<li>Q9XS58</li><li>Q9MZR8</li><li>P42202</li><li>Q28224</li><li>Q2PE74</li><li>O77762</li><li>P79339</li><li>Q865X5</li><li>P35568</li><li>P42226</li><li>Q7YS71</li><li>Q865Y0</li><li>Q04745</li><li>P79155</li><li>P46652</li><li>P09715</li><li>Q3S4V6</li><li>P47966</li><li>P55030</li><li>Q60440</li><li>P51492</li><li>P05112</li><li>Q8HYB1</li><li>P30367</li><li>P30368</li><li>P51744</li><li>Q58M1…		<li>rs35606110</li><li>rs1801275</li><li>rs34727572</li><li>rs3024678</li><li>rs3024677</li><li>rs1805012</li><li>rs1805013</li><li>rs6413500</li><li>rs1805014</li><li>rs1805015</li><li>rs1805010</li><li>rs1805011</li><li>rs1805016</li>	3
P24530	1910	<ul><li>C->S at 402: Abolishes palmitoylation; when associated with S-403 and S-405</li><li>C->S at 403: Abolishes palmitoylation; when associated with S-402 and S-405</li><li>C->S at 405: Abolishes palmitoylation; when associated with S-402 and S-403</li></ul>	<li>P->T at 5: in dbSNP:rs12720160</li><li>L->Q at 7: in dbSNP:rs5345</li><li>L->F at 17: in dbSNP:rs5346</li><li>G->S at 57: in HSCR2; sporadic; sex-dependent gene dosage effect; neuronal intestinal dysplasia; could be a polymorphism; dbSNP:rs1801710, MIM: 600155</li><li>R->M at 76: in dbSNP:rs2228271, MIM: 600155</li><li>F->V at 112: in dbSNP:rs5347, MIM: 600155</li><li>A->G at 183: in WS4, MIM…								<li>Waardenburg syndrome type IV (WS4) [MIM:277580]</li><li>Hirschsprung disease type 2 (HSCR2) [MIM:600155]</li>	<li>rs5350</li><li>rs1801710</li><li>rs2228271</li><li>rs5352</li><li>rs5347</li><li>rs5346</li><li>rs12720160</li><li>rs5345</li>	3
P24588	9495	<ul><li>L->P at 392: Prevents or diminishes RII binding</li><li>A->P at 396: Prevents or diminishes RII binding</li><li>V->P at 400: Prevents or diminishes RII binding</li><li>Q->P at 405: Prevents or diminishes RII binding</li><li>I->P at 408: Prevents or diminishes RII binding</li></ul>				binding	GO:0005488						1
P24666	52	<ul><li>C->S at 13: Inactive</li><li>Y->F at 132: Reduced phosphorylation and activity</li><li>Y->F at 133: Reduced phosphorylation. No effect on activity</li></ul>	<li>K->N at 7: in dbSNP:rs11691572</li><li>Q->R at 106: in allele ACP1*A: in dbSNP rsrs7576247</li><li>S->F at 137: in dbSNP:rs35569198</li>	phosphorylation	GO:0016310					<li>Q5ZKG5</li><li>P32463</li><li>Q5REM7</li><li>P11064</li><li>P81693</li><li>P24666</li><li>P36184</li><li>P93092</li>		<li>rs7576247</li><li>rs11691572</li><li>rs35569198</li>	3
P24941	1017	<ul><li>T->A at 14: 2-fold increase in activity</li><li>Y->F at 15: 2-fold increase in activity</li><li>T->A at 160: Abolishes activity</li></ul>	<li>Y->S at 15: in dbSNP:rs3087335</li><ul><li>Y->F at 15: 2-fold increase in activity</li></ul><li>V->L at 18: in dbSNP:rs11554376</li></ul><li>P->L at 45: in a glioblastoma multiforme sample; somatic mutation</li></ul><li>T->S at 290: in dbSNP:rs2069413</li></ul>									<li>rs3087335</li><li>rs2069413</li><li>rs11554376</li>	4
P25205	4172	<ul><li>S->A at 535: 50% reduction in phosphorylation by ATM or ATR</li></ul>	<li>S->G at 105: in dbSNP:rs2307332</li><li>D->V at 280: in dbSNP:rs2307329</li><li>F->L at 287: in dbSNP:rs2307328</li><li>I->L at 590: in dbSNP:rs17240063</li><li>R->W at 774: in dbSNP:rs2230239</li><li>E->K at 777: in dbSNP:rs2230240</li>	phosphorylation	GO:0016310					<li>Q13315</li><li>Q6PQD5</li><li>Q13535</li><li>Q9H6X2</li><li>Q9FKS4</li><li>Q9M3G7</li><li>P20848</li>		<li>rs2230240</li><li>rs2307332</li><li>rs2230239</li><li>rs2307329</li><li>rs17240063</li><li>rs2307328</li>	3
P25440	6046	<ul><li>Q->A at 78: Loss of homodimerization</li><li>MQ->AA at 142-143: Loss of homodimerization</li><li>Y->K at 153: Loss of homodimerization</li><li>I->A at 154: Partial loss of homodimerization; when associated with A-182</li><li>E->A at 170: Loss of homodimerization</li><li>L->E at 174: Loss of homodimerization</li><li>V->E at 177: Loss of homodimerization</li><li>Q->A at 182: Partial loss of…	<li>G->E at 30: in a glioblastoma multiforme sample; somatic mutation</li><li>A->G at 49</li><li>A->S at 49: in dbSNP rsrs55669504</li><li>A->P at 212: in dbSNP rsrs35952031</li><li>L->F at 238: in dbSNP:rs176250</li><li>P->Q at 260: in dbSNP rsrs35294809</li><li>A->V at 474: in dbSNP:rs3918143</li><li>R->K at 547: in dbSNP:rs1049369</li><li>R->G at 558: in a gastric adenocarcinoma sample; somati…									<li>rs55952113</li><li>rs35294809</li><li>rs35952031</li><li>rs3918143</li><li>rs34530779</li><li>rs55669504</li><li>rs1049369</li><li>rs176250</li>	3
P25963	4792	<ul><li>K->R at 21: Little change in Tax-stimulated transactivation. No sumoylation. Greatly reduced Tax- or cytokine-stimulated transactivation and decrease in ubiquitination and degradation; when associated with R-22</li><li>K->R at 22: Little change in Tax-stimulated transactivation. No sumoylation. Greatly reduced Tax- or cytokine-stimulated transactivation and decrease in ubiquitination and …	<li>S->I at 32: in ADEDAID: in dbSNP rsrs28933100, MIM: 612132</li><ul><li>S->A at 32: Loss of phosphorylation and degradation; when associated with A-36</li><li>S->T at 32: Decrease in phosphorylation and degradation; when associated with T-36</li></ul>	<li>phosphorylation</li><li>protein degradation</li><li>sumoylation</li><li>nuclear export</li><li>localization</li>	<li>GO:0016310</li><li>GO:0030163</li><li>GO:0016925</li><li>GO:0051168</li><li>GO:0051179</li>	DNA binding	GO:0003677			<li>P98152</li><li>Q04206</li>	Ectodermal dysplasia anhidrotic with T-cell immunodeficiency autosomal dominant (ADEDAID) [MIM:612132]	rs28933100	4
P26010	3695	<ul><li>D->A at 159: Loss of integrin alpha-E/beta-7 binding to E-cadherin and of integrin alpha-4/beta-7 binding to MADCAM1</li></ul>	<li>H->Y at 672: in dbSNP:rs11539433</li>			binding	GO:0005488			Q13477		rs11539433	3
P26358	1786	<ul><li>R->A at 163: Abolishes interaction with PCNA</li><li>Q->A at 164: Abolishes interaction with PCNA</li><li>T->A at 166: Abolishes interaction with PCNA</li><li>I->A at 167: Abolishes interaction with PCNA</li><li>S->A at 169: No loss of interaction with PCNA</li><li>H->V at 170: Abolishes interaction with PCNA</li><li>F->V at 171: Abolishes interaction with PCNA</li><li>A->S at 172: No los…	<li>H->R at 97: in dbSNP:rs16999593</li><li>I->V at 311: in dbSNP:rs2228612</li>							<li>O16852</li><li>Q9HJQ0</li><li>Q6B6N4</li><li>Q8PX25</li><li>P61074</li><li>O29912</li><li>Q9DDF1</li><li>Q43124</li><li>Q57697</li><li>P18248</li><li>O02115</li><li>P53358</li><li>O01377</li><li>Q6LWJ8</li><li>Q9MAY3</li><li>Q00268</li><li>Q8TUF7</li><li>Q00265</li><li>Q9DEA3</li><li>P17070</li><li>Q9M7Q7</li><li>O58398</li><li>O10308</li><li>P17917</li><li>P31008</li><li>P61258</li><li>P1791…		<li>rs16999593</li><li>rs2228612</li>	3
P26368	11338	<ul><li>W->A at 92: Decreases affinity for UAF1 by 3 orders of magnitude</li><li>P->G at 96: Decreases affinity for UAF1 by 2 orders of magnitude</li><li>P->G at 104: Decreases affinity for UAF1 by 2 orders of magnitude</li><li>EE->RR at 387-388: Reduces interaction with SF1</li><li>DDEE->AAAA at 391-394: Reduces interaction with SF1</li><li>DDEE->RRKK at 391-394: Reduces interaction with SF1</li…								<li>Q95L87</li><li>Q9GKL2</li><li>Q13285</li><li>Q12186</li><li>Q15637</li>			1
P26440	3712	<ul><li>E->D at 283: Residual activity</li><li>E->G,Q at 283: Loss of activity</li></ul>	<li>L->P at 42: in IVA, MIM: 243500</li><li>R->P at 50: in IVA, MIM: 243500</li><li>D->N at 69: in IVA, MIM: 243500</li><li>G->V at 199: in IVA, MIM: 243500</li><li>A->V at 311: in IVA: in dbSNP rsrs28940889, MIM: 243500</li><li>C->R at 357: in IVA, MIM: 243500</li><li>V->A at 371: in IVA, MIM: 243500</li><li>R->C at 392: in IVA, MIM: 243500</li><li>R->L at 411: in IVA, MIM: 243500</li>								Isovaleric acidemia (IVA) [MIM:243500]	rs28940889	3
P27105	2040	<ul><li>T->A at 182: No effect on oligomerization</li><li>W->A at 185: Complete loss of oligomerization</li><li>Y->A at 252: Complete loss of oligomerization</li><li>K->A at 263: Reduced oligomerization and lipid raft association</li><li>N->A at 264: Reduced oligomerization and lipid raft association</li><li>S->A at 265: Oligomerization reduced to 18%. Reduced lipid raft association</li><li>T->A …						lipid raft	GO:0045121				1
P27169	5444	<ul><li>HQ->AA at 20-21: The signal peptide is cleaved; not associated with HDL</li><li>C->A,S at 284: No loss of activity</li></ul>	<li>M->L at 55: associated with susceptibility to diabetic retinopathy; dbSNP:rs854560</li><li>I->V at 102: polymorphism associated with decreased activity that seems to be associated with an increased risk for prostate cancer</li><li>R->G at 160: in dbSNP:rs13306698</li><li>Q->R at 192: polymorphism important for activity; dbSNP:rs662</li>									<li>rs13306698</li><li>rs662</li><li>rs854560</li>	3
P27338	4129	<ul><li>C->S at 5: No loss of activity</li><li>C->S at 156: Complete loss of activity</li><li>T->A at 158: Dramatic loss of activity</li><li>C->S at 172: No loss of activity</li><li>C->S at 192: No loss of activity</li><li>I->F at 199: Alters specificity towards synthetic inhibitors</li><li>C->S at 297: No loss of activity</li><li>C->S at 312: No loss of activity</li><li>C->S at 365: Complete los…											1
P27695	328	<ul><li>N->A at 212: Abolishes the AP endonuclease activity</li><li>N->Q,D at 212: Decreases the AP endonuclease activity</li></ul>	<li>Q->H at 51: in dbSNP:rs1048945</li><li>I->V at 64: in dbSNP:rs2307486</li><li>D->E at 148: in dbSNP:rs1130409</li>							Q10002		<li>rs1048945</li><li>rs1130409</li><li>rs2307486</li>	3
P27816	4134	<ul><li>S->E at 696: No change in microtubule binding; no change in microtubule polymerization activity</li><li>S->E at 787: No change in microtubule binding; reduced microtubule polymerization activity</li></ul>	<li>R->Q at 23: in dbSNP:rs11711953</li><li>P->L at 366: in dbSNP:rs13097415</li><li>S->P at 367: in dbSNP:rs13096947</li><li>D->G at 409: in dbSNP:rs13076542</li><li>S->Y at 427: in dbSNP:rs1060407</li><li>E->Q at 441: in dbSNP:rs2230169</li><li>I->V at 628: in dbSNP:rs1137524</li><li>I->V at 994: in dbSNP:rs35736893</li>	microtubule polymerization	GO:0046785	microtubule binding	GO:0008017					<li>rs1137524</li><li>rs13076542</li><li>rs13096947</li><li>rs2230169</li><li>rs13097415</li><li>rs11711953</li><li>rs35736893</li><li>rs1060407</li>	3
P28065	5698	<ul><li>G->A at 20: Impairs correct processing at the consensus site</li><li>T->A at 21: Impairs correct processing at the consensus site</li><li>K->A at 53: Impairs correct processing at the consensus site</li></ul>	<li>G->E at 9: in dbSNP:rs35100697</li><li>V->I at 32: in dbSNP:rs241419</li><li>R->H at 60: in dbSNP:rs17587</li><li>R->C at 173: in dbSNP:rs17213861</li>									<li>rs241419</li><li>rs17213861</li><li>rs35100697</li><li>rs17587</li>	3
P28068	3109	<ul><li>Y->A at 248: Abolishes targeting to endosomes and results in relocalization to the cell membrane</li><li>L->A at 251: Abolishes targeting to endosomes and results in relocalization to the cell membrane</li></ul>	<li>T->A at 28: in dbSNP:rs17583782</li><li>S->F at 45: in allele DMB*0106: in dbSNP rsrs41560814</li><li>D->V at 49: in dbSNP:rs17617333</li><li>S->N at 71: in dbSNP:rs17617321</li><li>A->E at 162: in allele DMB*0102 and allele DMB*0106: in dbSNP rsrs2071555</li><li>A->V at 162: in allele DMB*0104 and allele DMB*0105: in dbSNP rsrs2071555</li><li>I->T at 197: in allele DMB*0103, allele DMB*0104 …					<li>cell membrane</li><li>endosomes</li>	<li>GO:0005886</li><li>GO:0005768</li>	P28068		<li>rs1042337</li><li>rs2071555</li><li>rs41560814</li><li>rs17583782</li><li>rs17617333</li><li>rs17617321</li>	3
P28223	3356	<ul><li>G->V at 463: Loss of interaction with INADL</li><li>N->S at 465: No effect on interaction with INADL. Acquires the binding properties of HTR2C; when associated with S-470</li><li>C->S at 470: No effect on interaction with INADL. Acquires the binding properties of HTR2C; when associated with S-465</li><li>V->A at 471: Loss of interaction with INADL, CASK, APBA1, DLG1 and DLG4</li></ul>	<li>T->N at 25: in dbSNP:rs1805055</li><li>I->V at 197: in dbSNP:rs6304</li><li>A->V at 447: in dbSNP:rs6308</li><li>H->Y at 452: in dbSNP:rs6314</li>			binding	GO:0005488			<li>P78352</li><li>P07498</li><li>Q02410</li><li>Q15334</li><li>Q60F97</li><li>Q8NI35</li><li>Q5IS66</li><li>O14936</li><li>P28335</li><li>Q12959</li>		<li>rs6314</li><li>rs6304</li><li>rs1805055</li><li>rs6308</li>	3
P28288	5825	<ul><li>G->R at 478: Decreased ATP-binding affinity</li><li>S->I at 572: Decreased ATPase activity</li></ul>	<li>G->D at 17: in ZWS-2, MIM: 170995</li>			<li>ATP-binding</li><li>ATPase activity</li>	<li>GO:0005524</li><li>GO:0016887</li>				Zellweger syndrome type 2 (ZWS-2) [MIM:170995]		3
P28335	3358	<ul><li>S->A at 456: Loss of interaction with MPDZ</li><li>S->T at 456: No effect on interaction with MPDZ</li><li>S->A at 457: No effect on interaction with MPDZ</li><li>V->A at 458: Loss of interaction with MPDZ</li></ul>	<li>C->S at 23: in dbSNP:rs6318</li><li>I->V at 156: in RNA edited version</li><li>N->S at 158: in RNA edited version</li><li>I->V at 160: in RNA edited version</li>							O75970		rs6318	3
P28370	6594	<ul><li>K->R at 214: No effect on neurite outgrowth</li></ul>	<li>Q->R at 656: in dbSNP:rs1134838</li>									rs1134838	3
P28749	5933	<ul><li>S->A at 640: Strongly reduces phosphorylation by CDK2 and CDK4</li><li>S->R at 643: No effect on S-640 phosphorylation, but strongly increases S-640 phosphorylation; when associated to 657-A--A-660</li><li>S->A at 650: No effect on phosphorylation by CDK2</li><li>KRRL->AAAA at 657-660: Reduces S-640 phosphorylation by CDK2 and CDK4</li></ul>	<li>I->M at 1035: in dbSNP:rs8114297</li>	phosphorylation	GO:0016310					<li>P48963</li><li>Q5E9Y0</li><li>P43450</li><li>P11802</li><li>P79432</li><li>P24941</li><li>O55076</li>		rs8114297	3
P28845	3290	<ul><li>KK->RR at 5-6: Predominantly inverted topology. No effect on activity</li><li>KK->SS at 5-6: Inverted topology. Reduced Vmax</li><li>K->R at 5: Predominantly inverted topology. No effect on activity</li><li>K->S at 5: Inverted topology. No effect on activity</li><li>K->R at 6: No effect on topology. Increased Km for corticosterone</li><li>K->S at 6: No effect on topology or activity</li><…	<li>V->E at 148: in a breast cancer sample; somatic mutation</li>										3
P28907	952	<ul><li>C->K at 119: Loss of cADPr hydrolase activity</li><li>C->R,E,A at 119: Loss of cADPr hydrolase and ADP-ribosyl cyclase activity</li><li>C->A at 160: Loss of cADPr hydrolase and ADP-ribosyl cyclase activity</li><li>C->A at 173: Loss of cADPr hydrolase and ADP-ribosyl cyclase activity</li><li>C->D,K,A at 201: Loss of cADPr hydrolase and ADP-ribosyl cyclase activity</li><li>C->E at 201: Loss…	<li>R->W at 140: seems to contribute to the development of type II diabetes; 50% reduction in activity; dbSNP:rs1800561</li>	development	GO:0007275	hydrolase activity	GO:0016787			<li>Q9P4P9</li><li>Q9SZ30</li><li>P02783</li><li>O94303</li><li>P33734</li>		rs1800561	3
P29016	910	<ul><li>YQ->AA at 329-330: Strongly reduced internalization and trafficking to endosomes</li></ul>						endosomes	GO:0005768				1
P29218	3612	<ul><li>K->Q at 36: 50-fold reduction in activity</li></ul>	<li>I->V at 109: in dbSNP:rs204781</li>									rs204781	3
P29373	1382	<ul><li>K->A at 21: Loss of ligand-induced nuclear import; when associated with A-30 and A-31</li><li>R->A at 30: Loss of ligand-induced nuclear import; when associated with A-21 and A-31</li><li>K->A at 31: Loss of ligand-induced nuclear import; when associated with A-21 and A-30</li></ul>		nuclear import	GO:0051170								1
P29466	834	<ul><li>C->A,S at 285: Loss of activity</li></ul>	<li>R->H at 15: in dbSNP:rs1042743</li>									rs1042743	3
P29508	6317	<ul><li>A->R at 341: Loss of inhibitory activity</li><li>F->A at 352: Loss of inhibitory activity</li><li>SS->PP at 354-355: Loss of inhibitory activity</li></ul>	<li>G->A at 351: in dbSNP:rs3180227</li><li>T->A at 357: in dbSNP:rs1065205</li>									<li>rs3180227</li><li>rs1065205</li>	3
P29590	5371	<ul><li>K->R at 65: Loss of one sumoylation. No effect on nuclear body formation. Loss of 2 sumoylations; when associated with R-490 with or without R-133 or R-150. No effect on nuclear body formation; when associated with R-490. No sumoylation nor nuclear body formation; when associated with R-160 and R-490</li><li>K->R at 68: No effect on sumoylation levels</li><li>K->R at 133: Loss of 2 sumoyl…	<li>F->L at 645: in dbSNP:rs5742915</li>	sumoylation	GO:0016925							rs5742915	3
P29728	4939	<ul><li>D->A at 408: Loss of activity; when associated with A-410</li><li>D->A at 410: Loss of activity; when associated with A-408</li><li>D->A at 481: Loss of activity</li><li>C->A at 668: Loss of activity; when associated with A-669 and A-670</li><li>F->A at 669: Loss of activity; when associated with A-668 and A-670</li><li>K->A at 670: Loss of activity; when associated with A-668 and A-669</…											1
P30041	9588	<ul><li>S->A at 32: Loss of AIPLA2 activity, but no effect on NSGPX activity</li><li>C->S at 47: Loss of NSGPX activity, but no effect on AIPLA2 activity</li></ul>											1
P30044	25824	<ul><li>C->S at 100: Complete loss of activity</li><li>C->S at 125: No change in activity</li><li>C->S at 204: Complete loss of activity</li></ul>	<li>C->Y at 33: in dbSNP:rs7938623</li><li>F->L at 157: in a breast cancer sample; somatic mutation</li>									rs7938623	3
P30101	2923	<ul><li>C->A at 57: No loss of activity. No loss of activity; when associated with A-406</li><li>C->S at 57: Activity changed to serine protease</li><li>C->S at 60: Activity changed to serine protease; when associated with S-409</li><li>C->A at 406: No loss of activity. No loss of activity; when associated with A-57</li><li>C->S at 406: Activity changed to serine protease</li><li>C->S at 409: Act…	<li>K->R at 415: in dbSNP:rs6413485</li>							P83290		rs6413485	3
P30291	7465	<ul><li>K->R at 328: Abolishes activity</li></ul>	<li>G->C at 210: in dbSNP:rs34412975</li><li>S->I at 472: in dbSNP rsrs56411856</li>									<li>rs34412975</li><li>rs56411856</li>	3
P30304	993	<ul><li>S->A at 76: Abolishes ubiquitination and impairs CHEK1-dependent degradation following checkpoint activation</li><li>S->A at 79: Abrogates interactions with BTRC and FBXW11 and prevents ubiquitination</li><li>D->A at 81: Abrogates interactions with BTRC and FBXW11 and prevents ubiquitination</li><li>S->A at 82: Abrogates interactions with BTRC and FBXW11 and prevents ubiquitination</li><l…	<li>S->F at 88: in dbSNP:rs3731499</li><li>R->G at 182: in dbSNP:rs6771386</li><li>R->W at 182: in dbSNP:rs6771386</li>			binding	GO:0005488			<li>Q5X1E5</li><li>O16852</li><li>Q7MBF4</li><li>Q88A53</li><li>Q5PC82</li><li>P61074</li><li>Q821A6</li><li>Q87SK9</li><li>Q9JZ88</li><li>Q5F8K9</li><li>Q9I5V3</li><li>Q63YC3</li><li>Q8Y395</li><li>Q6LV05</li><li>P18248</li><li>P53358</li><li>O01377</li><li>Q9PDL7</li><li>Q9UKB1</li><li>O14757</li><li>Q5WT58</li><li>Q57JQ5</li><li>Q00268</li><li>Q00265</li><li>Q8P5D4</li><li>P06961</li><li>P4526…		<li>rs6771386</li><li>rs3731499</li>	3
P30307	995	<ul><li>E->K at 352: Partial loss of HIV-1 Vpr binding</li><li>K->E at 359: No effect on HIV-1 Vpr binding</li></ul>	<li>S->N at 14: in dbSNP:rs11567959</li><li>R->C at 70: in dbSNP:rs3734166</li><li>S->N at 78: in dbSNP:rs11567962</li><li>G->R at 297: in dbSNP:rs11567997</li>			binding	GO:0005488					<li>rs11567962</li><li>rs11567997</li><li>rs11567959</li><li>rs3734166</li>	3
P30419	4836	<ul><li>G->D,K at 492: Reduced activity</li></ul>	<li>Q->K at 61: in dbSNP:rs3087878</li>									rs3087878	3
P30518	554	<ul><li>C->S at 341: Reduced palmitoylation, reduced cell surface localization but coupling to G protein unaffected</li><li>C->S at 342: Reduced palmitoylation, reduced cell surface localization but coupling to G protein unaffected</li></ul>	<li>T->S at 7: in dbSNP:rs5196</li><li>G->E at 12: in dbSNP:rs2071126</li><li>A->V at 42: in dbSNP:rs5198</li><li>L->P at 43: in XNDI, MIM: 304800</li><li>L->P at 44: in XNDI, MIM: 304800</li><li>I->K at 46: in XNDI, MIM: 304800</li><li>L->R at 53: in XNDI, MIM: 304800</li><li>N->D at 55: in XNDI, MIM: 304800</li><li>N->H at 55: in XNDI, MIM: 304800</li><li>L->P at 59: in XNDI, MIM: 304800</li><l…	localization	GO:0051179	binding	GO:0005488	cell surface	GO:0009928,GO:0009986	<li>P30528</li><li>P23466</li><li>P00936</li><li>Q59685</li><li>Q9WXC3</li><li>Q99279</li><li>P0A1A7</li><li>P0A1A8</li><li>Q05766</li><li>Q57506</li><li>P40134</li><li>Q99280</li><li>P40135</li><li>Q26896</li><li>P40130</li><li>P14605</li><li>Q59119</li><li>P40136</li><li>P26338</li><li>P43524</li><li>P27580</li><li>P08678</li><li>P40127</li><li>Q03101</li><li>Q8XAP1</li><li>Q03100</li><li>Q8FBP…	<li>Nephrogenic syndrome of inappropriate antidiuresis (NSIAD) [MIM:300539]</li><li>Diabetes insipidus nephrogenic X-linked (XNDI) [MIM:304800]</li>	<li>rs28935496</li><li>rs2071126</li><li>rs5200</li><li>rs5198</li><li>rs5196</li>	3
P30530	558	<ul><li>E->R at 56: Slightly reduced affinity for GAS6</li><li>E->R at 59: Reduced affinity for GAS6</li><li>T->R at 77: Reduced affinity for GAS6</li></ul>	<li>T->M at 105</li><li>R->W at 288: in a lung neuroendocrine carcinoma sample; somatic mutation</li><li>R->C at 492: in a gastric adenocarcinoma sample; somatic mutation</li><li>S->G at 508: in dbSNP rsrs35538872</li>							Q14393		rs35538872	3
P30533	4043	<ul><li>H->A at 283: Strongly reduced interaction with LRP1; when associated with A-291; A-293; A-302; A-307 and A-341</li><li>H->A at 291: Strongly reduced interaction with LRP1; when associated with A-283; A-293; A-302; A-307 and A-341</li><li>H->A at 293: Strongly reduced interaction with LRP1; when associated with A-283; A-291; A-302; A-307 and A-341</li><li>H->A at 302: Strongly reduced inte…	<li>N->S at 114: in dbSNP:rs2228158</li><li>V->M at 311: in dbSNP:rs1800493</li>							<li>Q07954</li><li>P98157</li>		<li>rs1800493</li><li>rs2228158</li>	3
P31350	6241	<ul><li>S->A at 20: Enhances inhibitory effect on Wnt signaling</li><li>S->E at 20: Prevents inhibitory effect on Wnt signaling</li></ul>											1
P31689	3301	<ul><li>C->S at 394: Loss of farnesylation</li></ul>											1
P31749	207	<ul><li>T->D at 308: 5-fold activation and 18-fold activation; when associated with D-473</li><li>S->D at 473: 7-fold activation and 25-fold activation; when associated with D-308</li><li>Y->F at 474: 55% inhibition of activation</li></ul>	<li>V->A at 167: in dbSNP:rs11555433</li>									rs11555433	3
P31751	208	<ul><li>T->E at 309: Constitutively active; when associated with D-474</li><li>S->D at 474: Constitutively active; when associated with E-309</li></ul>	<li>I->V at 188: in dbSNP rsrs55859611</li><li>R->K at 208: in dbSNP:rs35817154</li>									<li>rs55859611</li><li>rs35817154</li>	3
P33032	4161	<ul><li>Q->K at 235: 10% increase of binding to alpha-MSH</li><li>R->C at 272: 690% increase of binding to alpha-MSH</li></ul>	<li>F->L at 209: in dbSNP:rs2236700</li>			binding	GO:0005488			<li>P68000</li><li>P68001</li><li>Q9YGK2</li><li>Q9YGK4</li><li>P22923</li><li>P10000</li><li>P01189</li><li>P01197</li><li>P01196</li><li>P87352</li><li>P01194</li><li>P01193</li><li>P01192</li><li>P01191</li><li>P01190</li><li>P19402</li><li>P61281</li><li>P41589</li><li>P01201</li><li>Q91082</li><li>P61280</li><li>P06298</li><li>P06297</li><li>P11280</li><li>Q9YGK5</li><li>P11885</li><li>P0629…		rs2236700	3
P33527	4363	<ul><li>Q->A at 580: No effect</li><li>T->A at 581: No effect</li><li>S->A at 585: No effect</li><li>N->A at 597: Increases resistance to vincristine and decreases resistance to VP-16</li><li>S->A at 604: Increases estradiol glucuronide transport</li><li>S->A at 605: Decreases resistance to vincristine, VP-16 and doxorubicin</li><li>D->A at 792: Only partially affects protein maturation; impairs …	<li>C->S at 43: in dbSNP rsrs41395947</li><li>T->I at 73: in dbSNP rsrs41494447</li><li>T->M at 117</li><li>R->S at 433: in dbSNP rsrs60782127</li><li>R->Q at 633</li><li>G->V at 671: no effect on leukotriene C4 and estradiol glucuronide transport: in dbSNP rsrs45511401</li><li>R->Q at 723: in dbSNP:rs4148356</li><li>R->Q at 1058: in dbSNP rsrs41410450</li><li>S->L at 1512</li>	<li>transport</li><li>glucuronide transport</li>	<li>GO:0006810</li><li>GO:0015779</li>							<li>rs41410450</li><li>rs60782127</li><li>rs41395947</li><li>rs4148356</li><li>rs45511401</li><li>rs41494447</li>	3
P34913	2053	<ul><li>D->A at 9: Loss of phosphatase activity</li></ul>	<li>K->R at 55: in dbSNP:rs41507953</li><li>R->C at 103: in dbSNP:rs17057255</li><li>R->Q at 287: in dbSNP:rs751141</li><li>R->RR at 403</li>							<li>Q7M7K5</li><li>Q5X1E5</li><li>Q7MAZ9</li><li>Q8XBL4</li><li>Q7MBF4</li><li>Q5P3T0</li><li>Q88A53</li><li>Q5PC82</li><li>Q8Z3M9</li><li>Q821A6</li><li>Q5ZRX9</li><li>Q87SK9</li><li>Q9JZ88</li><li>Q9CP21</li><li>Q82U82</li><li>Q9I5V3</li><li>Q5F8K9</li><li>Q63YC3</li><li>Q8Y395</li><li>Q6LV05</li><li>Q8ZLY4</li><li>Q6FA38</li><li>Q9PDL7</li><li>Q62EU1</li><li>Q9JUB2</li><li>Q5WT58</li><li>Q665U…		<li>rs751141</li><li>rs41507953</li><li>rs17057255</li>	3
P35125	9098	<ul><li>T->R at 150: Does not restore GAP activity in yeast complementation assay</li><li>R->Q at 187: Does not restore GAP activity in yeast complementation assay</li></ul>	<li>W->R at 475: in dbSNP:rs8073787</li><li>R->Q at 912: in dbSNP:rs9899177</li><li>I->V at 1330: in dbSNP:rs1053611</li>							<li>P20936</li><li>Q92263</li><li>P09851</li><li>Q92211</li><li>Q5PEA9</li><li>P74873</li><li>P74851</li><li>P50904</li>		<li>rs8073787</li><li>rs9899177</li><li>rs1053611</li>	3
P35222	1499	<ul><li>S->F at 29: No effect</li><li>F->A at 253: Abolishes or strongly reduces AXIN2 binding</li><li>H->A at 260: Abolishes or strongly reduces AXIN1 and AXIN2 binding. Strongly reduces phosphorylation and degradation; when associated with A-386 and A-383</li><li>K->A at 292: Abolishes or strongly reduces AXIN1 and AXIN2 binding</li><li>K->E at 312: Abolishes TCF7L2 binding</li><li>K->A at 345:…	<li>S->R at 23: in hepatocellular carcinoma; no effect</li><li>Missing at 25-33: in hepatocellular carcinoma</li><li>D->A at 32: in hepatocellular carcinoma</li><li>D->G at 32: in PTR and hepatocellular carcinoma, MIM: 132600</li><li>D->Y at 32: in PTR, hepatoblastoma and hepatocellular carcinoma: in dbSNP rsrs28931588, MIM: 132600</li><li>S->F at 33: in PTR, MDB and hepatocellular carcinoma, MIM…	phosphorylation	GO:0016310	binding	GO:0005488			<li>Q12731</li><li>O29874</li><li>P58178</li><li>P58177</li><li>O15169</li><li>Q57930</li><li>P41240</li><li>Q8TX38</li><li>Q8ZVR0</li><li>P53360</li><li>O27664</li><li>Q9P9I9</li><li>P13393</li><li>O43133</li><li>P25054</li><li>Q9UJU2</li><li>O23894</li><li>Q9V024</li><li>Q92117</li><li>Q9NQB0</li><li>Q92146</li><li>P26354</li><li>P26355</li><li>Q971V3</li><li>Q9YAT1</li><li>P93348</li><li>Q4280…	<li>Medulloblastoma (MDB) [MIM:155255]</li><li>Pilomatrixoma (PTR) [MIM:132600]</li>	<li>rs28931588</li><li>rs28931589</li><li>rs4135384</li>	3
P35236	5778	<ul><li>S->A at 44: Prevents dissociation of bound MAP kinase and enhances their dephosphorylation</li><li>S->D at 44: Reduces binding of MAP kinase</li><li>T->A at 66: Prevents dissociation of bound MAP kinase and enhances their dephosphorylation; when associated with A-93</li><li>S->A at 93: Prevents dissociation of bound MAP kinase and enhances their dephosphorylation; when associated with A-6…		dephosphorylation	GO:0016311	<li>binding</li><li>catalytic activity</li>	<li>GO:0005488</li><li>GO:0003824</li>						1
P35240	4771	<ul><li>L->P at 64: Abolishes binding to AGAP2</li></ul>	<li>L->R at 46: in vestibular schwannoma</li><li>F->S at 62: in NF2, MIM: 101000</li><li>M->V at 77: in NF2, MIM: 101000</li><li>K->E at 79: in vestibular schwannoma, MIM: 101000</li><li>Missing at 96: in NF2 and in sporadic meningioma, MIM: 101000</li><li>E->G at 106: in NF2, MIM: 101000</li><li>L->I at 117: in sporadic meningioma, MIM: 101000</li><li>Missing at 119: in sporadic meningioma, MIM:…			binding	GO:0005488			<li>P59750</li><li>P35240</li><li>Q99490</li>	Neurofibromatosis 2 (NF2) [MIM:101000]	rs2229064	3
P35269	2962	<ul><li>S->A at 385: Eliminates putative kinase activity; when associated with A-389</li><li>T->A at 389: Eliminates putative kinase activity; when associated with A-385</li></ul>	<li>A->V at 3: in dbSNP:rs34826931</li>			kinase activity	GO:0016301					rs34826931	3
P35270	6697	<ul><li>S->A at 213: Abolishes phosphorylation by CaMK2. No effect on kinetic parameters</li></ul>		phosphorylation	GO:0016310								1
P35520	875	<ul><li>C->A at 272: Reduced heme content and cystathionine beta-synthase activity</li><li>C->S at 275: Reduced heme content and cystathionine beta-synthase activity</li></ul>	<li>R->C at 18: associated with 1/3 to 2/3 the enzyme activity of the wild-type</li><li>P->L at 49: in CBSD, MIM: 236200</li><li>R->W at 58: in CBSD; 18% of activity; linked with Val-113, MIM: 236200</li><li>H->R at 65: in CBSD, MIM: 236200</li><li>A->P at 69: in dbSNP:rs17849313, MIM: 236200</li><li>P->R at 78: in CBSD; 50% of activity; severe form, MIM: 236200</li><li>G->R at 85: in CBSD; loss …							<li>Q9N0V7</li><li>P35520</li><li>Q58H57</li><li>Q6G7E9</li><li>P32582</li><li>P60086</li><li>P60087</li><li>P46794</li><li>Q9YBL2</li><li>P60088</li><li>Q6GER3</li><li>Q91WT9</li><li>Q8NVE3</li><li>P32232</li><li>Q4JIM5</li>	Cystathionine beta-synthase deficiency (CBSD) [MIM:236200]	<li>rs5742905</li><li>rs11700812</li><li>rs28934892</li><li>rs28934275</li><li>rs17849313</li><li>rs28934891</li><li>rs34040148</li>	4
P35527	3857	<ul><li>R->QHA at 163: Leads to aggregate formation</li></ul>	<li>M->R at 157: in EPPK, MIM: 144200</li><li>M->T at 157: in EPPK: in dbSNP rsrs59510579, MIM: 144200</li><li>M->V at 157: in EPPK: in dbSNP rsrs58597584, MIM: 144200</li><li>L->F at 160: in EPPK; with knuckle pads: in dbSNP rsrs28940896, MIM: 144200</li><li>L->V at 160: in EPPK, MIM: 144200</li><li>N->H at 161: in EPPK, MIM: 144200</li><li>N->I at 161: in EPPK, MIM: 144200</li><li>N->K at 161: …								<li>EPPK [MIM:149100]</li><li>Palmoplantar keratoderma epidermolytic (EPPK) [MIM:144200]</li>	<li>rs56707768</li><li>rs58120120</li><li>rs59616921</li><li>rs57758262</li><li>rs28940896</li><li>rs59878153</li><li>rs59296273</li><li>rs58597584</li><li>rs57019720</li><li>rs61157095</li><li>rs57536312</li><li>rs59510579</li>	4
P35548	4488	<ul><li>T->A at 147: Does not bind DNA but still suppresses OCFRE activation</li></ul>	<li>T->M at 129: in dbSNP:rs4242182</li><li>P->H at 148: in CRS2; gain of function, MIM: 604757</li><li>L->P at 154: in PFM1, MIM: 168500</li><li>Missing at 159-160: in PFM1; loss of function, MIM: 168500</li><li>R->H at 172: in PFM1; loss of function, MIM: 168500</li>							Q9UKN5	<li>Craniosynostosis type 2 (CRS2) [MIM:604757]</li><li>Parietal foramina 1 (PFM1) [MIM:168500]</li>	rs4242182	3
P35557	2645	<ul><li>E->K at 177: Small change in activity</li><li>E->A at 256: Inactive enzyme</li><li>K->A at 414: Small change in activity</li></ul>	<li>D->N at 4</li><li>A->T at 11</li><li>R->W at 36: in MODY2, MIM: 125851</li><li>A->S at 53: in MODY2, MIM: 125851</li><li>E->K at 70: in MODY2; large increase in Km for glucose, MIM: 125851</li><li>G->A at 80: in MODY2, MIM: 125851</li><li>G->S at 80: in MODY2, MIM: 125851</li><li>M->T at 107, MIM: 125851</li><li>Y->H at 108: in MODY2, MIM: 125851</li><li>I->T at 110: in MODY2, MIM: 125851</li…							Q8NIG3	<li>Familial hyperinsulinemic hypoglycemia type 3 (HHF3) [MIM:602485]</li><li>Maturity onset diabetes of the young type 2 (MODY2) [MIM:125851]</li>		4
P35568	3667	<ul><li>S->A at 794: Loss of phosphorylation by SNF1LK2</li></ul>	<li>P->R at 158: in dbSNP:rs1801108</li><li>M->T at 209: in dbSNP:rs1801118</li><li>A->P at 512: in dbSNP:rs1801276</li><li>T->R at 608: may contribute to insulin resistance by impairing metabolic signaling through PI3K-dependent pathways</li><li>Missing at 723: in NIDDM</li><li>S->F at 809: in dbSNP:rs1801120</li><li>S->G at 892: in dbSNP:rs1801277</li><li>G->R at 971: in dbSNP:rs1801278</li><li…	phosphorylation	GO:0016310					<li>Q9IA88</li><li>P23727</li><li>Q9Z1L0</li><li>P48736</li><li>P0C236</li><li>P07453</li><li>P42633</li><li>P27986</li><li>P68243</li><li>P68992</li><li>P81423</li><li>P32871</li><li>P54673</li><li>P54675</li><li>P54674</li><li>P26450</li><li>P68245</li><li>P54676</li><li>P69046</li><li>P01316</li><li>P01314</li><li>P01319</li><li>P29335</li><li>P12703</li><li>P18109</li><li>P12704</li><li>P1270…	The etiology of non-insulin-dependent diabetes mellitus (NIDDM) [MIM:125853]	<li>rs1801278</li><li>rs1801277</li><li>rs1801118</li><li>rs1801276</li><li>rs1801120</li><li>rs1801108</li><li>rs3731594</li>	3
P35575	2538	<ul><li>H->A at 9: Partial loss of catalytic activity</li><li>H->A at 52: Partial loss of catalytic activity</li><li>K->N at 76: Loss of catalytic activity</li><li>H->A at 119: Loss of catalytic activity</li><li>R->Q at 170: Loss of catalytic activity</li><li>H->A at 176: Loss of catalytic activity</li><li>H->A at 179: Loss of catalytic activity</li><li>H->T at 197: Partial loss of catalytic acti…	<li>M->R at 5: in GSD1A, MIM: 232200</li><li>T->A at 16: in GSD1A, MIM: 232200</li><li>T->R at 16: in GSD1A; abolishes enzyme activity as well as reduces enzyme stability, MIM: 232200</li><li>Q->R at 20: in GSD1A, MIM: 232200</li><li>D->V at 38: in GSD1A, MIM: 232200</li><li>Q->P at 54: in GSD1A, MIM: 232200</li><li>W->R at 63: in GSD1A, MIM: 232200</li><li>A->P at 65: in GSD1A, MIM: 232200</li><…			catalytic activity	GO:0003824				Glycogen storage disease type 1A (GSD1A) [MIM:232200]	<li>rs1801176</li><li>rs1801175</li>	4
P35611	118	<ul><li>T->D at 445: Abolishes phosphorylation by ROCK1; when associated with D-480</li><li>T->D at 480: Abolishes phosphorylation by ROCK1; when associated with D-445</li></ul>	<li>R->C at 6: in dbSNP:rs2295497</li><li>Y->N at 270: in dbSNP:rs4971</li><li>E->D at 376: in dbSNP:rs4972</li><li>G->W at 460: in dbSNP:rs4961</li><li>N->I at 510: in dbSNP:rs4962</li><li>S->C at 586: in dbSNP:rs4963</li>	phosphorylation	GO:0016310					<li>Q8MIT6</li><li>Q13464</li><li>P61584</li><li>O77819</li>		<li>rs2295497</li><li>rs4962</li><li>rs4971</li><li>rs4963</li><li>rs4972</li><li>rs4961</li>	3
P35712	55553	<ul><li>K->R at 404: Partial loss of sumoylation. Complete loss of sumoylation; when associated with R-417</li><li>K->R at 417: Partial loss of sumoylation. Complete loss of sumoylation; when associated with R-404</li></ul>		sumoylation	GO:0016925								1
P35869	196	<ul><li>V->A at 381: Increases specific ligand binding</li><li>V->D at 381: Abolishes specific ligand binding</li><li>V->L,G at 381: No effect on specific ligand binding</li></ul>	<li>P->S at 517</li><li>R->K at 554: in dbSNP:rs2066853</li><li>V->I at 570: in dbSNP:rs4986826</li><li>M->V at 786</li>			binding	GO:0005488					<li>rs2066853</li><li>rs4986826</li>	3
P35900	54474	<ul><li>S->A at 13: Promotes keratin filament disassembly</li><li>S->A at 14: No effect on keratin filament organization</li><li>R->H at 80: Leads to collapsed filaments</li></ul>	<li>S->R at 4: in a colorectal cancer sample; somatic mutation</li><li>S->N at 129: in dbSNP:rs7212483</li>					keratin filament	GO:0045095			rs7212483	3
P36404	402	<ul><li>Q->L at 70: Cell cycle arrest, reduced ability to form microtubules, and centrosome fragmentation</li></ul>	<li>V->A at 141: in dbSNP:rs664226</li>	Cell cycle arrest	GO:0007050			<li>centrosome</li><li>microtubules</li>	<li>GO:0005813</li><li>GO:0005874</li>			rs664226	3
P36406	373	<ul><li>T->N at 418: Maintains GTPase activity. Increases interaction with PSCD1</li><li>K->I at 458: Suppresses GTPase activity. Decreases interaction with PSCD1</li></ul>	<li>D->N at 480: in dbSNP:rs34046496</li>			GTPase activity	GO:0003924			<li>Q76MZ1</li><li>Q15438</li>		rs34046496	3
P36873	5501	<ul><li>C->A,S,L at 273: Abolishes interaction with microcystin toxin</li></ul>	<li>F->S at 152: in dbSNP:rs11558237</li>									rs11558237	3
P36897	7046	<ul><li>TT->VV at 185-186: Loss of phosphorylation on threonine residues. Loss of threonine phosphorylation, reduced phosphorylation on serine residues and loss of response to TGF-beta; when associated with A-187; A-189 and A-191</li><li>S->A at 187: Loss of threonine phosphorylation, reduced phosphorylation on serine residues and loss of response to TGF-beta; when associated with 185-VV-186; A-1…	<li>Missing at 24-26: in allele TGFBR1*6A; could be a tumor susceptibility allele</li><li>A->AA at 26: in allele TGFBR1*10A; rare polymorphism</li><li>I->V at 139</li><li>V->I at 153: in dbSNP rsrs56014374</li><li>T->I at 200: in LDS1A, MIM: 609192</li><ul><li>T->D at 200: Loss of response to TGF-beta</li><li>T->V at 200: Loss of phosphorylation. Loss of response to TGF-beta</li></ul><li>K->E at …	phosphorylation	GO:0016310					<li>Q5CD18</li><li>P36897</li><li>O46680</li>	<li>Loeys-Dietz syndrome type 2A (LDS2A) [MIM:608967]</li><li>Aortic aneurysm familial thoracic type 5 (AAT5) [MIM:608967]</li><li>Loeys-Dietz syndrome type 1A (LDS1A) [MIM:609192]</li>	<li>rs35974499</li><li>rs56014374</li>	4
P36956	6720	<ul><li>S->A at 455: No effect on proteolytic processing</li><li>D->A at 456: No effect on proteolytic processing</li><li>S->A at 457: No effect on proteolytic processing</li><li>D->A at 460: No effect on proteolytic processing</li><li>D->A at 466: No effect on proteolytic processing</li><li>G->A at 481: No effect on proteolytic processing</li><li>M->A at 482: No effect on proteolytic processing<…	<li>N->S at 306: in dbSNP:rs17855793</li><li>A->T at 309: in dbSNP:rs35188700</li><li>V->M at 417: in dbSNP:rs2229590</li><li>V->M at 580: in dbSNP:rs36215896</li><li>R->H at 746: in dbSNP:rs2228461</li><li>S->L at 834: in dbSNP:rs17855792</li><li>T->A at 1000: in dbSNP:rs1042017</li><li>A->P at 1008: in dbSNP:rs35014224</li>									<li>rs1042017</li><li>rs2228461</li><li>rs17855793</li><li>rs35188700</li><li>rs36215896</li><li>rs35014224</li><li>rs2229590</li><li>rs17855792</li>	3
P37173	7048	<ul><li>K->R at 277: Abolishes kinase activity, TGF-beta signaling and interaction with DAXX</li></ul>	<li>M->V at 36: in dbSNP:rs17025864</li><li>C->R at 61: in a gastric adenocarcinoma sample; somatic mutation</li><li>I->V at 73: in a colorectal cancer sample; somatic mutation</li><li>V->I at 191: in dbSNP:rs56105708</li><li>L->P at 308: in LDS2B; has a negative effect on TGF-beta signaling; dbSNP:rs28934568, MIM: 610380</li><li>T->M at 315: in HNPCC6; dbSNP:rs34833812, MIM: 190182</li><li>H->Y …			kinase activity	GO:0016301			<li>O18805</li><li>Q5TJE1</li><li>Q9UER7</li>	<li>Loeys-Dietz syndrome type 1B (LDS1B) [MIM:610168]</li><li>Aortic aneurysm familial thoracic type 3 (AAT3) [MIM:610380]</li><li>Esophageal cancer [MIM:133239]</li><li>Loeys-Dietz syndrome type 2B (LDS2B) [MIM:610380]</li><li>Hereditary non-polyposis colorectal cancer type 6 (HNPCC6) [MIM:190182]</li>	<li>rs28934869</li><li>rs1050833</li><li>rs34833812</li><li>rs28934568</li><li>rs17025864</li><li>rs35719192</li><li>rs35766612</li><li>rs56105708</li>	3
P37840	6622	<ul><li>Y->F at 39: No effect on osmotic stress-induced phosphorylation</li><li>Y->F at 125: Abolishes osmotic stress-induced phosphorylation</li><li>Y->F at 133: No effect on osmotic stress-induced phosphorylation</li><li>Y->F at 136: No effect on osmotic stress-induced phosphorylation</li></ul>	<li>A->P at 30: in PARK1, MIM: 168601</li><li>E->K at 46: in PARK1 and DLB; significant increase in binding to negatively charged phospholipid liposomes, MIM: 127750</li><li>A->T at 53: in PARK1; no effect on osmotic stress-induced phosphorylation, MIM: 168601</li>	phosphorylation	GO:0016310	binding	GO:0005488				<li>Lewy body dementia (DLB) [MIM:127750]</li><li>Autosomal dominant Parkinson disease 1 (PARK1) [MIM:168601, 168600]</li>		3
P38398	672	<ul><li>R->G at 71: No effect on interaction with BAP1</li><li>S->A at 1143: Reduces in vitro phosphorylation by ATR</li><li>S->A at 1239: No effect on in vitro phosphorylation by ATR</li><li>S->A at 1280: Reduces in vitro phosphorylation by ATR</li><li>S->A at 1298: No effect on in vitro phosphorylation by ATR</li><li>S->A at 1330: No effect on in vitro phosphorylation by ATR</li><li>S->A at 138…	<li>E->K at 10: in BC and BOC, MIM: 113705</li><li>V->A at 11: unclassified, MIM: 113705</li><li>I->V at 21: unclassified, MIM: 113705</li><li>L->S at 22: in BC, MIM: 113705</li><li>E->K at 23: in BC and BOC, MIM: 113705</li><li>L->F at 30: in a breast cancer sample; somatic mutation, MIM: 113705</li><li>C->G at 61: in BC and ovarian cancer; no interaction with BAP1: in dbSNP rsrs28897672, MIM: 1…	<li>phosphorylation</li><li>S-phase</li>	<li>GO:0016310</li><li>GO:0051320</li>	binding	GO:0005488			<li>Q9BWV1</li><li>Q00947</li><li>Q9BX63</li><li>P23196</li><li>Q96QZ7</li><li>Q3YK19</li><li>P20848</li><li>Q28559</li><li>Q13085</li><li>Q13535</li><li>Q9H6X2</li><li>Q9TTS3</li><li>Q9FKS4</li><li>Q9P0J6</li><li>Q92560</li><li>Q99496</li>	<li>Breast cancer (BC) [MIM:113705, 114480]</li><li>Ovarian cancer [MIM:113705]</li><li>Breast-ovarian cancer (BOC) [MIM:113705]</li>	<li>rs1799967</li><li>rs1799966</li><li>rs28897672</li><li>rs28897696</li><li>rs1800757</li><li>rs799917</li><li>rs16941</li><li>rs28897695</li><li>rs16942</li><li>rs28897674</li><li>rs56158747</li><li>rs4986845</li><li>rs4986847</li><li>rs2227945</li><li>rs56082113</li><li>rs56195342</li><li>rs1800751</li><li>rs4986848</li><li>rs4986849</li><li>rs55851803</li><li>rs56128296</li><li>rs28897689</l…	4
P38484	3460	<ul><li>T->A,Q at 168: Does not affect function</li></ul>	<li>T->R at 58: in dbSNP:rs4986958</li><li>Q->R at 64: in dbSNP:rs9808753</li><li>E->K at 147: in dbSNP:rs17878639</li><li>T->N at 168: in MSMD; does not affect receptor trafficking to the cell surface; loss of function due to gain of N-glycosylation, MIM: 209950</li><ul><li>T->A,Q at 168: Does not affect function</li></ul><li>K->E at 182: in dbSNP:rs17878711, MIM: 209950</li></ul><li>Missing at …					cell surface	GO:0009928,GO:0009986		Mendelian susceptibility to mycobacterial disease (MSMD) [MIM:209950]	<li>rs9808753</li><li>rs4986958</li><li>rs17878711</li><li>rs17878639</li>	4
P38567	6677	<ul><li>D->N at 146: Reduces activity by 80%</li><li>E->Q at 148: Loss of activity</li><li>R->G at 211: Reduces activity by over 90%</li><li>E->Q at 284: Loss of activity</li><li>R->T at 287: Loss of activity</li></ul>	<li>V->A at 47: in dbSNP:rs34633019</li>									rs34633019	3
P38570	3682	<ul><li>D->A at 208: Loss of E-cadherin binding</li><li>F->A at 316: Loss of E-cadherin binding</li></ul>	<li>D->E at 360</li><li>I->V at 477: in dbSNP:rs220479</li><li>R->Q at 482: in dbSNP:rs2272606</li><li>Q->H at 892: in dbSNP:rs3744679</li><li>R->W at 950: in dbSNP:rs1716</li><li>V->A at 1019: in dbSNP:rs2976230</li><li>C->S at 1041</li>			cadherin binding	GO:0045296					<li>rs1716</li><li>rs3744679</li><li>rs220479</li><li>rs2272606</li><li>rs2976230</li>	3
P38936	1026	<ul><li>T->A at 145: Reduces phosphorylation by Akt; no change in interaction with PCNA, CDK2 or CDK4; no change in subcellular location</li><li>T->D at 145: No interaction with PCNA; 59% inhibition of CDK2 binding; modest inhibition of CDK4 binding; no change in subcellular location</li><li>S->A at 146: No change in interaction with PCNA</li><li>S->D at 146: Reduces interaction with PCNA</li></u…	<li>P->L at 4: in dbSNP:rs4986866</li><li>S->R at 31: in dbSNP:rs1801270</li><li>F->L at 63: in dbSNP:rs4986867</li><li>D->G at 149: in dbSNP:rs1801724</li>	phosphorylation	GO:0016310	binding	GO:0005488			<li>O16852</li><li>Q9HJQ0</li><li>Q6B6N4</li><li>Q8PX25</li><li>P61074</li><li>Q8INB9</li><li>O29912</li><li>Q9DDF1</li><li>Q43124</li><li>Q57697</li><li>P18248</li><li>O02115</li><li>P53358</li><li>O01377</li><li>Q6LWJ8</li><li>Q9MAY3</li><li>Q00268</li><li>Q8TUF7</li><li>Q00265</li><li>Q9DEA3</li><li>P17070</li><li>Q5E9Y0</li><li>Q9M7Q7</li><li>O58398</li><li>O10308</li><li>P31008</li><li>P1791…		<li>rs4986866</li><li>rs4986867</li><li>rs1801270</li><li>rs1801724</li>	3
P39748	2237	<ul><li>R->A at 29: No significant effect on exonuclease activity or Flap endonuclease activity</li><li>D->A at 34: Loss of Flap endonuclease activity but substrate binding activity is retained</li><li>R->A at 47: Significantly reduced exonuclease activity and reduced substrate binding. The positions of the cleavage sites are also shifted</li><li>R->A at 70: Loss of exonuclease activity and reduc…				binding	GO:0005488			<li>P04323</li><li>P20825</li><li>P10399</li><li>P10978</li><li>P00641</li><li>P20321</li><li>Q00962</li><li>P38446</li><li>P15629</li><li>P00638</li><li>P13717</li><li>P05400</li><li>P03554</li><li>Q03269</li><li>P03556</li><li>P03555</li><li>Q03277</li><li>P10394</li><li>Q03278</li><li>Q03275</li><li>Q05118</li><li>Q03276</li><li>P11283</li><li>P16423</li><li>Q03273</li><li>Q03274</li><li>Q0327…			1
P40189	3572	<ul><li>S->A at 782: Increases cell surface expression</li></ul>	<li>L->V at 8: in dbSNP:rs1063560</li><li>G->R at 148: in dbSNP:rs2228044</li><li>L->V at 397: in dbSNP:rs2228043</li><li>T->I at 415: in a colorectal cancer sample; somatic mutation</li><li>I->T at 454: in dbSNP:rs2228046</li><li>V->I at 499: in dbSNP:rs34417936</li>					cell surface	GO:0009928,GO:0009986			<li>rs1063560</li><li>rs2228046</li><li>rs2228043</li><li>rs2228044</li><li>rs34417936</li>	3
P40198	1084	<ul><li>Y->F at 230: Loss of phosphorylation and 30% reduction in bacterial uptake. More than 60% reduction in bacterial uptake and loss of RAC1 stimulation; when associated with F-241</li><li>Y->F at 241: Loss of phosphorylation and 30% reduction in bacterial uptake. More than 60% reduction in bacterial uptake and loss of RAC1 stimulation; when associated with F-230</li></ul>	<li>S->P at 7: in dbSNP:rs1041999</li>	phosphorylation	GO:0016310					<li>Q9SSX0</li><li>O04369</li><li>Q38912</li><li>P13362</li><li>P62999</li><li>P80236</li><li>P62998</li><li>P63000</li>		rs1041999	3
P40337	7428	<ul><li>Y->N at 98: No interaction with HIF1A. No HIF1A degradation</li></ul>	<li>P->L at 25: in pheochromocytoma; dbSNP:rs35460768, MIM: 171300</li><li>S->P at 38: in VHLD; type II, MIM: 193300</li><li>E->K at 52: in VHLD; type I, MIM: 193300</li><li>L->P at 63: in pheochromocytoma, MIM: 171300</li><li>R->P at 64: in pheochromocytoma, MIM: 171300</li><li>S->A at 65: in pheochromocytoma, MIM: 171300</li><li>S->L at 65: in VHLD; type I, MIM: 193300</li><li>S->W at 65: in VH…			binding	GO:0005488			<li>Q98SW2</li><li>Q0PGG7</li><li>Q309Z6</li><li>Q9YIB9</li><li>Q9NWT6</li><li>P18754</li><li>Q16665</li><li>P23800</li><li>Q9XTA5</li><li>P52499</li>	<li>Renal cell carcinoma type 1 (RCC1) [MIM:144700]</li><li>Erythrocytosis familial type 2 (ECYT2) [MIM:263400]</li><li>Von Hippel-Lindau disease (VHLD) [MIM:193300]</li><li>Pheochromocytoma [MIM:171300]</li>	<li>rs5030822</li><li>rs5030821</li><li>rs35460768</li><li>rs5030830</li><li>rs5030820</li><li>rs5030833</li><li>rs17855706</li><li>rs5030832</li><li>rs28940298</li><li>rs28940297</li><li>rs5030811</li><li>rs5030622</li><li>rs28940300</li><li>rs28940301</li><li>rs5030809</li><li>rs5030818</li><li>rs5030827</li><li>rs5030803</li><li>rs5030804</li><li>rs5030805</li><li>rs5030824</li><li>rs5030807</…	4
P40855	5824	<ul><li>Missing at 296-299: Abolishes binding to PEX10, PEX11B, PEX12 and PEX13. Does not affect binding to PEX3 and PEX16</li><li>C->A at 296: Slightly inhibits PEX19 function on peroxisome biogenesis</li><li>C->S at 296: Abolishes farnesylation. Abolishes PEX19 function on peroxisome biogenesis. Does not affect binding to ABCD1, ABCD2 and ABCD3</li></ul>				binding	GO:0005488	peroxisome	GO:0005777	<li>P80667</li><li>Q04370</li><li>P56589</li><li>Q3SZD1</li><li>Q00940</li><li>Q01497</li><li>O94227</li><li>Q9UBJ2</li><li>Q92262</li><li>Q9SYU4</li><li>Q92265</li><li>Q5RFI0</li><li>Q05568</li><li>Q60HE1</li><li>Q874C0</li><li>Q60415</li><li>P28795</li><li>Q92266</li><li>Q92968</li><li>P78980</li><li>Q00317</li><li>O96011</li><li>O00623</li><li>Q759H4</li><li>Q01961</li><li>P40855</li><li>Q9Y5Y…			1
P41181	359	<ul><li>S->A at 148: No effect on sorting from the ER to the vesicles, redistribution to apical membrane, or endocytosis</li><li>S->D at 148: Retained in the endoplasmic reticulum</li><li>S->A at 229: No effect on sorting from the ER to the vesicles, redistribution to apical membrane, or endocytosis</li><li>S->D at 229: No effect on sorting from the ER to the vesicles, redistribution to apical me…	<li>L->V at 22: in ANDI, MIM: 125800</li><li>L->P at 28: in ANDI, MIM: 125800</li><li>A->V at 47: in ANDI, MIM: 125800</li><li>Q->P at 57: in ANDI; dbSNP:rs28931580, MIM: 125800</li><li>G->R at 64: in ANDI, MIM: 125800</li><li>N->S at 68: in ANDI, MIM: 125800</li><li>V->M at 71: in ANDI, MIM: 125800</li><li>G->V at 100: in ANDI: in dbSNP rsrs28929477, MIM: 125800</li><li>L->F at 121: in dbSNP:rs1…	endocytosis	GO:0006897			<li>intracellular</li><li>membrane</li><li>ER</li>	<li>GO:0005622</li><li>GO:0016020</li><li>GO:0005783</li>	<li>P79200</li><li>P79213</li><li>P41181</li><li>P79229</li><li>P79803</li><li>P79144</li><li>P79168</li><li>O77740</li><li>P79099</li><li>P79164</li><li>P79165</li><li>O77697</li><li>O62735</li><li>O77722</li><li>O77714</li>	Diabetes insipidus nephrogenic autosomal (ANDI) [MIM:125800]	<li>rs28929477</li><li>rs11169226</li><li>rs28931580</li>	3
P41182	604	<ul><li>S->A at 333: Decrease in phosphorylation by MAPK1</li><li>S->A at 343: Decrease in phosphorylation by MAPK1</li></ul>	<li>N->S at 252: in dbSNP:rs34463990</li><li>A->T at 493: in dbSNP:rs2229362</li><li>H->Y at 676: in dbSNP:rs1056936</li>	phosphorylation	GO:0016310					<li>P46196</li><li>P28482</li><li>Q5Z9J0</li>		<li>rs34463990</li><li>rs2229362</li><li>rs1056936</li>	3
P41212	2120	<ul><li>S->A at 22: No effect</li><li>S->A at 213: No effect</li><li>S->A at 238: No effect</li><li>S->A at 257: No phosphorylation by MAPK14</li></ul>	<li>Y->YG at 344: in one individual with AML; somatic mutation; unable to repress transcription</li>	<li>phosphorylation</li><li>transcription</li>	<li>GO:0016310</li><li>GO:0006350</li>					<li>O02812</li><li>Q95NE7</li><li>Q16539</li>			3
P41229	8242	<ul><li>H->A at 514: Abolishes enzymatic activity</li></ul>	<li>D->G at 87: in XLMR; no effect on subcellular location and enzymatic activity, MIM: 300534</li><li>A->P at 388: in XLMR; impairs enzymatic activity and binding to H3-K9Me3, MIM: 300534</li><li>D->Y at 402: in XLMR; impairs enzymatic activity, MIM: 300534</li><li>S->R at 451: in XLMR, MIM: 300534</li><li>F->L at 642: in XLMR; impairs enzymatic activity, MIM: 300534</li><li>E->K at 698: in XLMR…			binding	GO:0005488			Q92796	X-linked mental retardation (XLMR) [MIM:300534]		3
P41240	1445	<ul><li>Y->F at 184: Abolishes phosphorylation</li><li>Y->F at 304: Decreases activity by two-thirds and alters conformation</li></ul>	<li>P->L at 45</li><li>G->D at 287: in dbSNP:rs34866753</li><li>R->Q at 398: in dbSNP rsrs34616395</li><li>H->R at 442: in dbSNP rsrs35556162</li>	phosphorylation	GO:0016310							<li>rs35556162</li><li>rs34616395</li><li>rs34866753</li>	3
P41743	5584	<ul><li>K->A at 20: No effect on interaction with SQSTM1</li><li>D->A at 63: Loss of interaction with PARD6A and with SQSTM1</li><li>E->A at 76: Slight decrease of interaction with PARD6A. Loss of interaction with PARD6A; when associated with A-82</li><li>R->A at 82: Slight decrease of interaction with PARD6A. Loss of interaction with PARD6A; when associated with A-76</li><li>Y->F at 256: No effe…	<li>P->L at 109: in a metastatic melanoma sample; somatic mutation</li><li>R->C at 121</li>	phosphorylation	GO:0016310	binding	GO:0005488			<li>Q5RBA5</li><li>P05480</li><li>Q14974</li><li>Q9NPB6</li><li>P21617</li><li>Q13501</li><li>Q90W38</li><li>Q9WUD9</li><li>Q9Y4K3</li><li>P34129</li><li>Q6YBR5</li>			3
P42126	1632	<ul><li>E->A at 178: Loss of activity</li></ul>											1
P42224	6772	<ul><li>K->R at 110: Sumoylated</li><li>Y->F at 701: No effect on basal sumoylation. Enhances sumoylation in the presence of MAPK stimulation</li><li>K->R at 703: Abolishes sumoylation by SUMO1. Increased IFN-gamma-mediated transactivation</li><li>S->A at 727: Decreased transcriptional activation. No effect on basal sumoylation. No enhancement of sumoylation on MAPK stimulation. No PKCdelta-induc…	<li>I->T at 30: in dbSNP:rs34255470</li><li>P->A at 491: in a breast cancer sample; somatic mutation</li><li>L->P at 600: in STAT1 deficiency; complete, MIM: 600555</li><li>L->S at 706: in MSMD; loss of GAF and ISGF3 activation; impairs the nuclear accumulation of GAF but not of ISGF3 in heterozygous cells stimulated by IFNs, MIM: 209950</li>	<li>sumoylation</li><li>apoptosis</li>	<li>GO:0016925</li><li>GO:0006915</li>					<li>O35735</li><li>Q2EF74</li><li>P42224</li><li>Q25BC0</li><li>P07353</li><li>Q9TTB0</li><li>O77763</li><li>Q2PE75</li><li>P27638</li><li>Q866Y6</li><li>P79154</li><li>Q5E9D1</li><li>Q9TV67</li><li>Q865Y4</li><li>Q4ZH68</li><li>O42781</li><li>P17803</li><li>P30123</li><li>P42160</li><li>P42161</li><li>P42162</li><li>P51526</li><li>P54130</li><li>Q9QXX2</li><li>Q62574</li><li>Q7TSP4</li><li>Q9YGB…	<li>STAT1 deficiency [MIM:600555]</li><li>Mendelian susceptibility to mycobacterial disease (MSMD) [MIM:209950]</li>	rs34255470	3
P42226	6778	<ul><li>L->A at 802: Abolishes the interaction with NCOA1; when associated with A-805</li><li>L->A at 805: Abolishes the interaction with NCOA1; when associated with A-802</li></ul>	<li>M->R at 181: in dbSNP:rs3024952</li>							Q15788		rs3024952	3
P42330	8644	<ul><li>K->E at 75: No effect on 17beta-HSD activity</li></ul>	<li>Q->H at 5: in dbSNP:rs12529</li><li>R->Q at 66: in dbSNP:rs35961894</li><li>R->C at 170: in dbSNP:rs35575889</li><li>M->I at 175: no effect on 17beta-HSD activity; dbSNP:rs1131132</li><li>P->S at 180: in dbSNP:rs34186955</li>									<li>rs12529</li><li>rs1131132</li><li>rs35575889</li><li>rs34186955</li><li>rs35961894</li>	3
P42566	2060	<ul><li>V->E at 154: Loss of interaction with STON2 NPF motifs</li><li>W->A at 169: Loss of interaction with STON2 NPF motifs</li></ul>	<li>I->M at 822: in dbSNP:rs17567</li>							<li>P41321</li><li>P41334</li><li>Q8MP00</li><li>Q8WXE9</li><li>P41967</li>		rs17567	3
P42575	835	<ul><li>C->S at 320: Loss of function</li><li>A->T at 369: Loss of function</li></ul>	<li>V->L at 172: in dbSNP:rs4647297</li><li>P->A at 178: in dbSNP:rs4647298</li><li>R->G at 441: in dbSNP:rs4647338</li>									<li>rs4647298</li><li>rs4647297</li><li>rs4647338</li>	3
P43119	5739	<ul><li>C->S at 308: Reduced palmitoylation, coupling to G protein unaffected. Abolished palmitoylation and coupling to G protein; when associated with S-311</li><li>C->S at 309: No effect on palmitoylation level</li><li>C->S at 311: Reduced palmitoylation, coupling to G protein unaffected. Abolished palmitoylation and coupling to G protein; when associated with S-308</li><li>C->S at 383: Abolish…	<li>V->M at 25: in dbSNP:rs2229127</li>									rs2229127	3
P43155	1384	<ul><li>Y->A at 452: Increases the KM for carnitine 100-fold</li><li>Y->F at 452: Increases the KM for carnitine 320-fold and reduces enzyme activity 10000-fold</li><li>T->A at 465: Increases the KM for carnitine almost 70-fold and reduces enzyme activity 450-fold</li><li>R->Q at 518: Increases the KM for carnitine 230-fold and reduces enzyme activity almost 100-fold</li><li>F->A at 566: Increase…	<li>L->M at 372: in dbSNP:rs3118635</li><li>A->P at 624: in dbSNP:rs17459086</li>									<li>rs3118635</li><li>rs17459086</li>	3
P43246	4436	<ul><li>G->A at 674: Mainly causes defects in mismatch binding or release efficiency</li><li>K->R at 675: No effect on mismatch binding, complete loss of DNA repair function when associated with MSH6 mutant R-1140</li></ul>	<li>A->T at 2: in HNPCC1, MIM: 120435</li><li>T->M at 8: could be associated with increased colorectal cancer susceptibility; dbSNP:rs17217716, MIM: 120435</li><li>S->I at 13: in colorectal cancer, MIM: 120435</li><li>V->F at 17: in gastric cancer; uncertain pathogenicity; cryptic acceptor splice site suppressed on ex vivo splicing assay, MIM: 120435</li><li>T->P at 33: in HNPCC1; shows slightly …	<li>DNA repair</li><li>mismatch repair</li><li>localization</li>	<li>GO:0006281</li><li>GO:0006298</li><li>GO:0051179</li>	binding	GO:0005488			<li>Q4FV41</li><li>Q8DWW1</li><li>Q7UP05</li><li>Q5WFY3</li><li>Q8XL87</li><li>Q9R0G6</li><li>Q4L5Z9</li><li>Q5N0X9</li><li>Q3IUH3</li><li>Q5FLX5</li><li>Q03834</li><li>Q30ZX3</li><li>Q3ZYA0</li><li>Q4QML2</li><li>P27345</li><li>Q636Q7</li><li>Q3YSJ8</li><li>Q8L925</li><li>Q7NLT8</li><li>Q65QA9</li><li>Q8A334</li><li>Q6G0X1</li><li>Q87XW6</li><li>Q47DJ8</li><li>Q8PMX2</li><li>Q47WN0</li><li>Q5F5J…	Hereditary non-polyposis colorectal cancer type 1 (HNPCC1) [MIM:120435]	<li>rs34136999</li><li>rs17217716</li><li>rs33946261</li><li>rs41294982</li><li>rs28929483</li><li>rs28929484</li><li>rs41295286</li><li>rs17217723</li><li>rs41295288</li><li>rs41295294</li><li>rs17217772</li><li>rs41295296</li><li>rs55778204</li><li>rs17224367</li><li>rs41295292</li><li>rs41295182</li><li>rs4987188</li>	4
P43250	2870	<ul><li>C->S at 561: Abolishes palmitoylation; when associated with S-562 and S-565</li><li>C->S at 562: Abolishes palmitoylation; when associated with S-561 and S-565</li><li>C->S at 565: Abolishes palmitoylation; when associated with S-561 and S-562</li></ul>	<li>R->Q at 31: in a gastric adenocarcinoma sample; somatic mutation</li><li>T->M at 73: in dbSNP rsrs56382815</li><li>I->M at 275: in a breast infiltrating ductal carcinoma sample; somatic mutation</li>									rs56382815	3
P43355	4100	<ul><li>D->A at 163: Abolishes HLA-A1 binding</li><li>Y->A at 169: Abolishes HLA-A1 binding</li></ul>	<li>T->A at 32: probable polymorphism; dbSNP:rs2008160</li><li>A->T at 63: in dbSNP:rs2233044</li><li>R->Q at 72: in dbSNP:rs2008144</li><li>K->T at 278: in a breast cancer sample; somatic mutation</li>			binding	GO:0005488					<li>rs2008160</li><li>rs2233044</li><li>rs2008144</li>	3
P43356	266740	<ul><li>V->D at 170: Improves ability to bind to HLA-A1</li></ul>											1
P43357	4102	<ul><li>D->A at 170: Abolishes HLA-A1 binding</li><li>Y->A at 176: Abolishes HLA-A1 binding</li></ul>				binding	GO:0005488						1
P43403	7535	<ul><li>Y->F at 315: No inhibition of activation</li><li>Y->F at 319: Inhibition of activation</li></ul>	<li>R->L at 175: in dbSNP rsrs55964305</li><li>P->L at 191: in dbSNP rsrs56403250</li><li>G->E at 448: in a head and neck squamous cell carcinoma sample; somatic mutation</li><li>R->H at 465: in STD, MIM: 176947</li><li>S->R at 518: in STD, MIM: 176947</li><li>W->L at 523: in dbSNP rsrs56189815, MIM: 176947</li><li>K->KLEQ at 541: in STD, MIM: 176947</li>							<li>P52842</li><li>Q06520</li><li>P50234</li>	Selective T-cell defect (STD) [MIM:176947]	<li>rs55964305</li><li>rs56189815</li><li>rs56403250</li>	3
P45381	443	<ul><li>R->K at 71: Reduces activity by 99%</li><li>Y->F at 164: Reduces activity by 99%</li><li>R->K at 168: Reduces activity by 99%</li><li>E->A at 178: Reduces activity by 99%</li><li>E->D at 285: 5-fold decrease in activity</li><li>Y->F at 288: Reduces activity by 99%</li></ul>	<li>I->T at 16: in CAND; <0.5% residual enzyme activity, MIM: 271900</li><li>H->P at 21: in CAND, MIM: 271900</li><li>E->G at 24: in CAND, MIM: 271900</li><li>G->R at 27: in CAND; 3% residual enzyme activity, MIM: 271900</li><li>A->T at 57: in CAND, MIM: 271900</li><li>D->A at 68: in CAND, MIM: 271900</li><li>D->E at 114: in CAND; <0.5% residual enzyme activity, MIM: 271900</li><li>D->Y at 114: i…								Canavan disease (CAND) [MIM:271900]	<li>rs28940279</li><li>rs28940574</li>	4
P45983	5599	<ul><li>T->A at 183: Phosphorylation blocked</li><li>Y->F at 185: Phosphorylation blocked</li></ul>	<li>G->S at 171: in a renal clear cell carcinoma sample; somatic mutation</li><li>G->R at 177: in a glioblastoma multiforme sample; somatic mutation</li><li>E->K at 365: in dbSNP:rs45483593</li>	Phosphorylation	GO:0016310							rs45483593	3
P46060	5905	<ul><li>K->R at 524: No association with mitotic spindles during mitosis</li></ul>	<li>E->Q at 133: in dbSNP:rs2229752</li>	mitosis	GO:0007067			spindles	GO:0005819			rs2229752	3
P46063	5965	<ul><li>K->A at 119: Abrogates helicase activity</li></ul>	<li>V->I at 102: in dbSNP:rs1065751</li><li>V->I at 372: in dbSNP:rs2230003</li><li>K->T at 487: in dbSNP:rs6501</li><li>D->H at 495: in dbSNP:rs6499</li>							<li>Q8V736</li><li>O67037</li><li>Q9UZ86</li><li>Q68772</li><li>O51934</li><li>P74759</li><li>P37987</li><li>P22657</li><li>Q04575</li><li>Q971T7</li><li>P27328</li><li>P28726</li><li>Q07630</li><li>P27327</li><li>Q3I5J6</li><li>Q9WJB2</li><li>Q66914</li><li>P16342</li><li>Q89273</li><li>P36286</li><li>Q66198</li><li>P19751</li><li>P22168</li><li>Q8V6W7</li><li>P28897</li><li>Q96725</li><li>P1981…		<li>rs6501</li><li>rs6499</li><li>rs2230003</li><li>rs1065751</li>	3
P46098	3359	<ul><li>W->S at 178: Abolished ligand binding to the heteromeric receptor</li><li>R->Q at 432: Little effect on conductance. Massive increase of conductance; when associated with D-436 and A-440</li><li>R->D at 436: Increased conductance. Massive increase of conductance; when associated with Q-432 and A-440</li><li>R->A at 440: Increased conductance. Massive increase of conductance; when associat…	<li>A->T at 33</li><li>S->N at 253: in dbSNP:rs4938063</li><li>R->H at 344: in dbSNP:rs35815285</li><li>P->R at 391</li><li>R->Q at 409</li>			binding	GO:0005488					<li>rs4938063</li><li>rs35815285</li>	3
P46108	1398	<ul><li>D->K at 150: Abolishes interaction with DOCK1</li></ul>								Q14185			1
P46379	7917	<ul><li>D->A at 1001: Abolishes cleavage by caspase-3</li></ul>	<li>S->P at 625: in dbSNP:rs1052486</li><li>A->V at 728: in dbSNP:rs11548856</li>									<li>rs1052486</li><li>rs11548856</li>	3
P46527	1027	<ul><li>S->A at 10: Loss of phosphorylation by UHMK1. No translocation to the cytoplasm. Greater cell cycle arrest</li><li>S->D at 10: Exported to the cytoplasm. Inhibits cell cycle arrest</li><li>S->E at 10: Increased stability in vivo and in vitro</li><li>Y->F at 74: No change in binding CDK4. Translocates to nucleus</li><li>Y->F at 88: Abolishes LYN-mediated phosphorylation. Reduced CDK2 phosp…	<li>R->W at 15: in dbSNP:rs2066828</li><li>V->G at 109: in dbSNP:rs2066827</li>	<li>phosphorylation</li><li>cell cycle</li><li>S-phase</li><li>nuclear import</li><li>cell cycle arrest</li>	<li>GO:0016310</li><li>GO:0007049</li><li>GO:0051320</li><li>GO:0051170</li><li>GO:0007050</li>	binding	GO:0005488	<li>cytoplasm</li><li>nucleus</li>	<li>GO:0005737</li><li>GO:0005634</li>	<li>P04961</li><li>P22177</li><li>O16852</li><li>Q5ZMD1</li><li>P61074</li><li>Q8INB9</li><li>Q5RFJ2</li><li>Q38998</li><li>O55076</li><li>P27348</li><li>P31750</li><li>Q6Q6X0</li><li>P18248</li><li>P53358</li><li>P47196</li><li>O01377</li><li>Q01314</li><li>P12004</li><li>Q8VYX2</li><li>P07948</li><li>Q3SZI4</li><li>Q00268</li><li>Q00265</li><li>Q8TAS1</li><li>P24314</li><li>P24941</li><li>P1707…		<li>rs2066828</li><li>rs2066827</li>	3
P46734	5606	<ul><li>S->A at 218: Inactivation</li><li>S->E at 218: Constitutive activation</li><li>T->A at 222: Inactivation</li><li>T->E at 222: Constitutive activation</li></ul>	<li>R->T at 26: in dbSNP rsrs36047035</li><li>P->T at 40: in dbSNP:rs33911218</li><li>S->P at 68: in dbSNP:rs34105301</li><li>A->T at 84: in dbSNP:rs2305873</li><li>M->I at 90: in dbSNP:rs36076766</li><li>R->L at 94: in dbSNP:rs56067280</li><li>R->W at 96: in dbSNP:rs56216806</li><li>R->W at 175: in colon cancer</li><li>L->V at 215: in colon cancer</li><li>R->H at 293: in dbSNP:rs35206134</li><li…									<li>rs2363198</li><li>rs36047035</li><li>rs35206134</li><li>rs36076766</li><li>rs33911218</li><li>rs56216806</li><li>rs34105301</li><li>rs2305873</li><li>rs56067280</li>	3
P46940	8826	<ul><li>S->A at 1441: Abolishes neurite outgrowth promoting activity; when associated with A-1443</li><li>S->E at 1441: Strongly enhances neurite outgrowth promoting activity; when associated with A-1443</li><li>S->A at 1443: Abolishes neurite outgrowth promoting activity; when associated with A-1441</li><li>S->D at 1443: Strongly enhances neurite outgrowth promoting activity; when associated wit…	<li>S->A at 256: in dbSNP:rs12324924</li>									rs12324924	3
P47712	5321	<ul><li>C->A at 139: No effect on phospholipase activity; when associated with A-141 and A-151</li><li>C->A at 141: No effect on phospholipase activity; when associated with A-139 and A-151</li><li>C->A at 151: No effect on phospholipase activity; when associated with A-139 and A-141</li><li>S->A at 195: 5-fold reduced phospholipase and lysophosphatase activities. 100-fold reduced phospholipase a…	<li>G->R at 103: in dbSNP:rs28395828</li><li>V->I at 224: in dbSNP:rs12720588</li><li>H->Q at 442: in a breast cancer sample; somatic mutation</li><li>K->R at 651: in dbSNP:rs2307198</li>			phospholipase activity	GO:0004620					<li>rs12720588</li><li>rs28395828</li><li>rs2307198</li>	3
P48023	356	<ul><li>P->D,F,R at 206: Lowers binding to TNFRSF6 and reduces cytotoxity more than 100-fold</li><li>Y->F,R at 218: Lowers binding to TNFRSF6 and abolishes cytotoxity</li><li>F->L at 275: Abolishes binding to TNRFSF6 and cytotoxicity</li></ul>	<li>Y->S at 189: in dbSNP:rs12079514</li>			binding	GO:0005488			<li>O77736</li><li>Q9TSN4</li><li>P51867</li><li>Q9BDN0</li><li>P25445</li><li>Q9BDN4</li><li>Q9BDP2</li>		rs12079514	3
P48357	3953	<ul><li>Y->F at 986: Greatly reduced PTPN11 binding; no PTPN11 phosphorylation; no effect on STAT3 phosphorylation</li><li>YY->FF at 1078-1079: No effect on PTPN11 nor STAT3 phosphorylation</li><li>Y->F at 1141: No effect on PTPN11 phosphorylation; no STAT3 phosphorylation</li></ul>	<li>K->R at 109: in dbSNP:rs1137100</li><li>D->G at 124: in dbSNP:rs35573508</li><li>K->R at 204</li><li>Q->R at 223: in dbSNP:rs1137101</li><li>I->V at 503: in dbSNP:rs13306526</li><li>K->N at 656: in dbSNP:rs1805094 and dbSNP:rs8179183</li><li>S->T at 675</li><li>T->M at 699: in dbSNP:rs34499590</li>	phosphorylation	GO:0016310	binding	GO:0005488			<li>Q06124</li><li>Q90687</li><li>P61635</li><li>P40763</li>		<li>rs1805094 and dbSNP:rs8179183</li><li>rs34499590</li><li>rs13306526</li><li>rs1137101</li><li>rs1137100</li><li>rs35573508</li>	3
P48552	8204	<ul><li>PIDL->AAAA at 440-443: Abolishes interaction with CTBP1</li><li>PID->AIA at 440-442: Abolishes interaction with CTBP1 and attenuates nuclear hormone receptor-dependent transcription repression</li><li>DL->AA at 442-443: Reduces, but does not completely abolish, interaction with CTBP. Reduces transcriptional repression</li><li>DL->AS at 442-443: Disrupts interaction with CTBP1, and CTBP2 t…	<li>V->I at 37: in dbSNP:rs9941840</li><li>H->R at 221</li><li>Y->F at 315: in dbSNP:rs2228507</li><li>I->V at 441</li><li>R->G at 448: common polymorphism; associated with endometriosis in a case-control study; dbSNP:rs2229742</li><li>N->S at 567: in dbSNP:rs9975169</li><li>S->L at 803</li><li>V->F at 1079</li>	transcription	GO:0006350	<li>transcriptional repressor activity</li><li>binding</li>	<li>GO:0016564</li><li>GO:0005488</li>			<li>P56545</li><li>Q13363</li><li>Q61990</li>		<li>rs2228507</li><li>rs9975169</li><li>rs2229742</li><li>rs9941840</li>	3
P48595	5273	<ul><li>KKRK->AAAA at 74-77: Abolishes nuclear localization</li></ul>	<li>S->A at 3: in dbSNP:rs17072097</li><li>I->M at 41: in dbSNP:rs8097425</li><li>I->T at 99: in dbSNP:rs724558</li><li>G->D at 135: in dbSNP:rs17072146</li><li>P->S at 140: in dbSNP:rs9967382</li><li>R->C at 246: in dbSNP:rs963075</li><li>D->N at 360: in dbSNP:rs35453062</li>	localization	GO:0051179							<li>rs35453062</li><li>rs17072097</li><li>rs17072146</li><li>rs8097425</li><li>rs963075</li><li>rs9967382</li><li>rs724558</li>	3
P49336	1024	<ul><li>D->A at 173: Abrogates kinase activity and TFIIH-dependent transcriptional repression</li></ul>	<li>D->N at 189: in a lung neuroendocrine carcinoma sample; somatic mutation</li><li>R->C at 424: in a colorectal adenocarcinoma sample; somatic mutation</li>			kinase activity	GO:0016301						3
P49354	2339	<ul><li>K->N at 164: Reduced activity</li><li>N->K at 199: Reduced catalytic efficiency</li></ul>											1
P49356	2342	<ul><li>D->N at 200: Reduced catalytic efficiency</li><li>G->V at 249: Reduced catalytic efficiency</li><li>G->S at 349: Reduced catalytic efficiency</li></ul>											1
P49366	1725	<ul><li>N->A at 106: Strongly reduced NAD and spermidine binding. Reduced activity</li><li>S->A at 109: Strongly reduced spermidine binding. Reduced activity</li><li>E->A at 137: Strongly reduced NAD binding. Strongly reduced formation of covalent intermediate</li><li>D->A at 238: Strongly reduced NAD binding. Strongly reduced formation of covalent intermediate</li><li>D->A at 243: Reduces spermi…	<li>E->D at 174: in dbSNP:rs10425108</li>			<li>reduced NAD binding</li><li>spermidine binding</li>	<li>GO:0051287</li><li>GO:0019809</li>					rs10425108	3
P49427	997	<ul><li>C->S at 93: Loss of function</li><li>L->S at 97: Loss of function</li><li>S->A at 231: Abolishes phosphorylation by CK2</li></ul>	<li>D->H at 227: in dbSNP:rs16990650</li>	phosphorylation	GO:0016310					<li>Q65ZV5</li><li>P43893</li><li>O51759</li>		rs16990650	3
P49450	1058	<ul><li>S->A at 7: Induces a delay at the terminal stage of cytokinesis and chromosome misalignment during mitosis due to a defect in kinetochore attachment to microtubules</li></ul>		<li>cytokinesis</li><li>mitosis</li>	<li>GO:0000910</li><li>GO:0007067</li>			<li>chromosome</li><li>microtubules</li><li>kinetochore</li>	<li>GO:0005694</li><li>GO:0005874</li><li>GO:0000776</li>				1
P49662	837	<ul><li>C->S at 258: Loss of activity</li></ul>											1
P49683	2834	<ul><li>Missing at 365-370: Abolishes binding to GRIP1 and PICK1</li><li>T->A at 365: No effect on binding to GRIP1</li><li>V->A at 366: No effect on binding to GRIP1</li><li>S->A at 367: Abolishes binding to GRIP1</li><li>V->A at 368: Abolishes binding to GRIP1</li><li>V->A at 369: No effect on binding to GRIP1</li><li>I->A at 370: Abolishes binding to GRIP1</li></ul>	<li>V->I at 283: in dbSNP:rs1613448</li><li>D->G at 302: in dbSNP:rs8192523</li>			binding	GO:0005488			<li>Q9Y3R0</li><li>Q9NRD5</li><li>Q96DT0</li>		<li>rs8192523</li><li>rs1613448</li>	3
P49716	1052	<ul><li>K->A at 120: Loss of sumoylation</li></ul>	<li>R->W at 248: in dbSNP:rs34948549</li>	sumoylation	GO:0016925							rs34948549	3
P49736	4171	<ul><li>S->A at 108: Reduces phosphorylation by ATR</li></ul>	<li>D->E at 68: in dbSNP:rs3087452</li><li>L->F at 135: in dbSNP:rs2307314</li><li>E->Q at 166: in dbSNP:rs1048225</li><li>A->T at 396: in dbSNP:rs3087450</li><li>G->R at 501: in dbSNP:rs13087457</li><li>V->M at 667: in dbSNP:rs2307311</li><li>A->T at 727: in dbSNP:rs2307313</li>	phosphorylation	GO:0016310					<li>Q13535</li><li>Q9H6X2</li><li>Q9FKS4</li><li>P20848</li>		<li>rs2307313</li><li>rs3087450</li><li>rs2307314</li><li>rs2307311</li><li>rs3087452</li><li>rs1048225</li><li>rs13087457</li>	3
P49758	9628	<ul><li>D->A at 297: Loss of interaction with Gbeta5</li><li>W->F at 309: Diminishes interaction with Gbeta5</li></ul>								<li>O14775</li><li>Q6PNB6</li><li>P62881</li><li>Q5RDY7</li><li>Q80ZD0</li><li>P62882</li>			1
P49767	7424	<ul><li>R->S at 227: No proteolytic processing and lower effect on VEGFR-2 and VEGFR-3</li></ul>								<li>P35968</li><li>Q8AXB3</li><li>P52583</li><li>P35917</li><li>P79701</li><li>Q91ZT1</li><li>O08775</li><li>P35916</li><li>P35918</li><li>Q5MD89</li>			1
P49768	5663	<ul><li>Missing at 66-72: No effect on interaction with GFAP</li><li>KY->AA at 76-77: No effect on interaction with GFAP</li><li>VI->EE at 82-83: Loss of interaction with GFAP</li><li>V->K,E at 82: Loss of interaction with GFAP</li><li>ML->EE at 84-85: Loss of interaction with GFAP</li><li>Y->F at 256: Alters gamma-secretase cleavage specificity. Increased production of amyloid beta(42). No effec…	<li>A->V at 79: in AD3; no effect on interaction with GFAP, MIM: 607822</li><li>V->L at 82: in AD3; no effect on interaction with GFAP, MIM: 607822</li><ul><li>V->K,E at 82: Loss of interaction with GFAP</li></ul><li>C->S at 92: in AD3, MIM: 607822</li></ul><li>V->F at 96: in AD3, MIM: 607822</li></ul><li>F->L at 105: in AD3, MIM: 607822</li></ul><li>L->P at 113: in frontotemporal dementia, MIM: …	<li>phosphorylation</li><li>apoptosis</li>	<li>GO:0016310</li><li>GO:0006915</li>	<li>binding</li><li>PKA</li>	<li>GO:0005488</li><li>GO:0004691</li>	cell surface	GO:0009928,GO:0009986	<li>Q60495</li><li>P0A3Z4</li><li>Q28280</li><li>O73683</li><li>P0A3Z2</li><li>P0A3Z3</li><li>P19022</li><li>P49768</li><li>P0A3Z1</li><li>Q28757</li><li>P29216</li><li>P46531</li><li>P34722</li><li>P12023</li><li>Q11207</li><li>P47819</li><li>P53601</li><li>Q29149</li><li>Q5R9X1</li><li>Q9W6T7</li><li>P75313</li><li>P79307</li><li>P08592</li><li>P05067</li><li>Q28748</li><li>Q28053</li><li>P7980…	<li>Frontotemporal dementia [MIM:600274]</li><li>Alzheimer disease type 3 (AD3) [MIM:607822]</li>	<li>rs1042864</li><li>rs28930977</li><li>rs17125721</li><li>rs661</li>	4
P49789	2272	<ul><li>H->N at 35: 50% decrease in catalytic activity. No loss in substrate binding</li><li>H->N at 94: 75% decrease in catalytic activity. No loss in substrate binding</li><li>H->G at 96: Total loss of catalytic activity. Rescuable with free imidazole</li><li>H->N at 96: Total loss of catalytic activity. No loss in substrate binding</li><li>H->N at 98: 99% decrease in catalytic activity. No los…		phosphorylation	GO:0016310	<li>binding</li><li>catalytic activity</li>	<li>GO:0005488</li><li>GO:0003824</li>			<li>P00523</li><li>P12931</li>			1
P49792	5903	<ul><li>V->K at 2632: Abolishes interaction with sumoylated RANGAP1</li><li>I->K at 2634: Abolishes interaction with sumoylated RANGAP1</li><li>V->K at 2635: Abolishes interaction with sumoylated RANGAP1</li><li>P->A at 2640: No effect on SUMO E3 ligase activity</li><li>K->A at 2645: No effect on SUMO E3 ligase activity</li><li>L->A at 2651: Abolishes binding to UBE2I and SUMO E3 ligase activity<…	<li>V->L at 548: in dbSNP:rs1057954</li><li>E->K at 580: in dbSNP:rs4012065</li><li>C->Y at 581: in dbSNP:rs1057957</li><li>T->M at 585: associated with ANE1</li><li>T->I at 653: associated with ANE1</li><li>I->V at 656: associated with ANE1</li><li>S->G at 725: in dbSNP:rs17414315</li><li>R->K at 784: in dbSNP:rs2912838</li><li>P->L at 1870: in dbSNP:rs2889846</li><li>P->A at 1892: in dbSNP:rs12…			<li>binding</li><li>ligase activity</li>	<li>GO:0005488</li><li>GO:0016874</li>			<li>Q2EF73</li><li>P63283</li><li>O09181</li><li>P46060</li><li>P63279</li>		<li>rs17414315</li><li>rs4012065</li><li>rs1057954</li><li>rs12770</li><li>rs2912838</li><li>rs1057957</li><li>rs2889846</li>	3
P49795	10287	<ul><li>S->A at 151: Diminishes gap activity towards G(i)-alpha3 and autophagy in colon cancer cells</li></ul>		autophagy	GO:0006914					<li>P08754</li><li>P08753</li><li>Q9DC51</li><li>P38403</li><li>P27045</li><li>Q60397</li>			1
P49802	6000	<ul><li>W->F at 306: Diminishes interaction with Gbeta5</li></ul>								<li>O14775</li><li>Q6PNB6</li><li>P62881</li><li>Q5RDY7</li><li>Q80ZD0</li><li>P62882</li>			1
P49810	5664	<ul><li>D->A at 263: Reduces production of amyloid beta in APP processing</li><li>D->A at 366: Reduces production of amyloid beta in APP processing and of NICD in NOTCH1 processing</li></ul>	<li>R->H at 62: in AD4: in dbSNP rsrs58973334, MIM: 606889</li><li>T->P at 122: in AD4, MIM: 606889</li><li>N->I at 141: in AD4; Volga German patients, MIM: 606889</li><li>V->I at 148: in AD4; LOAD; Spanish patients, MIM: 606889</li><li>M->I at 239: in AD4, MIM: 606889</li><li>M->V at 239: in AD4; Italian patients: in dbSNP rsrs28936379, MIM: 606889</li>							<li>Q60495</li><li>P0A3Z4</li><li>P0A3Z2</li><li>O73683</li><li>Q28280</li><li>P0A3Z3</li><li>P0A3Z1</li><li>Q28757</li><li>P49810</li><li>P29216</li><li>P46531</li><li>Q11207</li><li>P12023</li><li>P53601</li><li>Q29149</li><li>P75313</li><li>P08592</li><li>P79307</li><li>P05067</li><li>Q28748</li><li>Q28053</li><li>Q5IS80</li><li>P47566</li><li>O93279</li><li>Q95241</li>	Alzheimer disease type 4 (AD4) [MIM:606889]	<li>rs58973334</li><li>rs28936379</li>	3
P49841	2932	<ul><li>S->A at 9: Loss of phosphorylation; insensitive to inhibitory phosphorylation</li></ul>		phosphorylation	GO:0016310								1
P49842	8859	<ul><li>K->P at 300: Partial loss of activity</li><li>K->P at 315: Partial loss of activity</li><li>K->P at 317: Complete loss of activity</li></ul>	<li>A->D at 39: in dbSNP:rs34843142</li><li>D->N at 89: in a metastatic melanoma sample; somatic mutation</li><li>S->G at 311: in dbSNP:rs616634</li><li>A->V at 331: in dbSNP rsrs7743647</li>									<li>rs7743647</li><li>rs34843142</li><li>rs616634</li>	3
P49888	6783	<ul><li>S->A at 137: Decreased gradually the catalytic activity</li><li>S->C at 137: Decreased gradually the catalytic activity</li><li>V->E at 269: Does not prevent the formation of homodimer</li></ul>	<li>D->Y at 22: in dbSNP:rs11569705</li>			catalytic activity	GO:0003824					rs11569705	3
P49903	22929	<ul><li>G->C at 268: No change in ATP-binding</li><li>G->R at 270: No change in ATP-binding</li><li>G->A,D,V at 273: Loss of ATP-binding</li><li>H->N at 274: Reduced ATP-binding</li><li>H->Y at 274: Increased ATP-binding</li></ul>				ATP-binding	GO:0005524						1
P50225	6817	<ul><li>C->S at 70: Increased sensitivity of enzyme activity to heat inactivation</li></ul>	<li>R->Q at 37</li><li>E->D at 151: in dbSNP:rs1042014</li><li>R->H at 213: in allele SULT1A1*2; common polymorphism; has a lower activity; dbSNP:rs9282861</li><li>M->V at 223: in dbSNP:rs1801030</li><li>N->T at 235: in dbSNP:rs1059491</li>							<li>P52846</li><li>Q29476</li><li>P50225</li><li>P50227</li>		<li>rs9282861</li><li>rs1801030</li><li>rs1059491</li><li>rs1042014</li>	3
P50402	2010	<ul><li>S->A at 49: Abolishes phosphorylation. No effect on targeting to nuclear envelope nor on interaction with LMNA</li><li>S->E at 49: Mimics phosphorylation. No effect on targeting to nuclear envelope nor on interaction with LMNA</li></ul>	<li>S->F at 54: in X-EDMD, MIM: 310300</li><li>Q->H at 133: in X-EDMD, MIM: 310300</li><li>D->H at 149: in dbSNP:rs2070818, MIM: 310300</li><li>P->H at 183: in X-EDMD, MIM: 310300</li><li>P->T at 183: in X-EDMD, MIM: 310300</li>	phosphorylation	GO:0016310			nuclear envelope	GO:0005635	<li>P02545</li><li>Q3ZD69</li><li>P13648</li><li>P50402</li>	X-linked Emery-Dreifuss muscular dystrophy (X-EDMD) [MIM:310300]	rs2070818	3
P50542	5830	<ul><li>W->A at 118: Strongly reduced interaction with PEX14</li><li>F->A at 122: Strongly reduced interaction with PEX14</li></ul>	<li>N->K at 526: in NALD; strongly affects peroxisomal protein import, MIM: 202370</li><li>S->W at 600: in IRD; mildly affects peroxisomal protein import, MIM: 266510</li>	protein import	GO:0017038					<li>P78723</li><li>Q9HG09</li><li>P53112</li><li>O75381</li>	<li>Infantile Refsum disease (IRD) [MIM:266510]</li><li>Adrenoleukodystrophy neonatal (NALD) [MIM:202370]</li>		3
P50548	2077	<ul><li>T->A at 526: Loss of a phosphorylation site</li></ul>	<li>R->H at 205: in dbSNP:rs1053655</li>	phosphorylation	GO:0016310							rs1053655	3
P50552	7408	<ul><li>F->A at 370: Lower stability of tetramerization domain</li><li>F->I,K at 370: No change in stability of tetramerization domain</li></ul>	<li>A->T at 104: in dbSNP:rs10415373</li><li>Q->H at 140: in dbSNP:rs34345197</li>									<li>rs34345197</li><li>rs10415373</li>	3
P50613	1022	<ul><li>K->A at 41: Total loss of activity</li><li>S->A at 164: No mitotic repression of transcriptional activity of the reconstituted TFIIH complex</li><li>T->A at 170: Total loss of activity. Total loss of transcriptional activity of the reconstituted TFIIH complex</li></ul>	<li>G->A at 163</li><li>T->M at 285: in dbSNP:rs34584424</li>									rs34584424	3
P50750	1025	<ul><li>D->N at 167: Abrogates kinase activity</li><li>T->A at 186: Abrogates autophosphorylation; no effect on kinase activity</li></ul>	<li>F->L at 59: in dbSNP rsrs55640715</li><li>G->A at 231</li>	autophosphorylation	GO:0046777	kinase activity	GO:0016301					rs55640715	3
P51149	7879	<ul><li>L->A at 8: Abolishes interaction with RAB7 and reduces its localization to late endosomal/lysosomal compartments</li><li>K->A at 10: Abolishes interaction with RAB7 and localization to late endosomal/lysosomal compartments</li><li>T->N at 22: Abolishes localization on late endosomes, lysosomes and phagosomes and reduces phagosomal fusions. Abolishes association of RILP with the phagosomes…	<li>K->E at 32: in dbSNP:rs11549759</li><li>L->F at 129: in CMT2B, MIM: 600882</li><li>K->N at 157: in CMT2B, MIM: 600882</li><li>N->T at 161: in CMT2B, MIM: 600882</li><li>V->M at 162: in CMT2B, MIM: 600882</li>	localization	GO:0051179			<li>phagosomes</li><li>late endosomes</li><li>lysosomes</li>	<li>GO:0045335</li><li>GO:0005770</li><li>GO:0005764</li>	<li>Q3T0F5</li><li>O04157</li><li>Q96MT3</li><li>Q96NA2</li><li>O97572</li><li>P18067</li><li>P51149</li><li>Q9XER8</li><li>Q5R9Y4</li>	Charcot-Marie-Tooth disease type 2B (CMT2B) [MIM:600882]	rs11549759	3
P51572	10134	<ul><li>D->A at 164: Abolishes cleavage by caspases, inhibits apoptotic membrane blebbing and release of cytochrome c from mitochondria; when associated with A-238</li><li>D->A at 238: Abolishes cleavage by caspases, inhibits apoptotic membrane blebbing and release of cytochrome c from mitochondria; when associated with A-164</li></ul>						membrane	GO:0016020	<li>P00073</li><li>P00074</li><li>P00075</li><li>P00076</li><li>P00070</li><li>P00071</li><li>P00072</li><li>Q6C9Q0</li><li>P00067</li><li>P00066</li><li>P00069</li><li>P68100</li><li>P00068</li><li>P00064</li><li>P00065</li><li>P00062</li><li>P00063</li><li>P00060</li><li>P00061</li><li>P67881</li><li>P67882</li><li>Q6WUX8</li><li>P15451</li><li>Q6QLW4</li><li>P19681</li><li>P00059</li><li>P0005…			1
P51582	5030	<ul><li>S->A at 243: No effect</li><li>Missing at 333-365: Abolishes agonist-induced phosphorylation. Prevents agonist-induced desensitization and loss of cell surface receptors</li><li>SSLALVSLPEDSSCR at 333-359: Greatly reduces agonist-induced desensitization and loss of cell surface receptors</li><li>S->A at 333: Greatly reduces agonist-induced desensitization and loss of cell surface receptor…	<li>V->M at 168: in dbSNP:rs1152186</li><li>N->T at 178: in dbSNP:rs1152187</li><li>P->L at 191: in dbSNP:rs1152188</li><li>S->A at 234: in dbSNP:rs3829709</li>	phosphorylation	GO:0016310			cell surface	GO:0009928,GO:0009986			<li>rs1152187</li><li>rs1152188</li><li>rs1152186</li><li>rs3829709</li>	3
P51610	3054	<ul><li>P->S at 30: Severely reduces VP16-induced complex (VIC) formation, but retains association with VP16. Unable to rescue proliferation in temperature-sensitive arrested cells</li><li>P->S at 79: Severely reduces VIC formation, but retains association with VP16. Severely reduces association with CREB3. Unable to rescue proliferation in temperature-sensitive arrested cells</li><li>C->D at 82:…	<li>S->P at 1164: in dbSNP:rs1051152</li><li>S->I at 2004: in dbSNP:rs6643651</li>							<li>Q43358</li><li>Q29076</li><li>P14859</li><li>P22389</li><li>P51611</li><li>P51610</li><li>P68335</li><li>Q8SQ19</li><li>Q28466</li><li>P68336</li><li>P23943</li><li>O43889</li><li>P15143</li><li>Q9NFL5</li><li>Q61191</li>		<li>rs6643651</li><li>rs1051152</li>	3
P51617	3654	<ul><li>K->S at 239: Loss of kinase activity</li></ul>	<li>R->H at 194: in dbSNP:rs11465830</li><li>F->S at 196: in dbSNP:rs1059702</li><li>C->S at 203: in dbSNP:rs10127175</li><li>T->M at 398: in dbSNP rsrs56340948</li><li>V->M at 412: in a glioblastoma multiforme sample; somatic mutation</li><li>Q->H at 421: in a breast pleomorphic lobular carcinoma sample; somatic mutation</li><li>S->L at 532: in dbSNP:rs1059703</li><li>G->S at 619: in dbSNP rsrs3…			kinase activity	GO:0016301					<li>rs56340948</li><li>rs1059702</li><li>rs1059703</li><li>rs56082801</li><li>rs34112487</li><li>rs10127175</li><li>rs11465830</li><li>rs35638718</li>	3
P51681	1234	<ul><li>Y->D at 3: No sulfation and greatly decreased binding CCL4 and CCL5; when associated with D-10; D-14 and D-15. Restored most CCL4 binding; when associated with D-10 and D-15</li><li>Y->F at 3: No sulfation and greatly decreases binding of CCL4 and CCL5; when associated with F-10; F-14 and F-15</li><li>S->A at 6: No change in glycosylation status and greatly decreased CCL4 binding. Loss of…	<li>Y->D at 10: in INCCR5-71A) </li><ul><li>Y->F at 10: No sulfation and greatly decreases binding of CCL4 and CCL5; when associated with F-3; F-14 and F-15. Small loss of sulfation; when associated with F-14 and F-15</li></ul><li>I->L at 12</li></ul><li>C->S at 20</li></ul><li>A->S at 29: in dbSNP:rs1800939</li></ul><li>R->H at 31: in INCCR5-72A: in dbSNP rsrs56340326</li></ul><li>P->L at 34: in…	phosphorylation	GO:0016310	binding	GO:0005488	Cell surface	GO:0009928,GO:0009986	<li>Q2HJ17</li><li>O97975</li><li>Q71UI8</li><li>Q90826</li><li>P56493</li><li>Q8BXQ6</li><li>O97882</li><li>O97881</li><li>O97883</li><li>Q95ND2</li><li>Q95ND1</li><li>O97880</li><li>Q95ND0</li><li>Q9BGN6</li><li>P69527</li><li>P60574</li><li>P13501</li><li>Q8N6M6</li><li>Q95NC2</li><li>Q95NC3</li><li>Q95NC4</li><li>Q8MKD0</li><li>Q95NC5</li><li>Q95NC6</li><li>Q95NC7</li><li>Q95NC8</li><li>P9727…		<li>rs1800944</li><li>rs1800939</li><li>rs1800943</li><li>rs1800945</li><li>rs1800452</li><li>rs56198941</li><li>rs1800940</li><li>rs56340326</li><li>rs1799863</li>	4
P51787	3784	<ul><li>G->M at 589: No effect</li><li>A->W at 590: Reduced cell surface expression and strongly reduced potassium current</li><li>N->G at 593: Reduced cell surface expression and moderately reduced potassium current</li></ul>	<li>Missing at 71-73: in LQT1</li><li>Y->C at 111: in LQT1, MIM: 192500</li><li>S->G at 140: in ATFB3; gain of function, MIM: 607554</li><li>F->C at 157: in LQT1, MIM: 192500</li><li>E->K at 160: in LQT1, MIM: 192500</li><li>FG->W at 167-168: in LQT1, MIM: 192500</li><li>G->R at 168: in LQT1; dbSNP:rs179489, MIM: 192500</li><li>R->C at 174: in LQT1, MIM: 192500</li><li>R->H at 174: in LQT1, MIM: …	death	GO:0016265			cell surface	GO:0009928,GO:0009986	<li>Q9MYS6</li><li>P51787</li><li>O97531</li><li>Q8N4C8</li><li>O70344</li><li>Q9TTJ7</li>	<li>Long QT syndrome type 1 (LQT1) [MIM:192500]</li><li>Jervell and Lange-Nielsen syndrome type 1 (JLNS1) [MIM:220400]</li><li>Atrial fibrillation type 3 (ATFB3) [MIM:607554]</li><li>Short QT syndrome type 2 (SQT2) [MIM:609621]</li>	<li>rs1800172</li><li>rs17221854</li><li>rs179489</li><li>rs12720457</li><li>rs12720459</li><li>rs12720458</li>	4
P51790	1182	<ul><li>G->E at 280: Changes channel selectivity from I(-)>Cl(-) to Cl(-)>I(-)</li></ul>											1
P51795	1184	<ul><li>Y->A at 672: Abolishes interaction with NEDD4 and NEDD4L</li></ul>	<li>R->RH at 30: in NPHL2</li><li>G->V at 57: in NPHL2, MIM: 300009</li><li>M->I at 142: in dbSNP:rs34800648, MIM: 300009</li><li>L->R at 200: in NPHL2, MIM: 300009</li><li>S->L at 244: in XLRH, MIM: 300554</li><li>R->P at 280: in LMWPHN; 70% reduction in channel activity, MIM: 308990</li><li>G->E at 506: in NPHL1, MIM: 310468</li><li>G->R at 512: in NPHL2; abolishes the chloride currents, MIM: 3…							<li>Q5RBF2</li><li>Q96PU5</li><li>P46934</li>	<li>Low molecular weight proteinuria with hypercalciuria and nephrocalcinosis (LMWPHN) [MIM:308990]</li><li>Nephrolithiasis type 1 (NPHL1) [MIM:310468]</li><li>Hypophosphatemic rickets X-linked recessive (XLRH) [MIM:300554]</li><li>Nephrolithiasis type 2 (NPHL2) [MIM:300009]</li>	rs34800648	3
P51811	7504	<ul><li>C->S at 347: Loss of Kell-XK complex</li></ul>	<li>R->G at 222: in MLS, MIM: 314850</li><li>C->R at 294: in MLS: in dbSNP rsrs28933690, MIM: 314850</li><li>E->K at 327: in MLS; atypical without hematologic, neuromuscular, or cerebral involvement; protein seems functional, MIM: 314850</li>							Q43827	McLeod syndrome (MLS) [MIM:314850]	rs28933690	3
P51843	190	<ul><li>ML->AA at 16-17: Strongly reduces homodimodimerization and interaction with NR0B2</li><li>ML->AA at 83-84: Strongly reduces homodimodimerization and interaction with NR0B2</li><li>LL->AA at 149-150: Strongly reduces homodimodimerization and interaction with NR0B2</li><li>MM->AA at 461-462: Strongly reduces homodimodimerization and interaction with NR0B2</li></ul>	<li>R->P at 267: in AHC; impairs transcriptional silencing of the StAR promoter, MIM: 300200</li><li>Missing at 269: in AHC; impairs transcriptional silencing of the StAR promoter, MIM: 300200</li><li>L->P at 278: in AHC, MIM: 300200</li><li>V->G at 287: in AHC; the patient presents an inappropriate tall stature and renal ectopy, MIM: 300200</li><li>W->C at 291: in AHC; dbSNP:rs28935482, MIM: 300…			RNA-binding	GO:0003723			<li>Q15466</li><li>Q28918</li><li>Q28996</li><li>P79245</li><li>Q9DEB4</li><li>Q9DG10</li><li>Q9DG09</li><li>P51557</li><li>P70114</li><li>P97826</li><li>Q9DG08</li><li>P49675</li><li>O46689</li><li>P58864</li><li>P51843</li><li>Q9DE06</li>	X-linked adrenal hypoplasia congenital (AHC) [MIM:300200]	<li>rs28935180</li><li>rs28935481</li><li>rs28935482</li>	3
P51857	6718	<ul><li>Y->A at 58: Loss of activity</li><li>E->A at 120: Loss of activity</li></ul>	<li>L->F at 106: in CBAS2, MIM: 235555</li><li>P->R at 133: in CBAS2, MIM: 235555</li><li>P->L at 198: in CBAS2, MIM: 235555</li><li>R->C at 261: in CBAS2, MIM: 235555</li>								Congenital bile acid synthesis defect type 2 (CBAS2) [MIM:235555]		3
P51946	902	<ul><li>S->A at 5: No effect on the transcriptional activity of the reconstituted TFIIH complex</li><li>S->A at 304: No effect on the transcriptional activity of the reconstituted TFIIH complex</li></ul>	<li>R->L at 28: in dbSNP:rs2234942</li><li>M->V at 54: in dbSNP:rs3093785</li><li>K->R at 138: in dbSNP:rs2266691</li><li>V->A at 270: in dbSNP:rs2230641</li>									<li>rs2230641</li><li>rs3093785</li><li>rs2266691</li><li>rs2234942</li>	3
P51955	4751	<ul><li>K->R at 37: Loss of kinase activity and of ability to activate NEK11</li><li>D->A at 141: Loss of autophosphorylation</li><li>T->A at 170: No effect on kinase activity</li><li>T->E at 170: Kinase activity increased by two fold</li><li>S->A at 171: No effect on kinase activity</li><li>S->D at 171: Kinase activity increased by two fold</li><li>T->A at 175: Kinase activity decreased by two f…	<li>N->S at 354: in dbSNP:rs2230489</li><li>C->Y at 410: in dbSNP rsrs56102977</li>	autophosphorylation	GO:0046777	kinase activity	GO:0016301			<li>Q8NG66</li><li>Q8WNU8</li>		<li>rs2230489</li><li>rs56102977</li>	3
P52564	5608	<ul><li>S->A at 207: Inactivation</li><li>S->E at 207: Constitutive activation according to PubMed</li><li>T->A at 211: Inactivation</li><li>T->E at 211: Constitutive activation according to PubMed</li></ul>											1
P52630	6773	<ul><li>R->A at 374: Prevents the nuclear import; when associated with A-375</li><li>K->A at 375: Prevents the nuclear import; when associated with A-374</li><li>R->A at 409: Prevents the nuclear import; when associated with A-415</li><li>K->A at 415: Prevents the nuclear import; when associated with A-409</li></ul>	<li>Q->H at 66: in dbSNP:rs2066816</li><li>L->P at 220: in dbSNP:rs2066817</li><li>C->S at 246: in dbSNP:rs2228259</li><li>T->M at 448: in dbSNP:rs2066815</li><li>I->V at 464: in dbSNP:rs2066811</li><li>S->I at 501: in dbSNP:rs2066809</li><li>M->I at 594: in dbSNP:rs2066807</li><li>Q->H at 826: in dbSNP:rs2229363</li>	nuclear import	GO:0051170							<li>rs2066807</li><li>rs2066809</li><li>rs2229363</li><li>rs2066811</li><li>rs2228259</li><li>rs2066815</li><li>rs2066817</li><li>rs2066816</li>	3
P52655	2957	<ul><li>V->A at 270: Slightly affects cleavage and yields elevated levels of the precursor</li><li>Q->A at 272: Abolishes cleavage</li><li>V->A at 273: Abolishes cleavage</li><li>D->A at 274: Abolishes cleavage</li><li>G->A at 275: Abolishes cleavage</li><li>T->A at 276: Does not affect cleavage</li><li>G->A at 277: Does not affect cleavage</li><li>D->A at 278: Significant reduction of cleavage</…	<li>L->V at 30: in a breast cancer sample; somatic mutation</li><li>A->P at 109: in dbSNP:rs17111579</li>	phosphorylation	GO:0016310							rs17111579	3
P52701	2956	<ul><li>K->R at 1140: No effect on mismatch binding, complete loss of DNA repair function when associated with MSH2 mutant R-675</li></ul>	<li>K->T at 13: in dbSNP:rs41294988</li><li>A->V at 20: in colorectal/endometrial cancer</li><li>A->V at 25: in dbSNP:rs35462442</li><li>G->E at 39: in dbSNP:rs1042821</li><li>G->A at 54: in CRC; uncertain pathogenicity</li><li>S->L at 65: in dbSNP:rs41294984</li><li>K->N at 99: in CRC; uncertain pathogenicity</li><li>R->L at 128: no impairment of heterodimerization with MSH2 and of in vitro mism…	<li>DNA repair</li><li>mismatch repair</li>	<li>GO:0006281</li><li>GO:0006298</li>	binding	GO:0005488			<li>Q8L925</li><li>Q5XXB5</li><li>P25847</li><li>O24617</li><li>P16960</li><li>P43246</li><li>Q3MHE4</li>	<li>Endometrial cancer [MIM:608089]</li><li>Hereditary non-polyposis colorectal cancer type 5 (HNPCC5) [MIM:600678]</li>	<li>rs2020912</li><li>rs35552856</li><li>rs728619</li><li>rs2020914</li><li>rs34374438</li><li>rs41294984</li><li>rs41295270</li><li>rs1042821</li><li>rs41294988</li><li>rs41557217</li><li>rs3211299</li><li>rs41295278</li><li>rs41295276</li><li>rs3136334</li><li>rs1800938</li><li>rs35717727</li><li>rs41295268</li><li>rs2020908</li><li>rs35462442</li>	3
P52732	3832	<ul><li>T->A at 926: No mitotic phosphorylation. No binding to spindle apparatus</li></ul>	<li>L->F at 1042: in dbSNP:rs34417963</li>	phosphorylation	GO:0016310	binding	GO:0005488	spindle	GO:0005819			rs34417963	3
P52788	6611	<ul><li>D->A,N at 201: 100,000-fold decrease in catalytic efficiency</li><li>D->N at 276: 200,000-fold decrease in catalytic efficiency</li><li>E->Q at 353: 800-fold decrease in catalytic efficiency</li></ul>											1
P52799	1948	<ul><li>LW->YM at 121-122: Complete loss of Nipah protein G binding</li></ul>				binding	GO:0005488			<li>P62555</li><li>P62554</li>			1
P52848	3340	<ul><li>K->A at 614: Loss of sulfotransferase activity</li></ul>				sulfotransferase activity	GO:0008146						1
P53350	5347	<ul><li>K->M at 82: Abolishes activity</li><li>S->A at 137: No change in activity</li><li>S->D at 137: Increases activity. Results in a block in G1/S</li><li>D->N at 194: Abolishes activity</li><li>D->R at 194: Abolishes activity</li><li>E->D at 206: No change in activity</li><li>E->V at 206: Decreases activity</li><li>T->D at 210: Increases activity</li><li>T->E at 210: Slightly increases activi…	<li>R->L at 12: in a lung squamous cell carcinoma sample; somatic mutation</li><li>L->F at 261: in dbSNP rsrs35056440</li><li>N->D at 297: in dbSNP:rs16972799</li><li>L->V at 332: in dbSNP rsrs45489499</li><li>L->H at 463: in dbSNP rsrs45569335</li><li>R->H at 518: in dbSNP rsrs56027600</li><li>S->L at 595: in dbSNP:rs34001032</li><li>R->H at 599: in dbSNP:rs34954545</li>									<li>rs45569335</li><li>rs34001032</li><li>rs35056440</li><li>rs34954545</li><li>rs45489499</li><li>rs56027600</li><li>rs16972799</li>	3
P53355	1612	<ul><li>K->A at 42: Loss of activity, apoptotic function and of autophosphorylation</li><li>S->A at 308: Elevated Ca(2+)-calmodulin binding and Ca(2+)-calmodulin-independent kinase activity. Increases apoptotic activity</li><li>S->D at 308: Reduced Ca(2+)-calmodulin binding and Ca(2+)-calmodulin-independent kinase activity. Decreases apoptotic activity</li><li>S->A at 313: Minimal effect on activ…	<li>V->I at 416: in dbSNP:rs12343465</li><li>A->S at 461</li><li>S->A at 519: in dbSNP rsrs56284867</li><li>C->Y at 540: in dbSNP rsrs56327474</li><li>M->T at 941</li><li>R->W at 977</li><li>K->N at 978</li><li>Y->C at 993</li><li>D->E at 994</li><li>E->Q at 1005</li><li>D->Y at 1007</li><li>L->P at 1008</li><li>R->C at 1010</li><li>T->A at 1018</li><li>M->I at 1272: in dbSNP rsrs56169226</li><li…	autophosphorylation	GO:0046777	<li>binding</li><li>kinase activity</li>	<li>GO:0005488</li><li>GO:0016301</li>			<li>Q40302</li><li>Q8STF0</li><li>P04353</li><li>P41040</li><li>P04352</li><li>Q9GRJ1</li><li>P61860</li><li>P02594</li><li>P02595</li><li>P61861</li><li>P48976</li><li>O82018</li><li>P62144</li><li>P62184</li><li>P93171</li><li>P62145</li><li>P07463</li><li>Q5RAD2</li><li>P24044</li><li>P11121</li><li>P62149</li><li>O02367</li><li>P06787</li><li>Q6IT78</li><li>P05935</li><li>P05933</li><li>O1630…		<li>rs1056719</li><li>rs56327474</li><li>rs56169226</li><li>rs36220450</li><li>rs12343465</li><li>rs56284867</li>	3
P53667	3984	<ul><li>C->S at 84: Enhances actin aggregation</li><li>GL->EA at 177-178: Enhances actin aggregation</li><li>D->N at 460: Abrogates kinase activity</li><li>Missing at 496-506: Reduces actin aggregation</li><li>RKK->GAA at 503-505: Abolishes kinase activity</li><li>T->A at 508: Abolishes activation by ROCK1</li><li>T->EE at 508: Enhances kinase activity</li><li>T->V,E at 508: Reduces kinase activi…	<li>G->A at 190: in dbSNP rsrs35827364</li><li>S->N at 247: in dbSNP rsrs55661242</li><li>R->Q at 422: in dbSNP rsrs55679316</li><li>F->Y at 580: in dbSNP:rs178412</li>			kinase activity	GO:0016301			<li>Q92192</li><li>Q92193</li><li>P53499</li><li>P26183</li><li>P53498</li><li>O13419</li><li>Q9P4D1</li><li>P48465</li><li>P53455</li><li>Q39596</li><li>Q39758</li><li>P26182</li><li>P80709</li><li>Q9UVX4</li><li>P78711</li><li>P53689</li><li>O17320</li><li>P30161</li><li>P17128</li><li>P45521</li><li>P81085</li><li>P20904</li><li>P45520</li><li>Q6TCF2</li><li>Q99023</li><li>Q75D00</li><li>P5177…		<li>rs55679316</li><li>rs55661242</li><li>rs35827364</li><li>rs178412</li>	3
P53671	3985	<ul><li>T->E at 505: Increases kinase activity</li><li>T->V at 505: Abolishes cofilin phosphorylation and enhancement of stress fiber formation</li></ul>	<li>G->S at 35: in dbSNP:rs5997917</li><li>D->N at 45: in dbSNP rsrs35923988</li><li>R->C at 213: in dbSNP rsrs34930775</li><li>P->R at 296: in dbSNP rsrs34875793</li><li>R->H at 381: in dbSNP:rs2229874</li><li>R->C at 418: in dbSNP rsrs35422808</li>	phosphorylation	GO:0016310	kinase activity	GO:0016301	stress fiber	GO:0001725	<li>P78929</li><li>Q4I963</li><li>Q6CQ22</li><li>Q759P0</li><li>Q96VU9</li><li>Q6C0Y0</li><li>Q03048</li><li>Q5KJM6</li><li>Q4P6E9</li><li>Q9HF97</li><li>Q6FV81</li><li>P54706</li><li>Q6BWX4</li>		<li>rs35422808</li><li>rs2229874</li><li>rs5997917</li><li>rs35923988</li><li>rs34875793</li><li>rs34930775</li>	3
P53778	6300	<ul><li>D->A at 179: Emulation of the active state</li><li>Y->F at 185: Loss of activity</li><li>F->S at 330: No effect</li></ul>	<li>T->M at 103: in dbSNP:rs34422484</li><li>D->N at 230: in dbSNP:rs35396905</li><li>T->M at 244: in dbSNP:rs2066776</li>									<li>rs35396905</li><li>rs34422484</li><li>rs2066776</li>	3
P53999	10923	<ul><li>K->G at 68: Reduced ssDNA binding</li><li>R->G at 75: Reduced ssDNA binding</li><li>FKGK->AGG at 77-80: Loss of ssDNA binding</li><li>R->G at 86: Loss of ssDNA binding</li><li>K->G at 101: Loss of ssDNA binding</li></ul>	<li>S->G at 11: in dbSNP:rs17850527</li>			binding	GO:0005488					rs17850527	3
P54198	7290	<ul><li>Missing at 449-458: Impairs binding to ASF1A</li><li>RRR->AKK at 458-460: Abrogates binding to ASF1A</li><li>RRR->KKK at 458-460: Impairs binding to ASF1A</li><li>RR->AK at 458-459: Impairs binding to ASF1A</li><li>R->A at 458: Impairs binding to ASF1A</li><li>R->K at 458: Impairs binding to ASF1A; when associated with K-460</li><li>Missing at 459-468: Abrogates binding to ASF1A</li><li>R…		phosphorylation	GO:0016310	binding	GO:0005488			<li>P48963</li><li>Q5E9Y0</li><li>P43450</li><li>P78396</li><li>P24941</li><li>Q92161</li><li>O55076</li>			1
P54252	4287	<ul><li>C->A at 14: Loss of ubiquitinated protein retention</li><li>S->A at 236: Inhibits substrate trapping</li><li>S->A at 256: Inhibits substrate trapping</li><li>S->A at 347: No effect on ubiquitination</li></ul>	<li>V->M at 212: in dbSNP:rs1048755</li><li>QQQQQQQQQQQQR-> at 306-318</li><li>Missing at 361-376: in allele MJD1a</li>	protein retention	GO:0045185							rs1048755	3
P54274	7013	<ul><li>A->D at 74: Abolishes dimerization and telomere binding; when associated with P-75</li><li>A->P at 75: Abolishes dimerization and telomere binding; when associated with D-74</li><li>W->P at 77: Abolishes telomere binding</li><li>F->P at 81: Abolishes telomere binding</li><li>F->P at 90: Diminishes telomere binding</li><li>S->A at 219: Loss of phosphorylation; induction of mitotic entry an…		<li>phosphorylation</li><li>apoptosis</li>	<li>GO:0016310</li><li>GO:0006915</li>	binding	GO:0005488						1
P54762	2047	<ul><li>Y->F at 928: Disrupts binding with the GRB10 SH2 domain, providing evidence for phosphorylation</li></ul>	<li>M->V at 18: in dbSNP rsrs55650774</li><li>T->S at 87: in dbSNP:rs1042794</li><li>G->R at 152: in dbSNP:rs1042793</li><li>R->G at 367: in dbSNP:rs1042789</li><li>T->M at 387: in dbSNP rsrs56396912</li><li>R->S at 485: in dbSNP:rs1042788</li><li>S->T at 707: in an ovarian undifferentiated carcinoma sample; somatic mutation</li><li>I->V at 719: in a gastric adenocarcinoma sample; somatic mutatio…	phosphorylation	GO:0016310	binding	GO:0005488			<li>Q13322</li><li>P55241</li>		<li>rs56396912</li><li>rs1042788</li><li>rs55650774</li><li>rs1042789</li><li>rs56186270</li><li>rs1042785</li><li>rs1042794</li><li>rs1042793</li><li>rs56345346</li>	3
P55072	7415	<ul><li>K->A at 524: Impairs catalytic activity of RNF19A toward SOD1 mutant</li></ul>	<li>R->G at 95: in IBMPFD, MIM: 167320</li><li>R->C at 155: in IBMPFD; also in one patient without evidence of Paget disease of the bone, MIM: 167320</li><li>R->H at 155: in IBMPFD, MIM: 167320</li><li>R->P at 155: in IBMPFD, MIM: 167320</li><li>R->H at 159: in IBMPFD; without frontotemporal dementia, MIM: 167320</li><li>R->Q at 191: in IBMPFD, MIM: 167320</li><li>A->E at 232: in IBMPFD, MIM: 167…			catalytic activity	GO:0003824			<li>P00445</li><li>Q9SQL5</li><li>P00443</li><li>P00442</li><li>P00441</li><li>Q8HXQ1</li><li>Q8HXQ0</li><li>Q8HXQ3</li><li>Q8HXQ2</li><li>Q8HXQ4</li><li>Q711T9</li><li>Q5FB29</li><li>Q8HXP9</li><li>P33431</li><li>Q751L8</li><li>P80566</li><li>Q96VL0</li><li>Q6CPE2</li><li>P09670</li><li>Q8HXP8</li><li>Q8J0N3</li><li>Q8J0N2</li><li>Q6T3B0</li><li>P60052</li><li>Q52RN5</li><li>O46412</li><li>Q9C0N…	Inclusion body myopathy with early-onset Paget disease and frontotemporal dementia (IBMPFD) [MIM:167320]		3
P55157	4547	<ul><li>R->K at 540: No change of activity</li><li>C->S at 878: Loss of activity</li></ul>	<li>Q->H at 95</li><li>E->D at 98: in dbSNP:rs2306986</li><li>I->T at 128: in dbSNP:rs3816873</li><li>N->S at 166: in dbSNP:rs3792683</li><li>V->I at 168: rare polymorphism</li><li>Q->E at 244: in dbSNP:rs17599091</li><li>H->Q at 297: in dbSNP:rs2306985</li><li>E->Q at 354: in dbSNP:rs12933</li><li>D->A at 384: in dbSNP:rs17029215</li><li>R->H at 540: in ABL; loss of activity, MIM: 200100</li><ul…							<li>P11681</li><li>P00521</li><li>Q00022</li><li>P10447</li><li>P00519</li>	Abetalipoproteinemia (ABL) [MIM:200100]	<li>rs17599091</li><li>rs17029215</li><li>rs3816873</li><li>rs2306986</li><li>rs2306985</li><li>rs12933</li><li>rs3792683</li>	4
P55210	840	<ul><li>C->A at 186: No apoptotic activity</li></ul>	<li>D->E at 4: in dbSNP:rs11593766</li><li>D->E at 255: in dbSNP:rs2227310</li>									<li>rs2227310</li><li>rs11593766</li>	3
P55212	839	<ul><li>S->A at 257: Suppression of caspase-6 activation</li></ul>	<li>E->K at 35: in dbSNP:rs11574697</li><li>A->T at 109: in dbSNP:rs5030674</li><li>T->S at 182: in dbSNP:rs5030593</li>									<li>rs5030674</li><li>rs11574697</li><li>rs5030593</li>	3
P55265	103	<ul><li>K->R at 418: Abolishes sumoylation</li></ul>	<li>G->R at 100: in dbSNP:rs1466731</li><li>K->R at 384: in dbSNP:rs2229857</li><li>Y->C at 587: in dbSNP:rs17843865</li><li>E->V at 806: in a breast cancer sample; somatic mutation</li><li>L->P at 923: in DSH: in dbSNP rsrs28936680, MIM: 127400</li><li>C->F at 966: in DSH, MIM: 127400</li><li>R->W at 1155: in DSH, MIM: 127400</li><li>F->S at 1165: in DSH: in dbSNP rsrs28936681, MIM: 127400</li>	sumoylation	GO:0016925						Dyschromatosis symmetrical hereditaria (DSH) [MIM:127400]	<li>rs2229857</li><li>rs17843865</li><li>rs28936681</li><li>rs28936680</li><li>rs1466731</li>	3
P55316	2290	<ul><li>VP->AA at 388-389: Abolishes interaction with JARID1B</li><li>VP->AA at 394-395: Abolishes interaction with JARID1B</li><li>P->A at 404: Abolishes interaction with JARID1B</li></ul>											1
P55769	4809	<ul><li>G->K at 38: Abolishes completely RNA-binding</li><li>A->F at 57: Abolishes completely RNA-binding</li><li>Y->A at 80: Abolishes 50% of RNA-binding</li><li>Missing at 96-128: Abolishes completely RNA-binding</li></ul>	<li>T->N at 19: in dbSNP:rs1802521</li>			RNA-binding	GO:0003723					rs1802521	3
P55771	5083	<ul><li>VP->AA at 173-174: Abolishes interaction with JARID1B</li><li>VP->AA at 179-180: Abolishes interaction with JARID1B</li><li>P->A at 189: Abolishes interaction with JARID1B</li></ul>	<li>G->S at 51: in oligodontia, MIM: 604625</li><li>A->P at 240: in dbSNP:rs4904210, MIM: 604625</li>								Oligodontia [MIM:604625]	rs4904210	3
P55854	6612	<ul><li>K->R at 11: Abolishes the formation of poly(SUMO) chains</li></ul>	<li>P->S at 38: in dbSNP:rs1051311</li>									rs1051311	3
P56279	8115	<ul><li>D->G at 16: Greatly reduced binding to AKT1, AKT2 and AKT3. Abolishes nuclear transport of AKT1</li><li>K->M at 30: Slightly reduced binding to AKT2</li><li>PLT->AAA at 36-38: Unable to homodimerize but has no effect on interaction with AKT1, AKT2 or AKT3</li><li>Q->R at 46: Slightly increased binding to AKT2</li><li>I->V at 74: Greatly reduced binding to AKT2. Abolishes nuclear transport…	<li>V->I at 56: in dbSNP:rs17093294</li>	nuclear transport	GO:0051169	binding	GO:0005488			<li>Q9Y243</li><li>P31751</li><li>Q38998</li><li>Q9Y896</li><li>Q01314</li><li>P31749</li><li>Q8VYX2</li><li>Q38898</li>		rs17093294	3
P56524	9759	<ul><li>S->A at 246: Reduces phosphorylation and its subsequent nuclear export</li><li>S->A at 467: Reduces phosphorylation and its subsequent nuclear export</li><li>K->R at 559: Abolishes sumoylation and reduces the histone deacetylase activity</li><li>S->A at 632: Reduces phosphorylation and its subsequent nuclear export</li><li>H->L at 803: Abolishes histone deacetylase activity</li><li>V->A a…	<li>P->R at 727: in a breast cancer sample; somatic mutation</li>	<li>phosphorylation</li><li>sumoylation</li><li>nuclear export</li>	<li>GO:0016310</li><li>GO:0016925</li><li>GO:0051168</li>					O22446			3
P56589	8504	<ul><li>L->P at 125: Abolishes binding to PEX19 without affecting targeting to peroxisomes; when associated with D-134</li><li>N->D at 134: Abolishes binding to PEX19 without affecting targeting to peroxisomes; when associated with P-125</li></ul>	<li>Q->R at 82: in dbSNP:rs35220041</li><li>G->E at 138: in ZWS, MIM: 214100</li>			binding	GO:0005488	peroxisomes	GO:0005777	<li>P40855</li><li>Q3SZD1</li><li>Q60415</li><li>Q07418</li><li>Q5R7U2</li>	Zellweger syndrome (ZwS) [MIM:214100]	rs35220041	3
P57059	150094	<ul><li>T->A at 182: Prevents phosphorylation and activation by STK11 complex</li></ul>	<li>G->S at 15: in dbSNP:rs3746951</li><li>D->N at 142: in dbSNP:rs45491503</li><li>G->S at 211: in a glioblastoma multiforme sample; somatic mutation</li><li>R->W at 430: in dbSNP:rs34164089</li><li>G->D at 469: in a metastatic melanoma sample; somatic mutation</li><li>A->V at 615: in dbSNP:rs430554</li><li>P->L at 696: in dbSNP rsrs56386767</li><li>A->V at 725: in dbSNP rsrs35596465</li>	phosphorylation	GO:0016310					<li>Q15831</li><li>Q0GGW5</li>		<li>rs45491503</li><li>rs56386767</li><li>rs3746951</li><li>rs430554</li><li>rs34164089</li><li>rs35596465</li>	3
P57075	53347	<ul><li>W->A at 317: Loss of interaction with CBL</li></ul>	<li>S->G at 18: in dbSNP:rs2277798</li><li>L->F at 28: in dbSNP:rs2277800</li><li>Q->R at 286: in dbSNP:rs13048049</li><li>D->E at 466: in dbSNP:rs17114930</li>							<li>P18949</li><li>P22681</li><li>P43623</li><li>P53780</li><li>P44527</li><li>P53101</li><li>Q07703</li><li>Q52811</li><li>P0A4K2</li><li>P06721</li><li>P0A4K3</li><li>P23256</li>		<li>rs2277798</li><li>rs17114930</li><li>rs2277800</li><li>rs13048049</li>	3
P58753	114609	<ul><li>P->H at 125: Abolishes NF-kappa-B activation</li></ul>	<li>A->P at 9: in dbSNP:rs8177369</li><li>R->W at 13: in dbSNP:rs8177399</li><li>S->N at 55: in dbSNP:rs3802813</li><li>D->N at 96: in dbSNP:rs8177400</li><li>S->L at 180: conferres protection against invasive pneumococcal disease, malaria and tuberculosis; attenuates TLR2 signal transduction; dbSNP:rs8177374</li>	transduction	GO:0009293					<li>Q95LA9</li><li>Q95M53</li><li>Q2V897</li><li>Q689D1</li><li>Q9R1F8</li><li>O60603</li>		<li>rs8177374</li><li>rs8177400</li><li>rs8177369</li><li>rs8177399</li><li>rs3802813</li>	3
P60484	5728	<ul><li>D->A at 92: 700-fold reduction in phosphatase activity towards PtdIns(3,4,5)P3. Loss of protein phosphatase activity. Unable to inhibit focal adhesion formation</li><li>H->A at 93: 75% reduction in phosphatase activity towards PtdIns(3,4,5)P3. Modest reduction in phosphatase activity towards PtsIns(3,4)P2</li><li>C->A at 124: Loss of protein phosphatase activity. Unable to inhibit focal a…	<li>S->N at 10: retains phosphatase activity towards Ins</li><li>R->S at 15: in glioma</li><li>Y->C at 16: loss of phosphatase activity towards Ins</li><li>D->N at 19: in malignant melanoma; somatic mutation</li><li>G->E at 20: reduced phosphatase activity towards Ins</li><li>Y->S at 27: loss of phosphatase activity towards Ins</li><li>Missing at 33: in CD</li><li>A->D at 34: in BZS, MIM: 153480<…	<li>cell proliferation</li><li>focal adhesion formation</li><li>apoptosis</li>	<li>GO:0008283</li><li>GO:0048041</li><li>GO:0006915</li>	binding	GO:0005488	membranes	GO:0016020	<li>Q88A53</li><li>Q7MBF4</li><li>O60307</li><li>Q5PC82</li><li>Q821A6</li><li>P0C236</li><li>Q87SK9</li><li>P42633</li><li>Q9I5V3</li><li>Q5F8K9</li><li>P68243</li><li>P68992</li><li>P81423</li><li>Q5WT58</li><li>Q8P5D4</li><li>P45269</li><li>P68245</li><li>Q6P0Q8</li><li>P69046</li><li>P01316</li><li>P01314</li><li>Q8ZI64</li><li>Q60CQ4</li><li>P01319</li><li>P12703</li><li>P12704</li><li>P1270…	<li>Prostate cancer [MIM:176807]</li><li>Oligodendroglioma [MIM:137800]</li><li>Macrocephaly/autism syndrome [MIM:605309]</li><li>Bannayan-Zonana syndrome (BZS) [MIM:153480]</li><li>Squamous cell carcinoma of the head and neck (HNSCC) [MIM:275355]</li><li>Cowden disease (CD) [MIM:158350]</li><li>Endometrial cancer [MIM:608089]</li><li>Lhermitte-Duclos disease (LDD) [MIM:158350]</li>	rs35600253	4
P60510	5531	<ul><li>E->K at 39: Diminishes interaction with PPP4R4</li><li>E->K at 64: Abolishes interaction with PPP4R4</li><li>N->D at 76: Diminishes interaction with PPP4R4</li><li>R->E at 107: Diminishes interaction with PPP4R4</li><li>E->K at 277: Abolishes interaction with PPP4R4; no effect on interaction with PPP4R1 and PPP4R2</li></ul>								Q8TF05			1
P60953	998	<ul><li>G->V at 12: Constitutively active. Interacts with PARD6 proteins</li><li>T->N at 17: Constitutively inactive. Does not interact with PARD6 proteins</li><li>Q->L at 61: Constitutively active. Interacts with PARD6 proteins</li></ul>											1
P61020	5869	<ul><li>S->N at 34: Constitutively inactivated. Strongly reduces interaction with RIN2</li><li>Q->L at 79: Constitutively active</li></ul>								Q8WYP3			1
P61073	7852	<ul><li>Y->F at 7: Sulfate incorporation greatly reduced; when associated with F-12 and F-21. Moderate reduction in sulfate incorporation; when associated with F-12 and A-18. No sulfate incorporation and binding PDF1alpha greatly reduced; when associated with F-12; A-18 and F-21</li><li>T->A at 8: No effect on sulfate incorporation; when associated with A-9 and A-13</li><li>S->A at 9: No effect o…				<li>binding</li><li>coreceptor activity</li>	<li>GO:0005488</li><li>GO:0015026</li>			<li>P24105</li><li>P15831</li><li>Q9QBZ8</li><li>P33498</li><li>Q9QBZ4</li><li>P11268</li><li>P23422</li><li>P18040</li><li>P05877</li><li>P05878</li><li>P05879</li><li>P11267</li><li>P23423</li><li>P08360</li><li>P05880</li><li>P16082</li><li>Q1A243</li><li>P25057</li><li>P05882</li><li>P05881</li><li>P05884</li><li>P05883</li><li>Q9QBZ0</li><li>Q79670</li><li>P22427</li><li>P22428</li><li>P2242…			1
P61081	9040	<ul><li>M->A at 1: No effect on thioester intermediate formation</li><li>L->A at 4: Impairs thioester intermediate formation</li><li>F->A at 5: Strongly impairs thioester intermediate formation</li><li>S->A at 6: Slightly impairs thioester intermediate formation</li><li>L->A at 7: Strongly impairs thioester intermediate formation</li><li>Q->A at 9: Impairs thioester intermediate formation</li><li…		conjugation	GO:0000746					<li>Q15843</li><li>Q9SHE7</li><li>P0C031</li><li>P0C030</li><li>Q4PLJ0</li><li>P61282</li><li>P0C032</li>			1
P61088	7334	<ul><li>C->A at 87: Impairs interaction with SHPRH</li><li>K->R at 92: No ISGylation</li><li>K->R at 94: No effect on ISGylation</li></ul>											1
P61244	4149	<ul><li>K->Q at 66: Kept nuclear localization. Loss of nuclear localization; when associated with Q-153 and Q-154</li><li>K->R at 66: Loss of acetylation, kept nuclear localization; when associated with R-153 and R-154</li><li>K->Q at 153: Loss of nuclear localization; when associated with Q-66 and Q-154. Kept nuclear localization; when associated with Q-154</li><li>K->R at 153: Loss of acetylati…		localization	GO:0051179								1
P61326	4116	<ul><li>KF->EA at 16-17: Impaired nonsense-mediated decay activity</li><li>KN->DA at 41-42: Complete loss of nonsense-mediated decay activity</li><li>DSE->RSR at 66-68: Slightly reduced nonsense-mediated decay activity</li><li>ED->RK at 72-73: Fully active</li><li>RQE->EQR at 85-87: Fully active</li><li>KCLVF->ECLVA at 130-134: Complete loss of nonsense-mediated decay activity</li><li>L->R at 136…											1
P61586	387	<ul><li>G->V at 14: Causes constitutive activation</li><li>Q->L at 63: Causes constitutive activation</li><li>L->M at 193: Converts geranyl-geranylation to farnesylation; does not prevent the cleavage by yopT</li></ul>								<li>P27475</li><li>O68703</li><li>Q93RN4</li>			1
P61956	6613	<ul><li>K->R at 11: Abolishes the formation of poly(SUMO) chains</li></ul>	<li>D->N at 16: in dbSNP:rs17850328</li>									rs17850328	3
P61960	51569	<ul><li>G->A at 83: Confers resistance to cleavage</li></ul>											1
P62166	23413	<ul><li>E->T at 81: Reduces calcium binding; when associated with A-117 or A-165. Abolishes calcium binding; when associated with A-117 and A-165</li><li>T->A at 117: Reduces calcium binding; when associated with T-81. Abolishes calcium binding; when associated with T-81 and A-165</li><li>T->A at 165: Reduces calcium binding; when associated with A-117. Abolishes calcium binding; when associated …				binding	GO:0005488						1
P62328	7114	<ul><li>K->P at 12: Very weak actin binding; no inhibition of actin polymerization</li><li>S->A at 16: Binds actin 2.5-fold less than wild-type; little change in inhibition of actin polymerization</li><li>S->AS at 16: Very weak actin binding; no inhibition of actin polymerization</li><li>L->A,P at 18: Very weak actin binding; no inhibition of actin polymerization</li></ul>				binding	GO:0005488			<li>Q92192</li><li>Q92193</li><li>P53499</li><li>P26183</li><li>P53498</li><li>P14883</li><li>O13419</li><li>Q9P4D1</li><li>P48465</li><li>P53455</li><li>Q4YU79</li><li>P53456</li><li>Q39596</li><li>P26182</li><li>Q39758</li><li>P80709</li><li>Q03341</li><li>Q9UVX4</li><li>P78711</li><li>P53689</li><li>O17320</li><li>P30161</li><li>P17128</li><li>P27132</li><li>P45521</li><li>P45520</li><li>P2090…			1
P62330	382	<ul><li>G->A at 2: Fails to associate with membranes</li></ul>						membranes	GO:0016020				1
P62487	5436	<ul><li>H->E at 14: Strongly reduces RNA-binding</li><li>E->K at 33: Strongly reduces RNA-binding</li><li>K->E at 41: Strongly reduces RNA-binding</li><li>T->A at 90: Reduces RNA-binding</li><li>N->A at 93: Reduces RNA-binding</li><li>K->E at 94: Reduces RNA-binding</li><li>F->E at 107: Reduces RNA-binding</li><li>S->A at 109: Strongly reduces RNA-binding</li><li>H->E at 111: Strongly reduces RNA…				RNA-binding	GO:0003723						1
P62745	388	<ul><li>G->V at 14: No effect on internalization of EGF receptor but decreases trafficking of receptor to the lysosome with associated accumulation in late endosomes</li><li>F->G at 39: Abolishes binding to PKN1 and trafficking of EGF receptor</li><li>C->S at 189: No effect on prenylation. Reduced palmitoylation. Abolishes palmitoylation; when associated with S-192</li><li>C->S at 192: Reduced ge…				binding	GO:0005488	<li>late endosomes</li><li>lysosome</li>	<li>GO:0005770</li><li>GO:0005764</li>	<li>P26224</li><li>Q9BEA0</li><li>P01132</li><li>P01133</li><li>Q16512</li><li>Q95ND4</li><li>Q00968</li><li>P07522</li>			1
P62826	5901	<ul><li>G->V at 19: Blocks DNA replication; when associated with L-69</li><li>Q->L at 69: Blocks DNA replication; when associated with V-19</li></ul>	<li>R->I at 95: in dbSNP:rs11546488</li>	DNA replication	GO:0006260							rs11546488	3
P62877	9978	<ul><li>C->A at 53: Strong reduction in ligase activity; when associated with A-56</li><li>C->A at 56: Strong reduction in ligase activity; when associated with A-53</li><li>C->A at 75: Strong reduction in ligase activity; when associated with A-77</li><li>H->A at 77: Strong reduction in ligase activity; when associated with A-75</li></ul>				ligase activity	GO:0016874						1
P62917	6132	<ul><li>H->A,G at 209: No incorporation into translating E.coli polysomes; ribosomes assembled normally. Significantly reduced translational activity</li></ul>	<li>I->V at 98: in dbSNP:rs17850886</li>					<li>ribosomes</li><li>polysomes</li>	<li>GO:0005840</li><li>GO:0005844</li>			rs17850886	3
P62937	5478	<ul><li>W->A at 121: 200-fold decrease of sensitivity to CsA</li><li>W->F at 121: 75-fold decrease of sensitivity to CsA</li></ul>											1
P62993	2885	<ul><li>P->L at 49: Ineffective in DNA synthesis. Abolishes interaction with SHB; when associated with L-206</li><li>G->R at 203: Ineffective in DNA synthesis</li><li>P->L at 206: Abolishes interaction with SHB; when associated with L-49</li></ul>								Q15464			1
P63000	5879	<ul><li>G->V at 12: Constitutively active. Interacts with PARD6 proteins</li><li>T->N at 17: Constitutively inactivated. Abolishes interaction with PARD6 proteins</li><li>F->A at 37: Strongly reduced interaction with PLCB2</li><li>W->A at 56: Strongly reduced interaction with PLCB2</li><li>Q->L at 61: Constitutively active. Interacts with PARD6 proteins</li><li>L->A at 67: Strongly reduced intera…	<li>N->D at 26: in dbSNP:rs5830</li><li>F->L at 28: in dbSNP:rs5832</li><li>A->T at 59: in dbSNP:rs5837</li><li>D->G at 63: in dbSNP:rs5831</li><li>V->G at 93: in dbSNP:rs5826</li><li>V->I at 93: in dbSNP:rs5825</li><li>T->I at 108: in dbSNP:rs5838</li><li>K->R at 130: in dbSNP:rs5828</li><li>K->E at 133: in dbSNP:rs5835</li><li>T->I at 135: in dbSNP:rs11540455</li><li>P->S at 180: in dbSNP:rs160…							Q00722		<li>rs5835</li><li>rs5836</li><li>rs5831</li><li>rs5828</li><li>rs5832</li><li>rs11540455</li><li>rs5826</li><li>rs5830</li><li>rs5825</li><li>rs16063</li><li>rs5837</li><li>rs5838</li>	3
P63010	163	<ul><li>R->E at 879: Strongly reduces interaction with EPN1. Reduces interaction with SNAP91 and clathrin. No effect on EPS15 binding</li><li>Y->V at 888: Strongly reduces interaction with SNAP91, EPN1 and clathrin. No effect on EPS15 binding</li><li>K->Q at 917: Strongly reduces interaction with SNAP91 and clathrin. Reduces interaction with EPN1. No effect on EPS15 binding</li></ul>				binding	GO:0005488			<li>O60641</li><li>P13506</li><li>Q9Y6I3</li><li>P42566</li>			1
P63092	2778	<ul><li>Q->A at 170: Increases GDP release but does not affect receptor-mediated activation</li><li>R->A at 258: Increases GDP release and impairs receptor-mediated activation; markedly elevated intrinsic GTPase rate which will lead to more rapid inactivation</li></ul>	<li>L->P at 99: in AHO, MIM: 103580</li><li>I->S at 106: in AHO/PHP1A, MIM: 103580</li><li>P->L at 115: in AHO, MIM: 103580</li><li>D->N at 156: in PHP1A, MIM: 103580</li><li>V->M at 159: in PHP1A, MIM: 103580</li><li>R->C at 165: in AHO, MIM: 103580</li><li>R->C at 201: in MAS and somatotrophinoma; dbSNP:rs11554273, MIM: 174800</li><li>R->G at 201: in MAS, MIM: 174800</li><li>R->H at 201: in MAS…			<li>nucleotide binding</li><li>GDP binding</li>	<li>GO:0000166</li><li>GO:0019003</li>			<li>P47329</li><li>Q9KGJ3</li><li>Q87A24</li><li>Q92N67</li><li>Q724K0</li><li>Q6GBY6</li><li>Q72IA8</li><li>P56077</li><li>P43524</li><li>Q5F9L4</li><li>P01201</li><li>Q63HI2</li><li>Q8E2I1</li><li>Q5FFA3</li><li>Q9KQ21</li><li>Q5ZS66</li><li>Q66AY1</li><li>P59490</li><li>Q89YZ2</li><li>Q25263</li><li>Q6YP15</li><li>Q82HE5</li><li>Q5WAD6</li><li>Q6AAC7</li><li>Q6ADQ8</li><li>Q980V1</li><li>P6586…	<li>A subset of growth hormone secreting pituitary tumors (somatotrophinoma) [MIM:102200]</li><li>McCune-Albright syndrome (MAS) [MIM:174800]</li><li>Albright hereditary osteodystrophy (AHO) [MIM:103580]</li><li>Pseudohypoparathyroidism type 1A (PHP1A) [MIM:103580]</li><li>Progressive osseous heteroplasia (POH) [MIM:166350]</li><li>ACTH-independent macronodular adrenal hyperplasia (AIMAH) [MIM:21…	<li>rs11554273</li><li>rs8986</li>	4
P63104	7534	<ul><li>K->E at 49: Loss of interaction with NOXA1</li></ul>											1
P63165	7341	<ul><li>F->A at 36: Abolishes binding to PIAS2</li></ul>				binding	GO:0005488			O75928			1
P63279	7329	<ul><li>RK->AA at 13-14: Impairs binding to SUMO1 and catalytic activity</li><li>RK->AA at 17-18: Impairs binding to SUMO1 and catalytic activity</li><li>F->A at 22: Impairs binding to RANBP2</li><li>V->A at 25: Impairs binding to RANBP2</li><li>V->A at 27: Impairs binding to RANBP2</li><li>E->A at 42: Slightly impairs binding to RANBP2</li><li>K->A at 48: Slightly impairs binding to RANBP2</li><…		sumoylation	GO:0016925	<li>binding</li><li>catalytic activity</li>	<li>GO:0005488</li><li>GO:0003824</li>			<li>Q2EF74</li><li>Q5R6J4</li><li>Q5E9D1</li><li>Q9Y3V2</li><li>P49792</li><li>P55857</li><li>P40517</li><li>P63165</li><li>P48820</li><li>Q9MZD5</li>			1
P67775	5515	<ul><li>L->A at 309: Loss of binding to PP2A B-alpha regulatory subunit</li></ul>	<li>V->A at 52: in dbSNP:rs11552681</li>			binding	GO:0005488			<li>Q06009</li><li>P23696</li><li>Q9ZSE4</li>		rs11552681	3
P67809	4904	<ul><li>S->A at 102: Loss of phosphorylation by PKB/AKT1. Inhibits translocation to the nucleus and tumor cell growth</li></ul>		phosphorylation	GO:0016310			nucleus	GO:0005634	<li>P31750</li><li>Q8INB9</li><li>Q38998</li><li>P47196</li><li>Q01314</li><li>P31749</li><li>Q8VYX2</li>			1
P78310	1525	<ul><li>VII->AID at 70-72: Abolishes binding to adenovirus type 5</li><li>CC->AA at 259-260: Loss of palmitoylation and altered localization</li><li>Y->A at 318: Affects basolateral localization in airway epithelial cells</li><li>LSRM->AAAA at 345-348: Affects basolateral localization in airway epithelial cells</li></ul>	<li>S->R at 323: in dbSNP:rs34727960</li>	localization	GO:0051179	binding	GO:0005488					rs34727960	3
P78347	2969	<ul><li>Y->F at 248: Abloishes BTK-mediated transcriptional activation. Abolishes BTK-mediated phosphorylation and impairs BTK-mediated transcriptional activation; when associated with F-398 and F-503</li><li>Y->F at 398: Abolishes BTK-mediated transcriptional activation. Abolishes BTK-mediated phosphorylation and impairs BTK-mediated transcriptional activation; when associated with F-248 and F-5…	<li>L->V at 174: in dbSNP:rs1057896</li>	phosphorylation	GO:0016310					<li>Q06187</li><li>Q8JH64</li>		rs1057896	3
P78348	41	<ul><li>S->A at 478: No effect on phosphorylation</li><li>S->A at 479: Loss of phosphorylation</li></ul>		phosphorylation	GO:0016310								1
P78363	24	<ul><li>G->D at 966: Abolishes basal and retinal-stimulated ATP hydrolysis</li><li>K->M at 969: Abolishes basal and retinal-stimulated ATP hydrolysis</li><li>G->D at 1975: Inhibition of retinal-stimulated ATP hydrolysis</li><li>K->M at 1978: Inhibition of retinal-stimulated ATP hydrolysis</li></ul>	<li>L->P at 11: in FFM, MIM: 248200</li><li>Missing at 13-15: in STGD1, MIM: 248200</li><li>R->W at 18: in STGD1, MIM: 248200</li><li>R->H at 24: in STGD1, MIM: 248200</li><li>C->Y at 54: in STGD1, MIM: 248200</li><li>N->K at 58: in STGD1, MIM: 248200</li><li>A->E at 60: in STGD1, MIM: 248200</li><li>A->T at 60: in STGD1, MIM: 248200</li><li>A->V at 60: in STGD1: in dbSNP rsrs55732384, MIM: 24820…	ATP-hydrolysis	GO:0006200	ATP-binding	GO:0005524				<li>Cone-rod dystrophy type 3 (CORD3) [MIM:604116]</li><li>Fundus flavimaculatus (FFM) [MIM:248200]</li><li>Age-related macular degeneration type 2 (ARMD2) [MIM:153800]</li><li>Stargardt disease type 1 (STGD1) [MIM:248200]</li>	<li>rs1800553</li><li>rs56142141</li><li>rs1800552</li><li>rs1801269</li><li>rs56357060</li><li>rs1800551</li><li>rs1800550</li><li>rs1801369</li><li>rs1800555</li><li>rs56615660</li><li>rs1800554</li><li>rs58331765</li><li>rs41292677</li><li>rs28938473</li><li>rs6666652</li><li>rs1762111</li><li>rs55732384</li><li>rs6657239</li><li>rs1800548</li><li>rs1801581</li><li>rs1800549</li><li>rs3112831<…	4
P78380	4973	<ul><li>KKAK->EEAE at 22-25: Impairs sorting into the cell surface but retains ability to bind oxLDL. Abolishes sorting into the cell surface; when associated with K-69</li><li>E->K at 70: Abolishes sorting into the cell surface; when associated with 22-E--E-25</li><li>C->S at 140: Abolishes homodimerization</li><li>C->S at 144: Abolishes sorting into the cell surface and binding to acetylated LD…	<li>K->N at 167: common polymorphism; myocardial infarction susceptibility; dbSNP:rs11053646</li>	<li>protein folding</li><li>transport</li>	<li>GO:0006457</li><li>GO:0006810</li>	binding	GO:0005488	cell surface	GO:0009928,GO:0009986			rs11053646	3
P78527	5591	<ul><li>L->P at 1510: Loss of interaction with C1D</li><li>EL->PD at 1516-1517: Loss of interaction with C1D</li></ul>	<li>A->S at 6: in dbSNP:rs8177999</li><li>K->N at 263: in a lung adenocarcinoma sample; somatic mutation</li><li>M->I at 333: in dbSNP:rs8178017</li><li>V->I at 420: in dbSNP rsrs55925466</li><li>G->S at 500: in a metastatic melanoma sample; somatic mutation</li><li>T->S at 605: in dbSNP:rs8178033</li><li>F->L at 649: in dbSNP rsrs55811715</li><li>I->M at 680: in dbSNP:rs8178040</li><li>P->S at 6…									<li>rs8178040</li><li>rs4278157</li><li>rs8178245</li><li>rs8178236</li><li>rs55811715</li><li>rs8178228</li><li>rs55925466</li><li>rs8178216</li><li>rs8178033</li><li>rs8178046</li><li>rs8178232</li><li>rs8178208</li><li>rs8178104</li><li>rs8178106</li><li>rs8178017</li><li>rs8177999</li><li>rs7830743</li><li>rs8178090</li><li>rs8178147</li><li>rs8178070</li><li>rs8178178</li><li>rs34598508</li>	3
P78545	1999	<ul><li>RGRP->AAAA at 247-250: No effect on transcriptional repression on KRT4 promoter</li><li>W->A at 315: Partially abrogates repressive effect on the KRT4 promoter; when associated with A-319</li><li>K->A at 319: Partially abrogates repressive effect on the KRT4 promoter; when associated with A-315</li><li>RYYY->AAAA at 334-337: Partially abrogates repressive effect on the KRT4 promoter</li><…	<li>Q->K at 317: in dbSNP:rs1135542</li>							P19013		rs1135542	3
P78549	4913	<ul><li>K->Q at 220: Inactivates enzyme</li><li>K->R at 220: 85-fold reduction in activity</li></ul>	<li>R->W at 21: in dbSNP:rs3087469</li><li>R->K at 33: in dbSNP:rs2302172</li><li>I->T at 176: in dbSNP:rs1805378</li><li>S->L at 234: in dbSNP:rs3211977</li><li>D->Y at 239: in dbSNP:rs3087468</li>									<li>rs3211977</li><li>rs2302172</li><li>rs3087468</li><li>rs1805378</li><li>rs3087469</li>	3
P80192	4293	<ul><li>K->A at 171: Loss of kinase activity and threonine phosphorylation</li><li>T->A at 304: Reduces threonine phosphorylation. Impairs JNK activation</li><li>T->A at 305: Little effect on threonine phosphorylation. Mildly impairs JNK activation</li><li>S->A at 308: Impairs JNK activation</li><li>T->A at 312: Loss of threonine phosphorylation. Strongly impairs JNK activation</li></ul>	<li>A->V at 246: in a metastatic melanoma sample; somatic mutation</li><li>R->C at 467: in a gastric adenocarcinoma sample; somatic mutation</li><li>R->Q at 497: in dbSNP rsrs56196343</li><li>Y->C at 646: in dbSNP rsrs34322726</li>	phosphorylation	GO:0016310	kinase activity	GO:0016301			<li>Q966Y3</li><li>P92208</li>		<li>rs34322726</li><li>rs56196343</li>	3
P80365	3291	<ul><li>E->K,Q at 115: Abolishes cofactor specificity</li></ul>	<li>Missing at 114-115: in AME; reduces enzyme activity by at least 95%</li><li>R->H at 147: in dbSNP:rs13306425</li><li>L->R at 179: in AME; abolishes enzyme activity, MIM: 218030</li><li>S->F at 180: in AME; reduces enzyme activity, MIM: 218030</li><li>R->C at 186: in AME, MIM: 218030</li><li>R->C at 208: in AME; reduces enzyme activity by at least 95%, MIM: 218030</li><li>R->H at 208: in AME; …								Apparent mineralocorticoid excess (AME) [MIM:218030]	<li>rs13306425</li><li>rs28934594</li><li>rs28934592</li><li>rs28934591</li>	3
P83876	10907	<ul><li>C->A at 38: Viable when expressed in S.pombe</li></ul>											1
P83916	10951	<ul><li>I->E at 161: Abolishes homodimer formation and binding to EMSY</li></ul>				binding	GO:0005488			Q7Z589			1
P84022	4088	<ul><li>SSVS->AAVA at 422-425: Does not abolish protein nuclear export</li><li>SSVS->RRVR at 422-425: Diminishes cargo protein export</li></ul>	<li>I->V at 170: in dbSNP:rs35874463</li><li>P->L at 393: in a colorectal cancer sample; somatic mutation</li>	nuclear export	GO:0051168							rs35874463	3
P98082	1601	<ul><li>SYF->AAA at 684-686: Greatly reduced binding to MYO6</li></ul>	<li>T->I at 586: in dbSNP:rs700241</li><li>S->N at 634: in dbSNP:rs3733801</li>			binding	GO:0005488			Q9UM54		<li>rs700241</li><li>rs3733801</li>	3
P98088	4586	<ul><li>W->A at 2122: No binding to mannose-specific lectin. Loss of secretion from the endoplasmic reticulum</li><li>D->A,E at 4302: Abolishes cleavage</li></ul>	<li>L->P at 4897: in dbSNP:rs1132436</li>	secretion	GO:0046903	binding	GO:0005488	endoplasmic reticulum	GO:0005783	P82953		rs1132436	3
P98170	331	<ul><li>Y->G at 75: Loss of interaction with MAP3K7IP1; when associated with G-75</li><li>V->A at 80: Strongly reduced interaction with MAP3K7IP1. Reduced activation of MAP3K7/TAK1. Reduced activation of NF-kappa-B</li><li>V->D at 80: Loss of interaction with MAP3K7IP1. Reduced activation of MAP3K7/TAK1. Strongly reduced activation of NF-kappa-B</li><li>V->E at 86: Loss of dimerization. Reduces a…	<li>N->S at 107: in dbSNP:rs28382721</li><li>S->F at 133: in dbSNP:rs28382722</li><li>D->E at 242: in dbSNP:rs28382723</li><li>Q->P at 423: in dbSNP:rs5956583</li>	protein folding	GO:0006457					<li>O43464</li><li>O43318</li><li>P49116</li><li>Q8RSY1</li><li>P43565</li><li>Q9NR28</li><li>Q15750</li><li>Q2QCI9</li>		<li>rs5956583</li><li>rs28382722</li><li>rs28382721</li><li>rs28382723</li>	3
P98177	4303	<ul><li>T->A at 32: Abolishes phosphorylation. Protein is located mainly in cytoplasm and shows increased transcriptional activity</li><li>S->A at 197: Abolishes phosphorylation. Protein is located mainly in cytoplasm and shows increased transcriptional activity</li><li>S->A at 262: Abolishes phosphorylation. No effect on cellular location or transcriptional activity</li></ul>		phosphorylation	GO:0016310			cytoplasm	GO:0005737				1
P98187	11283	<ul><li>G->E at 328: No effect on U-44069 and U-51605 hydroxylation. 20</li></ul>	<li>Y->F at 125: no effect on U-44069 and 9,11-diazo-prostadienoic acid : in dbSNP rsrs2072600</li><li>P->Q at 447: in dbSNP:rs2056822</li>									<li>rs2072600</li><li>rs2056822</li>	3
Q00403	2959	<ul><li>EWRTFS->AWRTFA at 51-56: Partial loss of HIV-1 Vpr binding</li><li>W->A at 52: Partial loss of HIV-1 Vpr binding</li><li>RT->AA at 53-54: Partial loss of HIV-1 Vpr binding</li><li>F->A at 55: Partial loss of HIV-1 Vpr binding</li></ul>	<li>P->S at 19: in dbSNP:rs1804499</li><li>R->Q at 132: in a colorectal cancer sample; somatic mutation</li>			binding	GO:0005488					rs1804499	3
Q00587	11135	<ul><li>DMISHPLGDFRH->A at 36-47: No binding with CDC42</li></ul>				binding	GO:0005488			<li>O94103</li><li>Q90694</li><li>O14426</li><li>P60953</li><li>P60952</li><li>Q17031</li><li>Q9HF56</li><li>P19073</li>			1
Q00604	4693	<ul><li>C->A at 95: Impairs oligomerization</li></ul>	<li>L->R at 13: in ND, MIM: 310600</li><li>L->P at 16: in ND, MIM: 310600</li><li>D->E at 23: in dbSNP:rs5952410, MIM: 310600</li><li>C->R at 39: in ND, MIM: 310600</li><li>R->K at 41: in EVR2, MIM: 305390</li><li>H->R at 42: in EVR2, MIM: 305390</li><li>Y->C at 44: in ND, MIM: 310600</li><li>K->N at 58: in EVR2, MIM: 305390</li><li>V->E at 60: in ND; reduction of protein amount in the extracellu…					extracellular matrix	GO:0005578,GO:0048196		<li>Norrie disease (ND) [MIM:310600]</li><li>Vitreoretinopathy exudative type 2 (EVR2) [MIM:305390]</li>	<li>rs28933684</li><li>rs5952410</li>	3
Q00613	3297	<ul><li>K->R at 91: No effect on sumoylation</li><li>T->A at 120: No effect on binding HSE nor on transcriptional activity</li><li>S->A at 121: Increased binding HSE and transcriptional activity. Greatly reduced binding to HSP90AA1. No effect on MAPKAPK2 binding</li><li>S->D at 121: Some inhibition of binding HSE and transcriptional activity. No change in binding HSP90AA1. Inhibits MAPKAPK2 bindi…		<li>phosphorylation</li><li>sumoylation</li>	<li>GO:0016310</li><li>GO:0016925</li>	<li>binding</li><li>DNA-binding</li>	<li>GO:0005488</li><li>GO:0003677</li>			<li>P27541</li><li>Q8RB68</li><li>Q73GL7</li><li>P27542</li><li>Q6AMQ3</li><li>Q8DF66</li><li>Q71ZJ7</li><li>P56836</li><li>Q7NAU6</li><li>Q3IUI0</li><li>Q8RH05</li><li>Q6B8V2</li><li>Q92260</li><li>P19993</li><li>P69377</li><li>Q892R0</li><li>Q01100</li><li>Q47HK2</li><li>Q3Z601</li><li>Q8YE76</li><li>Q9ZAD3</li><li>Q39JC8</li><li>Q9HHB9</li><li>P69376</li><li>Q5QXL1</li><li>Q5YNI0</li><li>Q818E…			1
Q00653	4791	<ul><li>YLL->AAA at 247-249: Two-fold reduction in heterodimerization with RelA</li><li>P->A at 399: No change in cleavage rate or products</li><li>G->A at 404: No change in cleavage rate or products</li><li>A->P at 405: No change in cleavage rate or products</li><li>Q->N at 406: No change in cleavage rate or products</li><li>S->G at 713: Loss of phosphorylation; when associated with A-715 and A-…	<li>E->K at 14: in dbSNP rsrs45581936</li><li>G->R at 351: in dbSNP rsrs45580031</li><li>A->G at 392: in dbSNP:rs11574848</li><li>G->R at 452: in dbSNP rsrs45471103</li><li>Missing at 618-900: in truncated form EB308</li><li>AGN->SAS at 667-669: in truncated form p80HT</li><li>Missing at 670-900: in truncated form p80HT</li><li>Missing at 703-900: in truncated form LB40</li>	phosphorylation	GO:0016310					<li>P52560</li><li>O87331</li><li>Q99558</li><li>Q931Q4</li><li>Q99TL8</li><li>Q54089</li><li>Q8CS97</li><li>P0A0E9</li><li>P0AG22</li><li>P44644</li><li>P0AG23</li><li>P0AG20</li><li>P0AG21</li><li>Q6G8T5</li><li>P66015</li><li>O54408</li><li>P0A0F0</li><li>P66014</li><li>Q5HNR8</li><li>O52177</li><li>O85709</li><li>Q49640</li><li>P55133</li><li>Q6GG70</li>		<li>rs45580031</li><li>rs45581936</li><li>rs11574848</li><li>rs45471103</li>	3
Q00722	5330	<ul><li>Q->A at 52: Strongly reduces interaction with RAC1</li></ul>	<li>N->I at 324: in dbSNP:rs45628633</li><li>R->H at 598: in dbSNP:rs8025153</li><li>P->L at 664: in dbSNP:rs9972332</li><li>G->R at 712: in dbSNP:rs28395835</li><li>E->G at 1095: in dbSNP:rs936212</li>							<li>Q9SSX0</li><li>O04369</li><li>Q38912</li><li>P13362</li><li>P62999</li><li>P80236</li><li>P62998</li><li>P63000</li>		<li>rs45628633</li><li>rs9972332</li><li>rs936212</li><li>rs28395835</li><li>rs8025153</li>	3
Q00987	4193	<ul><li>C->S at 305: No loss of ubiquitin ligase E3 activity</li><li>C->T at 374: No loss of ubiquitin ligase E3 activity</li><li>C->L at 438: No loss of ubiquitin ligase E3 activity</li><li>C->G at 441: Fails to interact with MDM4</li><li>C->A at 449: Loss of ubiquitin ligase E3 activity</li><li>C->S at 449: No substantial decrease of ubiquitin ligase E3 activity</li><li>H->A at 452: Loss of ubi…								<li>P69326</li><li>P08565</li><li>P69322</li><li>P69323</li><li>P69324</li><li>P69325</li><li>P68196</li><li>O46543</li><li>P68197</li><li>Q05550</li><li>P68198</li><li>P68199</li><li>P19848</li><li>P68195</li><li>P42739</li><li>Q867C2</li><li>P62991</li><li>P62990</li><li>P61863</li><li>P61864</li><li>P61862</li><li>Q867C4</li><li>Q867C3</li><li>P23398</li><li>P68204</li><li>P84589</li><li>Q865C…			1
Q01081	7307	<ul><li>W->A at 134: Decreases affinity for UAF2 by 3 orders of magnitude</li></ul>											1
Q01094	1869	<ul><li>Y->C at 411: No retinoblastoma protein binding</li></ul>	<li>G->S at 200: in dbSNP:rs35385772</li><li>R->H at 252: in dbSNP:rs3213172</li><li>V->M at 276: in dbSNP:rs3213173</li><li>T->N at 311: in dbSNP:rs3213174</li><li>G->S at 393: in dbSNP:rs3213176</li>			protein binding	GO:0005515					<li>rs3213173</li><li>rs3213172</li><li>rs35385772</li><li>rs3213174</li><li>rs3213176</li>	3
Q01167	3607	<ul><li>K->A at 258: Decreases DNA-binding to 40%</li><li>K->A at 300: Decreases DNA-binding to 20%</li><li>S->A at 305: Decreases DNA-binding to 70%</li><li>R->A at 307: Abolishes DNA-binding</li><li>K->A at 328: Decreases DNA-binding to 25%</li></ul>				DNA-binding	GO:0003677						1
Q01196	861	<ul><li>R->A at 80: Strongly reduces DNA-binding</li><li>K->A at 83: Strongly reduces DNA-binding</li><li>T->A at 84: No effect on DNA binding</li><li>A->T at 107: Loss of heterodimerization</li><li>G->R at 108: Loss of heterodimerization</li><li>R->A at 135: Strongly reduces DNA-binding</li><li>R->A at 139: Strongly reduces DNA-binding</li><li>R->A at 142: Strongly reduces DNA-binding</li><li>Mi…	<li>R->Q at 139: in FPDMM, MIM: 601399</li><ul><li>R->A at 139: Strongly reduces DNA-binding</li></ul><li>R->Q at 174: in FPDMM, MIM: 601399</li><ul><li>R->A at 174: Strongly reduces DNA-binding</li></ul><li>S->R at 431: in dbSNP:rs1055308, MIM: 601399</li></ul><li>S->R at 433: in dbSNP:rs1055309, MIM: 601399</li></ul>			DNA-binding	GO:0003677				Familial platelet disorder with associated myeloid malignancy (FPDMM) [MIM:601399]	<li>rs1055309</li><li>rs1055308</li>	4
Q01581	3157	<ul><li>C->A,S at 129: Loss of activity</li></ul>											1
Q01892	6689	<ul><li>S->A at 144: Reduces interaction with IRF4 and transcriptional activation</li><li>K->G at 242: Abrogates DNA-binding</li></ul>				DNA-binding	GO:0003677			Q15306			1
Q01954	646	<ul><li>S->A at 537: No effect on phosphorylation. Abolishes phosphorylation and induces nuclear restriction; when associated to A-541</li><li>S->D at 537: Reduces phosphorylation and induces partial relocation into the cytoplasm</li><li>S->D at 540: No effect on phosphorylation, no effect on subcellular location</li><li>S->A at 541: Strongly reduces phosphorylation. Abolishes phosphorylation and…		phosphorylation	GO:0016310			cytoplasm	GO:0005737				1
Q02156	5581	<ul><li>K->W at 437: Abolishes activity and S-729 phosphorylation</li><li>T->A at 566: Abolishes phosphorylation by PDK1, and S-729 phosphorylation</li><li>T->E at 566: No effect on S-729 phosphorylation</li><li>T->E at 710: No effect on activity; no effect on S-729 phosphorylation</li><li>S->A at 729: Enhances T-566 dephosphorylation</li></ul>	<li>E->K at 143: in a colorectal cancer sample; somatic mutation</li><li>A->V at 333: in dbSNP rsrs55989965</li><li>P->R at 389: in dbSNP rsrs55767130</li><li>T->M at 563: in dbSNP:rs34077350</li><li>A->T at 654: in dbSNP:rs35777875</li>	<li>phosphorylation</li><li>dephosphorylation</li>	<li>GO:0016310</li><li>GO:0016311</li>					<li>Q15118</li><li>O15530</li><li>Q9W0V1</li>		<li>rs55767130</li><li>rs55989965</li><li>rs35777875</li><li>rs34077350</li>	3
Q02410	320	<ul><li>F->V at 608: Diminishes interaction with APP</li></ul>	<li>S->A at 184: in dbSNP:rs34788368</li>							<li>Q60495</li><li>P0A3Z4</li><li>Q28280</li><li>O73683</li><li>P0A3Z2</li><li>P75313</li><li>P79307</li><li>P08592</li><li>P0A3Z3</li><li>P0A3Z1</li><li>Q28757</li><li>P05067</li><li>P29216</li><li>Q28748</li><li>Q28053</li><li>Q5IS80</li><li>P47566</li><li>O93279</li><li>P12023</li><li>Q11207</li><li>P53601</li><li>Q95241</li><li>Q29149</li>		rs34788368	3
Q02750	5604	<ul><li>K->R at 97: Inactivation</li><li>S->A at 150: No loss of activity</li><li>S->A at 212: No loss of activity</li><li>S->A at 218: Inactivation</li><li>S->A at 222: Inactivation</li></ul>	<li>F->S at 53: in CFC syndrome, MIM: 115150</li><li>Y->C at 130: in CFC syndrome, MIM: 115150</li>								Cardiofaciocutaneous syndrome (CFC syndrome) [MIM:115150]		3
Q02809	5351	<ul><li>C->A at 369: Loss of activity</li></ul>	<li>E->D at 67: in dbSNP:rs7551068</li><li>A->T at 84: in dbSNP:rs34878020</li><li>A->T at 99: in dbSNP:rs7551175</li><li>A->S at 120: in dbSNP:rs2273285</li><li>Q->H at 123: in a breast cancer sample; somatic mutation</li><li>Missing at 367-371: in EDS6</li><li>W->G at 446: in EDS6, MIM: 225400</li><li>Missing at 532: in EDS6, MIM: 225400</li><li>W->C at 612: in EDS6, MIM: 225400</li><li>A->T at…								Ehlers-Danlos syndrome type 6 (EDS6) [MIM:225400]	<li>rs7551068</li><li>rs7551175</li><li>rs2273285</li><li>rs34878020</li>	3
Q02928	1579	<ul><li>G->S at 130: Loss of activity</li><li>E->A at 321: Loss of covalent heme binding</li></ul>	<li>N->S at 226: in dbSNP:rs12759923</li><li>S->G at 353</li><li>F->S at 434: associated with hypertension; significantly reduced arachidonic acid and lauric acid metabolizing activity; dbSNP:rs1126742</li><li>NGIHLRLRRLPNPCE at 500-519: in CYP4A11V</li>			heme binding	GO:0020037					<li>rs1126742</li><li>rs12759923</li>	3
Q03393	5805	<ul><li>S->A at 19: Decrease in activity; abolishes phosphorylation by PKG</li></ul>	<li>R->C at 16: in HPA; severe decrease in activity; diminishes phosphorylation by PKG, MIM: 261640</li><li>R->G at 25: in HPA; severe form, MIM: 261640</li><li>R->Q at 25: in HPA; abolishes activity; no effect on phosphorylation by PKG, MIM: 261640</li><li>E->G at 35: in HPA, MIM: 261640</li><li>N->K at 36: in HPA, MIM: 261640</li><li>N->D at 47: in HPA; transient; total loss of activity, MIM: 2…	phosphorylation	GO:0016310	PKG	GO:0004692			<li>O82030</li><li>Q9FEW2</li><li>Q9Y251</li><li>Q90YK5</li>	Hyperphenylalaninemia (HPA) [MIM:261640]		3
Q03721	3749	<ul><li>S->A at 8: Decreased inhibition of channel closure by PKC. Inhibition of channel closure is nearly abolished; when associated with A-9</li><li>S->D at 8: Decreased rate of channel inactivation. Loss of channel inactivation; when associated with D-9; D-15 and D-21</li><li>S->A at 9: Strong decrease of inhibition of channel closure by PKC. Inhibition of channel closure is nearly abolished; …	<li>D->Y at 318: in dbSNP:rs35167146</li><li>C->Y at 520: in dbSNP:rs12411176</li>							<li>P13678</li><li>P05130</li><li>P13677</li><li>P34722</li>		<li>rs35167146</li><li>rs12411176</li>	3
Q03933	3298	<ul><li>R->G at 109: Fails to translocate to nucleus</li><li>RKR->ASS at 196-198: Fails to translocate to nucleus</li></ul>						nucleus	GO:0005634				1
Q04206	5970	<ul><li>T->A at 254: Abolishes interaction with PIN1</li><li>S->C at 276: Loss of phosphorylation</li></ul>		phosphorylation	GO:0016310					<li>Q5BIN5</li><li>Q94G00</li><li>Q9SL42</li><li>Q4R383</li><li>Q13526</li><li>Q9C6B8</li><li>Q5SMQ9</li><li>P22696</li>			1
Q04609	2346	<ul><li>N->A at 51: Loss of glycosylation. Reduces enzyme activity</li><li>N->A at 76: Loss of glycosylation. Reduces enzyme activity</li><li>N->A at 121: Loss of glycosylation. Severely reduced enzyme activity</li><li>N->A at 140: Loss of glycosylation. Severely reduced enzyme activity</li><li>N->A at 153: Loss of glycosylation. Severely reduced enzyme activity</li><li>N->A at 195: Loss of glyco…	<li>A->T at 23: in a colorectal cancer sample; somatic mutation</li><li>Y->H at 75: in dbSNP:rs202676</li><li>H->Y at 475: can be associated with lower folate and higher homocysteine levels</li><li>V->L at 627: in dbSNP:rs2988342</li>									<li>rs2988342</li><li>rs202676</li>	3
[truncated: 10,944 more rows]
