# Supplementary material for: From SNPs to pathways: integration of functional effect of sequence variations on models of cell signalling pathways
Source: BMC Bioinformatics. 2009 Aug 27;10(Suppl 8):S6. doi: 10.1186/1471-2105-10-S8-S6 (PMC2745588; doi:10.1186/1471-2105-10-S8-S6)
Supplement: Additional file 8 — Visual style file for SBML format. [file 1471-2105-10-S8-S6-S8.props]

#This file specifies visual mappings for Cytoscape and has been automatically generated.
# WARNING: any changes you make to this file while Cytoscape is running may be overwritten.
# Any changes may make these visual mappings unreadable.
# Please make sure you know what you are doing before modifying this file by hand.
#
#Tue May 26 14:27:18 CEST 2009
edgeAppearanceCalculator.BiNoM\ BioPAX.defaultEdgeColor=128,128,128
edgeAppearanceCalculator.BiNoM\ BioPAX.defaultEdgeFont=SanSerif,plain,10
edgeAppearanceCalculator.BiNoM\ BioPAX.defaultEdgeFontSize=10.0
edgeAppearanceCalculator.BiNoM\ BioPAX.defaultEdgeLabel=
edgeAppearanceCalculator.BiNoM\ BioPAX.defaultEdgeLabelColor=0,0,0
edgeAppearanceCalculator.BiNoM\ BioPAX.defaultEdgeLabelOpacity=255
edgeAppearanceCalculator.BiNoM\ BioPAX.defaultEdgeLabelPosition=C,C,c,0,0
edgeAppearanceCalculator.BiNoM\ BioPAX.defaultEdgeLineStyle=SOLID
edgeAppearanceCalculator.BiNoM\ BioPAX.defaultEdgeLineWidth=1.0
edgeAppearanceCalculator.BiNoM\ BioPAX.defaultEdgeOpacity=255
edgeAppearanceCalculator.BiNoM\ BioPAX.defaultEdgeSourceArrowColor=0,0,0
edgeAppearanceCalculator.BiNoM\ BioPAX.defaultEdgeSourceArrowOpacity=255
edgeAppearanceCalculator.BiNoM\ BioPAX.defaultEdgeSourceArrowShape=NONE
edgeAppearanceCalculator.BiNoM\ BioPAX.defaultEdgeTargetArrowColor=128,128,128
edgeAppearanceCalculator.BiNoM\ BioPAX.defaultEdgeTargetArrowOpacity=255
edgeAppearanceCalculator.BiNoM\ BioPAX.defaultEdgeTargetArrowShape=ARROW
edgeAppearanceCalculator.BiNoM\ BioPAX.defaultEdgeToolTip=
edgeAppearanceCalculator.BiNoM\ BioPAX.defaultNodeBorderColor=0,0,0
edgeAppearanceCalculator.BiNoM\ BioPAX.defaultNodeBorderOpacity=255
edgeAppearanceCalculator.BiNoM\ BioPAX.defaultNodeFillColor=255,255,255
edgeAppearanceCalculator.BiNoM\ BioPAX.defaultNodeFont=Default,plain,12
edgeAppearanceCalculator.BiNoM\ BioPAX.defaultNodeFontSize=12.0
edgeAppearanceCalculator.BiNoM\ BioPAX.defaultNodeHight=30.0
edgeAppearanceCalculator.BiNoM\ BioPAX.defaultNodeLabel=
edgeAppearanceCalculator.BiNoM\ BioPAX.defaultNodeLabelColor=0,0,0
edgeAppearanceCalculator.BiNoM\ BioPAX.defaultNodeLabelOpacity=255
edgeAppearanceCalculator.BiNoM\ BioPAX.defaultNodeLabelPosition=C,C,c,0,0
edgeAppearanceCalculator.BiNoM\ BioPAX.defaultNodeLineStyle=SOLID
edgeAppearanceCalculator.BiNoM\ BioPAX.defaultNodeLineWidth=1.0
edgeAppearanceCalculator.BiNoM\ BioPAX.defaultNodeOpacity=255
edgeAppearanceCalculator.BiNoM\ BioPAX.defaultNodeShape=rect
edgeAppearanceCalculator.BiNoM\ BioPAX.defaultNodeSize=35.0
edgeAppearanceCalculator.BiNoM\ BioPAX.defaultNodeToolTip=
edgeAppearanceCalculator.BiNoM\ BioPAX.defaultNodeWidth=70.0
edgeAppearanceCalculator.BiNoM\ BioPAX.edgeColorCalculator=BiNoM BioPAX Edge Color
edgeAppearanceCalculator.BiNoM\ BioPAX.edgeLineStyleCalculator=BiNoM BioPAX Edge Line Style
edgeAppearanceCalculator.BiNoM\ BioPAX.edgeSourceArrowColorCalculator=BiNoM BioPAX Edge Source Arrow Color
edgeAppearanceCalculator.BiNoM\ BioPAX.edgeSourceArrowShapeCalculator=BiNoM BioPAX Edge Source Arrow Shape
edgeAppearanceCalculator.BiNoM\ BioPAX.edgeTargetArrowColorCalculator=BiNoM BioPAX Edge Target Arrow Color
edgeAppearanceCalculator.BiNoM\ BioPAX.edgeTargetArrowShapeCalculator=BiNoM BioPAX Edge Target Arrow Shape
edgeAppearanceCalculator.BiNoM\ BioPAX.nodeSizeLocked=true
edgeAppearanceCalculator.BiNoM\ CellDesigner.defaultEdgeColor=0,0,0
edgeAppearanceCalculator.BiNoM\ CellDesigner.defaultEdgeFont=SanSerif,plain,10
edgeAppearanceCalculator.BiNoM\ CellDesigner.defaultEdgeFontSize=10.0
edgeAppearanceCalculator.BiNoM\ CellDesigner.defaultEdgeLabel=
edgeAppearanceCalculator.BiNoM\ CellDesigner.defaultEdgeLabelColor=0,0,0
edgeAppearanceCalculator.BiNoM\ CellDesigner.defaultEdgeLabelOpacity=255
edgeAppearanceCalculator.BiNoM\ CellDesigner.defaultEdgeLabelPosition=C,C,c,0,0
edgeAppearanceCalculator.BiNoM\ CellDesigner.defaultEdgeLineStyle=SOLID
edgeAppearanceCalculator.BiNoM\ CellDesigner.defaultEdgeLineWidth=1.0
edgeAppearanceCalculator.BiNoM\ CellDesigner.defaultEdgeOpacity=255
edgeAppearanceCalculator.BiNoM\ CellDesigner.defaultEdgeSourceArrowColor=0,0,0
edgeAppearanceCalculator.BiNoM\ CellDesigner.defaultEdgeSourceArrowOpacity=255
edgeAppearanceCalculator.BiNoM\ CellDesigner.defaultEdgeSourceArrowShape=NONE
edgeAppearanceCalculator.BiNoM\ CellDesigner.defaultEdgeTargetArrowColor=0,0,0
edgeAppearanceCalculator.BiNoM\ CellDesigner.defaultEdgeTargetArrowOpacity=255
edgeAppearanceCalculator.BiNoM\ CellDesigner.defaultEdgeTargetArrowShape=ARROW
edgeAppearanceCalculator.BiNoM\ CellDesigner.defaultEdgeToolTip=
edgeAppearanceCalculator.BiNoM\ CellDesigner.defaultNodeBorderColor=0,0,0
edgeAppearanceCalculator.BiNoM\ CellDesigner.defaultNodeBorderOpacity=255
edgeAppearanceCalculator.BiNoM\ CellDesigner.defaultNodeFillColor=255,255,255
edgeAppearanceCalculator.BiNoM\ CellDesigner.defaultNodeFont=Default,plain,12
edgeAppearanceCalculator.BiNoM\ CellDesigner.defaultNodeFontSize=12.0
edgeAppearanceCalculator.BiNoM\ CellDesigner.defaultNodeHight=30.0
edgeAppearanceCalculator.BiNoM\ CellDesigner.defaultNodeLabel=
edgeAppearanceCalculator.BiNoM\ CellDesigner.defaultNodeLabelColor=0,0,0
edgeAppearanceCalculator.BiNoM\ CellDesigner.defaultNodeLabelOpacity=255
edgeAppearanceCalculator.BiNoM\ CellDesigner.defaultNodeLabelPosition=C,C,c,0,0
edgeAppearanceCalculator.BiNoM\ CellDesigner.defaultNodeLineStyle=SOLID
edgeAppearanceCalculator.BiNoM\ CellDesigner.defaultNodeLineWidth=1.0
edgeAppearanceCalculator.BiNoM\ CellDesigner.defaultNodeOpacity=255
edgeAppearanceCalculator.BiNoM\ CellDesigner.defaultNodeShape=rect
edgeAppearanceCalculator.BiNoM\ CellDesigner.defaultNodeSize=35.0
edgeAppearanceCalculator.BiNoM\ CellDesigner.defaultNodeToolTip=
edgeAppearanceCalculator.BiNoM\ CellDesigner.defaultNodeWidth=70.0
edgeAppearanceCalculator.BiNoM\ CellDesigner.edgeColorCalculator=BiNoM CellDesigner Edge Color
edgeAppearanceCalculator.BiNoM\ CellDesigner.edgeLineStyleCalculator=BiNoM CellDesigner Edge Line Style
edgeAppearanceCalculator.BiNoM\ CellDesigner.edgeSourceArrowColorCalculator=BiNoM CellDesigner Edge Source Arrow Color
edgeAppearanceCalculator.BiNoM\ CellDesigner.edgeSourceArrowShapeCalculator=BiNoM CellDesigner Edge Source Arrow Shape
edgeAppearanceCalculator.BiNoM\ CellDesigner.edgeTargetArrowColorCalculator=BiNoM CellDesigner Edge Target Arrow Color
edgeAppearanceCalculator.BiNoM\ CellDesigner.edgeTargetArrowShapeCalculator=BiNoM CellDesigner Edge Target Arrow Shape
edgeAppearanceCalculator.BiNoM\ CellDesigner.nodeSizeLocked=true
edgeAppearanceCalculator.BioChemicalReaction.defaultEdgeColor=0,0,0
edgeAppearanceCalculator.BioChemicalReaction.defaultEdgeFont=SanSerif,plain,10
edgeAppearanceCalculator.BioChemicalReaction.defaultEdgeFontSize=10.0
edgeAppearanceCalculator.BioChemicalReaction.defaultEdgeLabel=
edgeAppearanceCalculator.BioChemicalReaction.defaultEdgeLabelColor=0,0,0
edgeAppearanceCalculator.BioChemicalReaction.defaultEdgeLabelOpacity=255
edgeAppearanceCalculator.BioChemicalReaction.defaultEdgeLabelPosition=C,C,c,0,0
edgeAppearanceCalculator.BioChemicalReaction.defaultEdgeLineStyle=SOLID
edgeAppearanceCalculator.BioChemicalReaction.defaultEdgeLineWidth=1.0
edgeAppearanceCalculator.BioChemicalReaction.defaultEdgeOpacity=255
edgeAppearanceCalculator.BioChemicalReaction.defaultEdgeSourceArrowColor=0,0,0
edgeAppearanceCalculator.BioChemicalReaction.defaultEdgeSourceArrowOpacity=255
edgeAppearanceCalculator.BioChemicalReaction.defaultEdgeSourceArrowShape=NONE
edgeAppearanceCalculator.BioChemicalReaction.defaultEdgeTargetArrowColor=0,0,0
edgeAppearanceCalculator.BioChemicalReaction.defaultEdgeTargetArrowOpacity=255
edgeAppearanceCalculator.BioChemicalReaction.defaultEdgeTargetArrowShape=NONE
edgeAppearanceCalculator.BioChemicalReaction.defaultEdgeToolTip=
edgeAppearanceCalculator.BioChemicalReaction.defaultNodeBorderColor=0,0,0
edgeAppearanceCalculator.BioChemicalReaction.defaultNodeBorderOpacity=255
edgeAppearanceCalculator.BioChemicalReaction.defaultNodeFillColor=255,255,255
edgeAppearanceCalculator.BioChemicalReaction.defaultNodeFont=Default,plain,12
edgeAppearanceCalculator.BioChemicalReaction.defaultNodeFontSize=12.0
edgeAppearanceCalculator.BioChemicalReaction.defaultNodeHight=30.0
edgeAppearanceCalculator.BioChemicalReaction.defaultNodeLabel=
edgeAppearanceCalculator.BioChemicalReaction.defaultNodeLabelColor=0,0,0
edgeAppearanceCalculator.BioChemicalReaction.defaultNodeLabelOpacity=255
edgeAppearanceCalculator.BioChemicalReaction.defaultNodeLabelPosition=C,C,c,0,0
edgeAppearanceCalculator.BioChemicalReaction.defaultNodeLineStyle=SOLID
edgeAppearanceCalculator.BioChemicalReaction.defaultNodeLineWidth=1.0
edgeAppearanceCalculator.BioChemicalReaction.defaultNodeOpacity=255
edgeAppearanceCalculator.BioChemicalReaction.defaultNodeShape=rect
edgeAppearanceCalculator.BioChemicalReaction.defaultNodeSize=35.0
edgeAppearanceCalculator.BioChemicalReaction.defaultNodeToolTip=
edgeAppearanceCalculator.BioChemicalReaction.defaultNodeWidth=70.0
edgeAppearanceCalculator.BioChemicalReaction.edgeTargetArrowShapeCalculator=HyperEdge target arrows shape
edgeAppearanceCalculator.BioChemicalReaction.edgeTooltipCalculator=Edge Tooltip
edgeAppearanceCalculator.BioChemicalReaction.nodeSizeLocked=true
edgeAppearanceCalculator.BioPAX\ v\ 0_2.defaultEdgeColor=0,0,0
edgeAppearanceCalculator.BioPAX\ v\ 0_2.defaultEdgeFont=Default,plain,10
edgeAppearanceCalculator.BioPAX\ v\ 0_2.defaultEdgeFontSize=10.0
edgeAppearanceCalculator.BioPAX\ v\ 0_2.defaultEdgeLabel=
edgeAppearanceCalculator.BioPAX\ v\ 0_2.defaultEdgeLabelColor=0,0,0
edgeAppearanceCalculator.BioPAX\ v\ 0_2.defaultEdgeLabelOpacity=255
edgeAppearanceCalculator.BioPAX\ v\ 0_2.defaultEdgeLabelPosition=C,C,c,0,0
edgeAppearanceCalculator.BioPAX\ v\ 0_2.defaultEdgeLineStyle=SOLID
edgeAppearanceCalculator.BioPAX\ v\ 0_2.defaultEdgeLineWidth=1.0
edgeAppearanceCalculator.BioPAX\ v\ 0_2.defaultEdgeOpacity=255
edgeAppearanceCalculator.BioPAX\ v\ 0_2.defaultEdgeSourceArrowColor=0,0,0
edgeAppearanceCalculator.BioPAX\ v\ 0_2.defaultEdgeSourceArrowOpacity=255
edgeAppearanceCalculator.BioPAX\ v\ 0_2.defaultEdgeSourceArrowShape=NONE
edgeAppearanceCalculator.BioPAX\ v\ 0_2.defaultEdgeTargetArrowColor=0,0,0
edgeAppearanceCalculator.BioPAX\ v\ 0_2.defaultEdgeTargetArrowOpacity=255
edgeAppearanceCalculator.BioPAX\ v\ 0_2.defaultEdgeTargetArrowShape=NONE
edgeAppearanceCalculator.BioPAX\ v\ 0_2.defaultEdgeToolTip=
edgeAppearanceCalculator.BioPAX\ v\ 0_2.defaultNodeBorderColor=0,0,0
edgeAppearanceCalculator.BioPAX\ v\ 0_2.defaultNodeBorderOpacity=255
edgeAppearanceCalculator.BioPAX\ v\ 0_2.defaultNodeFillColor=255,255,255
edgeAppearanceCalculator.BioPAX\ v\ 0_2.defaultNodeFont=Default,plain,12
edgeAppearanceCalculator.BioPAX\ v\ 0_2.defaultNodeFontSize=12.0
edgeAppearanceCalculator.BioPAX\ v\ 0_2.defaultNodeHight=30.0
edgeAppearanceCalculator.BioPAX\ v\ 0_2.defaultNodeLabel=
edgeAppearanceCalculator.BioPAX\ v\ 0_2.defaultNodeLabelColor=0,0,0
edgeAppearanceCalculator.BioPAX\ v\ 0_2.defaultNodeLabelOpacity=255
edgeAppearanceCalculator.BioPAX\ v\ 0_2.defaultNodeLabelPosition=C,C,c,0,0
edgeAppearanceCalculator.BioPAX\ v\ 0_2.defaultNodeLineStyle=SOLID
edgeAppearanceCalculator.BioPAX\ v\ 0_2.defaultNodeLineWidth=1.0
edgeAppearanceCalculator.BioPAX\ v\ 0_2.defaultNodeOpacity=255
edgeAppearanceCalculator.BioPAX\ v\ 0_2.defaultNodeShape=rect
edgeAppearanceCalculator.BioPAX\ v\ 0_2.defaultNodeSize=35.0
edgeAppearanceCalculator.BioPAX\ v\ 0_2.defaultNodeToolTip=
edgeAppearanceCalculator.BioPAX\ v\ 0_2.defaultNodeWidth=70.0
edgeAppearanceCalculator.BioPAX\ v\ 0_2.edgeLabelCalculator=BioPAX Edge Type --> Label v 0_2
edgeAppearanceCalculator.BioPAX\ v\ 0_2.nodeSizeLocked=true
edgeAppearanceCalculator.BioPAX\ v\ 0_6.defaultEdgeColor=0,0,0
edgeAppearanceCalculator.BioPAX\ v\ 0_6.defaultEdgeFont=SanSerif,plain,10
edgeAppearanceCalculator.BioPAX\ v\ 0_6.defaultEdgeFontSize=10.0
edgeAppearanceCalculator.BioPAX\ v\ 0_6.defaultEdgeLabel=
edgeAppearanceCalculator.BioPAX\ v\ 0_6.defaultEdgeLabelColor=0,0,0
edgeAppearanceCalculator.BioPAX\ v\ 0_6.defaultEdgeLabelOpacity=255
edgeAppearanceCalculator.BioPAX\ v\ 0_6.defaultEdgeLabelPosition=C,C,c,0,0
edgeAppearanceCalculator.BioPAX\ v\ 0_6.defaultEdgeLineStyle=SOLID
edgeAppearanceCalculator.BioPAX\ v\ 0_6.defaultEdgeLineWidth=1.0
edgeAppearanceCalculator.BioPAX\ v\ 0_6.defaultEdgeOpacity=255
edgeAppearanceCalculator.BioPAX\ v\ 0_6.defaultEdgeSourceArrowColor=0,0,0
edgeAppearanceCalculator.BioPAX\ v\ 0_6.defaultEdgeSourceArrowOpacity=255
edgeAppearanceCalculator.BioPAX\ v\ 0_6.defaultEdgeSourceArrowShape=NONE
edgeAppearanceCalculator.BioPAX\ v\ 0_6.defaultEdgeTargetArrowColor=0,0,0
edgeAppearanceCalculator.BioPAX\ v\ 0_6.defaultEdgeTargetArrowOpacity=255
edgeAppearanceCalculator.BioPAX\ v\ 0_6.defaultEdgeTargetArrowShape=NONE
edgeAppearanceCalculator.BioPAX\ v\ 0_6.defaultEdgeToolTip=
edgeAppearanceCalculator.BioPAX\ v\ 0_6.defaultNodeBorderColor=0,0,0
edgeAppearanceCalculator.BioPAX\ v\ 0_6.defaultNodeBorderOpacity=255
edgeAppearanceCalculator.BioPAX\ v\ 0_6.defaultNodeFillColor=255,255,255
edgeAppearanceCalculator.BioPAX\ v\ 0_6.defaultNodeFont=Default,plain,12
edgeAppearanceCalculator.BioPAX\ v\ 0_6.defaultNodeFontSize=12.0
edgeAppearanceCalculator.BioPAX\ v\ 0_6.defaultNodeHight=30.0
edgeAppearanceCalculator.BioPAX\ v\ 0_6.defaultNodeLabel=
edgeAppearanceCalculator.BioPAX\ v\ 0_6.defaultNodeLabelColor=0,0,0
edgeAppearanceCalculator.BioPAX\ v\ 0_6.defaultNodeLabelOpacity=255
edgeAppearanceCalculator.BioPAX\ v\ 0_6.defaultNodeLabelPosition=C,C,c,0,0
edgeAppearanceCalculator.BioPAX\ v\ 0_6.defaultNodeLineStyle=SOLID
edgeAppearanceCalculator.BioPAX\ v\ 0_6.defaultNodeLineWidth=1.0
edgeAppearanceCalculator.BioPAX\ v\ 0_6.defaultNodeOpacity=255
edgeAppearanceCalculator.BioPAX\ v\ 0_6.defaultNodeShape=rect
edgeAppearanceCalculator.BioPAX\ v\ 0_6.defaultNodeSize=35.0
edgeAppearanceCalculator.BioPAX\ v\ 0_6.defaultNodeToolTip=
edgeAppearanceCalculator.BioPAX\ v\ 0_6.defaultNodeWidth=70.0
edgeAppearanceCalculator.BioPAX\ v\ 0_6.edgeTargetArrowShapeCalculator=BioPAX Target Arrows v 0_6
edgeAppearanceCalculator.BioPAX\ v\ 0_6.nodeSizeLocked=true
edgeAppearanceCalculator.GPML.defaultEdgeColor=0,0,0
edgeAppearanceCalculator.GPML.defaultEdgeFont=SanSerif,plain,10
edgeAppearanceCalculator.GPML.defaultEdgeFontSize=10.0
edgeAppearanceCalculator.GPML.defaultEdgeLabel=
edgeAppearanceCalculator.GPML.defaultEdgeLabelColor=0,0,0
edgeAppearanceCalculator.GPML.defaultEdgeLabelOpacity=255
edgeAppearanceCalculator.GPML.defaultEdgeLabelPosition=C,C,c,0,0
edgeAppearanceCalculator.GPML.defaultEdgeLineStyle=SOLID
edgeAppearanceCalculator.GPML.defaultEdgeLineWidth=1.0
edgeAppearanceCalculator.GPML.defaultEdgeOpacity=255
edgeAppearanceCalculator.GPML.defaultEdgeSourceArrowColor=0,0,0
edgeAppearanceCalculator.GPML.defaultEdgeSourceArrowOpacity=255
edgeAppearanceCalculator.GPML.defaultEdgeSourceArrowShape=NONE
edgeAppearanceCalculator.GPML.defaultEdgeTargetArrowColor=0,0,0
edgeAppearanceCalculator.GPML.defaultEdgeTargetArrowOpacity=255
edgeAppearanceCalculator.GPML.defaultEdgeTargetArrowShape=NONE
edgeAppearanceCalculator.GPML.defaultEdgeToolTip=
edgeAppearanceCalculator.GPML.defaultNodeBorderColor=0,0,0
edgeAppearanceCalculator.GPML.defaultNodeBorderOpacity=255
edgeAppearanceCalculator.GPML.defaultNodeFillColor=255,255,255
edgeAppearanceCalculator.GPML.defaultNodeFont=Default,plain,12
edgeAppearanceCalculator.GPML.defaultNodeFontSize=12.0
edgeAppearanceCalculator.GPML.defaultNodeHight=30.0
edgeAppearanceCalculator.GPML.defaultNodeLabel=
edgeAppearanceCalculator.GPML.defaultNodeLabelColor=0,0,0
edgeAppearanceCalculator.GPML.defaultNodeLabelOpacity=255
edgeAppearanceCalculator.GPML.defaultNodeLabelPosition=C,C,c,0,0
edgeAppearanceCalculator.GPML.defaultNodeLineStyle=SOLID
edgeAppearanceCalculator.GPML.defaultNodeLineWidth=1.0
edgeAppearanceCalculator.GPML.defaultNodeOpacity=255
edgeAppearanceCalculator.GPML.defaultNodeShape=rect
edgeAppearanceCalculator.GPML.defaultNodeSize=35.0
edgeAppearanceCalculator.GPML.defaultNodeToolTip=
edgeAppearanceCalculator.GPML.defaultNodeWidth=70.0
edgeAppearanceCalculator.GPML.edgeColorCalculator=GPML edge color
edgeAppearanceCalculator.GPML.edgeLineStyleCalculator=GPML edge style
edgeAppearanceCalculator.GPML.edgeSourceArrowColorCalculator=GPML edge source color
edgeAppearanceCalculator.GPML.edgeSourceArrowShapeCalculator=GPML edge source shape
edgeAppearanceCalculator.GPML.edgeTargetArrowColorCalculator=GPML edge target color
edgeAppearanceCalculator.GPML.edgeTargetArrowShapeCalculator=GPML edge target shape
edgeAppearanceCalculator.GPML.nodeSizeLocked=true
edgeAppearanceCalculator.SBMLReader\ Style.defaultEdgeColor=0,0,0
edgeAppearanceCalculator.SBMLReader\ Style.defaultEdgeFont=SanSerif,plain,10
edgeAppearanceCalculator.SBMLReader\ Style.defaultEdgeFontSize=10.0
edgeAppearanceCalculator.SBMLReader\ Style.defaultEdgeLabel=
edgeAppearanceCalculator.SBMLReader\ Style.defaultEdgeLabelColor=0,0,0
edgeAppearanceCalculator.SBMLReader\ Style.defaultEdgeLabelOpacity=255
edgeAppearanceCalculator.SBMLReader\ Style.defaultEdgeLabelPosition=C,C,c,0,0
edgeAppearanceCalculator.SBMLReader\ Style.defaultEdgeLineStyle=SOLID
edgeAppearanceCalculator.SBMLReader\ Style.defaultEdgeLineWidth=1.0
edgeAppearanceCalculator.SBMLReader\ Style.defaultEdgeOpacity=255
edgeAppearanceCalculator.SBMLReader\ Style.defaultEdgeSourceArrowColor=0,0,0
edgeAppearanceCalculator.SBMLReader\ Style.defaultEdgeSourceArrowOpacity=255
edgeAppearanceCalculator.SBMLReader\ Style.defaultEdgeSourceArrowShape=NONE
edgeAppearanceCalculator.SBMLReader\ Style.defaultEdgeTargetArrowColor=0,0,0
edgeAppearanceCalculator.SBMLReader\ Style.defaultEdgeTargetArrowOpacity=255
edgeAppearanceCalculator.SBMLReader\ Style.defaultEdgeTargetArrowShape=NONE
edgeAppearanceCalculator.SBMLReader\ Style.defaultEdgeToolTip=
edgeAppearanceCalculator.SBMLReader\ Style.defaultNodeBorderColor=0,0,0
edgeAppearanceCalculator.SBMLReader\ Style.defaultNodeBorderOpacity=255
edgeAppearanceCalculator.SBMLReader\ Style.defaultNodeFillColor=255,255,255
edgeAppearanceCalculator.SBMLReader\ Style.defaultNodeFont=Default,plain,12
edgeAppearanceCalculator.SBMLReader\ Style.defaultNodeFontSize=12.0
edgeAppearanceCalculator.SBMLReader\ Style.defaultNodeHight=30.0
edgeAppearanceCalculator.SBMLReader\ Style.defaultNodeLabel=
edgeAppearanceCalculator.SBMLReader\ Style.defaultNodeLabelColor=0,0,0
edgeAppearanceCalculator.SBMLReader\ Style.defaultNodeLabelOpacity=255
edgeAppearanceCalculator.SBMLReader\ Style.defaultNodeLabelPosition=C,C,c,0,0
edgeAppearanceCalculator.SBMLReader\ Style.defaultNodeLineStyle=SOLID
edgeAppearanceCalculator.SBMLReader\ Style.defaultNodeLineWidth=1.0
edgeAppearanceCalculator.SBMLReader\ Style.defaultNodeOpacity=255
edgeAppearanceCalculator.SBMLReader\ Style.defaultNodeShape=rect
edgeAppearanceCalculator.SBMLReader\ Style.defaultNodeSize=35.0
edgeAppearanceCalculator.SBMLReader\ Style.defaultNodeToolTip=
edgeAppearanceCalculator.SBMLReader\ Style.defaultNodeWidth=70.0
edgeAppearanceCalculator.SBMLReader\ Style.nodeSizeLocked=true
edgeAppearanceCalculator.Sample1.defaultEdgeColor=0,0,0
edgeAppearanceCalculator.Sample1.defaultEdgeFont=Default,plain,10
edgeAppearanceCalculator.Sample1.defaultEdgeFontSize=10.0
edgeAppearanceCalculator.Sample1.defaultEdgeLabel=
edgeAppearanceCalculator.Sample1.defaultEdgeLabelColor=0,0,0
edgeAppearanceCalculator.Sample1.defaultEdgeLabelOpacity=255
edgeAppearanceCalculator.Sample1.defaultEdgeLabelPosition=C,C,c,0,0
edgeAppearanceCalculator.Sample1.defaultEdgeLineStyle=SOLID
edgeAppearanceCalculator.Sample1.defaultEdgeLineWidth=1.0
edgeAppearanceCalculator.Sample1.defaultEdgeOpacity=255
edgeAppearanceCalculator.Sample1.defaultEdgeSourceArrowColor=0,0,0
edgeAppearanceCalculator.Sample1.defaultEdgeSourceArrowOpacity=255
edgeAppearanceCalculator.Sample1.defaultEdgeSourceArrowShape=NONE
edgeAppearanceCalculator.Sample1.defaultEdgeTargetArrowColor=0,0,0
edgeAppearanceCalculator.Sample1.defaultEdgeTargetArrowOpacity=255
edgeAppearanceCalculator.Sample1.defaultEdgeTargetArrowShape=NONE
edgeAppearanceCalculator.Sample1.defaultEdgeToolTip=
edgeAppearanceCalculator.Sample1.defaultNodeBorderColor=0,0,0
edgeAppearanceCalculator.Sample1.defaultNodeBorderOpacity=255
edgeAppearanceCalculator.Sample1.defaultNodeFillColor=255,255,255
edgeAppearanceCalculator.Sample1.defaultNodeFont=Default,plain,12
edgeAppearanceCalculator.Sample1.defaultNodeFontSize=12.0
edgeAppearanceCalculator.Sample1.defaultNodeHight=30.0
edgeAppearanceCalculator.Sample1.defaultNodeLabel=
edgeAppearanceCalculator.Sample1.defaultNodeLabelColor=0,0,0
edgeAppearanceCalculator.Sample1.defaultNodeLabelOpacity=255
edgeAppearanceCalculator.Sample1.defaultNodeLabelPosition=C,C,c,0,0
edgeAppearanceCalculator.Sample1.defaultNodeLineStyle=SOLID
edgeAppearanceCalculator.Sample1.defaultNodeLineWidth=1.0
edgeAppearanceCalculator.Sample1.defaultNodeOpacity=255
edgeAppearanceCalculator.Sample1.defaultNodeShape=rect
edgeAppearanceCalculator.Sample1.defaultNodeSize=35.0
edgeAppearanceCalculator.Sample1.defaultNodeToolTip=
edgeAppearanceCalculator.Sample1.defaultNodeWidth=70.0
edgeAppearanceCalculator.Sample1.nodeSizeLocked=true
edgeAppearanceCalculator.Sample2.defaultEdgeColor=0,0,0
edgeAppearanceCalculator.Sample2.defaultEdgeFont=Default,plain,10
edgeAppearanceCalculator.Sample2.defaultEdgeFontSize=10.0
edgeAppearanceCalculator.Sample2.defaultEdgeLabel=
edgeAppearanceCalculator.Sample2.defaultEdgeLabelColor=0,0,0
edgeAppearanceCalculator.Sample2.defaultEdgeLabelOpacity=255
edgeAppearanceCalculator.Sample2.defaultEdgeLabelPosition=C,C,c,0,0
edgeAppearanceCalculator.Sample2.defaultEdgeLineStyle=SOLID
edgeAppearanceCalculator.Sample2.defaultEdgeLineWidth=1.0
edgeAppearanceCalculator.Sample2.defaultEdgeOpacity=255
edgeAppearanceCalculator.Sample2.defaultEdgeSourceArrowColor=0,0,0
edgeAppearanceCalculator.Sample2.defaultEdgeSourceArrowOpacity=255
edgeAppearanceCalculator.Sample2.defaultEdgeSourceArrowShape=NONE
edgeAppearanceCalculator.Sample2.defaultEdgeTargetArrowColor=0,0,0
edgeAppearanceCalculator.Sample2.defaultEdgeTargetArrowOpacity=255
edgeAppearanceCalculator.Sample2.defaultEdgeTargetArrowShape=NONE
edgeAppearanceCalculator.Sample2.defaultEdgeToolTip=
edgeAppearanceCalculator.Sample2.defaultNodeBorderColor=0,0,0
edgeAppearanceCalculator.Sample2.defaultNodeBorderOpacity=255
edgeAppearanceCalculator.Sample2.defaultNodeFillColor=255,255,255
edgeAppearanceCalculator.Sample2.defaultNodeFont=Default,plain,12
edgeAppearanceCalculator.Sample2.defaultNodeFontSize=12.0
edgeAppearanceCalculator.Sample2.defaultNodeHight=30.0
edgeAppearanceCalculator.Sample2.defaultNodeLabel=
edgeAppearanceCalculator.Sample2.defaultNodeLabelColor=0,0,0
edgeAppearanceCalculator.Sample2.defaultNodeLabelOpacity=255
edgeAppearanceCalculator.Sample2.defaultNodeLabelPosition=C,C,c,0,0
edgeAppearanceCalculator.Sample2.defaultNodeLineStyle=SOLID
edgeAppearanceCalculator.Sample2.defaultNodeLineWidth=1.0
edgeAppearanceCalculator.Sample2.defaultNodeOpacity=255
edgeAppearanceCalculator.Sample2.defaultNodeShape=rect
edgeAppearanceCalculator.Sample2.defaultNodeSize=35.0
edgeAppearanceCalculator.Sample2.defaultNodeToolTip=
edgeAppearanceCalculator.Sample2.defaultNodeWidth=70.0
edgeAppearanceCalculator.Sample2.nodeSizeLocked=true
edgeAppearanceCalculator.Solid.defaultEdgeColor=204,204,204
edgeAppearanceCalculator.Solid.defaultEdgeFont=SanSerif,plain,10
edgeAppearanceCalculator.Solid.defaultEdgeFontSize=10.0
edgeAppearanceCalculator.Solid.defaultEdgeLabel=
edgeAppearanceCalculator.Solid.defaultEdgeLabelColor=102,102,102
edgeAppearanceCalculator.Solid.defaultEdgeLabelOpacity=190
edgeAppearanceCalculator.Solid.defaultEdgeLabelPosition=C,C,c,0,0
edgeAppearanceCalculator.Solid.defaultEdgeLineStyle=SOLID
edgeAppearanceCalculator.Solid.defaultEdgeLineWidth=12.0
edgeAppearanceCalculator.Solid.defaultEdgeOpacity=255
edgeAppearanceCalculator.Solid.defaultEdgeSourceArrowColor=0,0,0
edgeAppearanceCalculator.Solid.defaultEdgeSourceArrowOpacity=255
edgeAppearanceCalculator.Solid.defaultEdgeSourceArrowShape=NONE
edgeAppearanceCalculator.Solid.defaultEdgeTargetArrowColor=0,0,0
edgeAppearanceCalculator.Solid.defaultEdgeTargetArrowOpacity=255
edgeAppearanceCalculator.Solid.defaultEdgeTargetArrowShape=NONE
edgeAppearanceCalculator.Solid.defaultEdgeToolTip=
edgeAppearanceCalculator.Solid.defaultNodeBorderColor=0,0,0
edgeAppearanceCalculator.Solid.defaultNodeBorderOpacity=255
edgeAppearanceCalculator.Solid.defaultNodeFillColor=255,255,255
edgeAppearanceCalculator.Solid.defaultNodeFont=Default,plain,12
edgeAppearanceCalculator.Solid.defaultNodeFontSize=12.0
edgeAppearanceCalculator.Solid.defaultNodeHight=30.0
edgeAppearanceCalculator.Solid.defaultNodeLabel=
edgeAppearanceCalculator.Solid.defaultNodeLabelColor=0,0,0
edgeAppearanceCalculator.Solid.defaultNodeLabelOpacity=255
edgeAppearanceCalculator.Solid.defaultNodeLabelPosition=C,C,c,0,0
edgeAppearanceCalculator.Solid.defaultNodeLineStyle=SOLID
edgeAppearanceCalculator.Solid.defaultNodeLineWidth=1.0
edgeAppearanceCalculator.Solid.defaultNodeOpacity=255
edgeAppearanceCalculator.Solid.defaultNodeShape=rect
edgeAppearanceCalculator.Solid.defaultNodeSize=35.0
edgeAppearanceCalculator.Solid.defaultNodeToolTip=
edgeAppearanceCalculator.Solid.defaultNodeWidth=70.0
edgeAppearanceCalculator.Solid.nodeSizeLocked=true
edgeAppearanceCalculator.Universe.defaultEdgeColor=255,255,255
edgeAppearanceCalculator.Universe.defaultEdgeFont=SanSerif,plain,10
edgeAppearanceCalculator.Universe.defaultEdgeFontSize=10.0
edgeAppearanceCalculator.Universe.defaultEdgeLabel=
edgeAppearanceCalculator.Universe.defaultEdgeLabelColor=0,0,0
edgeAppearanceCalculator.Universe.defaultEdgeLabelOpacity=255
edgeAppearanceCalculator.Universe.defaultEdgeLabelPosition=C,C,c,0,0
edgeAppearanceCalculator.Universe.defaultEdgeLineStyle=SOLID
edgeAppearanceCalculator.Universe.defaultEdgeLineWidth=3.0
edgeAppearanceCalculator.Universe.defaultEdgeOpacity=100
edgeAppearanceCalculator.Universe.defaultEdgeSourceArrowColor=0,0,0
edgeAppearanceCalculator.Universe.defaultEdgeSourceArrowOpacity=255
edgeAppearanceCalculator.Universe.defaultEdgeSourceArrowShape=NONE
edgeAppearanceCalculator.Universe.defaultEdgeTargetArrowColor=0,0,0
edgeAppearanceCalculator.Universe.defaultEdgeTargetArrowOpacity=255
edgeAppearanceCalculator.Universe.defaultEdgeTargetArrowShape=NONE
edgeAppearanceCalculator.Universe.defaultEdgeToolTip=
edgeAppearanceCalculator.Universe.defaultNodeBorderColor=0,0,0
edgeAppearanceCalculator.Universe.defaultNodeBorderOpacity=255
edgeAppearanceCalculator.Universe.defaultNodeFillColor=255,255,255
edgeAppearanceCalculator.Universe.defaultNodeFont=Default,plain,12
edgeAppearanceCalculator.Universe.defaultNodeFontSize=12.0
edgeAppearanceCalculator.Universe.defaultNodeHight=30.0
edgeAppearanceCalculator.Universe.defaultNodeLabel=
edgeAppearanceCalculator.Universe.defaultNodeLabelColor=0,0,0
edgeAppearanceCalculator.Universe.defaultNodeLabelOpacity=255
edgeAppearanceCalculator.Universe.defaultNodeLabelPosition=C,C,c,0,0
edgeAppearanceCalculator.Universe.defaultNodeLineStyle=SOLID
edgeAppearanceCalculator.Universe.defaultNodeLineWidth=1.0
edgeAppearanceCalculator.Universe.defaultNodeOpacity=255
edgeAppearanceCalculator.Universe.defaultNodeShape=rect
edgeAppearanceCalculator.Universe.defaultNodeSize=35.0
edgeAppearanceCalculator.Universe.defaultNodeToolTip=
edgeAppearanceCalculator.Universe.defaultNodeWidth=70.0
edgeAppearanceCalculator.Universe.nodeSizeLocked=true
edgeAppearanceCalculator.default.defaultEdgeColor=0,0,255
edgeAppearanceCalculator.default.defaultEdgeFont=Default,plain,10
edgeAppearanceCalculator.default.defaultEdgeFontSize=10.0
edgeAppearanceCalculator.default.defaultEdgeLabel=
edgeAppearanceCalculator.default.defaultEdgeLabelColor=0,0,0
edgeAppearanceCalculator.default.defaultEdgeLabelOpacity=255
edgeAppearanceCalculator.default.defaultEdgeLabelPosition=C,C,c,0,0
edgeAppearanceCalculator.default.defaultEdgeLineStyle=SOLID
edgeAppearanceCalculator.default.defaultEdgeLineWidth=1.5
edgeAppearanceCalculator.default.defaultEdgeOpacity=255
edgeAppearanceCalculator.default.defaultEdgeSourceArrowColor=0,0,0
edgeAppearanceCalculator.default.defaultEdgeSourceArrowOpacity=255
edgeAppearanceCalculator.default.defaultEdgeSourceArrowShape=NONE
edgeAppearanceCalculator.default.defaultEdgeTargetArrowColor=0,0,0
edgeAppearanceCalculator.default.defaultEdgeTargetArrowOpacity=255
edgeAppearanceCalculator.default.defaultEdgeTargetArrowShape=NONE
edgeAppearanceCalculator.default.defaultEdgeToolTip=
edgeAppearanceCalculator.default.defaultNodeBorderColor=0,0,0
edgeAppearanceCalculator.default.defaultNodeBorderOpacity=255
edgeAppearanceCalculator.default.defaultNodeFillColor=255,255,255
edgeAppearanceCalculator.default.defaultNodeFont=Default,plain,12
edgeAppearanceCalculator.default.defaultNodeFontSize=12.0
edgeAppearanceCalculator.default.defaultNodeHight=30.0
edgeAppearanceCalculator.default.defaultNodeLabel=
edgeAppearanceCalculator.default.defaultNodeLabelColor=0,0,0
edgeAppearanceCalculator.default.defaultNodeLabelOpacity=255
edgeAppearanceCalculator.default.defaultNodeLabelPosition=C,C,c,0,0
edgeAppearanceCalculator.default.defaultNodeLineStyle=SOLID
edgeAppearanceCalculator.default.defaultNodeLineWidth=1.0
edgeAppearanceCalculator.default.defaultNodeOpacity=255
edgeAppearanceCalculator.default.defaultNodeShape=rect
edgeAppearanceCalculator.default.defaultNodeSize=35.0
edgeAppearanceCalculator.default.defaultNodeToolTip=
edgeAppearanceCalculator.default.defaultNodeWidth=70.0
edgeAppearanceCalculator.default.nodeSizeLocked=true
edgeAppearanceCalculator.mutPoly_BioPAX.defaultEdgeColor=0,0,0
edgeAppearanceCalculator.mutPoly_BioPAX.defaultEdgeFont=SanSerif,plain,10
edgeAppearanceCalculator.mutPoly_BioPAX.defaultEdgeFontSize=10.0
edgeAppearanceCalculator.mutPoly_BioPAX.defaultEdgeLabel=
edgeAppearanceCalculator.mutPoly_BioPAX.defaultEdgeLabelColor=0,0,0
edgeAppearanceCalculator.mutPoly_BioPAX.defaultEdgeLabelOpacity=255
edgeAppearanceCalculator.mutPoly_BioPAX.defaultEdgeLabelPosition=C,C,c,0,0
edgeAppearanceCalculator.mutPoly_BioPAX.defaultEdgeLineStyle=SOLID
edgeAppearanceCalculator.mutPoly_BioPAX.defaultEdgeLineWidth=1.0
edgeAppearanceCalculator.mutPoly_BioPAX.defaultEdgeOpacity=255
edgeAppearanceCalculator.mutPoly_BioPAX.defaultEdgeSourceArrowColor=0,0,0
edgeAppearanceCalculator.mutPoly_BioPAX.defaultEdgeSourceArrowOpacity=255
edgeAppearanceCalculator.mutPoly_BioPAX.defaultEdgeSourceArrowShape=NONE
edgeAppearanceCalculator.mutPoly_BioPAX.defaultEdgeTargetArrowColor=0,0,0
edgeAppearanceCalculator.mutPoly_BioPAX.defaultEdgeTargetArrowOpacity=255
edgeAppearanceCalculator.mutPoly_BioPAX.defaultEdgeTargetArrowShape=NONE
edgeAppearanceCalculator.mutPoly_BioPAX.defaultEdgeToolTip=
edgeAppearanceCalculator.mutPoly_BioPAX.defaultNodeBorderColor=0,0,0
edgeAppearanceCalculator.mutPoly_BioPAX.defaultNodeBorderOpacity=255
edgeAppearanceCalculator.mutPoly_BioPAX.defaultNodeFillColor=255,255,255
edgeAppearanceCalculator.mutPoly_BioPAX.defaultNodeFont=Default,plain,12
edgeAppearanceCalculator.mutPoly_BioPAX.defaultNodeFontSize=12.0
edgeAppearanceCalculator.mutPoly_BioPAX.defaultNodeHight=30.0
edgeAppearanceCalculator.mutPoly_BioPAX.defaultNodeLabel=
edgeAppearanceCalculator.mutPoly_BioPAX.defaultNodeLabelColor=0,0,0
edgeAppearanceCalculator.mutPoly_BioPAX.defaultNodeLabelOpacity=255
edgeAppearanceCalculator.mutPoly_BioPAX.defaultNodeLabelPosition=C,C,c,0,0
edgeAppearanceCalculator.mutPoly_BioPAX.defaultNodeLineStyle=SOLID
edgeAppearanceCalculator.mutPoly_BioPAX.defaultNodeLineWidth=1.0
edgeAppearanceCalculator.mutPoly_BioPAX.defaultNodeOpacity=255
edgeAppearanceCalculator.mutPoly_BioPAX.defaultNodeShape=rect
edgeAppearanceCalculator.mutPoly_BioPAX.defaultNodeSize=35.0
edgeAppearanceCalculator.mutPoly_BioPAX.defaultNodeToolTip=
edgeAppearanceCalculator.mutPoly_BioPAX.defaultNodeWidth=70.0
edgeAppearanceCalculator.mutPoly_BioPAX.nodeSizeLocked=true
edgeAppearanceCalculator.mutPoly_SBML.defaultEdgeColor=0,0,0
edgeAppearanceCalculator.mutPoly_SBML.defaultEdgeFont=SanSerif,plain,10
edgeAppearanceCalculator.mutPoly_SBML.defaultEdgeFontSize=10.0
edgeAppearanceCalculator.mutPoly_SBML.defaultEdgeLabel=
edgeAppearanceCalculator.mutPoly_SBML.defaultEdgeLabelColor=0,0,0
edgeAppearanceCalculator.mutPoly_SBML.defaultEdgeLabelOpacity=255
edgeAppearanceCalculator.mutPoly_SBML.defaultEdgeLabelPosition=C,C,c,0,0
edgeAppearanceCalculator.mutPoly_SBML.defaultEdgeLineStyle=SOLID
edgeAppearanceCalculator.mutPoly_SBML.defaultEdgeLineWidth=1.0
edgeAppearanceCalculator.mutPoly_SBML.defaultEdgeOpacity=255
edgeAppearanceCalculator.mutPoly_SBML.defaultEdgeSourceArrowColor=0,0,0
edgeAppearanceCalculator.mutPoly_SBML.defaultEdgeSourceArrowOpacity=255
edgeAppearanceCalculator.mutPoly_SBML.defaultEdgeSourceArrowShape=NONE
edgeAppearanceCalculator.mutPoly_SBML.defaultEdgeTargetArrowColor=0,0,0
edgeAppearanceCalculator.mutPoly_SBML.defaultEdgeTargetArrowOpacity=255
edgeAppearanceCalculator.mutPoly_SBML.defaultEdgeTargetArrowShape=NONE
edgeAppearanceCalculator.mutPoly_SBML.defaultEdgeToolTip=
edgeAppearanceCalculator.mutPoly_SBML.defaultNodeBorderColor=0,0,0
edgeAppearanceCalculator.mutPoly_SBML.defaultNodeBorderOpacity=255
edgeAppearanceCalculator.mutPoly_SBML.defaultNodeFillColor=255,255,255
edgeAppearanceCalculator.mutPoly_SBML.defaultNodeFont=Default,plain,12
edgeAppearanceCalculator.mutPoly_SBML.defaultNodeFontSize=12.0
edgeAppearanceCalculator.mutPoly_SBML.defaultNodeHight=30.0
edgeAppearanceCalculator.mutPoly_SBML.defaultNodeLabel=
edgeAppearanceCalculator.mutPoly_SBML.defaultNodeLabelColor=0,0,0
edgeAppearanceCalculator.mutPoly_SBML.defaultNodeLabelOpacity=255
edgeAppearanceCalculator.mutPoly_SBML.defaultNodeLabelPosition=C,C,c,0,0
edgeAppearanceCalculator.mutPoly_SBML.defaultNodeLineStyle=SOLID
edgeAppearanceCalculator.mutPoly_SBML.defaultNodeLineWidth=1.0
edgeAppearanceCalculator.mutPoly_SBML.defaultNodeOpacity=255
edgeAppearanceCalculator.mutPoly_SBML.defaultNodeShape=rect
edgeAppearanceCalculator.mutPoly_SBML.defaultNodeSize=35.0
edgeAppearanceCalculator.mutPoly_SBML.defaultNodeToolTip=
edgeAppearanceCalculator.mutPoly_SBML.defaultNodeWidth=70.0
edgeAppearanceCalculator.mutPoly_SBML.nodeSizeLocked=true
edgeAppearanceCalculator.rdfscape.defaultEdgeColor=102,102,102
edgeAppearanceCalculator.rdfscape.defaultEdgeFont=Default,plain,10
edgeAppearanceCalculator.rdfscape.defaultEdgeFontSize=10.0
edgeAppearanceCalculator.rdfscape.defaultEdgeLabel=
edgeAppearanceCalculator.rdfscape.defaultEdgeLabelColor=0,0,0
edgeAppearanceCalculator.rdfscape.defaultEdgeLabelOpacity=255
edgeAppearanceCalculator.rdfscape.defaultEdgeLabelPosition=C,C,c,0,0
edgeAppearanceCalculator.rdfscape.defaultEdgeLineStyle=SOLID
edgeAppearanceCalculator.rdfscape.defaultEdgeLineWidth=1.0
edgeAppearanceCalculator.rdfscape.defaultEdgeOpacity=255
edgeAppearanceCalculator.rdfscape.defaultEdgeSourceArrowColor=0,0,0
edgeAppearanceCalculator.rdfscape.defaultEdgeSourceArrowOpacity=255
edgeAppearanceCalculator.rdfscape.defaultEdgeSourceArrowShape=NONE
edgeAppearanceCalculator.rdfscape.defaultEdgeTargetArrowColor=0,0,0
edgeAppearanceCalculator.rdfscape.defaultEdgeTargetArrowOpacity=255
edgeAppearanceCalculator.rdfscape.defaultEdgeTargetArrowShape=NONE
edgeAppearanceCalculator.rdfscape.defaultEdgeToolTip=
edgeAppearanceCalculator.rdfscape.defaultNodeBorderColor=0,0,0
edgeAppearanceCalculator.rdfscape.defaultNodeBorderOpacity=255
edgeAppearanceCalculator.rdfscape.defaultNodeFillColor=255,255,255
edgeAppearanceCalculator.rdfscape.defaultNodeFont=Default,plain,12
edgeAppearanceCalculator.rdfscape.defaultNodeFontSize=12.0
edgeAppearanceCalculator.rdfscape.defaultNodeHight=30.0
edgeAppearanceCalculator.rdfscape.defaultNodeLabel=
edgeAppearanceCalculator.rdfscape.defaultNodeLabelColor=0,0,0
edgeAppearanceCalculator.rdfscape.defaultNodeLabelOpacity=255
edgeAppearanceCalculator.rdfscape.defaultNodeLabelPosition=C,C,c,0,0
edgeAppearanceCalculator.rdfscape.defaultNodeLineStyle=SOLID
edgeAppearanceCalculator.rdfscape.defaultNodeLineWidth=1.0
edgeAppearanceCalculator.rdfscape.defaultNodeOpacity=255
edgeAppearanceCalculator.rdfscape.defaultNodeShape=rect
edgeAppearanceCalculator.rdfscape.defaultNodeSize=35.0
edgeAppearanceCalculator.rdfscape.defaultNodeToolTip=
edgeAppearanceCalculator.rdfscape.defaultNodeWidth=70.0
edgeAppearanceCalculator.rdfscape.nodeSizeLocked=true
edgeColorCalculator.BasicDiscrete.mapping.controller=interaction
edgeColorCalculator.BasicDiscrete.mapping.controllerType=4
edgeColorCalculator.BasicDiscrete.mapping.map.pd=255,0,51
edgeColorCalculator.BasicDiscrete.mapping.map.pp=0,204,0
edgeColorCalculator.BasicDiscrete.mapping.type=DiscreteMapping
edgeColorCalculator.BasicDiscrete.visualPropertyType=EDGE_COLOR
edgeColorCalculator.BiNoM\ BioPAX\ Edge\ Color.mapping.controller=BIOPAX_EDGE_TYPE
edgeColorCalculator.BiNoM\ BioPAX\ Edge\ Color.mapping.controllerType=4
edgeColorCalculator.BiNoM\ BioPAX\ Edge\ Color.mapping.map.ACTIVATION=255,0,0
edgeColorCalculator.BiNoM\ BioPAX\ Edge\ Color.mapping.map.CATALYSIS_ACTIVATION=255,0,0
edgeColorCalculator.BiNoM\ BioPAX\ Edge\ Color.mapping.map.CATALYSIS_INHIBITION=0,0,255
edgeColorCalculator.BiNoM\ BioPAX\ Edge\ Color.mapping.map.CATALYSIS_UNKNOWN=0,255,0
edgeColorCalculator.BiNoM\ BioPAX\ Edge\ Color.mapping.map.CONTAINS=0,255,0
edgeColorCalculator.BiNoM\ BioPAX\ Edge\ Color.mapping.map.CONTROL_ACTIVATION=128,0,0
edgeColorCalculator.BiNoM\ BioPAX\ Edge\ Color.mapping.map.CONTROL_INHIBITION=0,0,128
edgeColorCalculator.BiNoM\ BioPAX\ Edge\ Color.mapping.map.CONTROL_UNKNOWN=0,255,0
edgeColorCalculator.BiNoM\ BioPAX\ Edge\ Color.mapping.map.INHIBITION=0,0,255
edgeColorCalculator.BiNoM\ BioPAX\ Edge\ Color.mapping.map.INTERSECTION=0,255,255
edgeColorCalculator.BiNoM\ BioPAX\ Edge\ Color.mapping.map.LEFT=0,0,0
edgeColorCalculator.BiNoM\ BioPAX\ Edge\ Color.mapping.map.MODULATION_ACTIVATION=255,0,255
edgeColorCalculator.BiNoM\ BioPAX\ Edge\ Color.mapping.map.MODULATION_INHIBITION=255,175,175
edgeColorCalculator.BiNoM\ BioPAX\ Edge\ Color.mapping.map.MODULATION_UNKNOWN=0,255,0
edgeColorCalculator.BiNoM\ BioPAX\ Edge\ Color.mapping.map.NEXT=0,0,255
edgeColorCalculator.BiNoM\ BioPAX\ Edge\ Color.mapping.map.REFERENCE=128,128,128
edgeColorCalculator.BiNoM\ BioPAX\ Edge\ Color.mapping.map.RIGHT=0,0,0
edgeColorCalculator.BiNoM\ BioPAX\ Edge\ Color.mapping.map.SPECIESOF=128,128,128
edgeColorCalculator.BiNoM\ BioPAX\ Edge\ Color.mapping.map.STEP=0,255,0
edgeColorCalculator.BiNoM\ BioPAX\ Edge\ Color.mapping.map.physicalInteraction=128,128,128
edgeColorCalculator.BiNoM\ BioPAX\ Edge\ Color.mapping.type=DiscreteMapping
edgeColorCalculator.BiNoM\ BioPAX\ Edge\ Color.visualPropertyType=EDGE_COLOR
edgeColorCalculator.BiNoM\ CellDesigner\ Edge\ Color.mapping.controller=CELLDESIGNER_EDGE_TYPE
edgeColorCalculator.BiNoM\ CellDesigner\ Edge\ Color.mapping.controllerType=-1
edgeColorCalculator.BiNoM\ CellDesigner\ Edge\ Color.mapping.map.CATALYSIS=255,0,0
edgeColorCalculator.BiNoM\ CellDesigner\ Edge\ Color.mapping.map.INHIBITION=0,0,255
edgeColorCalculator.BiNoM\ CellDesigner\ Edge\ Color.mapping.map.INTERSECTION=0,255,255
edgeColorCalculator.BiNoM\ CellDesigner\ Edge\ Color.mapping.map.MODIFIES=255,200,0
edgeColorCalculator.BiNoM\ CellDesigner\ Edge\ Color.mapping.map.TRANSCRIPTIONAL_ACTIVATION=255,0,0
edgeColorCalculator.BiNoM\ CellDesigner\ Edge\ Color.mapping.map.TRANSCRIPTIONAL_INHIBITION=0,0,255
edgeColorCalculator.BiNoM\ CellDesigner\ Edge\ Color.mapping.map.UNKNOWN_CATALYSIS=0,255,0
edgeColorCalculator.BiNoM\ CellDesigner\ Edge\ Color.mapping.type=DiscreteMapping
edgeColorCalculator.BiNoM\ CellDesigner\ Edge\ Color.visualPropertyType=EDGE_COLOR
edgeColorCalculator.GPML\ edge\ color.mapping.controller=Color
edgeColorCalculator.GPML\ edge\ color.mapping.type=PassThroughMapping
edgeColorCalculator.GPML\ edge\ color.visualPropertyType=EDGE_COLOR
edgeLabelCalculator.BioPAX\ Edge\ Type\ -->\ Label\ v\ 0_2.mapping.controller=BIOPAX_EDGE_TYPE
edgeLabelCalculator.BioPAX\ Edge\ Type\ -->\ Label\ v\ 0_2.mapping.type=PassThroughMapping
edgeLabelCalculator.BioPAX\ Edge\ Type\ -->\ Label\ v\ 0_2.visualPropertyType=EDGE_LABEL
edgeLabelCalculator.EdgeLabel.mapping.controller=interaction
edgeLabelCalculator.EdgeLabel.mapping.type=PassThroughMapping
edgeLabelCalculator.EdgeLabel.visualPropertyType=EDGE_LABEL
edgeLabelCalculator.Solid-Edge\ Label-Passthrough\ Mapper.mapping.controller=interaction
edgeLabelCalculator.Solid-Edge\ Label-Passthrough\ Mapper.mapping.type=PassThroughMapping
edgeLabelCalculator.Solid-Edge\ Label-Passthrough\ Mapper.visualPropertyType=EDGE_LABEL
edgeLineStyleCalculator.BiNoM\ BioPAX\ Edge\ Line\ Style.mapping.controller=BIOPAX_EDGE_TYPE
edgeLineStyleCalculator.BiNoM\ BioPAX\ Edge\ Line\ Style.mapping.controllerType=4
edgeLineStyleCalculator.BiNoM\ BioPAX\ Edge\ Line\ Style.mapping.map.CATALYSIS_UNKNOWN=LONG_DASH
edgeLineStyleCalculator.BiNoM\ BioPAX\ Edge\ Line\ Style.mapping.map.MODULATION_UNKNOWN=LONG_DASH
edgeLineStyleCalculator.BiNoM\ BioPAX\ Edge\ Line\ Style.mapping.map.REFERENCE=LONG_DASH
edgeLineStyleCalculator.BiNoM\ BioPAX\ Edge\ Line\ Style.mapping.type=DiscreteMapping
edgeLineStyleCalculator.BiNoM\ BioPAX\ Edge\ Line\ Style.visualPropertyType=EDGE_LINE_STYLE
edgeLineStyleCalculator.BiNoM\ CellDesigner\ Edge\ Line\ Style.mapping.controller=CELLDESIGNER_EDGE_TYPE
edgeLineStyleCalculator.BiNoM\ CellDesigner\ Edge\ Line\ Style.mapping.controllerType=-1
edgeLineStyleCalculator.BiNoM\ CellDesigner\ Edge\ Line\ Style.mapping.map.MODIFIES=LONG_DASH
edgeLineStyleCalculator.BiNoM\ CellDesigner\ Edge\ Line\ Style.mapping.map.TRANSCRIPTIONAL_ACTIVATION=LONG_DASH
edgeLineStyleCalculator.BiNoM\ CellDesigner\ Edge\ Line\ Style.mapping.map.TRANSCRIPTIONAL_INHIBITION=LONG_DASH
edgeLineStyleCalculator.BiNoM\ CellDesigner\ Edge\ Line\ Style.mapping.map.UNKNOWN_CATALYSIS=LONG_DASH
edgeLineStyleCalculator.BiNoM\ CellDesigner\ Edge\ Line\ Style.mapping.type=DiscreteMapping
edgeLineStyleCalculator.BiNoM\ CellDesigner\ Edge\ Line\ Style.visualPropertyType=EDGE_LINE_STYLE
edgeLineStyleCalculator.GPML\ edge\ style.mapping.controller=LineStyle
edgeLineStyleCalculator.GPML\ edge\ style.mapping.controllerType=-1
edgeLineStyleCalculator.GPML\ edge\ style.mapping.map.0=SOLID
edgeLineStyleCalculator.GPML\ edge\ style.mapping.map.1=LONG_DASH
edgeLineStyleCalculator.GPML\ edge\ style.mapping.type=DiscreteMapping
edgeLineStyleCalculator.GPML\ edge\ style.visualPropertyType=EDGE_LINE_STYLE
edgeLineStyleCalculator.Sample1-Edge\ Line\ Style-Discrete\ Mapper.mapping.controller=interaction
edgeLineStyleCalculator.Sample1-Edge\ Line\ Style-Discrete\ Mapper.mapping.controllerType=4
edgeLineStyleCalculator.Sample1-Edge\ Line\ Style-Discrete\ Mapper.mapping.map.pd=LONG_DASH
edgeLineStyleCalculator.Sample1-Edge\ Line\ Style-Discrete\ Mapper.mapping.map.pp=SOLID
edgeLineStyleCalculator.Sample1-Edge\ Line\ Style-Discrete\ Mapper.mapping.type=DiscreteMapping
edgeLineStyleCalculator.Sample1-Edge\ Line\ Style-Discrete\ Mapper.visualPropertyType=EDGE_LINE_STYLE
edgeSourceArrowCalculator.BioPAX\ Target\ Arrows\ v\ 0_2.mapping.controller=BIOPAX_EDGE_TYPE
edgeSourceArrowCalculator.BioPAX\ Target\ Arrows\ v\ 0_2.mapping.controllerType=4
edgeSourceArrowCalculator.BioPAX\ Target\ Arrows\ v\ 0_2.mapping.map.ACTIVATION-ALLOSTERIC=COLOR_DELTA
edgeSourceArrowCalculator.BioPAX\ Target\ Arrows\ v\ 0_2.mapping.map.ACTIVATION-NONALLOSTERIC=COLOR_DELTA
edgeSourceArrowCalculator.BioPAX\ Target\ Arrows\ v\ 0_2.mapping.map.ACTIVATION-UNKMECH=COLOR_DELTA
edgeSourceArrowCalculator.BioPAX\ Target\ Arrows\ v\ 0_2.mapping.map.ACTIVATION=COLOR_DELTA
edgeSourceArrowCalculator.BioPAX\ Target\ Arrows\ v\ 0_2.mapping.map.COFACTOR=COLOR_DELTA
edgeSourceArrowCalculator.BioPAX\ Target\ Arrows\ v\ 0_2.mapping.map.CONTAINS=COLOR_CIRCLE
edgeSourceArrowCalculator.BioPAX\ Target\ Arrows\ v\ 0_2.mapping.map.CONTROLLED=COLOR_DELTA
edgeSourceArrowCalculator.BioPAX\ Target\ Arrows\ v\ 0_2.mapping.map.CONTROLLER=COLOR_DELTA
edgeSourceArrowCalculator.BioPAX\ Target\ Arrows\ v\ 0_2.mapping.map.INHIBITION-ALLOSTERIC=COLOR_T
edgeSourceArrowCalculator.BioPAX\ Target\ Arrows\ v\ 0_2.mapping.map.INHIBITION-COMPETITIVE=COLOR_T
edgeSourceArrowCalculator.BioPAX\ Target\ Arrows\ v\ 0_2.mapping.map.INHIBITION-IRREVERSIBLE=COLOR_T
edgeSourceArrowCalculator.BioPAX\ Target\ Arrows\ v\ 0_2.mapping.map.INHIBITION-NONCOMPETITIVE=COLOR_T
edgeSourceArrowCalculator.BioPAX\ Target\ Arrows\ v\ 0_2.mapping.map.INHIBITION-OTHER=COLOR_T
edgeSourceArrowCalculator.BioPAX\ Target\ Arrows\ v\ 0_2.mapping.map.INHIBITION-UNCOMPETITIVE=COLOR_T
edgeSourceArrowCalculator.BioPAX\ Target\ Arrows\ v\ 0_2.mapping.map.INHIBITION-UNKMECH=COLOR_T
edgeSourceArrowCalculator.BioPAX\ Target\ Arrows\ v\ 0_2.mapping.map.INHIBITION=COLOR_T
edgeSourceArrowCalculator.BioPAX\ Target\ Arrows\ v\ 0_2.mapping.map.LEFT=COLOR_DELTA
edgeSourceArrowCalculator.BioPAX\ Target\ Arrows\ v\ 0_2.mapping.map.PARTICIPANT=COLOR_DELTA
edgeSourceArrowCalculator.BioPAX\ Target\ Arrows\ v\ 0_2.mapping.map.RIGHT=COLOR_DELTA
edgeSourceArrowCalculator.BioPAX\ Target\ Arrows\ v\ 0_2.mapping.type=DiscreteMapping
edgeSourceArrowCalculator.BioPAX\ Target\ Arrows\ v\ 0_2.visualPropertyType=EDGE_SRCARROW
edgeSourceArrowColorCalculator.BiNoM\ BioPAX\ Edge\ Source\ Arrow\ Color.mapping.controller=BIOPAX_EDGE_TYPE
edgeSourceArrowColorCalculator.BiNoM\ BioPAX\ Edge\ Source\ Arrow\ Color.mapping.controllerType=4
edgeSourceArrowColorCalculator.BiNoM\ BioPAX\ Edge\ Source\ Arrow\ Color.mapping.map.ACTIVATION=0,0,0
edgeSourceArrowColorCalculator.BiNoM\ BioPAX\ Edge\ Source\ Arrow\ Color.mapping.map.LEFT=0,0,0
edgeSourceArrowColorCalculator.BiNoM\ BioPAX\ Edge\ Source\ Arrow\ Color.mapping.map.RIGHT=0,0,0
edgeSourceArrowColorCalculator.BiNoM\ BioPAX\ Edge\ Source\ Arrow\ Color.mapping.type=DiscreteMapping
edgeSourceArrowColorCalculator.BiNoM\ BioPAX\ Edge\ Source\ Arrow\ Color.visualPropertyType=EDGE_SRCARROW_COLOR
edgeSourceArrowColorCalculator.BiNoM\ CellDesigner\ Edge\ Source\ Arrow\ Color.mapping.controller=CELLDESIGNER_EDGE_TYPE
edgeSourceArrowColorCalculator.BiNoM\ CellDesigner\ Edge\ Source\ Arrow\ Color.mapping.controllerType=-1
edgeSourceArrowColorCalculator.BiNoM\ CellDesigner\ Edge\ Source\ Arrow\ Color.mapping.type=DiscreteMapping
edgeSourceArrowColorCalculator.BiNoM\ CellDesigner\ Edge\ Source\ Arrow\ Color.visualPropertyType=EDGE_SRCARROW_COLOR
edgeSourceArrowColorCalculator.GPML\ edge\ source\ color.mapping.controller=Color
edgeSourceArrowColorCalculator.GPML\ edge\ source\ color.mapping.type=PassThroughMapping
edgeSourceArrowColorCalculator.GPML\ edge\ source\ color.visualPropertyType=EDGE_SRCARROW_COLOR
edgeSourceArrowShapeCalculator.BiNoM\ BioPAX\ Edge\ Source\ Arrow\ Shape.mapping.controller=BIOPAX_EDGE_TYPE
edgeSourceArrowShapeCalculator.BiNoM\ BioPAX\ Edge\ Source\ Arrow\ Shape.mapping.controllerType=4
edgeSourceArrowShapeCalculator.BiNoM\ BioPAX\ Edge\ Source\ Arrow\ Shape.mapping.map.ACTIVATION=NONE
edgeSourceArrowShapeCalculator.BiNoM\ BioPAX\ Edge\ Source\ Arrow\ Shape.mapping.map.LEFT=NONE
edgeSourceArrowShapeCalculator.BiNoM\ BioPAX\ Edge\ Source\ Arrow\ Shape.mapping.map.RIGHT=NONE
edgeSourceArrowShapeCalculator.BiNoM\ BioPAX\ Edge\ Source\ Arrow\ Shape.mapping.type=DiscreteMapping
edgeSourceArrowShapeCalculator.BiNoM\ BioPAX\ Edge\ Source\ Arrow\ Shape.visualPropertyType=EDGE_SRCARROW_SHAPE
edgeSourceArrowShapeCalculator.BiNoM\ CellDesigner\ Edge\ Source\ Arrow\ Shape.mapping.controller=CELLDESIGNER_EDGE_TYPE
edgeSourceArrowShapeCalculator.BiNoM\ CellDesigner\ Edge\ Source\ Arrow\ Shape.mapping.controllerType=-1
edgeSourceArrowShapeCalculator.BiNoM\ CellDesigner\ Edge\ Source\ Arrow\ Shape.mapping.type=DiscreteMapping
edgeSourceArrowShapeCalculator.BiNoM\ CellDesigner\ Edge\ Source\ Arrow\ Shape.visualPropertyType=EDGE_SRCARROW_SHAPE
edgeSourceArrowShapeCalculator.GPML\ edge\ source\ shape.mapping.controller=StartLineType
edgeSourceArrowShapeCalculator.GPML\ edge\ source\ shape.mapping.controllerType=-1
edgeSourceArrowShapeCalculator.GPML\ edge\ source\ shape.mapping.map.Arrow=ARROW
edgeSourceArrowShapeCalculator.GPML\ edge\ source\ shape.mapping.map.LigandRound=CIRCLE
edgeSourceArrowShapeCalculator.GPML\ edge\ source\ shape.mapping.map.LigandSquare=DELTA
edgeSourceArrowShapeCalculator.GPML\ edge\ source\ shape.mapping.map.Line=NONE
edgeSourceArrowShapeCalculator.GPML\ edge\ source\ shape.mapping.map.Receptor=DELTA
edgeSourceArrowShapeCalculator.GPML\ edge\ source\ shape.mapping.map.ReceptorRound=DELTA
edgeSourceArrowShapeCalculator.GPML\ edge\ source\ shape.mapping.map.ReceptorSquare=DELTA
edgeSourceArrowShapeCalculator.GPML\ edge\ source\ shape.mapping.map.TBar=T
edgeSourceArrowShapeCalculator.GPML\ edge\ source\ shape.mapping.map.mim-binding=ARROW
edgeSourceArrowShapeCalculator.GPML\ edge\ source\ shape.mapping.map.mim-catalysis=ARROW
edgeSourceArrowShapeCalculator.GPML\ edge\ source\ shape.mapping.map.mim-cleavage=ARROW
edgeSourceArrowShapeCalculator.GPML\ edge\ source\ shape.mapping.map.mim-conversion=ARROW
edgeSourceArrowShapeCalculator.GPML\ edge\ source\ shape.mapping.map.mim-inhibition=ARROW
edgeSourceArrowShapeCalculator.GPML\ edge\ source\ shape.mapping.map.mim-necessary-stimulation=ARROW
edgeSourceArrowShapeCalculator.GPML\ edge\ source\ shape.mapping.map.mim-stimulation=ARROW
edgeSourceArrowShapeCalculator.GPML\ edge\ source\ shape.mapping.type=DiscreteMapping
edgeSourceArrowShapeCalculator.GPML\ edge\ source\ shape.visualPropertyType=EDGE_SRCARROW_SHAPE
edgeTargetArrowCalculator.BioPAX\ Target\ Arrows\ v\ 0_2.mapping.controller=BIOPAX_EDGE_TYPE
edgeTargetArrowCalculator.BioPAX\ Target\ Arrows\ v\ 0_2.mapping.controllerType=4
edgeTargetArrowCalculator.BioPAX\ Target\ Arrows\ v\ 0_2.mapping.map.ACTIVATION-ALLOSTERIC=COLOR_DELTA
edgeTargetArrowCalculator.BioPAX\ Target\ Arrows\ v\ 0_2.mapping.map.ACTIVATION-NONALLOSTERIC=COLOR_DELTA
edgeTargetArrowCalculator.BioPAX\ Target\ Arrows\ v\ 0_2.mapping.map.ACTIVATION-UNKMECH=COLOR_DELTA
edgeTargetArrowCalculator.BioPAX\ Target\ Arrows\ v\ 0_2.mapping.map.ACTIVATION=COLOR_DELTA
edgeTargetArrowCalculator.BioPAX\ Target\ Arrows\ v\ 0_2.mapping.map.COFACTOR=COLOR_DELTA
edgeTargetArrowCalculator.BioPAX\ Target\ Arrows\ v\ 0_2.mapping.map.CONTAINS=COLOR_CIRCLE
edgeTargetArrowCalculator.BioPAX\ Target\ Arrows\ v\ 0_2.mapping.map.CONTROLLED=COLOR_DELTA
edgeTargetArrowCalculator.BioPAX\ Target\ Arrows\ v\ 0_2.mapping.map.CONTROLLER=COLOR_DELTA
edgeTargetArrowCalculator.BioPAX\ Target\ Arrows\ v\ 0_2.mapping.map.INHIBITION-ALLOSTERIC=COLOR_T
edgeTargetArrowCalculator.BioPAX\ Target\ Arrows\ v\ 0_2.mapping.map.INHIBITION-COMPETITIVE=COLOR_T
edgeTargetArrowCalculator.BioPAX\ Target\ Arrows\ v\ 0_2.mapping.map.INHIBITION-IRREVERSIBLE=COLOR_T
edgeTargetArrowCalculator.BioPAX\ Target\ Arrows\ v\ 0_2.mapping.map.INHIBITION-NONCOMPETITIVE=COLOR_T
edgeTargetArrowCalculator.BioPAX\ Target\ Arrows\ v\ 0_2.mapping.map.INHIBITION-OTHER=COLOR_T
edgeTargetArrowCalculator.BioPAX\ Target\ Arrows\ v\ 0_2.mapping.map.INHIBITION-UNCOMPETITIVE=COLOR_T
edgeTargetArrowCalculator.BioPAX\ Target\ Arrows\ v\ 0_2.mapping.map.INHIBITION-UNKMECH=COLOR_T
edgeTargetArrowCalculator.BioPAX\ Target\ Arrows\ v\ 0_2.mapping.map.INHIBITION=COLOR_T
edgeTargetArrowCalculator.BioPAX\ Target\ Arrows\ v\ 0_2.mapping.map.LEFT=COLOR_DELTA
edgeTargetArrowCalculator.BioPAX\ Target\ Arrows\ v\ 0_2.mapping.map.PARTICIPANT=COLOR_DELTA
edgeTargetArrowCalculator.BioPAX\ Target\ Arrows\ v\ 0_2.mapping.map.RIGHT=COLOR_DELTA
edgeTargetArrowCalculator.BioPAX\ Target\ Arrows\ v\ 0_2.mapping.type=DiscreteMapping
edgeTargetArrowCalculator.BioPAX\ Target\ Arrows\ v\ 0_2.visualPropertyType=EDGE_TGTARROW
edgeTargetArrowColorCalculator.BiNoM\ BioPAX\ Edge\ Target\ Arrow\ Color.mapping.controller=BIOPAX_EDGE_TYPE
edgeTargetArrowColorCalculator.BiNoM\ BioPAX\ Edge\ Target\ Arrow\ Color.mapping.controllerType=4
edgeTargetArrowColorCalculator.BiNoM\ BioPAX\ Edge\ Target\ Arrow\ Color.mapping.map.ACTIVATION=255,0,0
edgeTargetArrowColorCalculator.BiNoM\ BioPAX\ Edge\ Target\ Arrow\ Color.mapping.map.CATALYSIS_ACTIVATION=255,0,0
edgeTargetArrowColorCalculator.BiNoM\ BioPAX\ Edge\ Target\ Arrow\ Color.mapping.map.CATALYSIS_INHIBITION=0,0,255
edgeTargetArrowColorCalculator.BiNoM\ BioPAX\ Edge\ Target\ Arrow\ Color.mapping.map.CATALYSIS_UNKNOWN=0,255,0
edgeTargetArrowColorCalculator.BiNoM\ BioPAX\ Edge\ Target\ Arrow\ Color.mapping.map.CONTAINS=0,0,0
edgeTargetArrowColorCalculator.BiNoM\ BioPAX\ Edge\ Target\ Arrow\ Color.mapping.map.CONTROL_ACTIVATION=128,0,0
edgeTargetArrowColorCalculator.BiNoM\ BioPAX\ Edge\ Target\ Arrow\ Color.mapping.map.CONTROL_INHIBITION=0,0,128
edgeTargetArrowColorCalculator.BiNoM\ BioPAX\ Edge\ Target\ Arrow\ Color.mapping.map.CONTROL_UNKNOWN=0,255,0
edgeTargetArrowColorCalculator.BiNoM\ BioPAX\ Edge\ Target\ Arrow\ Color.mapping.map.INHIBITION=0,0,255
edgeTargetArrowColorCalculator.BiNoM\ BioPAX\ Edge\ Target\ Arrow\ Color.mapping.map.INTERSECTION=0,255,255
edgeTargetArrowColorCalculator.BiNoM\ BioPAX\ Edge\ Target\ Arrow\ Color.mapping.map.LEFT=0,0,0
edgeTargetArrowColorCalculator.BiNoM\ BioPAX\ Edge\ Target\ Arrow\ Color.mapping.map.MODULATION_ACTIVATION=255,0,255
edgeTargetArrowColorCalculator.BiNoM\ BioPAX\ Edge\ Target\ Arrow\ Color.mapping.map.MODULATION_INHIBITION=255,175,175
edgeTargetArrowColorCalculator.BiNoM\ BioPAX\ Edge\ Target\ Arrow\ Color.mapping.map.MODULATION_UNKNOWN=0,255,0
edgeTargetArrowColorCalculator.BiNoM\ BioPAX\ Edge\ Target\ Arrow\ Color.mapping.map.NEXT=0,0,255
edgeTargetArrowColorCalculator.BiNoM\ BioPAX\ Edge\ Target\ Arrow\ Color.mapping.map.REFERENCE=0,0,0
edgeTargetArrowColorCalculator.BiNoM\ BioPAX\ Edge\ Target\ Arrow\ Color.mapping.map.RIGHT=0,0,0
edgeTargetArrowColorCalculator.BiNoM\ BioPAX\ Edge\ Target\ Arrow\ Color.mapping.map.SPECIESOF=0,0,0
edgeTargetArrowColorCalculator.BiNoM\ BioPAX\ Edge\ Target\ Arrow\ Color.mapping.map.STEP=0,255,0
edgeTargetArrowColorCalculator.BiNoM\ BioPAX\ Edge\ Target\ Arrow\ Color.mapping.map.physicalInteraction=0,0,0
edgeTargetArrowColorCalculator.BiNoM\ BioPAX\ Edge\ Target\ Arrow\ Color.mapping.type=DiscreteMapping
edgeTargetArrowColorCalculator.BiNoM\ BioPAX\ Edge\ Target\ Arrow\ Color.visualPropertyType=EDGE_TGTARROW_COLOR
edgeTargetArrowColorCalculator.BiNoM\ CellDesigner\ Edge\ Target\ Arrow\ Color.mapping.controller=CELLDESIGNER_EDGE_TYPE
edgeTargetArrowColorCalculator.BiNoM\ CellDesigner\ Edge\ Target\ Arrow\ Color.mapping.controllerType=-1
edgeTargetArrowColorCalculator.BiNoM\ CellDesigner\ Edge\ Target\ Arrow\ Color.mapping.map.CATALYSIS=255,0,0
edgeTargetArrowColorCalculator.BiNoM\ CellDesigner\ Edge\ Target\ Arrow\ Color.mapping.map.INHIBITION=0,0,255
edgeTargetArrowColorCalculator.BiNoM\ CellDesigner\ Edge\ Target\ Arrow\ Color.mapping.map.INTERSECTION=0,255,255
edgeTargetArrowColorCalculator.BiNoM\ CellDesigner\ Edge\ Target\ Arrow\ Color.mapping.map.TRANSCRIPTIONAL_INHIBITION=0,0,255
edgeTargetArrowColorCalculator.BiNoM\ CellDesigner\ Edge\ Target\ Arrow\ Color.mapping.map.UNKNOWN_CATALYSIS=0,255,0
edgeTargetArrowColorCalculator.BiNoM\ CellDesigner\ Edge\ Target\ Arrow\ Color.mapping.type=DiscreteMapping
edgeTargetArrowColorCalculator.BiNoM\ CellDesigner\ Edge\ Target\ Arrow\ Color.visualPropertyType=EDGE_TGTARROW_COLOR
edgeTargetArrowColorCalculator.GPML\ edge\ target\ color.mapping.controller=Color
edgeTargetArrowColorCalculator.GPML\ edge\ target\ color.mapping.type=PassThroughMapping
edgeTargetArrowColorCalculator.GPML\ edge\ target\ color.visualPropertyType=EDGE_TGTARROW_COLOR
edgeTargetArrowShapeCalculator.BiNoM\ BioPAX\ Edge\ Target\ Arrow\ Shape.mapping.controller=BIOPAX_EDGE_TYPE
edgeTargetArrowShapeCalculator.BiNoM\ BioPAX\ Edge\ Target\ Arrow\ Shape.mapping.controllerType=4
edgeTargetArrowShapeCalculator.BiNoM\ BioPAX\ Edge\ Target\ Arrow\ Shape.mapping.map.ACTIVATION=CIRCLE
edgeTargetArrowShapeCalculator.BiNoM\ BioPAX\ Edge\ Target\ Arrow\ Shape.mapping.map.CATALYSIS_ACTIVATION=CIRCLE
edgeTargetArrowShapeCalculator.BiNoM\ BioPAX\ Edge\ Target\ Arrow\ Shape.mapping.map.CATALYSIS_INHIBITION=T
edgeTargetArrowShapeCalculator.BiNoM\ BioPAX\ Edge\ Target\ Arrow\ Shape.mapping.map.CATALYSIS_UNKNOWN=CIRCLE
edgeTargetArrowShapeCalculator.BiNoM\ BioPAX\ Edge\ Target\ Arrow\ Shape.mapping.map.CONTAINS=DIAMOND
edgeTargetArrowShapeCalculator.BiNoM\ BioPAX\ Edge\ Target\ Arrow\ Shape.mapping.map.CONTROL_ACTIVATION=CIRCLE
edgeTargetArrowShapeCalculator.BiNoM\ BioPAX\ Edge\ Target\ Arrow\ Shape.mapping.map.CONTROL_INHIBITION=T
edgeTargetArrowShapeCalculator.BiNoM\ BioPAX\ Edge\ Target\ Arrow\ Shape.mapping.map.CONTROL_UNKNOWN=CIRCLE
edgeTargetArrowShapeCalculator.BiNoM\ BioPAX\ Edge\ Target\ Arrow\ Shape.mapping.map.INHIBITION=T
edgeTargetArrowShapeCalculator.BiNoM\ BioPAX\ Edge\ Target\ Arrow\ Shape.mapping.map.INTERSECTION=DIAMOND
edgeTargetArrowShapeCalculator.BiNoM\ BioPAX\ Edge\ Target\ Arrow\ Shape.mapping.map.LEFT=ARROW
edgeTargetArrowShapeCalculator.BiNoM\ BioPAX\ Edge\ Target\ Arrow\ Shape.mapping.map.MODULATION_ACTIVATION=CIRCLE
edgeTargetArrowShapeCalculator.BiNoM\ BioPAX\ Edge\ Target\ Arrow\ Shape.mapping.map.MODULATION_INHIBITION=T
edgeTargetArrowShapeCalculator.BiNoM\ BioPAX\ Edge\ Target\ Arrow\ Shape.mapping.map.MODULATION_UNKNOWN=CIRCLE
edgeTargetArrowShapeCalculator.BiNoM\ BioPAX\ Edge\ Target\ Arrow\ Shape.mapping.map.NEXT=ARROW
edgeTargetArrowShapeCalculator.BiNoM\ BioPAX\ Edge\ Target\ Arrow\ Shape.mapping.map.REFERENCE=NONE
edgeTargetArrowShapeCalculator.BiNoM\ BioPAX\ Edge\ Target\ Arrow\ Shape.mapping.map.RIGHT=ARROW
edgeTargetArrowShapeCalculator.BiNoM\ BioPAX\ Edge\ Target\ Arrow\ Shape.mapping.map.SPECIESOF=NONE
edgeTargetArrowShapeCalculator.BiNoM\ BioPAX\ Edge\ Target\ Arrow\ Shape.mapping.map.STEP=ARROW
edgeTargetArrowShapeCalculator.BiNoM\ BioPAX\ Edge\ Target\ Arrow\ Shape.mapping.map.physicalInteraction=NONE
edgeTargetArrowShapeCalculator.BiNoM\ BioPAX\ Edge\ Target\ Arrow\ Shape.mapping.type=DiscreteMapping
edgeTargetArrowShapeCalculator.BiNoM\ BioPAX\ Edge\ Target\ Arrow\ Shape.visualPropertyType=EDGE_TGTARROW_SHAPE
edgeTargetArrowShapeCalculator.BiNoM\ CellDesigner\ Edge\ Target\ Arrow\ Shape.mapping.controller=CELLDESIGNER_EDGE_TYPE
edgeTargetArrowShapeCalculator.BiNoM\ CellDesigner\ Edge\ Target\ Arrow\ Shape.mapping.controllerType=-1
edgeTargetArrowShapeCalculator.BiNoM\ CellDesigner\ Edge\ Target\ Arrow\ Shape.mapping.map.CATALYSIS=CIRCLE
edgeTargetArrowShapeCalculator.BiNoM\ CellDesigner\ Edge\ Target\ Arrow\ Shape.mapping.map.INHIBITION=T
edgeTargetArrowShapeCalculator.BiNoM\ CellDesigner\ Edge\ Target\ Arrow\ Shape.mapping.map.INTERSECTION=DIAMOND
edgeTargetArrowShapeCalculator.BiNoM\ CellDesigner\ Edge\ Target\ Arrow\ Shape.mapping.map.TRANSCRIPTIONAL_INHIBITION=T
edgeTargetArrowShapeCalculator.BiNoM\ CellDesigner\ Edge\ Target\ Arrow\ Shape.mapping.map.UNKNOWN_CATALYSIS=CIRCLE
edgeTargetArrowShapeCalculator.BiNoM\ CellDesigner\ Edge\ Target\ Arrow\ Shape.mapping.type=DiscreteMapping
edgeTargetArrowShapeCalculator.BiNoM\ CellDesigner\ Edge\ Target\ Arrow\ Shape.visualPropertyType=EDGE_TGTARROW_SHAPE
edgeTargetArrowShapeCalculator.BioPAX\ Target\ Arrows\ v\ 0_6.mapping.controller=BIOPAX_EDGE_TYPE
edgeTargetArrowShapeCalculator.BioPAX\ Target\ Arrows\ v\ 0_6.mapping.controllerType=4
edgeTargetArrowShapeCalculator.BioPAX\ Target\ Arrows\ v\ 0_6.mapping.map.ACTIVATION-ALLOSTERIC=DELTA
edgeTargetArrowShapeCalculator.BioPAX\ Target\ Arrows\ v\ 0_6.mapping.map.ACTIVATION-NONALLOSTERIC=DELTA
edgeTargetArrowShapeCalculator.BioPAX\ Target\ Arrows\ v\ 0_6.mapping.map.ACTIVATION-UNKMECH=DELTA
edgeTargetArrowShapeCalculator.BioPAX\ Target\ Arrows\ v\ 0_6.mapping.map.ACTIVATION=DELTA
edgeTargetArrowShapeCalculator.BioPAX\ Target\ Arrows\ v\ 0_6.mapping.map.COFACTOR=DELTA
edgeTargetArrowShapeCalculator.BioPAX\ Target\ Arrows\ v\ 0_6.mapping.map.CONTAINS=CIRCLE
edgeTargetArrowShapeCalculator.BioPAX\ Target\ Arrows\ v\ 0_6.mapping.map.CONTROLLED=DELTA
edgeTargetArrowShapeCalculator.BioPAX\ Target\ Arrows\ v\ 0_6.mapping.map.INHIBITION-ALLOSTERIC=T
edgeTargetArrowShapeCalculator.BioPAX\ Target\ Arrows\ v\ 0_6.mapping.map.INHIBITION-COMPETITIVE=T
edgeTargetArrowShapeCalculator.BioPAX\ Target\ Arrows\ v\ 0_6.mapping.map.INHIBITION-IRREVERSIBLE=T
edgeTargetArrowShapeCalculator.BioPAX\ Target\ Arrows\ v\ 0_6.mapping.map.INHIBITION-NONCOMPETITIVE=T
edgeTargetArrowShapeCalculator.BioPAX\ Target\ Arrows\ v\ 0_6.mapping.map.INHIBITION-OTHER=T
edgeTargetArrowShapeCalculator.BioPAX\ Target\ Arrows\ v\ 0_6.mapping.map.INHIBITION-UNCOMPETITIVE=T
edgeTargetArrowShapeCalculator.BioPAX\ Target\ Arrows\ v\ 0_6.mapping.map.INHIBITION-UNKMECH=T
edgeTargetArrowShapeCalculator.BioPAX\ Target\ Arrows\ v\ 0_6.mapping.map.INHIBITION=T
edgeTargetArrowShapeCalculator.BioPAX\ Target\ Arrows\ v\ 0_6.mapping.map.RIGHT=DELTA
edgeTargetArrowShapeCalculator.BioPAX\ Target\ Arrows\ v\ 0_6.mapping.type=DiscreteMapping
edgeTargetArrowShapeCalculator.BioPAX\ Target\ Arrows\ v\ 0_6.visualPropertyType=EDGE_TGTARROW_SHAPE
edgeTargetArrowShapeCalculator.GPML\ edge\ target\ shape.mapping.controller=EndLineType
edgeTargetArrowShapeCalculator.GPML\ edge\ target\ shape.mapping.controllerType=-1
edgeTargetArrowShapeCalculator.GPML\ edge\ target\ shape.mapping.map.Arrow=ARROW
edgeTargetArrowShapeCalculator.GPML\ edge\ target\ shape.mapping.map.LigandRound=CIRCLE
edgeTargetArrowShapeCalculator.GPML\ edge\ target\ shape.mapping.map.LigandSquare=DELTA
edgeTargetArrowShapeCalculator.GPML\ edge\ target\ shape.mapping.map.Line=NONE
edgeTargetArrowShapeCalculator.GPML\ edge\ target\ shape.mapping.map.Receptor=DELTA
edgeTargetArrowShapeCalculator.GPML\ edge\ target\ shape.mapping.map.ReceptorRound=DELTA
edgeTargetArrowShapeCalculator.GPML\ edge\ target\ shape.mapping.map.ReceptorSquare=DELTA
edgeTargetArrowShapeCalculator.GPML\ edge\ target\ shape.mapping.map.TBar=T
edgeTargetArrowShapeCalculator.GPML\ edge\ target\ shape.mapping.map.mim-binding=ARROW
edgeTargetArrowShapeCalculator.GPML\ edge\ target\ shape.mapping.map.mim-catalysis=ARROW
edgeTargetArrowShapeCalculator.GPML\ edge\ target\ shape.mapping.map.mim-cleavage=ARROW
edgeTargetArrowShapeCalculator.GPML\ edge\ target\ shape.mapping.map.mim-conversion=ARROW
edgeTargetArrowShapeCalculator.GPML\ edge\ target\ shape.mapping.map.mim-inhibition=ARROW
edgeTargetArrowShapeCalculator.GPML\ edge\ target\ shape.mapping.map.mim-necessary-stimulation=ARROW
edgeTargetArrowShapeCalculator.GPML\ edge\ target\ shape.mapping.map.mim-stimulation=ARROW
edgeTargetArrowShapeCalculator.GPML\ edge\ target\ shape.mapping.type=DiscreteMapping
edgeTargetArrowShapeCalculator.GPML\ edge\ target\ shape.visualPropertyType=EDGE_TGTARROW_SHAPE
edgeTargetArrowShapeCalculator.HyperEdge\ target\ arrows\ shape.mapping.controller=interaction
edgeTargetArrowShapeCalculator.HyperEdge\ target\ arrows\ shape.mapping.controllerType=4
edgeTargetArrowShapeCalculator.HyperEdge\ target\ arrows\ shape.mapping.map.hyperedge.mediator.activating=DELTA
edgeTargetArrowShapeCalculator.HyperEdge\ target\ arrows\ shape.mapping.map.hyperedge.mediator.inhibiting=T
edgeTargetArrowShapeCalculator.HyperEdge\ target\ arrows\ shape.mapping.map.hyperedge.product=DELTA
edgeTargetArrowShapeCalculator.HyperEdge\ target\ arrows\ shape.mapping.map.hyperedge.substrate=NONE
edgeTargetArrowShapeCalculator.HyperEdge\ target\ arrows\ shape.mapping.type=DiscreteMapping
edgeTargetArrowShapeCalculator.HyperEdge\ target\ arrows\ shape.visualPropertyType=EDGE_TGTARROW_SHAPE
edgeTooltipCalculator.Edge\ Tooltip.mapping.controller=canonicalName
edgeTooltipCalculator.Edge\ Tooltip.mapping.type=PassThroughMapping
edgeTooltipCalculator.Edge\ Tooltip.visualPropertyType=EDGE_TOOLTIP
globalAppearanceCalculator.BiNoM\ BioPAX.defaultBackgroundColor=255,255,204
globalAppearanceCalculator.BiNoM\ BioPAX.defaultEdgeReverseSelectionColor=0,255,0
globalAppearanceCalculator.BiNoM\ BioPAX.defaultEdgeSelectionColor=255,0,0
globalAppearanceCalculator.BiNoM\ BioPAX.defaultNodeReverseSelectionColor=0,255,0
globalAppearanceCalculator.BiNoM\ BioPAX.defaultNodeSelectionColor=255,255,0
globalAppearanceCalculator.BiNoM\ BioPAX.defaultSloppySelectionColor=128,128,128
globalAppearanceCalculator.BiNoM\ CellDesigner.defaultBackgroundColor=255,255,204
globalAppearanceCalculator.BiNoM\ CellDesigner.defaultEdgeReverseSelectionColor=0,255,0
globalAppearanceCalculator.BiNoM\ CellDesigner.defaultEdgeSelectionColor=255,0,0
globalAppearanceCalculator.BiNoM\ CellDesigner.defaultNodeReverseSelectionColor=0,255,0
globalAppearanceCalculator.BiNoM\ CellDesigner.defaultNodeSelectionColor=255,255,0
globalAppearanceCalculator.BiNoM\ CellDesigner.defaultSloppySelectionColor=128,128,128
globalAppearanceCalculator.BioChemicalReaction.defaultBackgroundColor=204,204,255
globalAppearanceCalculator.BioChemicalReaction.defaultEdgeReverseSelectionColor=0,255,0
globalAppearanceCalculator.BioChemicalReaction.defaultEdgeSelectionColor=255,0,0
globalAppearanceCalculator.BioChemicalReaction.defaultNodeReverseSelectionColor=0,255,0
globalAppearanceCalculator.BioChemicalReaction.defaultNodeSelectionColor=255,255,0
globalAppearanceCalculator.BioChemicalReaction.defaultSloppySelectionColor=128,128,128
globalAppearanceCalculator.BioPAX\ v\ 0_2.defaultBackgroundColor=255,255,255
globalAppearanceCalculator.BioPAX\ v\ 0_2.defaultEdgeReverseSelectionColor=0,255,0
globalAppearanceCalculator.BioPAX\ v\ 0_2.defaultEdgeSelectionColor=255,0,0
globalAppearanceCalculator.BioPAX\ v\ 0_2.defaultNodeReverseSelectionColor=0,255,0
globalAppearanceCalculator.BioPAX\ v\ 0_2.defaultNodeSelectionColor=255,255,0
globalAppearanceCalculator.BioPAX\ v\ 0_2.defaultSloppySelectionColor=128,128,128
globalAppearanceCalculator.BioPAX\ v\ 0_6.defaultBackgroundColor=255,255,255
globalAppearanceCalculator.BioPAX\ v\ 0_6.defaultEdgeReverseSelectionColor=0,255,0
globalAppearanceCalculator.BioPAX\ v\ 0_6.defaultEdgeSelectionColor=255,0,0
globalAppearanceCalculator.BioPAX\ v\ 0_6.defaultNodeReverseSelectionColor=0,255,0
globalAppearanceCalculator.BioPAX\ v\ 0_6.defaultNodeSelectionColor=255,255,0
globalAppearanceCalculator.BioPAX\ v\ 0_6.defaultSloppySelectionColor=128,128,128
globalAppearanceCalculator.GPML.defaultBackgroundColor=255,255,255
globalAppearanceCalculator.GPML.defaultEdgeReverseSelectionColor=0,255,0
globalAppearanceCalculator.GPML.defaultEdgeSelectionColor=255,0,0
globalAppearanceCalculator.GPML.defaultNodeReverseSelectionColor=0,255,0
globalAppearanceCalculator.GPML.defaultNodeSelectionColor=255,255,0
globalAppearanceCalculator.GPML.defaultSloppySelectionColor=128,128,128
globalAppearanceCalculator.SBMLReader\ Style.defaultBackgroundColor=204,204,255
globalAppearanceCalculator.SBMLReader\ Style.defaultEdgeReverseSelectionColor=0,255,0
globalAppearanceCalculator.SBMLReader\ Style.defaultEdgeSelectionColor=255,0,0
globalAppearanceCalculator.SBMLReader\ Style.defaultNodeReverseSelectionColor=0,255,0
globalAppearanceCalculator.SBMLReader\ Style.defaultNodeSelectionColor=255,255,0
globalAppearanceCalculator.SBMLReader\ Style.defaultSloppySelectionColor=128,128,128
globalAppearanceCalculator.Sample1.defaultBackgroundColor=255,255,255
globalAppearanceCalculator.Sample1.defaultEdgeReverseSelectionColor=0,255,0
globalAppearanceCalculator.Sample1.defaultEdgeSelectionColor=255,0,0
globalAppearanceCalculator.Sample1.defaultNodeReverseSelectionColor=0,255,0
globalAppearanceCalculator.Sample1.defaultNodeSelectionColor=255,255,0
globalAppearanceCalculator.Sample1.defaultSloppySelectionColor=128,128,128
globalAppearanceCalculator.Sample2.defaultBackgroundColor=255,255,255
globalAppearanceCalculator.Sample2.defaultEdgeReverseSelectionColor=0,255,0
globalAppearanceCalculator.Sample2.defaultEdgeSelectionColor=255,0,0
globalAppearanceCalculator.Sample2.defaultNodeReverseSelectionColor=0,255,0
globalAppearanceCalculator.Sample2.defaultNodeSelectionColor=255,255,0
globalAppearanceCalculator.Sample2.defaultSloppySelectionColor=128,128,128
globalAppearanceCalculator.Solid.defaultBackgroundColor=255,255,255
globalAppearanceCalculator.Solid.defaultEdgeReverseSelectionColor=0,255,0
globalAppearanceCalculator.Solid.defaultEdgeSelectionColor=255,0,0
globalAppearanceCalculator.Solid.defaultNodeReverseSelectionColor=0,255,0
globalAppearanceCalculator.Solid.defaultNodeSelectionColor=255,255,0
globalAppearanceCalculator.Solid.defaultSloppySelectionColor=128,128,128
globalAppearanceCalculator.Universe.defaultBackgroundColor=0,0,0
globalAppearanceCalculator.Universe.defaultEdgeReverseSelectionColor=0,255,0
globalAppearanceCalculator.Universe.defaultEdgeSelectionColor=255,0,0
globalAppearanceCalculator.Universe.defaultNodeReverseSelectionColor=0,255,0
globalAppearanceCalculator.Universe.defaultNodeSelectionColor=255,255,0
globalAppearanceCalculator.Universe.defaultSloppySelectionColor=128,128,128
globalAppearanceCalculator.default.defaultBackgroundColor=204,204,255
globalAppearanceCalculator.default.defaultEdgeReverseSelectionColor=0,255,0
globalAppearanceCalculator.default.defaultEdgeSelectionColor=255,0,0
globalAppearanceCalculator.default.defaultNodeReverseSelectionColor=0,255,0
globalAppearanceCalculator.default.defaultNodeSelectionColor=255,255,0
globalAppearanceCalculator.default.defaultSloppySelectionColor=128,128,128
globalAppearanceCalculator.mutPoly_BioPAX.defaultBackgroundColor=255,255,255
globalAppearanceCalculator.mutPoly_BioPAX.defaultEdgeReverseSelectionColor=0,255,0
globalAppearanceCalculator.mutPoly_BioPAX.defaultEdgeSelectionColor=255,0,0
globalAppearanceCalculator.mutPoly_BioPAX.defaultNodeReverseSelectionColor=0,255,0
globalAppearanceCalculator.mutPoly_BioPAX.defaultNodeSelectionColor=255,255,0
globalAppearanceCalculator.mutPoly_BioPAX.defaultSloppySelectionColor=128,128,128
globalAppearanceCalculator.mutPoly_SBML.defaultBackgroundColor=255,255,255
globalAppearanceCalculator.mutPoly_SBML.defaultEdgeReverseSelectionColor=0,255,0
globalAppearanceCalculator.mutPoly_SBML.defaultEdgeSelectionColor=255,0,0
globalAppearanceCalculator.mutPoly_SBML.defaultNodeReverseSelectionColor=0,255,0
globalAppearanceCalculator.mutPoly_SBML.defaultNodeSelectionColor=255,255,0
globalAppearanceCalculator.mutPoly_SBML.defaultSloppySelectionColor=128,128,128
globalAppearanceCalculator.rdfscape.defaultBackgroundColor=255,255,255
globalAppearanceCalculator.rdfscape.defaultEdgeReverseSelectionColor=0,255,0
globalAppearanceCalculator.rdfscape.defaultEdgeSelectionColor=255,0,0
globalAppearanceCalculator.rdfscape.defaultNodeReverseSelectionColor=0,255,0
globalAppearanceCalculator.rdfscape.defaultNodeSelectionColor=255,255,0
globalAppearanceCalculator.rdfscape.defaultSloppySelectionColor=128,128,128
nodeAppearanceCalculator.BiNoM\ BioPAX.defaultEdgeColor=0,0,0
nodeAppearanceCalculator.BiNoM\ BioPAX.defaultEdgeFont=SanSerif,plain,10
nodeAppearanceCalculator.BiNoM\ BioPAX.defaultEdgeFontSize=10.0
nodeAppearanceCalculator.BiNoM\ BioPAX.defaultEdgeLabel=
nodeAppearanceCalculator.BiNoM\ BioPAX.defaultEdgeLabelColor=0,0,0
nodeAppearanceCalculator.BiNoM\ BioPAX.defaultEdgeLabelOpacity=255
nodeAppearanceCalculator.BiNoM\ BioPAX.defaultEdgeLabelPosition=C,C,c,0,0
nodeAppearanceCalculator.BiNoM\ BioPAX.defaultEdgeLineStyle=SOLID
nodeAppearanceCalculator.BiNoM\ BioPAX.defaultEdgeLineWidth=1.0
nodeAppearanceCalculator.BiNoM\ BioPAX.defaultEdgeOpacity=255
nodeAppearanceCalculator.BiNoM\ BioPAX.defaultEdgeSourceArrowColor=0,0,0
nodeAppearanceCalculator.BiNoM\ BioPAX.defaultEdgeSourceArrowOpacity=255
nodeAppearanceCalculator.BiNoM\ BioPAX.defaultEdgeSourceArrowShape=NONE
nodeAppearanceCalculator.BiNoM\ BioPAX.defaultEdgeTargetArrowColor=0,0,0
nodeAppearanceCalculator.BiNoM\ BioPAX.defaultEdgeTargetArrowOpacity=255
nodeAppearanceCalculator.BiNoM\ BioPAX.defaultEdgeTargetArrowShape=NONE
nodeAppearanceCalculator.BiNoM\ BioPAX.defaultEdgeToolTip=
nodeAppearanceCalculator.BiNoM\ BioPAX.defaultNodeBorderColor=0,0,0
nodeAppearanceCalculator.BiNoM\ BioPAX.defaultNodeBorderOpacity=255
nodeAppearanceCalculator.BiNoM\ BioPAX.defaultNodeFillColor=255,255,255
nodeAppearanceCalculator.BiNoM\ BioPAX.defaultNodeFont=Default,plain,12
nodeAppearanceCalculator.BiNoM\ BioPAX.defaultNodeFontSize=12.0
nodeAppearanceCalculator.BiNoM\ BioPAX.defaultNodeHight=30.0
nodeAppearanceCalculator.BiNoM\ BioPAX.defaultNodeLabel=id_undefined
nodeAppearanceCalculator.BiNoM\ BioPAX.defaultNodeLabelColor=0,0,0
nodeAppearanceCalculator.BiNoM\ BioPAX.defaultNodeLabelOpacity=255
nodeAppearanceCalculator.BiNoM\ BioPAX.defaultNodeLabelPosition=C,C,c,0,0
nodeAppearanceCalculator.BiNoM\ BioPAX.defaultNodeLineStyle=SOLID
nodeAppearanceCalculator.BiNoM\ BioPAX.defaultNodeLineWidth=1.0
nodeAppearanceCalculator.BiNoM\ BioPAX.defaultNodeOpacity=255
nodeAppearanceCalculator.BiNoM\ BioPAX.defaultNodeShape=roundrect
nodeAppearanceCalculator.BiNoM\ BioPAX.defaultNodeSize=30.0
nodeAppearanceCalculator.BiNoM\ BioPAX.defaultNodeToolTip=
nodeAppearanceCalculator.BiNoM\ BioPAX.defaultNodeWidth=70.0
nodeAppearanceCalculator.BiNoM\ BioPAX.nodeBorderColorCalculator=BiNoM BioPAX Node Border Color
nodeAppearanceCalculator.BiNoM\ BioPAX.nodeFillColorCalculator=BiNoM BioPAX Node Color
nodeAppearanceCalculator.BiNoM\ BioPAX.nodeLabelCalculator=BiNoM BioPAX Node Label
nodeAppearanceCalculator.BiNoM\ BioPAX.nodeShapeCalculator=BiNoM BioPAX Node Shape
nodeAppearanceCalculator.BiNoM\ BioPAX.nodeSizeLocked=true
nodeAppearanceCalculator.BiNoM\ BioPAX.nodeUniformSizeCalculator=BiNoM BioPAX Node Size
nodeAppearanceCalculator.BiNoM\ CellDesigner.defaultEdgeColor=0,0,0
nodeAppearanceCalculator.BiNoM\ CellDesigner.defaultEdgeFont=SanSerif,plain,10
nodeAppearanceCalculator.BiNoM\ CellDesigner.defaultEdgeFontSize=10.0
nodeAppearanceCalculator.BiNoM\ CellDesigner.defaultEdgeLabel=
nodeAppearanceCalculator.BiNoM\ CellDesigner.defaultEdgeLabelColor=0,0,0
nodeAppearanceCalculator.BiNoM\ CellDesigner.defaultEdgeLabelOpacity=255
nodeAppearanceCalculator.BiNoM\ CellDesigner.defaultEdgeLabelPosition=C,C,c,0,0
nodeAppearanceCalculator.BiNoM\ CellDesigner.defaultEdgeLineStyle=SOLID
nodeAppearanceCalculator.BiNoM\ CellDesigner.defaultEdgeLineWidth=1.0
nodeAppearanceCalculator.BiNoM\ CellDesigner.defaultEdgeOpacity=255
nodeAppearanceCalculator.BiNoM\ CellDesigner.defaultEdgeSourceArrowColor=0,0,0
nodeAppearanceCalculator.BiNoM\ CellDesigner.defaultEdgeSourceArrowOpacity=255
nodeAppearanceCalculator.BiNoM\ CellDesigner.defaultEdgeSourceArrowShape=NONE
nodeAppearanceCalculator.BiNoM\ CellDesigner.defaultEdgeTargetArrowColor=0,0,0
nodeAppearanceCalculator.BiNoM\ CellDesigner.defaultEdgeTargetArrowOpacity=255
nodeAppearanceCalculator.BiNoM\ CellDesigner.defaultEdgeTargetArrowShape=NONE
nodeAppearanceCalculator.BiNoM\ CellDesigner.defaultEdgeToolTip=
nodeAppearanceCalculator.BiNoM\ CellDesigner.defaultNodeBorderColor=0,0,0
nodeAppearanceCalculator.BiNoM\ CellDesigner.defaultNodeBorderOpacity=255
nodeAppearanceCalculator.BiNoM\ CellDesigner.defaultNodeFillColor=255,255,255
nodeAppearanceCalculator.BiNoM\ CellDesigner.defaultNodeFont=Default,plain,12
nodeAppearanceCalculator.BiNoM\ CellDesigner.defaultNodeFontSize=12.0
nodeAppearanceCalculator.BiNoM\ CellDesigner.defaultNodeHight=30.0
nodeAppearanceCalculator.BiNoM\ CellDesigner.defaultNodeLabel=id_undefined
nodeAppearanceCalculator.BiNoM\ CellDesigner.defaultNodeLabelColor=0,0,0
nodeAppearanceCalculator.BiNoM\ CellDesigner.defaultNodeLabelOpacity=255
nodeAppearanceCalculator.BiNoM\ CellDesigner.defaultNodeLabelPosition=C,C,c,0,0
nodeAppearanceCalculator.BiNoM\ CellDesigner.defaultNodeLineStyle=SOLID
nodeAppearanceCalculator.BiNoM\ CellDesigner.defaultNodeLineWidth=1.0
nodeAppearanceCalculator.BiNoM\ CellDesigner.defaultNodeOpacity=255
nodeAppearanceCalculator.BiNoM\ CellDesigner.defaultNodeShape=roundrect
nodeAppearanceCalculator.BiNoM\ CellDesigner.defaultNodeSize=30.0
nodeAppearanceCalculator.BiNoM\ CellDesigner.defaultNodeToolTip=
nodeAppearanceCalculator.BiNoM\ CellDesigner.defaultNodeWidth=70.0
nodeAppearanceCalculator.BiNoM\ CellDesigner.nodeBorderColorCalculator=BiNoM CellDesigner Node Border Color
nodeAppearanceCalculator.BiNoM\ CellDesigner.nodeFillColorCalculator=BiNoM CellDesigner Node Color
nodeAppearanceCalculator.BiNoM\ CellDesigner.nodeLabelCalculator=BiNoM CellDesigner Node Label
nodeAppearanceCalculator.BiNoM\ CellDesigner.nodeShapeCalculator=BiNoM CellDesigner Node Shape
nodeAppearanceCalculator.BiNoM\ CellDesigner.nodeSizeLocked=true
nodeAppearanceCalculator.BiNoM\ CellDesigner.nodeUniformSizeCalculator=BiNoM CellDesigner Node Size
nodeAppearanceCalculator.BioChemicalReaction.defaultEdgeColor=0,0,0
nodeAppearanceCalculator.BioChemicalReaction.defaultEdgeFont=SanSerif,plain,10
nodeAppearanceCalculator.BioChemicalReaction.defaultEdgeFontSize=10.0
nodeAppearanceCalculator.BioChemicalReaction.defaultEdgeLabel=
nodeAppearanceCalculator.BioChemicalReaction.defaultEdgeLabelColor=0,0,0
nodeAppearanceCalculator.BioChemicalReaction.defaultEdgeLabelOpacity=255
nodeAppearanceCalculator.BioChemicalReaction.defaultEdgeLabelPosition=C,C,c,0,0
nodeAppearanceCalculator.BioChemicalReaction.defaultEdgeLineStyle=SOLID
nodeAppearanceCalculator.BioChemicalReaction.defaultEdgeLineWidth=1.0
nodeAppearanceCalculator.BioChemicalReaction.defaultEdgeOpacity=255
nodeAppearanceCalculator.BioChemicalReaction.defaultEdgeSourceArrowColor=0,0,0
nodeAppearanceCalculator.BioChemicalReaction.defaultEdgeSourceArrowOpacity=255
nodeAppearanceCalculator.BioChemicalReaction.defaultEdgeSourceArrowShape=NONE
nodeAppearanceCalculator.BioChemicalReaction.defaultEdgeTargetArrowColor=0,0,0
nodeAppearanceCalculator.BioChemicalReaction.defaultEdgeTargetArrowOpacity=255
nodeAppearanceCalculator.BioChemicalReaction.defaultEdgeTargetArrowShape=NONE
nodeAppearanceCalculator.BioChemicalReaction.defaultEdgeToolTip=
nodeAppearanceCalculator.BioChemicalReaction.defaultNodeBorderColor=0,0,0
nodeAppearanceCalculator.BioChemicalReaction.defaultNodeBorderOpacity=255
nodeAppearanceCalculator.BioChemicalReaction.defaultNodeFillColor=255,255,255
nodeAppearanceCalculator.BioChemicalReaction.defaultNodeFont=Default,plain,12
nodeAppearanceCalculator.BioChemicalReaction.defaultNodeFontSize=12.0
nodeAppearanceCalculator.BioChemicalReaction.defaultNodeHight=30.0
nodeAppearanceCalculator.BioChemicalReaction.defaultNodeLabel=
nodeAppearanceCalculator.BioChemicalReaction.defaultNodeLabelColor=0,0,0
nodeAppearanceCalculator.BioChemicalReaction.defaultNodeLabelOpacity=255
nodeAppearanceCalculator.BioChemicalReaction.defaultNodeLabelPosition=C,C,c,0,0
nodeAppearanceCalculator.BioChemicalReaction.defaultNodeLineStyle=SOLID
nodeAppearanceCalculator.BioChemicalReaction.defaultNodeLineWidth=1.0
nodeAppearanceCalculator.BioChemicalReaction.defaultNodeOpacity=255
nodeAppearanceCalculator.BioChemicalReaction.defaultNodeShape=ellipse
nodeAppearanceCalculator.BioChemicalReaction.defaultNodeSize=35.0
nodeAppearanceCalculator.BioChemicalReaction.defaultNodeToolTip=
nodeAppearanceCalculator.BioChemicalReaction.defaultNodeWidth=70.0
nodeAppearanceCalculator.BioChemicalReaction.nodeFillColorCalculator=HyperEdge Node Fill Color Calculator
nodeAppearanceCalculator.BioChemicalReaction.nodeLabelCalculator=HyperEdge ID Label
nodeAppearanceCalculator.BioChemicalReaction.nodeShapeCalculator=HyperEdge Node Type Shape Calculator
nodeAppearanceCalculator.BioChemicalReaction.nodeSizeLocked=true
nodeAppearanceCalculator.BioChemicalReaction.nodeUniformSizeCalculator=HyperEdge Node Uniform Size Calculator
nodeAppearanceCalculator.BioPAX\ v\ 0_2.defaultEdgeColor=0,0,0
nodeAppearanceCalculator.BioPAX\ v\ 0_2.defaultEdgeFont=SanSerif,plain,10
nodeAppearanceCalculator.BioPAX\ v\ 0_2.defaultEdgeFontSize=10.0
nodeAppearanceCalculator.BioPAX\ v\ 0_2.defaultEdgeLabel=
nodeAppearanceCalculator.BioPAX\ v\ 0_2.defaultEdgeLabelColor=0,0,0
nodeAppearanceCalculator.BioPAX\ v\ 0_2.defaultEdgeLabelOpacity=255
nodeAppearanceCalculator.BioPAX\ v\ 0_2.defaultEdgeLabelPosition=C,C,c,0,0
nodeAppearanceCalculator.BioPAX\ v\ 0_2.defaultEdgeLineStyle=SOLID
nodeAppearanceCalculator.BioPAX\ v\ 0_2.defaultEdgeLineWidth=1.0
nodeAppearanceCalculator.BioPAX\ v\ 0_2.defaultEdgeOpacity=255
nodeAppearanceCalculator.BioPAX\ v\ 0_2.defaultEdgeSourceArrowColor=0,0,0
nodeAppearanceCalculator.BioPAX\ v\ 0_2.defaultEdgeSourceArrowOpacity=255
nodeAppearanceCalculator.BioPAX\ v\ 0_2.defaultEdgeSourceArrowShape=NONE
nodeAppearanceCalculator.BioPAX\ v\ 0_2.defaultEdgeTargetArrowColor=0,0,0
nodeAppearanceCalculator.BioPAX\ v\ 0_2.defaultEdgeTargetArrowOpacity=255
nodeAppearanceCalculator.BioPAX\ v\ 0_2.defaultEdgeTargetArrowShape=NONE
nodeAppearanceCalculator.BioPAX\ v\ 0_2.defaultEdgeToolTip=
nodeAppearanceCalculator.BioPAX\ v\ 0_2.defaultNodeBorderColor=0,0,0
nodeAppearanceCalculator.BioPAX\ v\ 0_2.defaultNodeBorderOpacity=255
nodeAppearanceCalculator.BioPAX\ v\ 0_2.defaultNodeFillColor=255,255,255
nodeAppearanceCalculator.BioPAX\ v\ 0_2.defaultNodeFont=Default,plain,12
nodeAppearanceCalculator.BioPAX\ v\ 0_2.defaultNodeFontSize=12.0
nodeAppearanceCalculator.BioPAX\ v\ 0_2.defaultNodeHight=30.0
nodeAppearanceCalculator.BioPAX\ v\ 0_2.defaultNodeLabel=
nodeAppearanceCalculator.BioPAX\ v\ 0_2.defaultNodeLabelColor=0,0,0
nodeAppearanceCalculator.BioPAX\ v\ 0_2.defaultNodeLabelOpacity=255
nodeAppearanceCalculator.BioPAX\ v\ 0_2.defaultNodeLabelPosition=C,C,c,0,0
nodeAppearanceCalculator.BioPAX\ v\ 0_2.defaultNodeLineStyle=SOLID
nodeAppearanceCalculator.BioPAX\ v\ 0_2.defaultNodeLineWidth=1.0
nodeAppearanceCalculator.BioPAX\ v\ 0_2.defaultNodeOpacity=255
nodeAppearanceCalculator.BioPAX\ v\ 0_2.defaultNodeShape=rect
nodeAppearanceCalculator.BioPAX\ v\ 0_2.defaultNodeSize=35.0
nodeAppearanceCalculator.BioPAX\ v\ 0_2.defaultNodeToolTip=
nodeAppearanceCalculator.BioPAX\ v\ 0_2.defaultNodeWidth=70.0
nodeAppearanceCalculator.BioPAX\ v\ 0_2.nodeLabelCalculator=BioPAX Node Name --> Label v 0_2
nodeAppearanceCalculator.BioPAX\ v\ 0_2.nodeShapeCalculator=BioPAX Node Type --> Shape v 0_2
nodeAppearanceCalculator.BioPAX\ v\ 0_2.nodeSizeLocked=true
nodeAppearanceCalculator.BioPAX\ v\ 0_6.defaultEdgeColor=0,0,0
nodeAppearanceCalculator.BioPAX\ v\ 0_6.defaultEdgeFont=SanSerif,plain,10
nodeAppearanceCalculator.BioPAX\ v\ 0_6.defaultEdgeFontSize=10.0
nodeAppearanceCalculator.BioPAX\ v\ 0_6.defaultEdgeLabel=
nodeAppearanceCalculator.BioPAX\ v\ 0_6.defaultEdgeLabelColor=0,0,0
nodeAppearanceCalculator.BioPAX\ v\ 0_6.defaultEdgeLabelOpacity=255
nodeAppearanceCalculator.BioPAX\ v\ 0_6.defaultEdgeLabelPosition=C,C,c,0,0
nodeAppearanceCalculator.BioPAX\ v\ 0_6.defaultEdgeLineStyle=SOLID
nodeAppearanceCalculator.BioPAX\ v\ 0_6.defaultEdgeLineWidth=1.0
nodeAppearanceCalculator.BioPAX\ v\ 0_6.defaultEdgeOpacity=255
nodeAppearanceCalculator.BioPAX\ v\ 0_6.defaultEdgeSourceArrowColor=0,0,0
nodeAppearanceCalculator.BioPAX\ v\ 0_6.defaultEdgeSourceArrowOpacity=255
nodeAppearanceCalculator.BioPAX\ v\ 0_6.defaultEdgeSourceArrowShape=NONE
nodeAppearanceCalculator.BioPAX\ v\ 0_6.defaultEdgeTargetArrowColor=0,0,0
nodeAppearanceCalculator.BioPAX\ v\ 0_6.defaultEdgeTargetArrowOpacity=255
nodeAppearanceCalculator.BioPAX\ v\ 0_6.defaultEdgeTargetArrowShape=NONE
nodeAppearanceCalculator.BioPAX\ v\ 0_6.defaultEdgeToolTip=
nodeAppearanceCalculator.BioPAX\ v\ 0_6.defaultNodeBorderColor=0,102,102
nodeAppearanceCalculator.BioPAX\ v\ 0_6.defaultNodeBorderOpacity=255
nodeAppearanceCalculator.BioPAX\ v\ 0_6.defaultNodeFillColor=255,255,255
nodeAppearanceCalculator.BioPAX\ v\ 0_6.defaultNodeFont=Default,plain,12
nodeAppearanceCalculator.BioPAX\ v\ 0_6.defaultNodeFontSize=12.0
nodeAppearanceCalculator.BioPAX\ v\ 0_6.defaultNodeHight=20.0
nodeAppearanceCalculator.BioPAX\ v\ 0_6.defaultNodeLabel=
nodeAppearanceCalculator.BioPAX\ v\ 0_6.defaultNodeLabelColor=0,0,0
nodeAppearanceCalculator.BioPAX\ v\ 0_6.defaultNodeLabelOpacity=255
nodeAppearanceCalculator.BioPAX\ v\ 0_6.defaultNodeLabelPosition=C,C,c,0,0
nodeAppearanceCalculator.BioPAX\ v\ 0_6.defaultNodeLineStyle=SOLID
nodeAppearanceCalculator.BioPAX\ v\ 0_6.defaultNodeLineWidth=1.0
nodeAppearanceCalculator.BioPAX\ v\ 0_6.defaultNodeOpacity=255
nodeAppearanceCalculator.BioPAX\ v\ 0_6.defaultNodeShape=rect
nodeAppearanceCalculator.BioPAX\ v\ 0_6.defaultNodeSize=35.0
nodeAppearanceCalculator.BioPAX\ v\ 0_6.defaultNodeToolTip=
nodeAppearanceCalculator.BioPAX\ v\ 0_6.defaultNodeWidth=20.0
nodeAppearanceCalculator.BioPAX\ v\ 0_6.nodeBorderColorCalculator=BioPAX Node Border Color v 0_6
nodeAppearanceCalculator.BioPAX\ v\ 0_6.nodeFillColorCalculator=BioPAX Node Color v 0_6
nodeAppearanceCalculator.BioPAX\ v\ 0_6.nodeHeightCalculator=BioPAX Node Height v 0_6
nodeAppearanceCalculator.BioPAX\ v\ 0_6.nodeLabelCalculator=BioPAX Node Label v 0_6
nodeAppearanceCalculator.BioPAX\ v\ 0_6.nodeShapeCalculator=BioPAX Node Shape v 0_6
nodeAppearanceCalculator.BioPAX\ v\ 0_6.nodeSizeLocked=false
nodeAppearanceCalculator.BioPAX\ v\ 0_6.nodeWidthCalculator=BioPAX Node Width v 0_6
nodeAppearanceCalculator.GPML.defaultEdgeColor=0,0,0
nodeAppearanceCalculator.GPML.defaultEdgeFont=SanSerif,plain,10
nodeAppearanceCalculator.GPML.defaultEdgeFontSize=10.0
nodeAppearanceCalculator.GPML.defaultEdgeLabel=
nodeAppearanceCalculator.GPML.defaultEdgeLabelColor=0,0,0
nodeAppearanceCalculator.GPML.defaultEdgeLabelOpacity=255
nodeAppearanceCalculator.GPML.defaultEdgeLabelPosition=C,C,c,0,0
nodeAppearanceCalculator.GPML.defaultEdgeLineStyle=SOLID
nodeAppearanceCalculator.GPML.defaultEdgeLineWidth=1.0
nodeAppearanceCalculator.GPML.defaultEdgeOpacity=255
nodeAppearanceCalculator.GPML.defaultEdgeSourceArrowColor=0,0,0
nodeAppearanceCalculator.GPML.defaultEdgeSourceArrowOpacity=255
nodeAppearanceCalculator.GPML.defaultEdgeSourceArrowShape=NONE
nodeAppearanceCalculator.GPML.defaultEdgeTargetArrowColor=0,0,0
nodeAppearanceCalculator.GPML.defaultEdgeTargetArrowOpacity=255
nodeAppearanceCalculator.GPML.defaultEdgeTargetArrowShape=NONE
nodeAppearanceCalculator.GPML.defaultEdgeToolTip=
nodeAppearanceCalculator.GPML.defaultNodeBorderColor=0,0,0
nodeAppearanceCalculator.GPML.defaultNodeBorderOpacity=255
nodeAppearanceCalculator.GPML.defaultNodeFillColor=255,255,233
nodeAppearanceCalculator.GPML.defaultNodeFont=Default,plain,12
nodeAppearanceCalculator.GPML.defaultNodeFontSize=12.0
nodeAppearanceCalculator.GPML.defaultNodeHight=30.0
nodeAppearanceCalculator.GPML.defaultNodeLabel=
nodeAppearanceCalculator.GPML.defaultNodeLabelColor=0,0,0
nodeAppearanceCalculator.GPML.defaultNodeLabelOpacity=255
nodeAppearanceCalculator.GPML.defaultNodeLabelPosition=C,C,c,0,0
nodeAppearanceCalculator.GPML.defaultNodeLineStyle=SOLID
nodeAppearanceCalculator.GPML.defaultNodeLineWidth=1.0
nodeAppearanceCalculator.GPML.defaultNodeOpacity=255
nodeAppearanceCalculator.GPML.defaultNodeShape=ellipse
nodeAppearanceCalculator.GPML.defaultNodeSize=35.0
nodeAppearanceCalculator.GPML.defaultNodeToolTip=
nodeAppearanceCalculator.GPML.defaultNodeWidth=70.0
nodeAppearanceCalculator.GPML.nodeBorderColorCalculator=GPML node border color
nodeAppearanceCalculator.GPML.nodeFillColorCalculator=mutPoly_BioPAX-Node Color-Discrete Mapper
nodeAppearanceCalculator.GPML.nodeLabelCalculator=canonicalName
nodeAppearanceCalculator.GPML.nodeShapeCalculator=mutPoly_BioPAX-Node Shape-Discrete Mapper
nodeAppearanceCalculator.GPML.nodeSizeLocked=true
nodeAppearanceCalculator.GPML.nodeUniformSizeCalculator=gpml-type
nodeAppearanceCalculator.SBMLReader\ Style.defaultEdgeColor=0,0,0
nodeAppearanceCalculator.SBMLReader\ Style.defaultEdgeFont=SanSerif,plain,10
nodeAppearanceCalculator.SBMLReader\ Style.defaultEdgeFontSize=10.0
nodeAppearanceCalculator.SBMLReader\ Style.defaultEdgeLabel=
nodeAppearanceCalculator.SBMLReader\ Style.defaultEdgeLabelColor=0,0,0
nodeAppearanceCalculator.SBMLReader\ Style.defaultEdgeLabelOpacity=255
nodeAppearanceCalculator.SBMLReader\ Style.defaultEdgeLabelPosition=C,C,c,0,0
nodeAppearanceCalculator.SBMLReader\ Style.defaultEdgeLineStyle=SOLID
nodeAppearanceCalculator.SBMLReader\ Style.defaultEdgeLineWidth=1.0
nodeAppearanceCalculator.SBMLReader\ Style.defaultEdgeOpacity=255
nodeAppearanceCalculator.SBMLReader\ Style.defaultEdgeSourceArrowColor=0,0,0
nodeAppearanceCalculator.SBMLReader\ Style.defaultEdgeSourceArrowOpacity=255
nodeAppearanceCalculator.SBMLReader\ Style.defaultEdgeSourceArrowShape=NONE
nodeAppearanceCalculator.SBMLReader\ Style.defaultEdgeTargetArrowColor=0,0,0
nodeAppearanceCalculator.SBMLReader\ Style.defaultEdgeTargetArrowOpacity=255
nodeAppearanceCalculator.SBMLReader\ Style.defaultEdgeTargetArrowShape=NONE
nodeAppearanceCalculator.SBMLReader\ Style.defaultEdgeToolTip=
nodeAppearanceCalculator.SBMLReader\ Style.defaultNodeBorderColor=0,0,0
nodeAppearanceCalculator.SBMLReader\ Style.defaultNodeBorderOpacity=255
nodeAppearanceCalculator.SBMLReader\ Style.defaultNodeFillColor=255,255,255
nodeAppearanceCalculator.SBMLReader\ Style.defaultNodeFont=Default,plain,12
nodeAppearanceCalculator.SBMLReader\ Style.defaultNodeFontSize=12.0
nodeAppearanceCalculator.SBMLReader\ Style.defaultNodeHight=30.0
nodeAppearanceCalculator.SBMLReader\ Style.defaultNodeLabel=
nodeAppearanceCalculator.SBMLReader\ Style.defaultNodeLabelColor=0,0,0
nodeAppearanceCalculator.SBMLReader\ Style.defaultNodeLabelOpacity=255
nodeAppearanceCalculator.SBMLReader\ Style.defaultNodeLabelPosition=C,C,c,0,0
nodeAppearanceCalculator.SBMLReader\ Style.defaultNodeLineStyle=SOLID
nodeAppearanceCalculator.SBMLReader\ Style.defaultNodeLineWidth=1.0
nodeAppearanceCalculator.SBMLReader\ Style.defaultNodeOpacity=255
nodeAppearanceCalculator.SBMLReader\ Style.defaultNodeShape=rect
nodeAppearanceCalculator.SBMLReader\ Style.defaultNodeSize=35.0
nodeAppearanceCalculator.SBMLReader\ Style.defaultNodeToolTip=
nodeAppearanceCalculator.SBMLReader\ Style.defaultNodeWidth=70.0
nodeAppearanceCalculator.SBMLReader\ Style.nodeSizeLocked=true
nodeAppearanceCalculator.Sample1.defaultEdgeColor=0,0,0
nodeAppearanceCalculator.Sample1.defaultEdgeFont=SanSerif,plain,10
nodeAppearanceCalculator.Sample1.defaultEdgeFontSize=10.0
nodeAppearanceCalculator.Sample1.defaultEdgeLabel=
nodeAppearanceCalculator.Sample1.defaultEdgeLabelColor=0,0,0
nodeAppearanceCalculator.Sample1.defaultEdgeLabelOpacity=255
nodeAppearanceCalculator.Sample1.defaultEdgeLabelPosition=C,C,c,0,0
nodeAppearanceCalculator.Sample1.defaultEdgeLineStyle=SOLID
nodeAppearanceCalculator.Sample1.defaultEdgeLineWidth=1.0
nodeAppearanceCalculator.Sample1.defaultEdgeOpacity=255
nodeAppearanceCalculator.Sample1.defaultEdgeSourceArrowColor=0,0,0
nodeAppearanceCalculator.Sample1.defaultEdgeSourceArrowOpacity=255
nodeAppearanceCalculator.Sample1.defaultEdgeSourceArrowShape=NONE
nodeAppearanceCalculator.Sample1.defaultEdgeTargetArrowColor=0,0,0
nodeAppearanceCalculator.Sample1.defaultEdgeTargetArrowOpacity=255
nodeAppearanceCalculator.Sample1.defaultEdgeTargetArrowShape=NONE
nodeAppearanceCalculator.Sample1.defaultEdgeToolTip=
nodeAppearanceCalculator.Sample1.defaultNodeBorderColor=0,0,0
nodeAppearanceCalculator.Sample1.defaultNodeBorderOpacity=255
nodeAppearanceCalculator.Sample1.defaultNodeFillColor=204,204,255
nodeAppearanceCalculator.Sample1.defaultNodeFont=Default,plain,12
nodeAppearanceCalculator.Sample1.defaultNodeFontSize=12.0
nodeAppearanceCalculator.Sample1.defaultNodeHight=30.0
nodeAppearanceCalculator.Sample1.defaultNodeLabel=
nodeAppearanceCalculator.Sample1.defaultNodeLabelColor=0,0,0
nodeAppearanceCalculator.Sample1.defaultNodeLabelOpacity=255
nodeAppearanceCalculator.Sample1.defaultNodeLabelPosition=C,C,c,0,0
nodeAppearanceCalculator.Sample1.defaultNodeLineStyle=SOLID
nodeAppearanceCalculator.Sample1.defaultNodeLineWidth=0.0
nodeAppearanceCalculator.Sample1.defaultNodeOpacity=255
nodeAppearanceCalculator.Sample1.defaultNodeShape=ellipse
nodeAppearanceCalculator.Sample1.defaultNodeSize=40.0
nodeAppearanceCalculator.Sample1.defaultNodeToolTip=
nodeAppearanceCalculator.Sample1.defaultNodeWidth=35.0
nodeAppearanceCalculator.Sample1.nodeSizeLocked=true
nodeAppearanceCalculator.Sample2.defaultEdgeColor=0,0,0
nodeAppearanceCalculator.Sample2.defaultEdgeFont=SanSerif,plain,10
nodeAppearanceCalculator.Sample2.defaultEdgeFontSize=10.0
nodeAppearanceCalculator.Sample2.defaultEdgeLabel=
nodeAppearanceCalculator.Sample2.defaultEdgeLabelColor=0,0,0
nodeAppearanceCalculator.Sample2.defaultEdgeLabelOpacity=255
nodeAppearanceCalculator.Sample2.defaultEdgeLabelPosition=C,C,c,0,0
nodeAppearanceCalculator.Sample2.defaultEdgeLineStyle=SOLID
nodeAppearanceCalculator.Sample2.defaultEdgeLineWidth=1.0
nodeAppearanceCalculator.Sample2.defaultEdgeOpacity=255
nodeAppearanceCalculator.Sample2.defaultEdgeSourceArrowColor=0,0,0
nodeAppearanceCalculator.Sample2.defaultEdgeSourceArrowOpacity=255
nodeAppearanceCalculator.Sample2.defaultEdgeSourceArrowShape=NONE
nodeAppearanceCalculator.Sample2.defaultEdgeTargetArrowColor=0,0,0
nodeAppearanceCalculator.Sample2.defaultEdgeTargetArrowOpacity=255
nodeAppearanceCalculator.Sample2.defaultEdgeTargetArrowShape=NONE
nodeAppearanceCalculator.Sample2.defaultEdgeToolTip=
nodeAppearanceCalculator.Sample2.defaultNodeBorderColor=0,0,0
nodeAppearanceCalculator.Sample2.defaultNodeBorderOpacity=255
nodeAppearanceCalculator.Sample2.defaultNodeFillColor=255,255,255
nodeAppearanceCalculator.Sample2.defaultNodeFont=Default,plain,12
nodeAppearanceCalculator.Sample2.defaultNodeFontSize=12.0
nodeAppearanceCalculator.Sample2.defaultNodeHight=30.0
nodeAppearanceCalculator.Sample2.defaultNodeLabel=
nodeAppearanceCalculator.Sample2.defaultNodeLabelColor=0,0,0
nodeAppearanceCalculator.Sample2.defaultNodeLabelOpacity=255
nodeAppearanceCalculator.Sample2.defaultNodeLabelPosition=C,C,c,0,0
nodeAppearanceCalculator.Sample2.defaultNodeLineStyle=SOLID
nodeAppearanceCalculator.Sample2.defaultNodeLineWidth=1.0
nodeAppearanceCalculator.Sample2.defaultNodeOpacity=255
nodeAppearanceCalculator.Sample2.defaultNodeShape=ellipse
nodeAppearanceCalculator.Sample2.defaultNodeSize=35.0
nodeAppearanceCalculator.Sample2.defaultNodeToolTip=
nodeAppearanceCalculator.Sample2.defaultNodeWidth=35.0
nodeAppearanceCalculator.Sample2.nodeSizeLocked=true
nodeAppearanceCalculator.Solid.defaultEdgeColor=0,0,0
nodeAppearanceCalculator.Solid.defaultEdgeFont=SanSerif,plain,10
nodeAppearanceCalculator.Solid.defaultEdgeFontSize=10.0
nodeAppearanceCalculator.Solid.defaultEdgeLabel=
nodeAppearanceCalculator.Solid.defaultEdgeLabelColor=0,0,0
nodeAppearanceCalculator.Solid.defaultEdgeLabelOpacity=255
nodeAppearanceCalculator.Solid.defaultEdgeLabelPosition=C,C,c,0,0
nodeAppearanceCalculator.Solid.defaultEdgeLineStyle=SOLID
nodeAppearanceCalculator.Solid.defaultEdgeLineWidth=1.0
nodeAppearanceCalculator.Solid.defaultEdgeOpacity=255
nodeAppearanceCalculator.Solid.defaultEdgeSourceArrowColor=0,0,0
nodeAppearanceCalculator.Solid.defaultEdgeSourceArrowOpacity=255
nodeAppearanceCalculator.Solid.defaultEdgeSourceArrowShape=NONE
nodeAppearanceCalculator.Solid.defaultEdgeTargetArrowColor=0,0,0
nodeAppearanceCalculator.Solid.defaultEdgeTargetArrowOpacity=255
nodeAppearanceCalculator.Solid.defaultEdgeTargetArrowShape=NONE
nodeAppearanceCalculator.Solid.defaultEdgeToolTip=
nodeAppearanceCalculator.Solid.defaultNodeBorderColor=0,0,0
nodeAppearanceCalculator.Solid.defaultNodeBorderOpacity=255
nodeAppearanceCalculator.Solid.defaultNodeFillColor=102,102,102
nodeAppearanceCalculator.Solid.defaultNodeFont=Courier 10 Pitch Bold,plain,12
nodeAppearanceCalculator.Solid.defaultNodeFontSize=18.0
nodeAppearanceCalculator.Solid.defaultNodeHight=30.0
nodeAppearanceCalculator.Solid.defaultNodeLabel=
nodeAppearanceCalculator.Solid.defaultNodeLabelColor=0,0,0
nodeAppearanceCalculator.Solid.defaultNodeLabelOpacity=160
nodeAppearanceCalculator.Solid.defaultNodeLabelPosition=S,NW,c,0,5
nodeAppearanceCalculator.Solid.defaultNodeLineStyle=SOLID
nodeAppearanceCalculator.Solid.defaultNodeLineWidth=0.0
nodeAppearanceCalculator.Solid.defaultNodeOpacity=255
nodeAppearanceCalculator.Solid.defaultNodeShape=ellipse
nodeAppearanceCalculator.Solid.defaultNodeSize=40.0
nodeAppearanceCalculator.Solid.defaultNodeToolTip=
nodeAppearanceCalculator.Solid.defaultNodeWidth=70.0
nodeAppearanceCalculator.Solid.nodeSizeLocked=true
nodeAppearanceCalculator.Universe.defaultEdgeColor=0,0,0
nodeAppearanceCalculator.Universe.defaultEdgeFont=SanSerif,plain,10
nodeAppearanceCalculator.Universe.defaultEdgeFontSize=10.0
nodeAppearanceCalculator.Universe.defaultEdgeLabel=
nodeAppearanceCalculator.Universe.defaultEdgeLabelColor=0,0,0
nodeAppearanceCalculator.Universe.defaultEdgeLabelOpacity=255
nodeAppearanceCalculator.Universe.defaultEdgeLabelPosition=C,C,c,0,0
nodeAppearanceCalculator.Universe.defaultEdgeLineStyle=SOLID
nodeAppearanceCalculator.Universe.defaultEdgeLineWidth=1.0
nodeAppearanceCalculator.Universe.defaultEdgeOpacity=255
nodeAppearanceCalculator.Universe.defaultEdgeSourceArrowColor=0,0,0
nodeAppearanceCalculator.Universe.defaultEdgeSourceArrowOpacity=255
nodeAppearanceCalculator.Universe.defaultEdgeSourceArrowShape=NONE
nodeAppearanceCalculator.Universe.defaultEdgeTargetArrowColor=0,0,0
nodeAppearanceCalculator.Universe.defaultEdgeTargetArrowOpacity=255
nodeAppearanceCalculator.Universe.defaultEdgeTargetArrowShape=NONE
nodeAppearanceCalculator.Universe.defaultEdgeToolTip=
nodeAppearanceCalculator.Universe.defaultNodeBorderColor=0,0,0
nodeAppearanceCalculator.Universe.defaultNodeBorderOpacity=255
nodeAppearanceCalculator.Universe.defaultNodeFillColor=0,0,0
nodeAppearanceCalculator.Universe.defaultNodeFont=Monospaced.bold,plain,12
nodeAppearanceCalculator.Universe.defaultNodeFontSize=20.0
nodeAppearanceCalculator.Universe.defaultNodeHight=30.0
nodeAppearanceCalculator.Universe.defaultNodeLabel=
nodeAppearanceCalculator.Universe.defaultNodeLabelColor=255,255,204
nodeAppearanceCalculator.Universe.defaultNodeLabelOpacity=180
nodeAppearanceCalculator.Universe.defaultNodeLabelPosition=C,C,c,0,0
nodeAppearanceCalculator.Universe.defaultNodeLineStyle=SOLID
nodeAppearanceCalculator.Universe.defaultNodeLineWidth=0.0
nodeAppearanceCalculator.Universe.defaultNodeOpacity=0
nodeAppearanceCalculator.Universe.defaultNodeShape=ellipse
nodeAppearanceCalculator.Universe.defaultNodeSize=40.0
nodeAppearanceCalculator.Universe.defaultNodeToolTip=
nodeAppearanceCalculator.Universe.defaultNodeWidth=100.0
nodeAppearanceCalculator.Universe.nodeSizeLocked=true
nodeAppearanceCalculator.default.defaultEdgeColor=0,0,0
nodeAppearanceCalculator.default.defaultEdgeFont=SanSerif,plain,10
nodeAppearanceCalculator.default.defaultEdgeFontSize=10.0
nodeAppearanceCalculator.default.defaultEdgeLabel=
nodeAppearanceCalculator.default.defaultEdgeLabelColor=0,0,0
nodeAppearanceCalculator.default.defaultEdgeLabelOpacity=255
nodeAppearanceCalculator.default.defaultEdgeLabelPosition=C,C,c,0,0
nodeAppearanceCalculator.default.defaultEdgeLineStyle=SOLID
nodeAppearanceCalculator.default.defaultEdgeLineWidth=1.0
nodeAppearanceCalculator.default.defaultEdgeOpacity=255
nodeAppearanceCalculator.default.defaultEdgeSourceArrowColor=0,0,0
nodeAppearanceCalculator.default.defaultEdgeSourceArrowOpacity=255
nodeAppearanceCalculator.default.defaultEdgeSourceArrowShape=NONE
nodeAppearanceCalculator.default.defaultEdgeTargetArrowColor=0,0,0
nodeAppearanceCalculator.default.defaultEdgeTargetArrowOpacity=255
nodeAppearanceCalculator.default.defaultEdgeTargetArrowShape=NONE
nodeAppearanceCalculator.default.defaultEdgeToolTip=
nodeAppearanceCalculator.default.defaultNodeBorderColor=0,0,0
nodeAppearanceCalculator.default.defaultNodeBorderOpacity=255
nodeAppearanceCalculator.default.defaultNodeFillColor=255,153,153
nodeAppearanceCalculator.default.defaultNodeFont=Default,plain,12
nodeAppearanceCalculator.default.defaultNodeFontSize=12.0
nodeAppearanceCalculator.default.defaultNodeHight=30.0
nodeAppearanceCalculator.default.defaultNodeLabel=
nodeAppearanceCalculator.default.defaultNodeLabelColor=0,0,0
nodeAppearanceCalculator.default.defaultNodeLabelOpacity=255
nodeAppearanceCalculator.default.defaultNodeLabelPosition=C,C,c,0,0
nodeAppearanceCalculator.default.defaultNodeLineStyle=SOLID
nodeAppearanceCalculator.default.defaultNodeLineWidth=1.5
nodeAppearanceCalculator.default.defaultNodeOpacity=255
nodeAppearanceCalculator.default.defaultNodeShape=ellipse
nodeAppearanceCalculator.default.defaultNodeSize=40.0
nodeAppearanceCalculator.default.defaultNodeToolTip=
nodeAppearanceCalculator.default.defaultNodeWidth=35.0
nodeAppearanceCalculator.default.nodeSizeLocked=true
nodeAppearanceCalculator.mutPoly_BioPAX.defaultEdgeColor=0,0,0
nodeAppearanceCalculator.mutPoly_BioPAX.defaultEdgeFont=SanSerif,plain,10
nodeAppearanceCalculator.mutPoly_BioPAX.defaultEdgeFontSize=10.0
nodeAppearanceCalculator.mutPoly_BioPAX.defaultEdgeLabel=
nodeAppearanceCalculator.mutPoly_BioPAX.defaultEdgeLabelColor=0,0,0
nodeAppearanceCalculator.mutPoly_BioPAX.defaultEdgeLabelOpacity=255
nodeAppearanceCalculator.mutPoly_BioPAX.defaultEdgeLabelPosition=C,C,c,0,0
nodeAppearanceCalculator.mutPoly_BioPAX.defaultEdgeLineStyle=SOLID
nodeAppearanceCalculator.mutPoly_BioPAX.defaultEdgeLineWidth=1.0
nodeAppearanceCalculator.mutPoly_BioPAX.defaultEdgeOpacity=255
nodeAppearanceCalculator.mutPoly_BioPAX.defaultEdgeSourceArrowColor=0,0,0
nodeAppearanceCalculator.mutPoly_BioPAX.defaultEdgeSourceArrowOpacity=255
nodeAppearanceCalculator.mutPoly_BioPAX.defaultEdgeSourceArrowShape=NONE
nodeAppearanceCalculator.mutPoly_BioPAX.defaultEdgeTargetArrowColor=0,0,0
nodeAppearanceCalculator.mutPoly_BioPAX.defaultEdgeTargetArrowOpacity=255
nodeAppearanceCalculator.mutPoly_BioPAX.defaultEdgeTargetArrowShape=NONE
nodeAppearanceCalculator.mutPoly_BioPAX.defaultEdgeToolTip=
nodeAppearanceCalculator.mutPoly_BioPAX.defaultNodeBorderColor=0,0,0
nodeAppearanceCalculator.mutPoly_BioPAX.defaultNodeBorderOpacity=255
nodeAppearanceCalculator.mutPoly_BioPAX.defaultNodeFillColor=255,255,233
nodeAppearanceCalculator.mutPoly_BioPAX.defaultNodeFont=Default,plain,12
nodeAppearanceCalculator.mutPoly_BioPAX.defaultNodeFontSize=12.0
nodeAppearanceCalculator.mutPoly_BioPAX.defaultNodeHight=30.0
nodeAppearanceCalculator.mutPoly_BioPAX.defaultNodeLabel=
nodeAppearanceCalculator.mutPoly_BioPAX.defaultNodeLabelColor=0,0,0
nodeAppearanceCalculator.mutPoly_BioPAX.defaultNodeLabelOpacity=255
nodeAppearanceCalculator.mutPoly_BioPAX.defaultNodeLabelPosition=C,C,c,0,0
nodeAppearanceCalculator.mutPoly_BioPAX.defaultNodeLineStyle=SOLID
nodeAppearanceCalculator.mutPoly_BioPAX.defaultNodeLineWidth=1.0
nodeAppearanceCalculator.mutPoly_BioPAX.defaultNodeOpacity=255
nodeAppearanceCalculator.mutPoly_BioPAX.defaultNodeShape=ellipse
nodeAppearanceCalculator.mutPoly_BioPAX.defaultNodeSize=35.0
nodeAppearanceCalculator.mutPoly_BioPAX.defaultNodeToolTip=
nodeAppearanceCalculator.mutPoly_BioPAX.defaultNodeWidth=70.0
nodeAppearanceCalculator.mutPoly_BioPAX.nodeFillColorCalculator=mutPoly_BioPAX-Node Color-Discrete Mapper
nodeAppearanceCalculator.mutPoly_BioPAX.nodeLabelCalculator=mutPoly_BioPAX-Node Label-Passthrough Mapper
nodeAppearanceCalculator.mutPoly_BioPAX.nodeShapeCalculator=mutPoly_BioPAX-Node Shape-Discrete Mapper
nodeAppearanceCalculator.mutPoly_BioPAX.nodeSizeLocked=true
nodeAppearanceCalculator.mutPoly_SBML.defaultEdgeColor=0,0,0
nodeAppearanceCalculator.mutPoly_SBML.defaultEdgeFont=SanSerif,plain,10
nodeAppearanceCalculator.mutPoly_SBML.defaultEdgeFontSize=10.0
nodeAppearanceCalculator.mutPoly_SBML.defaultEdgeLabel=
nodeAppearanceCalculator.mutPoly_SBML.defaultEdgeLabelColor=0,0,0
nodeAppearanceCalculator.mutPoly_SBML.defaultEdgeLabelOpacity=255
nodeAppearanceCalculator.mutPoly_SBML.defaultEdgeLabelPosition=C,C,c,0,0
nodeAppearanceCalculator.mutPoly_SBML.defaultEdgeLineStyle=SOLID
nodeAppearanceCalculator.mutPoly_SBML.defaultEdgeLineWidth=1.0
nodeAppearanceCalculator.mutPoly_SBML.defaultEdgeOpacity=255
nodeAppearanceCalculator.mutPoly_SBML.defaultEdgeSourceArrowColor=0,0,0
nodeAppearanceCalculator.mutPoly_SBML.defaultEdgeSourceArrowOpacity=255
nodeAppearanceCalculator.mutPoly_SBML.defaultEdgeSourceArrowShape=NONE
nodeAppearanceCalculator.mutPoly_SBML.defaultEdgeTargetArrowColor=0,0,0
nodeAppearanceCalculator.mutPoly_SBML.defaultEdgeTargetArrowOpacity=255
nodeAppearanceCalculator.mutPoly_SBML.defaultEdgeTargetArrowShape=NONE
nodeAppearanceCalculator.mutPoly_SBML.defaultEdgeToolTip=
nodeAppearanceCalculator.mutPoly_SBML.defaultNodeBorderColor=0,0,0
nodeAppearanceCalculator.mutPoly_SBML.defaultNodeBorderOpacity=255
nodeAppearanceCalculator.mutPoly_SBML.defaultNodeFillColor=255,255,229
nodeAppearanceCalculator.mutPoly_SBML.defaultNodeFont=Default,plain,12
nodeAppearanceCalculator.mutPoly_SBML.defaultNodeFontSize=12.0
nodeAppearanceCalculator.mutPoly_SBML.defaultNodeHight=30.0
nodeAppearanceCalculator.mutPoly_SBML.defaultNodeLabel=
nodeAppearanceCalculator.mutPoly_SBML.defaultNodeLabelColor=0,0,0
nodeAppearanceCalculator.mutPoly_SBML.defaultNodeLabelOpacity=255
nodeAppearanceCalculator.mutPoly_SBML.defaultNodeLabelPosition=C,C,c,0,0
nodeAppearanceCalculator.mutPoly_SBML.defaultNodeLineStyle=SOLID
nodeAppearanceCalculator.mutPoly_SBML.defaultNodeLineWidth=1.0
nodeAppearanceCalculator.mutPoly_SBML.defaultNodeOpacity=255
nodeAppearanceCalculator.mutPoly_SBML.defaultNodeShape=rect
nodeAppearanceCalculator.mutPoly_SBML.defaultNodeSize=35.0
nodeAppearanceCalculator.mutPoly_SBML.defaultNodeToolTip=
nodeAppearanceCalculator.mutPoly_SBML.defaultNodeWidth=70.0
nodeAppearanceCalculator.mutPoly_SBML.nodeFillColorCalculator=mutPoly_SBML-Node Color-Discrete Mapper
nodeAppearanceCalculator.mutPoly_SBML.nodeLabelCalculator=mutPoly_SBML-Node Label-Passthrough Mapper
nodeAppearanceCalculator.mutPoly_SBML.nodeShapeCalculator=mutPoly_SBML-Node Shape-Discrete Mapper
nodeAppearanceCalculator.mutPoly_SBML.nodeSizeLocked=true
nodeAppearanceCalculator.rdfscape.defaultEdgeColor=0,0,0
nodeAppearanceCalculator.rdfscape.defaultEdgeFont=SanSerif,plain,10
nodeAppearanceCalculator.rdfscape.defaultEdgeFontSize=10.0
nodeAppearanceCalculator.rdfscape.defaultEdgeLabel=
nodeAppearanceCalculator.rdfscape.defaultEdgeLabelColor=0,0,0
nodeAppearanceCalculator.rdfscape.defaultEdgeLabelOpacity=255
nodeAppearanceCalculator.rdfscape.defaultEdgeLabelPosition=C,C,c,0,0
nodeAppearanceCalculator.rdfscape.defaultEdgeLineStyle=SOLID
nodeAppearanceCalculator.rdfscape.defaultEdgeLineWidth=1.0
nodeAppearanceCalculator.rdfscape.defaultEdgeOpacity=255
nodeAppearanceCalculator.rdfscape.defaultEdgeSourceArrowColor=0,0,0
nodeAppearanceCalculator.rdfscape.defaultEdgeSourceArrowOpacity=255
nodeAppearanceCalculator.rdfscape.defaultEdgeSourceArrowShape=NONE
nodeAppearanceCalculator.rdfscape.defaultEdgeTargetArrowColor=0,0,0
nodeAppearanceCalculator.rdfscape.defaultEdgeTargetArrowOpacity=255
nodeAppearanceCalculator.rdfscape.defaultEdgeTargetArrowShape=NONE
nodeAppearanceCalculator.rdfscape.defaultEdgeToolTip=
nodeAppearanceCalculator.rdfscape.defaultNodeBorderColor=0,0,0
nodeAppearanceCalculator.rdfscape.defaultNodeBorderOpacity=255
nodeAppearanceCalculator.rdfscape.defaultNodeFillColor=255,255,255
nodeAppearanceCalculator.rdfscape.defaultNodeFont=Default,plain,12
nodeAppearanceCalculator.rdfscape.defaultNodeFontSize=12.0
nodeAppearanceCalculator.rdfscape.defaultNodeHight=30.0
nodeAppearanceCalculator.rdfscape.defaultNodeLabel=
nodeAppearanceCalculator.rdfscape.defaultNodeLabelColor=0,0,0
nodeAppearanceCalculator.rdfscape.defaultNodeLabelOpacity=255
nodeAppearanceCalculator.rdfscape.defaultNodeLabelPosition=C,C,c,0,0
nodeAppearanceCalculator.rdfscape.defaultNodeLineStyle=SOLID
nodeAppearanceCalculator.rdfscape.defaultNodeLineWidth=1.0
nodeAppearanceCalculator.rdfscape.defaultNodeOpacity=255
nodeAppearanceCalculator.rdfscape.defaultNodeShape=rect
nodeAppearanceCalculator.rdfscape.defaultNodeSize=35.0
nodeAppearanceCalculator.rdfscape.defaultNodeToolTip=
nodeAppearanceCalculator.rdfscape.defaultNodeWidth=35.0
nodeAppearanceCalculator.rdfscape.nodeSizeLocked=true
nodeBorderColorCalculator.BiNoM\ BioPAX\ Node\ Border\ Color.mapping.controller=BIOPAX_NODE_TYPE
nodeBorderColorCalculator.BiNoM\ BioPAX\ Node\ Border\ Color.mapping.controllerType=-1
nodeBorderColorCalculator.BiNoM\ BioPAX\ Node\ Border\ Color.mapping.map.biochemicalReaction=0,0,0
nodeBorderColorCalculator.BiNoM\ BioPAX\ Node\ Border\ Color.mapping.map.complex=0,0,0
nodeBorderColorCalculator.BiNoM\ BioPAX\ Node\ Border\ Color.mapping.map.protein=0,0,0
nodeBorderColorCalculator.BiNoM\ BioPAX\ Node\ Border\ Color.mapping.type=DiscreteMapping
nodeBorderColorCalculator.BiNoM\ BioPAX\ Node\ Border\ Color.visualPropertyType=NODE_BORDER_COLOR
nodeBorderColorCalculator.BiNoM\ CellDesigner\ Node\ Border\ Color.mapping.controller=CELLDESIGNER_NODE_TYPE
nodeBorderColorCalculator.BiNoM\ CellDesigner\ Node\ Border\ Color.mapping.controllerType=-1
nodeBorderColorCalculator.BiNoM\ CellDesigner\ Node\ Border\ Color.mapping.map.TRANSCRIPTION=255,0,0
nodeBorderColorCalculator.BiNoM\ CellDesigner\ Node\ Border\ Color.mapping.map.TRANSCRIPTIONAL_ACTIVATION=255,0,0
nodeBorderColorCalculator.BiNoM\ CellDesigner\ Node\ Border\ Color.mapping.map.TRANSCRIPTIONAL_INHIBITION=0,0,255
nodeBorderColorCalculator.BiNoM\ CellDesigner\ Node\ Border\ Color.mapping.map.TRANSLATION=255,0,0
nodeBorderColorCalculator.BiNoM\ CellDesigner\ Node\ Border\ Color.mapping.map.TRANSLATIONAL_ACTIVATION=255,0,0
nodeBorderColorCalculator.BiNoM\ CellDesigner\ Node\ Border\ Color.mapping.map.TRANSLATIONAL_INHIBITION=0,0,255
nodeBorderColorCalculator.BiNoM\ CellDesigner\ Node\ Border\ Color.mapping.map.TRANSPORT=0,255,0
nodeBorderColorCalculator.BiNoM\ CellDesigner\ Node\ Border\ Color.mapping.type=DiscreteMapping
nodeBorderColorCalculator.BiNoM\ CellDesigner\ Node\ Border\ Color.visualPropertyType=NODE_BORDER_COLOR
nodeBorderColorCalculator.BioPAX\ Node\ Border\ Color\ v\ 0_6.mapping.controller=biopax.entity_type
nodeBorderColorCalculator.BioPAX\ Node\ Border\ Color\ v\ 0_6.mapping.controllerType=4
nodeBorderColorCalculator.BioPAX\ Node\ Border\ Color\ v\ 0_6.mapping.map.Complex=0,0,0
nodeBorderColorCalculator.BioPAX\ Node\ Border\ Color\ v\ 0_6.mapping.type=DiscreteMapping
nodeBorderColorCalculator.BioPAX\ Node\ Border\ Color\ v\ 0_6.visualPropertyType=NODE_BORDER_COLOR
nodeBorderColorCalculator.GPML\ node\ border\ color.mapping.controller=Color
nodeBorderColorCalculator.GPML\ node\ border\ color.mapping.type=PassThroughMapping
nodeBorderColorCalculator.GPML\ node\ border\ color.visualPropertyType=NODE_BORDER_COLOR
nodeFillColorCalculator.BiNoM\ BioPAX\ Node\ Color.mapping.controller=BIOPAX_NODE_TYPE
nodeFillColorCalculator.BiNoM\ BioPAX\ Node\ Color.mapping.controllerType=-1
nodeFillColorCalculator.BiNoM\ BioPAX\ Node\ Color.mapping.map.biochemicalReaction=128,128,128
nodeFillColorCalculator.BiNoM\ BioPAX\ Node\ Color.mapping.map.catalysis=128,128,128
nodeFillColorCalculator.BiNoM\ BioPAX\ Node\ Color.mapping.map.complex=192,192,192
nodeFillColorCalculator.BiNoM\ BioPAX\ Node\ Color.mapping.map.complexAssembly=128,128,128
nodeFillColorCalculator.BiNoM\ BioPAX\ Node\ Color.mapping.map.control=128,128,128
nodeFillColorCalculator.BiNoM\ BioPAX\ Node\ Color.mapping.map.conversion=128,128,128
nodeFillColorCalculator.BiNoM\ BioPAX\ Node\ Color.mapping.map.dna=255,255,255
nodeFillColorCalculator.BiNoM\ BioPAX\ Node\ Color.mapping.map.interaction=128,128,128
nodeFillColorCalculator.BiNoM\ BioPAX\ Node\ Color.mapping.map.modulation=128,128,128
nodeFillColorCalculator.BiNoM\ BioPAX\ Node\ Color.mapping.map.pathway=0,255,0
nodeFillColorCalculator.BiNoM\ BioPAX\ Node\ Color.mapping.map.pathwayStep=255,128,255
nodeFillColorCalculator.BiNoM\ BioPAX\ Node\ Color.mapping.map.physicalEntity=255,255,255
nodeFillColorCalculator.BiNoM\ BioPAX\ Node\ Color.mapping.map.physicalInteraction=128,128,128
nodeFillColorCalculator.BiNoM\ BioPAX\ Node\ Color.mapping.map.protein=255,255,255
nodeFillColorCalculator.BiNoM\ BioPAX\ Node\ Color.mapping.map.publication=0,255,255
nodeFillColorCalculator.BiNoM\ BioPAX\ Node\ Color.mapping.map.rna=255,255,255
nodeFillColorCalculator.BiNoM\ BioPAX\ Node\ Color.mapping.map.smallMolecule=255,255,255
nodeFillColorCalculator.BiNoM\ BioPAX\ Node\ Color.mapping.map.transport=128,128,128
nodeFillColorCalculator.BiNoM\ BioPAX\ Node\ Color.mapping.map.transportWithBiochemicalReaction=128,128,128
nodeFillColorCalculator.BiNoM\ BioPAX\ Node\ Color.mapping.type=DiscreteMapping
nodeFillColorCalculator.BiNoM\ BioPAX\ Node\ Color.visualPropertyType=NODE_FILL_COLOR
nodeFillColorCalculator.BiNoM\ CellDesigner\ Node\ Color.mapping.controller=CELLDESIGNER_NODE_TYPE
nodeFillColorCalculator.BiNoM\ CellDesigner\ Node\ Color.mapping.controllerType=-1
nodeFillColorCalculator.BiNoM\ CellDesigner\ Node\ Color.mapping.map.CATALYSIS=128,128,128
nodeFillColorCalculator.BiNoM\ CellDesigner\ Node\ Color.mapping.map.COMPLEX=192,192,192
nodeFillColorCalculator.BiNoM\ CellDesigner\ Node\ Color.mapping.map.DISSOCIATION=128,128,128
nodeFillColorCalculator.BiNoM\ CellDesigner\ Node\ Color.mapping.map.HETERODIMER_ASSOCIATION=128,128,128
nodeFillColorCalculator.BiNoM\ CellDesigner\ Node\ Color.mapping.map.INHIBITION=128,128,128
nodeFillColorCalculator.BiNoM\ CellDesigner\ Node\ Color.mapping.map.KNOWN_TRANSITION_OMITTED=128,128,128
nodeFillColorCalculator.BiNoM\ CellDesigner\ Node\ Color.mapping.map.PATHWAY=0,255,0
nodeFillColorCalculator.BiNoM\ CellDesigner\ Node\ Color.mapping.map.STATE_TRANSITION=128,128,128
nodeFillColorCalculator.BiNoM\ CellDesigner\ Node\ Color.mapping.map.TRANSCRIPTION=128,128,128
nodeFillColorCalculator.BiNoM\ CellDesigner\ Node\ Color.mapping.map.TRANSCRIPTIONAL_ACTIVATION=128,128,128
nodeFillColorCalculator.BiNoM\ CellDesigner\ Node\ Color.mapping.map.TRANSCRIPTIONAL_INHIBITION=128,128,128
nodeFillColorCalculator.BiNoM\ CellDesigner\ Node\ Color.mapping.map.TRANSLATION=128,128,128
nodeFillColorCalculator.BiNoM\ CellDesigner\ Node\ Color.mapping.map.TRANSLATIONAL_ACTIVATION=128,128,128
nodeFillColorCalculator.BiNoM\ CellDesigner\ Node\ Color.mapping.map.TRANSLATIONAL_INHIBITION=128,128,128
nodeFillColorCalculator.BiNoM\ CellDesigner\ Node\ Color.mapping.map.TRANSPORT=128,128,128
nodeFillColorCalculator.BiNoM\ CellDesigner\ Node\ Color.mapping.map.TRUNCATION=128,128,128
nodeFillColorCalculator.BiNoM\ CellDesigner\ Node\ Color.mapping.map.UNKNOWN_REACTION=128,128,128
nodeFillColorCalculator.BiNoM\ CellDesigner\ Node\ Color.mapping.map.UNKNOWN_TRANSITION=128,128,128
nodeFillColorCalculator.BiNoM\ CellDesigner\ Node\ Color.mapping.type=DiscreteMapping
nodeFillColorCalculator.BiNoM\ CellDesigner\ Node\ Color.visualPropertyType=NODE_FILL_COLOR
nodeFillColorCalculator.BioPAX\ Node\ Color\ v\ 0_6.mapping.controller=biopax.entity_type
nodeFillColorCalculator.BioPAX\ Node\ Color\ v\ 0_6.mapping.controllerType=4
nodeFillColorCalculator.BioPAX\ Node\ Color\ v\ 0_6.mapping.map.Complex=0,0,0
nodeFillColorCalculator.BioPAX\ Node\ Color\ v\ 0_6.mapping.type=DiscreteMapping
nodeFillColorCalculator.BioPAX\ Node\ Color\ v\ 0_6.visualPropertyType=NODE_FILL_COLOR
nodeFillColorCalculator.HyperEdge\ Node\ Fill\ Color\ Calculator.mapping.controller=HyperEdge.EntityType
nodeFillColorCalculator.HyperEdge\ Node\ Fill\ Color\ Calculator.mapping.controllerType=-1
nodeFillColorCalculator.HyperEdge\ Node\ Fill\ Color\ Calculator.mapping.map.ConnectorNode=255,255,255
nodeFillColorCalculator.HyperEdge\ Node\ Fill\ Color\ Calculator.mapping.map.RegularNode=255,255,255
nodeFillColorCalculator.HyperEdge\ Node\ Fill\ Color\ Calculator.mapping.type=DiscreteMapping
nodeFillColorCalculator.HyperEdge\ Node\ Fill\ Color\ Calculator.visualPropertyType=NODE_FILL_COLOR
nodeFillColorCalculator.Node\ Color-Continuous\ Mapper.mapping.boundaryvalues=0
nodeFillColorCalculator.Node\ Color-Continuous\ Mapper.mapping.controller=mutPolyFlag
nodeFillColorCalculator.Node\ Color-Continuous\ Mapper.mapping.interpolator=LinearNumberToColorInterpolator
nodeFillColorCalculator.Node\ Color-Continuous\ Mapper.mapping.type=ContinuousMapping
nodeFillColorCalculator.Node\ Color-Continuous\ Mapper.visualPropertyType=NODE_FILL_COLOR
nodeFillColorCalculator.Node\ Color-Discrete\ Mapper.mapping.controller=mutPolyFlag
nodeFillColorCalculator.Node\ Color-Discrete\ Mapper.mapping.controllerType=3
nodeFillColorCalculator.Node\ Color-Discrete\ Mapper.mapping.type=DiscreteMapping
nodeFillColorCalculator.Node\ Color-Discrete\ Mapper.visualPropertyType=NODE_FILL_COLOR
nodeFillColorCalculator.Node\ Color-Passthrough\ Mapper.mapping.controller=mutPolyFlag
nodeFillColorCalculator.Node\ Color-Passthrough\ Mapper.mapping.type=PassThroughMapping
nodeFillColorCalculator.Node\ Color-Passthrough\ Mapper.visualPropertyType=NODE_FILL_COLOR
nodeFillColorCalculator.mutPoly_BioPAX-Node\ Color-Continuous\ Mapper.mapping.boundaryvalues=2
nodeFillColorCalculator.mutPoly_BioPAX-Node\ Color-Continuous\ Mapper.mapping.bv0.domainvalue=1.3
nodeFillColorCalculator.mutPoly_BioPAX-Node\ Color-Continuous\ Mapper.mapping.bv0.equal=0,0,0
nodeFillColorCalculator.mutPoly_BioPAX-Node\ Color-Continuous\ Mapper.mapping.bv0.greater=0,0,0
nodeFillColorCalculator.mutPoly_BioPAX-Node\ Color-Continuous\ Mapper.mapping.bv0.lesser=0,0,0
nodeFillColorCalculator.mutPoly_BioPAX-Node\ Color-Continuous\ Mapper.mapping.bv1.domainvalue=3.7
nodeFillColorCalculator.mutPoly_BioPAX-Node\ Color-Continuous\ Mapper.mapping.bv1.equal=255,255,255
nodeFillColorCalculator.mutPoly_BioPAX-Node\ Color-Continuous\ Mapper.mapping.bv1.greater=255,255,255
nodeFillColorCalculator.mutPoly_BioPAX-Node\ Color-Continuous\ Mapper.mapping.bv1.lesser=255,255,255
nodeFillColorCalculator.mutPoly_BioPAX-Node\ Color-Continuous\ Mapper.mapping.controller=mutPolyFlag
nodeFillColorCalculator.mutPoly_BioPAX-Node\ Color-Continuous\ Mapper.mapping.interpolator=LinearNumberToColorInterpolator
nodeFillColorCalculator.mutPoly_BioPAX-Node\ Color-Continuous\ Mapper.mapping.type=ContinuousMapping
nodeFillColorCalculator.mutPoly_BioPAX-Node\ Color-Continuous\ Mapper.visualPropertyType=NODE_FILL_COLOR
nodeFillColorCalculator.mutPoly_BioPAX-Node\ Color-Discrete\ Mapper.mapping.controller=mutPolyFlag
nodeFillColorCalculator.mutPoly_BioPAX-Node\ Color-Discrete\ Mapper.mapping.controllerType=3
nodeFillColorCalculator.mutPoly_BioPAX-Node\ Color-Discrete\ Mapper.mapping.map.1=102,0,153
nodeFillColorCalculator.mutPoly_BioPAX-Node\ Color-Discrete\ Mapper.mapping.map.2=0,204,204
nodeFillColorCalculator.mutPoly_BioPAX-Node\ Color-Discrete\ Mapper.mapping.map.3=255,0,204
nodeFillColorCalculator.mutPoly_BioPAX-Node\ Color-Discrete\ Mapper.mapping.map.4=204,204,255
nodeFillColorCalculator.mutPoly_BioPAX-Node\ Color-Discrete\ Mapper.mapping.type=DiscreteMapping
nodeFillColorCalculator.mutPoly_BioPAX-Node\ Color-Discrete\ Mapper.visualPropertyType=NODE_FILL_COLOR
nodeFillColorCalculator.mutPoly_BioPAX-Node\ Color-Passthrough\ Mapper.mapping.controller=mutPolyFlag
nodeFillColorCalculator.mutPoly_BioPAX-Node\ Color-Passthrough\ Mapper.mapping.type=PassThroughMapping
nodeFillColorCalculator.mutPoly_BioPAX-Node\ Color-Passthrough\ Mapper.visualPropertyType=NODE_FILL_COLOR
nodeFillColorCalculator.mutPoly_SBML-Node\ Color-Continuous\ Mapper.mapping.boundaryvalues=2
nodeFillColorCalculator.mutPoly_SBML-Node\ Color-Continuous\ Mapper.mapping.bv0.domainvalue=1.3
nodeFillColorCalculator.mutPoly_SBML-Node\ Color-Continuous\ Mapper.mapping.bv0.equal=0,0,0
nodeFillColorCalculator.mutPoly_SBML-Node\ Color-Continuous\ Mapper.mapping.bv0.greater=0,0,0
nodeFillColorCalculator.mutPoly_SBML-Node\ Color-Continuous\ Mapper.mapping.bv0.lesser=0,0,0
nodeFillColorCalculator.mutPoly_SBML-Node\ Color-Continuous\ Mapper.mapping.bv1.domainvalue=3.7
nodeFillColorCalculator.mutPoly_SBML-Node\ Color-Continuous\ Mapper.mapping.bv1.equal=255,255,255
nodeFillColorCalculator.mutPoly_SBML-Node\ Color-Continuous\ Mapper.mapping.bv1.greater=255,255,255
nodeFillColorCalculator.mutPoly_SBML-Node\ Color-Continuous\ Mapper.mapping.bv1.lesser=255,255,255
nodeFillColorCalculator.mutPoly_SBML-Node\ Color-Continuous\ Mapper.mapping.controller=mutPolyFlag
nodeFillColorCalculator.mutPoly_SBML-Node\ Color-Continuous\ Mapper.mapping.interpolator=LinearNumberToColorInterpolator
nodeFillColorCalculator.mutPoly_SBML-Node\ Color-Continuous\ Mapper.mapping.type=ContinuousMapping
nodeFillColorCalculator.mutPoly_SBML-Node\ Color-Continuous\ Mapper.visualPropertyType=NODE_FILL_COLOR
nodeFillColorCalculator.mutPoly_SBML-Node\ Color-Discrete\ Mapper.mapping.controller=mutPolyFlag
nodeFillColorCalculator.mutPoly_SBML-Node\ Color-Discrete\ Mapper.mapping.controllerType=3
nodeFillColorCalculator.mutPoly_SBML-Node\ Color-Discrete\ Mapper.mapping.map.1=102,0,153
nodeFillColorCalculator.mutPoly_SBML-Node\ Color-Discrete\ Mapper.mapping.map.2=0,204,204
nodeFillColorCalculator.mutPoly_SBML-Node\ Color-Discrete\ Mapper.mapping.map.3=255,0,204
nodeFillColorCalculator.mutPoly_SBML-Node\ Color-Discrete\ Mapper.mapping.map.4=204,204,255
nodeFillColorCalculator.mutPoly_SBML-Node\ Color-Discrete\ Mapper.mapping.type=DiscreteMapping
nodeFillColorCalculator.mutPoly_SBML-Node\ Color-Discrete\ Mapper.visualPropertyType=NODE_FILL_COLOR
nodeHeightCalculator.BioPAX\ Node\ Height\ v\ 0_6.mapping.controller=biopax.entity_type
nodeHeightCalculator.BioPAX\ Node\ Height\ v\ 0_6.mapping.controllerType=4
nodeHeightCalculator.BioPAX\ Node\ Height\ v\ 0_6.mapping.map.Biochemical\ Reaction=6.6000000000000005
nodeHeightCalculator.BioPAX\ Node\ Height\ v\ 0_6.mapping.map.Catalysis=6.6000000000000005
nodeHeightCalculator.BioPAX\ Node\ Height\ v\ 0_6.mapping.map.Complex=6.6000000000000005
nodeHeightCalculator.BioPAX\ Node\ Height\ v\ 0_6.mapping.map.Complex\ Assembly=6.6000000000000005
nodeHeightCalculator.BioPAX\ Node\ Height\ v\ 0_6.mapping.map.Control=6.6000000000000005
nodeHeightCalculator.BioPAX\ Node\ Height\ v\ 0_6.mapping.map.Conversion=6.6000000000000005
nodeHeightCalculator.BioPAX\ Node\ Height\ v\ 0_6.mapping.map.Interaction=6.6000000000000005
nodeHeightCalculator.BioPAX\ Node\ Height\ v\ 0_6.mapping.map.Modulation=6.6000000000000005
nodeHeightCalculator.BioPAX\ Node\ Height\ v\ 0_6.mapping.map.Physical\ Interaction=6.6000000000000005
nodeHeightCalculator.BioPAX\ Node\ Height\ v\ 0_6.mapping.map.Transport=6.6000000000000005
nodeHeightCalculator.BioPAX\ Node\ Height\ v\ 0_6.mapping.map.Transport\ with\ Biochemical\ Reaction=6.6000000000000005
nodeHeightCalculator.BioPAX\ Node\ Height\ v\ 0_6.mapping.type=DiscreteMapping
nodeHeightCalculator.BioPAX\ Node\ Height\ v\ 0_6.visualPropertyType=NODE_HEIGHT
nodeLabelCalculator.BasicPassThrough.mapping.controller=label
nodeLabelCalculator.BasicPassThrough.mapping.type=PassThroughMapping
nodeLabelCalculator.BasicPassThrough.visualPropertyType=NODE_LABEL
nodeLabelCalculator.BiNoM\ BioPAX\ Node\ Label.mapping.controller=ID
nodeLabelCalculator.BiNoM\ BioPAX\ Node\ Label.mapping.type=PassThroughMapping
nodeLabelCalculator.BiNoM\ BioPAX\ Node\ Label.visualPropertyType=NODE_LABEL
nodeLabelCalculator.BiNoM\ CellDesigner\ Node\ Label.mapping.controller=ID
nodeLabelCalculator.BiNoM\ CellDesigner\ Node\ Label.mapping.type=PassThroughMapping
nodeLabelCalculator.BiNoM\ CellDesigner\ Node\ Label.visualPropertyType=NODE_LABEL
nodeLabelCalculator.BioPAX\ Node\ Label\ v\ 0_6.mapping.controller=biopax.node_label
nodeLabelCalculator.BioPAX\ Node\ Label\ v\ 0_6.mapping.type=PassThroughMapping
nodeLabelCalculator.BioPAX\ Node\ Label\ v\ 0_6.visualPropertyType=NODE_LABEL
nodeLabelCalculator.BioPAX\ Node\ Name\ -->\ Label\ v\ 0_2.mapping.controller=BIOPAX_NAME
nodeLabelCalculator.BioPAX\ Node\ Name\ -->\ Label\ v\ 0_2.mapping.type=PassThroughMapping
nodeLabelCalculator.BioPAX\ Node\ Name\ -->\ Label\ v\ 0_2.visualPropertyType=NODE_LABEL
nodeLabelCalculator.HyperEdge\ ID\ Label.mapping.controller=canonicalName
nodeLabelCalculator.HyperEdge\ ID\ Label.mapping.type=PassThroughMapping
nodeLabelCalculator.HyperEdge\ ID\ Label.visualPropertyType=NODE_LABEL
nodeLabelCalculator.NodeLabel.mapping.controller=ID
nodeLabelCalculator.NodeLabel.mapping.type=PassThroughMapping
nodeLabelCalculator.NodeLabel.visualPropertyType=NODE_LABEL
nodeLabelCalculator.Node\ Label-Passthrough\ Mapper.mapping.controller=biopax.node_label
nodeLabelCalculator.Node\ Label-Passthrough\ Mapper.mapping.type=PassThroughMapping
nodeLabelCalculator.Node\ Label-Passthrough\ Mapper.visualPropertyType=NODE_LABEL
nodeLabelCalculator.Solid-Node\ Label-Passthrough\ Mapper.mapping.controller=ID
nodeLabelCalculator.Solid-Node\ Label-Passthrough\ Mapper.mapping.type=PassThroughMapping
nodeLabelCalculator.Solid-Node\ Label-Passthrough\ Mapper.visualPropertyType=NODE_LABEL
nodeLabelCalculator.Universe-Node\ Label-Passthrough\ Mapper.mapping.controller=ID
nodeLabelCalculator.Universe-Node\ Label-Passthrough\ Mapper.mapping.type=PassThroughMapping
nodeLabelCalculator.Universe-Node\ Label-Passthrough\ Mapper.visualPropertyType=NODE_LABEL
nodeLabelCalculator.canonicalName.mapping.controller=canonicalName
nodeLabelCalculator.canonicalName.mapping.type=PassThroughMapping
nodeLabelCalculator.canonicalName.visualPropertyType=NODE_LABEL
nodeLabelCalculator.id\ as\ node\ labels.mapping.controller=ID
nodeLabelCalculator.id\ as\ node\ labels.mapping.type=PassThroughMapping
nodeLabelCalculator.id\ as\ node\ labels.visualPropertyType=NODE_LABEL
nodeLabelCalculator.mutPoly_BioPAX-Node\ Label-Passthrough\ Mapper.mapping.controller=biopax.short_name
nodeLabelCalculator.mutPoly_BioPAX-Node\ Label-Passthrough\ Mapper.mapping.type=PassThroughMapping
nodeLabelCalculator.mutPoly_BioPAX-Node\ Label-Passthrough\ Mapper.visualPropertyType=NODE_LABEL
nodeLabelCalculator.mutPoly_SBML-Node\ Label-Passthrough\ Mapper.mapping.controller=sbml name
nodeLabelCalculator.mutPoly_SBML-Node\ Label-Passthrough\ Mapper.mapping.type=PassThroughMapping
nodeLabelCalculator.mutPoly_SBML-Node\ Label-Passthrough\ Mapper.visualPropertyType=NODE_LABEL
nodeShapeCalculator.BiNoM\ BioPAX\ Node\ Shape.mapping.controller=BIOPAX_NODE_TYPE
nodeShapeCalculator.BiNoM\ BioPAX\ Node\ Shape.mapping.controllerType=-1
nodeShapeCalculator.BiNoM\ BioPAX\ Node\ Shape.mapping.map.biochemicalReaction=diamond
nodeShapeCalculator.BiNoM\ BioPAX\ Node\ Shape.mapping.map.catalysis=diamond
nodeShapeCalculator.BiNoM\ BioPAX\ Node\ Shape.mapping.map.complex=roundrect
nodeShapeCalculator.BiNoM\ BioPAX\ Node\ Shape.mapping.map.complexAssembly=diamond
nodeShapeCalculator.BiNoM\ BioPAX\ Node\ Shape.mapping.map.control=diamond
nodeShapeCalculator.BiNoM\ BioPAX\ Node\ Shape.mapping.map.conversion=diamond
nodeShapeCalculator.BiNoM\ BioPAX\ Node\ Shape.mapping.map.dna=rect
nodeShapeCalculator.BiNoM\ BioPAX\ Node\ Shape.mapping.map.interaction=diamond
nodeShapeCalculator.BiNoM\ BioPAX\ Node\ Shape.mapping.map.modulation=diamond
nodeShapeCalculator.BiNoM\ BioPAX\ Node\ Shape.mapping.map.pathway=octagon
nodeShapeCalculator.BiNoM\ BioPAX\ Node\ Shape.mapping.map.pathwayStep=triangle
nodeShapeCalculator.BiNoM\ BioPAX\ Node\ Shape.mapping.map.physicalEntity=roundrect
nodeShapeCalculator.BiNoM\ BioPAX\ Node\ Shape.mapping.map.physicalInteraction=diamond
nodeShapeCalculator.BiNoM\ BioPAX\ Node\ Shape.mapping.map.protein=roundrect
nodeShapeCalculator.BiNoM\ BioPAX\ Node\ Shape.mapping.map.publication=hexagon
nodeShapeCalculator.BiNoM\ BioPAX\ Node\ Shape.mapping.map.rna=parallelogram
nodeShapeCalculator.BiNoM\ BioPAX\ Node\ Shape.mapping.map.smallMolecule=ellipse
nodeShapeCalculator.BiNoM\ BioPAX\ Node\ Shape.mapping.map.transport=diamond
nodeShapeCalculator.BiNoM\ BioPAX\ Node\ Shape.mapping.map.transportWithBiochemicalReaction=diamond
nodeShapeCalculator.BiNoM\ BioPAX\ Node\ Shape.mapping.type=DiscreteMapping
nodeShapeCalculator.BiNoM\ BioPAX\ Node\ Shape.visualPropertyType=NODE_SHAPE
nodeShapeCalculator.BiNoM\ CellDesigner\ Node\ Shape.mapping.controller=CELLDESIGNER_NODE_TYPE
nodeShapeCalculator.BiNoM\ CellDesigner\ Node\ Shape.mapping.controllerType=-1
nodeShapeCalculator.BiNoM\ CellDesigner\ Node\ Shape.mapping.map.CATALYSIS=diamond
nodeShapeCalculator.BiNoM\ CellDesigner\ Node\ Shape.mapping.map.DISSOCIATION=diamond
nodeShapeCalculator.BiNoM\ CellDesigner\ Node\ Shape.mapping.map.GENE=rect
nodeShapeCalculator.BiNoM\ CellDesigner\ Node\ Shape.mapping.map.HETERODIMER_ASSOCIATION=diamond
nodeShapeCalculator.BiNoM\ CellDesigner\ Node\ Shape.mapping.map.INHIBITION=diamond
nodeShapeCalculator.BiNoM\ CellDesigner\ Node\ Shape.mapping.map.ION=ellipse
nodeShapeCalculator.BiNoM\ CellDesigner\ Node\ Shape.mapping.map.KNOWN_TRANSITION_OMITTED=diamond
nodeShapeCalculator.BiNoM\ CellDesigner\ Node\ Shape.mapping.map.PATHWAY=octagon
nodeShapeCalculator.BiNoM\ CellDesigner\ Node\ Shape.mapping.map.PHENOTYPE=octagon
nodeShapeCalculator.BiNoM\ CellDesigner\ Node\ Shape.mapping.map.PROTEIN=roundrect
nodeShapeCalculator.BiNoM\ CellDesigner\ Node\ Shape.mapping.map.RNA=parallelogram
nodeShapeCalculator.BiNoM\ CellDesigner\ Node\ Shape.mapping.map.SIMPLE_MOLECULE=ellipse
nodeShapeCalculator.BiNoM\ CellDesigner\ Node\ Shape.mapping.map.STATE_TRANSITION=diamond
nodeShapeCalculator.BiNoM\ CellDesigner\ Node\ Shape.mapping.map.TRANSCRIPTION=diamond
nodeShapeCalculator.BiNoM\ CellDesigner\ Node\ Shape.mapping.map.TRANSCRIPTIONAL_ACTIVATION=diamond
nodeShapeCalculator.BiNoM\ CellDesigner\ Node\ Shape.mapping.map.TRANSCRIPTIONAL_INHIBITION=diamond
nodeShapeCalculator.BiNoM\ CellDesigner\ Node\ Shape.mapping.map.TRANSLATION=diamond
nodeShapeCalculator.BiNoM\ CellDesigner\ Node\ Shape.mapping.map.TRANSLATIONAL_ACTIVATION=diamond
nodeShapeCalculator.BiNoM\ CellDesigner\ Node\ Shape.mapping.map.TRANSLATIONAL_INHIBITION=diamond
nodeShapeCalculator.BiNoM\ CellDesigner\ Node\ Shape.mapping.map.TRANSPORT=diamond
nodeShapeCalculator.BiNoM\ CellDesigner\ Node\ Shape.mapping.map.TRUNCATION=diamond
nodeShapeCalculator.BiNoM\ CellDesigner\ Node\ Shape.mapping.map.UNKNOWN_REACTION=diamond
nodeShapeCalculator.BiNoM\ CellDesigner\ Node\ Shape.mapping.map.UNKNOWN_TRANSITION=diamond
nodeShapeCalculator.BiNoM\ CellDesigner\ Node\ Shape.mapping.type=DiscreteMapping
nodeShapeCalculator.BiNoM\ CellDesigner\ Node\ Shape.visualPropertyType=NODE_SHAPE
nodeShapeCalculator.BioPAX\ Node\ Shape\ v\ 0_6.mapping.controller=biopax.entity_type
nodeShapeCalculator.BioPAX\ Node\ Shape\ v\ 0_6.mapping.controllerType=4
nodeShapeCalculator.BioPAX\ Node\ Shape\ v\ 0_6.mapping.map.Biochemical\ Reaction=rect
nodeShapeCalculator.BioPAX\ Node\ Shape\ v\ 0_6.mapping.map.Catalysis=triangle
nodeShapeCalculator.BioPAX\ Node\ Shape\ v\ 0_6.mapping.map.Complex=ellipse
nodeShapeCalculator.BioPAX\ Node\ Shape\ v\ 0_6.mapping.map.Complex\ Assembly=rect
nodeShapeCalculator.BioPAX\ Node\ Shape\ v\ 0_6.mapping.map.Control=triangle
nodeShapeCalculator.BioPAX\ Node\ Shape\ v\ 0_6.mapping.map.Conversion=rect
nodeShapeCalculator.BioPAX\ Node\ Shape\ v\ 0_6.mapping.map.DNA=ellipse
nodeShapeCalculator.BioPAX\ Node\ Shape\ v\ 0_6.mapping.map.Interaction=rect
nodeShapeCalculator.BioPAX\ Node\ Shape\ v\ 0_6.mapping.map.Modulation=triangle
nodeShapeCalculator.BioPAX\ Node\ Shape\ v\ 0_6.mapping.map.Physical\ Entity=ellipse
nodeShapeCalculator.BioPAX\ Node\ Shape\ v\ 0_6.mapping.map.Physical\ Interaction=rect
nodeShapeCalculator.BioPAX\ Node\ Shape\ v\ 0_6.mapping.map.Protein=ellipse
nodeShapeCalculator.BioPAX\ Node\ Shape\ v\ 0_6.mapping.map.RNA=ellipse
nodeShapeCalculator.BioPAX\ Node\ Shape\ v\ 0_6.mapping.map.Small\ Molecule=ellipse
nodeShapeCalculator.BioPAX\ Node\ Shape\ v\ 0_6.mapping.map.Transport=rect
nodeShapeCalculator.BioPAX\ Node\ Shape\ v\ 0_6.mapping.map.Transport\ with\ Biochemical\ Reaction=rect
nodeShapeCalculator.BioPAX\ Node\ Shape\ v\ 0_6.mapping.map.protein-phosphorylated=ellipse
nodeShapeCalculator.BioPAX\ Node\ Shape\ v\ 0_6.mapping.type=DiscreteMapping
nodeShapeCalculator.BioPAX\ Node\ Shape\ v\ 0_6.visualPropertyType=NODE_SHAPE
nodeShapeCalculator.BioPAX\ Node\ Type\ -->\ Shape\ v\ 0_2.mapping.controller=BIOPAX_NODE_TYPE
nodeShapeCalculator.BioPAX\ Node\ Type\ -->\ Shape\ v\ 0_2.mapping.controllerType=-1
nodeShapeCalculator.BioPAX\ Node\ Type\ -->\ Shape\ v\ 0_2.mapping.map.biochemicalReaction=diamond
nodeShapeCalculator.BioPAX\ Node\ Type\ -->\ Shape\ v\ 0_2.mapping.map.catalysis=diamond
nodeShapeCalculator.BioPAX\ Node\ Type\ -->\ Shape\ v\ 0_2.mapping.map.complex=ellipse
nodeShapeCalculator.BioPAX\ Node\ Type\ -->\ Shape\ v\ 0_2.mapping.map.complexAssembly=diamond
nodeShapeCalculator.BioPAX\ Node\ Type\ -->\ Shape\ v\ 0_2.mapping.map.control=diamond
nodeShapeCalculator.BioPAX\ Node\ Type\ -->\ Shape\ v\ 0_2.mapping.map.conversion=diamond
nodeShapeCalculator.BioPAX\ Node\ Type\ -->\ Shape\ v\ 0_2.mapping.map.dna=ellipse
nodeShapeCalculator.BioPAX\ Node\ Type\ -->\ Shape\ v\ 0_2.mapping.map.interaction=diamond
nodeShapeCalculator.BioPAX\ Node\ Type\ -->\ Shape\ v\ 0_2.mapping.map.modulation=diamond
nodeShapeCalculator.BioPAX\ Node\ Type\ -->\ Shape\ v\ 0_2.mapping.map.physicalEntity=ellipse
nodeShapeCalculator.BioPAX\ Node\ Type\ -->\ Shape\ v\ 0_2.mapping.map.physicalInteraction=diamond
nodeShapeCalculator.BioPAX\ Node\ Type\ -->\ Shape\ v\ 0_2.mapping.map.protein=ellipse
nodeShapeCalculator.BioPAX\ Node\ Type\ -->\ Shape\ v\ 0_2.mapping.map.rna=ellipse
nodeShapeCalculator.BioPAX\ Node\ Type\ -->\ Shape\ v\ 0_2.mapping.map.smallMolecule=ellipse
nodeShapeCalculator.BioPAX\ Node\ Type\ -->\ Shape\ v\ 0_2.mapping.map.transport=diamond
nodeShapeCalculator.BioPAX\ Node\ Type\ -->\ Shape\ v\ 0_2.mapping.map.transportWithBiochemicalReaction=diamond
nodeShapeCalculator.BioPAX\ Node\ Type\ -->\ Shape\ v\ 0_2.mapping.type=DiscreteMapping
nodeShapeCalculator.BioPAX\ Node\ Type\ -->\ Shape\ v\ 0_2.visualPropertyType=NODE_SHAPE
nodeShapeCalculator.HyperEdge\ Node\ Type\ Shape\ Calculator.mapping.controller=HyperEdge.EntityType
nodeShapeCalculator.HyperEdge\ Node\ Type\ Shape\ Calculator.mapping.controllerType=-1
nodeShapeCalculator.HyperEdge\ Node\ Type\ Shape\ Calculator.mapping.map.ConnectorNode=rect
nodeShapeCalculator.HyperEdge\ Node\ Type\ Shape\ Calculator.mapping.map.RegularNode=ellipse
nodeShapeCalculator.HyperEdge\ Node\ Type\ Shape\ Calculator.mapping.type=DiscreteMapping
nodeShapeCalculator.HyperEdge\ Node\ Type\ Shape\ Calculator.visualPropertyType=NODE_SHAPE
nodeShapeCalculator.Node\ Shape-Discrete\ Mapper.mapping.controller=biopax.entity_type
nodeShapeCalculator.Node\ Shape-Discrete\ Mapper.mapping.controllerType=4
nodeShapeCalculator.Node\ Shape-Discrete\ Mapper.mapping.type=DiscreteMapping
nodeShapeCalculator.Node\ Shape-Discrete\ Mapper.visualPropertyType=NODE_SHAPE
nodeShapeCalculator.mutPoly_BioPAX-Node\ Shape-Discrete\ Mapper.mapping.controller=biopax.entity_type
nodeShapeCalculator.mutPoly_BioPAX-Node\ Shape-Discrete\ Mapper.mapping.controllerType=4
nodeShapeCalculator.mutPoly_BioPAX-Node\ Shape-Discrete\ Mapper.mapping.map.Biochemical\ Reaction=rect
nodeShapeCalculator.mutPoly_BioPAX-Node\ Shape-Discrete\ Mapper.mapping.map.Catalysis=triangle
nodeShapeCalculator.mutPoly_BioPAX-Node\ Shape-Discrete\ Mapper.mapping.map.Complex=ellipse
nodeShapeCalculator.mutPoly_BioPAX-Node\ Shape-Discrete\ Mapper.mapping.map.Physical\ Entity=ellipse
nodeShapeCalculator.mutPoly_BioPAX-Node\ Shape-Discrete\ Mapper.mapping.map.Protein=ellipse
nodeShapeCalculator.mutPoly_BioPAX-Node\ Shape-Discrete\ Mapper.mapping.map.Small\ Molecule=ellipse
nodeShapeCalculator.mutPoly_BioPAX-Node\ Shape-Discrete\ Mapper.mapping.type=DiscreteMapping
nodeShapeCalculator.mutPoly_BioPAX-Node\ Shape-Discrete\ Mapper.visualPropertyType=NODE_SHAPE
nodeShapeCalculator.mutPoly_SBML-Node\ Shape-Discrete\ Mapper.mapping.controller=sbml type
nodeShapeCalculator.mutPoly_SBML-Node\ Shape-Discrete\ Mapper.mapping.controllerType=4
nodeShapeCalculator.mutPoly_SBML-Node\ Shape-Discrete\ Mapper.mapping.map.reaction=diamond
nodeShapeCalculator.mutPoly_SBML-Node\ Shape-Discrete\ Mapper.mapping.map.species=roundrect
nodeShapeCalculator.mutPoly_SBML-Node\ Shape-Discrete\ Mapper.mapping.type=DiscreteMapping
nodeShapeCalculator.mutPoly_SBML-Node\ Shape-Discrete\ Mapper.visualPropertyType=NODE_SHAPE
nodeUniformSizeCalculator.BiNoM\ BioPAX\ Node\ Size.mapping.controller=BIOPAX_NODE_TYPE
nodeUniformSizeCalculator.BiNoM\ BioPAX\ Node\ Size.mapping.controllerType=-1
nodeUniformSizeCalculator.BiNoM\ BioPAX\ Node\ Size.mapping.map.biochemicalReaction=20.0
nodeUniformSizeCalculator.BiNoM\ BioPAX\ Node\ Size.mapping.map.catalysis=20.0
nodeUniformSizeCalculator.BiNoM\ BioPAX\ Node\ Size.mapping.map.complex=50.0
nodeUniformSizeCalculator.BiNoM\ BioPAX\ Node\ Size.mapping.map.complexAssembly=20.0
nodeUniformSizeCalculator.BiNoM\ BioPAX\ Node\ Size.mapping.map.control=20.0
nodeUniformSizeCalculator.BiNoM\ BioPAX\ Node\ Size.mapping.map.conversion=20.0
nodeUniformSizeCalculator.BiNoM\ BioPAX\ Node\ Size.mapping.map.dna=40.0
nodeUniformSizeCalculator.BiNoM\ BioPAX\ Node\ Size.mapping.map.interaction=20.0
nodeUniformSizeCalculator.BiNoM\ BioPAX\ Node\ Size.mapping.map.modulation=20.0
nodeUniformSizeCalculator.BiNoM\ BioPAX\ Node\ Size.mapping.map.physicalEntity=40.0
nodeUniformSizeCalculator.BiNoM\ BioPAX\ Node\ Size.mapping.map.physicalInteraction=20.0
nodeUniformSizeCalculator.BiNoM\ BioPAX\ Node\ Size.mapping.map.protein=40.0
nodeUniformSizeCalculator.BiNoM\ BioPAX\ Node\ Size.mapping.map.rna=40.0
nodeUniformSizeCalculator.BiNoM\ BioPAX\ Node\ Size.mapping.map.smallMolecule=30.0
nodeUniformSizeCalculator.BiNoM\ BioPAX\ Node\ Size.mapping.map.transport=20.0
nodeUniformSizeCalculator.BiNoM\ BioPAX\ Node\ Size.mapping.map.transportWithBiochemicalReaction=20.0
nodeUniformSizeCalculator.BiNoM\ BioPAX\ Node\ Size.mapping.type=DiscreteMapping
nodeUniformSizeCalculator.BiNoM\ BioPAX\ Node\ Size.visualPropertyType=NODE_SIZE
nodeUniformSizeCalculator.BiNoM\ CellDesigner\ Node\ Size.mapping.controller=CELLDESIGNER_NODE_TYPE
nodeUniformSizeCalculator.BiNoM\ CellDesigner\ Node\ Size.mapping.controllerType=-1
nodeUniformSizeCalculator.BiNoM\ CellDesigner\ Node\ Size.mapping.map.CATALYSIS=20.0
nodeUniformSizeCalculator.BiNoM\ CellDesigner\ Node\ Size.mapping.map.COMPLEX=40.0
nodeUniformSizeCalculator.BiNoM\ CellDesigner\ Node\ Size.mapping.map.DISSOCIATION=20.0
nodeUniformSizeCalculator.BiNoM\ CellDesigner\ Node\ Size.mapping.map.HETERODIMER_ASSOCIATION=20.0
nodeUniformSizeCalculator.BiNoM\ CellDesigner\ Node\ Size.mapping.map.INHIBITION=20.0
nodeUniformSizeCalculator.BiNoM\ CellDesigner\ Node\ Size.mapping.map.KNOWN_TRANSITION_OMITTED=20.0
nodeUniformSizeCalculator.BiNoM\ CellDesigner\ Node\ Size.mapping.map.STATE_TRANSITION=20.0
nodeUniformSizeCalculator.BiNoM\ CellDesigner\ Node\ Size.mapping.map.TRANSCRIPTION=20.0
nodeUniformSizeCalculator.BiNoM\ CellDesigner\ Node\ Size.mapping.map.TRANSCRIPTIONAL_ACTIVATION=20.0
nodeUniformSizeCalculator.BiNoM\ CellDesigner\ Node\ Size.mapping.map.TRANSCRIPTIONAL_INHIBITION=20.0
nodeUniformSizeCalculator.BiNoM\ CellDesigner\ Node\ Size.mapping.map.TRANSLATION=20.0
nodeUniformSizeCalculator.BiNoM\ CellDesigner\ Node\ Size.mapping.map.TRANSLATIONAL_ACTIVATION=20.0
nodeUniformSizeCalculator.BiNoM\ CellDesigner\ Node\ Size.mapping.map.TRANSLATIONAL_INHIBITION=20.0
nodeUniformSizeCalculator.BiNoM\ CellDesigner\ Node\ Size.mapping.map.TRANSPORT=20.0
nodeUniformSizeCalculator.BiNoM\ CellDesigner\ Node\ Size.mapping.map.TRUNCATION=20.0
nodeUniformSizeCalculator.BiNoM\ CellDesigner\ Node\ Size.mapping.map.UNKNOWN_REACTION=20.0
nodeUniformSizeCalculator.BiNoM\ CellDesigner\ Node\ Size.mapping.map.UNKNOWN_TRANSITION=20.0
nodeUniformSizeCalculator.BiNoM\ CellDesigner\ Node\ Size.mapping.type=DiscreteMapping
nodeUniformSizeCalculator.BiNoM\ CellDesigner\ Node\ Size.visualPropertyType=NODE_SIZE
nodeUniformSizeCalculator.HyperEdge\ Node\ Uniform\ Size\ Calculator.mapping.controller=HyperEdge.EntityType
nodeUniformSizeCalculator.HyperEdge\ Node\ Uniform\ Size\ Calculator.mapping.controllerType=-1
nodeUniformSizeCalculator.HyperEdge\ Node\ Uniform\ Size\ Calculator.mapping.map.ConnectorNode=10.0
nodeUniformSizeCalculator.HyperEdge\ Node\ Uniform\ Size\ Calculator.mapping.type=DiscreteMapping
nodeUniformSizeCalculator.HyperEdge\ Node\ Uniform\ Size\ Calculator.visualPropertyType=NODE_SIZE
nodeUniformSizeCalculator.Node\ Size-Continuous\ Mapper.mapping.boundaryvalues=0
nodeUniformSizeCalculator.Node\ Size-Continuous\ Mapper.mapping.controller=Degree
nodeUniformSizeCalculator.Node\ Size-Continuous\ Mapper.mapping.interpolator=LinearNumberToNumberInterpolator
nodeUniformSizeCalculator.Node\ Size-Continuous\ Mapper.mapping.type=ContinuousMapping
nodeUniformSizeCalculator.Node\ Size-Continuous\ Mapper.visualPropertyType=NODE_SIZE
nodeUniformSizeCalculator.gpml-type.mapping.controller=gpml-type
nodeUniformSizeCalculator.gpml-type.mapping.controllerType=-1
nodeUniformSizeCalculator.gpml-type.mapping.map.7=5.0
nodeUniformSizeCalculator.gpml-type.mapping.map.9=5.0
nodeUniformSizeCalculator.gpml-type.mapping.type=DiscreteMapping
nodeUniformSizeCalculator.gpml-type.visualPropertyType=NODE_SIZE
nodeWidthCalculator.BioPAX\ Node\ Width\ v\ 0_6.mapping.controller=biopax.entity_type
nodeWidthCalculator.BioPAX\ Node\ Width\ v\ 0_6.mapping.controllerType=4
nodeWidthCalculator.BioPAX\ Node\ Width\ v\ 0_6.mapping.map.Biochemical\ Reaction=6.6000000000000005
nodeWidthCalculator.BioPAX\ Node\ Width\ v\ 0_6.mapping.map.Catalysis=6.6000000000000005
nodeWidthCalculator.BioPAX\ Node\ Width\ v\ 0_6.mapping.map.Complex=6.6000000000000005
nodeWidthCalculator.BioPAX\ Node\ Width\ v\ 0_6.mapping.map.Complex\ Assembly=6.6000000000000005
nodeWidthCalculator.BioPAX\ Node\ Width\ v\ 0_6.mapping.map.Control=6.6000000000000005
nodeWidthCalculator.BioPAX\ Node\ Width\ v\ 0_6.mapping.map.Conversion=6.6000000000000005
nodeWidthCalculator.BioPAX\ Node\ Width\ v\ 0_6.mapping.map.Interaction=6.6000000000000005
nodeWidthCalculator.BioPAX\ Node\ Width\ v\ 0_6.mapping.map.Modulation=6.6000000000000005
nodeWidthCalculator.BioPAX\ Node\ Width\ v\ 0_6.mapping.map.Physical\ Interaction=6.6000000000000005
nodeWidthCalculator.BioPAX\ Node\ Width\ v\ 0_6.mapping.map.Transport=6.6000000000000005
nodeWidthCalculator.BioPAX\ Node\ Width\ v\ 0_6.mapping.map.Transport\ with\ Biochemical\ Reaction=6.6000000000000005
nodeWidthCalculator.BioPAX\ Node\ Width\ v\ 0_6.mapping.type=DiscreteMapping
nodeWidthCalculator.BioPAX\ Node\ Width\ v\ 0_6.visualPropertyType=NODE_WIDTH
