# Supplementary material for: From SNPs to pathways: integration of functional effect of sequence variations on models of cell signalling pathways
Source: BMC Bioinformatics. 2009 Aug 27;10(Suppl 8):S6. doi: 10.1186/1471-2105-10-S8-S6 (PMC2745588; doi:10.1186/1471-2105-10-S8-S6)
Supplement: Additional file 12 — SBML model of ErbB signalling, in which MEKstar is inactivated. [file 1471-2105-10-S8-S6-S12.xml]

<?xml version="1.0" encoding="UTF-8"?>
<sbml xmlns="http://www.sbml.org/sbml/level2" metaid="metaid_0000001" level="2" version="1">
  <model metaid="metaid_0000002" id="ErbB" name="Birtwistle2007_ErbB_Signalling">
    <notes>
      <body xmlns="http://www.w3.org/1999/xhtml">
        <p>This model originates from BioModels Database: A Database of Annotated Published Models. It is copyright (c) 2005-2008 The BioModels Team.
        
        <br/>For more information see the 
        
        <a href="http://www.ebi.ac.uk/biomodels/legal.html" target="_blank">terms of use</a>.
        
        <br/>To cite BioModels Database, please use 
        
        <a href="http://www.pubmedcentral.nih.gov/articlerender.fcgi?tool=pubmed&amp;pubmedid=16381960" target="_blank"> Le Novère N., Bornstein B., Broicher A., Courtot M., Donizelli M., Dharuri H., Li L., Sauro H., Schilstra M., Shapiro B., Snoep J.L., Hucka M. (2006) BioModels Database: A Free, Centralized Database of Curated, Published, Quantitative Kinetic Models of Biochemical and Cellular Systems Nucleic Acids Res., 34: D689-D691.</a>
      </p>
    </body>
  </notes>
  <annotation>
    <rdf:RDF xmlns:rdf="http://www.w3.org/1999/02/22-rdf-syntax-ns#" xmlns:dc="http://purl.org/dc/elements/1.1/" xmlns:dcterms="http://purl.org/dc/terms/" xmlns:vCard="http://www.w3.org/2001/vcard-rdf/3.0#" xmlns:bqbiol="http://biomodels.net/biology-qualifiers/" xmlns:bqmodel="http://biomodels.net/model-qualifiers/">
      <rdf:Description rdf:about="#metaid_0000002">
        <dc:creator rdf:parseType="Resource">
          <rdf:Bag>
            <rdf:li rdf:parseType="Resource">
              <vCard:N rdf:parseType="Resource">
                <vCard:Family>Endler</vCard:Family>
                <vCard:Given>Lukas</vCard:Given>
              </vCard:N>
              <vCard:EMAIL>lukas@ebi.ac.uk</vCard:EMAIL>
              <vCard:ORG>
                <vCard:Orgname>EMBL-EBI</vCard:Orgname>
              </vCard:ORG>
            </rdf:li>
          </rdf:Bag>
        </dc:creator>
        <dcterms:created rdf:parseType="Resource">
          <dcterms:W3CDTF>2008-07-17T13:46:08Z</dcterms:W3CDTF>
        </dcterms:created>
        <dcterms:modified rdf:parseType="Resource">
          <dcterms:W3CDTF>2008-08-21T12:32:19Z</dcterms:W3CDTF>
        </dcterms:modified>
        <bqmodel:is>
          <rdf:Bag>
            <rdf:li rdf:resource="urn:miriam:biomodels.db:BIOMD0000000175"/>
          </rdf:Bag>
        </bqmodel:is>
        <bqmodel:isDescribedBy>
          <rdf:Bag>
            <rdf:li rdf:resource="urn:miriam:pubmed:18004277"/>
          </rdf:Bag>
        </bqmodel:isDescribedBy>
        <bqbiol:hasVersion>
          <rdf:Bag>
            <rdf:li rdf:resource="urn:miriam:reactome:REACT_12058.1"/>
            <rdf:li rdf:resource="urn:miriam:obo.go:GO%3A0000165"/>
          </rdf:Bag>
        </bqbiol:hasVersion>
        <bqbiol:isVersionOf>
          <rdf:Bag>
            <rdf:li rdf:resource="urn:miriam:kegg.pathway:hsa04012"/>
          </rdf:Bag>
        </bqbiol:isVersionOf>
        <bqbiol:is>
          <rdf:Bag>
            <rdf:li rdf:resource="urn:miriam:taxonomy:9606"/>
          </rdf:Bag>
        </bqbiol:is>
      </rdf:Description>
    </rdf:RDF>
  </annotation>
  <listOfUnitDefinitions>
    <unitDefinition metaid="metaid_0000468" id="substance" name="nanomole">
      <listOfUnits>
        <unit kind="mole" scale="-9"/>
      </listOfUnits>
    </unitDefinition>
  </listOfUnitDefinitions>
  <listOfCompartments>
    <compartment metaid="metaid_0000243" id="membrane" name="membrane" spatialDimensions="2" size="1">
      <annotation>
        <rdf:RDF xmlns:rdf="http://www.w3.org/1999/02/22-rdf-syntax-ns#" xmlns:dc="http://purl.org/dc/elements/1.1/" xmlns:dcterms="http://purl.org/dc/terms/" xmlns:vCard="http://www.w3.org/2001/vcard-rdf/3.0#" xmlns:bqbiol="http://biomodels.net/biology-qualifiers/" xmlns:bqmodel="http://biomodels.net/model-qualifiers/">
          <rdf:Description rdf:about="#metaid_0000243">
            <bqmodel:is>
              <rdf:Bag>
                <rdf:li rdf:resource="urn:miriam:obo.go:GO%3A0005886"/>
              </rdf:Bag>
            </bqmodel:is>
          </rdf:Description>
        </rdf:RDF>
      </annotation>
    </compartment>
  </listOfCompartments>
  <listOfSpecies>
    <species metaid="metaid_0000244" id="E1" name="ErbB1" compartment="membrane" initialAmount="274">
      <annotation>
        <rdf:RDF xmlns:rdf="http://www.w3.org/1999/02/22-rdf-syntax-ns#" xmlns:dc="http://purl.org/dc/elements/1.1/" xmlns:dcterms="http://purl.org/dc/terms/" xmlns:vCard="http://www.w3.org/2001/vcard-rdf/3.0#" xmlns:bqbiol="http://biomodels.net/biology-qualifiers/" xmlns:bqmodel="http://biomodels.net/model-qualifiers/">
          <rdf:Description rdf:about="#metaid_0000244">
            <bqbiol:isVersionOf>
              <rdf:Bag>
                <rdf:li rdf:resource="urn:miriam:uniprot:P00533"/>
              </rdf:Bag>
            </bqbiol:isVersionOf>
          </rdf:Description>
        </rdf:RDF>
      </annotation>
    </species>
    <species metaid="metaid_0000245" id="E2" name="ErbB2" compartment="membrane" initialAmount="158">
      <annotation>
        <rdf:RDF xmlns:rdf="http://www.w3.org/1999/02/22-rdf-syntax-ns#" xmlns:dc="http://purl.org/dc/elements/1.1/" xmlns:dcterms="http://purl.org/dc/terms/" xmlns:vCard="http://www.w3.org/2001/vcard-rdf/3.0#" xmlns:bqbiol="http://biomodels.net/biology-qualifiers/" xmlns:bqmodel="http://biomodels.net/model-qualifiers/">
          <rdf:Description rdf:about="#metaid_0000245">
            <bqbiol:isVersionOf>
              <rdf:Bag>
                <rdf:li rdf:resource="urn:miriam:uniprot:P04626"/>
              </rdf:Bag>
            </bqbiol:isVersionOf>
          </rdf:Description>
        </rdf:RDF>
      </annotation>
    </species>
    <species metaid="metaid_0000246" id="E3" name="ErbB3" compartment="membrane" initialAmount="294">
      <annotation>
        <rdf:RDF xmlns:rdf="http://www.w3.org/1999/02/22-rdf-syntax-ns#" xmlns:dc="http://purl.org/dc/elements/1.1/" xmlns:dcterms="http://purl.org/dc/terms/" xmlns:vCard="http://www.w3.org/2001/vcard-rdf/3.0#" xmlns:bqbiol="http://biomodels.net/biology-qualifiers/" xmlns:bqmodel="http://biomodels.net/model-qualifiers/">
          <rdf:Description rdf:about="#metaid_0000246">
            <bqbiol:isVersionOf>
              <rdf:Bag>
                <rdf:li rdf:resource="urn:miriam:uniprot:P21860"/>
              </rdf:Bag>
            </bqbiol:isVersionOf>
          </rdf:Description>
        </rdf:RDF>
      </annotation>
    </species>
    <species metaid="metaid_0000247" id="E4" name="ErbB4" compartment="membrane" initialAmount="399">
      <annotation>
        <rdf:RDF xmlns:rdf="http://www.w3.org/1999/02/22-rdf-syntax-ns#" xmlns:dc="http://purl.org/dc/elements/1.1/" xmlns:dcterms="http://purl.org/dc/terms/" xmlns:vCard="http://www.w3.org/2001/vcard-rdf/3.0#" xmlns:bqbiol="http://biomodels.net/biology-qualifiers/" xmlns:bqmodel="http://biomodels.net/model-qualifiers/">
          <rdf:Description rdf:about="#metaid_0000247">
            <bqbiol:isVersionOf>
              <rdf:Bag>
                <rdf:li rdf:resource="urn:miriam:uniprot:Q15303"/>
              </rdf:Bag>
            </bqbiol:isVersionOf>
          </rdf:Description>
        </rdf:RDF>
      </annotation>
    </species>
    <species metaid="metaid_0000248" id="E_E1" name="EGF-ErbB1" compartment="membrane" initialAmount="0"/>
    <species metaid="metaid_0000249" id="H_E3" name="HRG-ErbB3" compartment="membrane" initialAmount="0">
      <annotation>
        <rdf:RDF xmlns:rdf="http://www.w3.org/1999/02/22-rdf-syntax-ns#" xmlns:dc="http://purl.org/dc/elements/1.1/" xmlns:dcterms="http://purl.org/dc/terms/" xmlns:vCard="http://www.w3.org/2001/vcard-rdf/3.0#" xmlns:bqbiol="http://biomodels.net/biology-qualifiers/" xmlns:bqmodel="http://biomodels.net/model-qualifiers/">
          <rdf:Description rdf:about="#metaid_0000249">
            <bqbiol:hasPart>
              <rdf:Bag>
                <rdf:li rdf:resource="urn:miriam:uniprot:Q02297"/>
                <rdf:li rdf:resource="urn:miriam:uniprot:P21860"/>
              </rdf:Bag>
            </bqbiol:hasPart>
          </rdf:Description>
        </rdf:RDF>
      </annotation>
    </species>
    <species metaid="metaid_0000250" id="H_E4" name="HRG-ErbB4" compartment="membrane" initialAmount="0"/>
    <species metaid="metaid_0000251" id="E11" name="(EGF-ErbB1)2" compartment="membrane" initialAmount="0"/>
    <species metaid="metaid_0000252" id="E12" name="EGF-ErbB1-ErbB2" compartment="membrane" initialAmount="0"/>
    <species metaid="metaid_0000253" id="E23" name="HRG-ErbB3-ErbB2" compartment="membrane" initialAmount="0"/>
    <species metaid="metaid_0000254" id="E34" name="(HRG-ErbB3/4)2" compartment="membrane" initialAmount="0"/>
    <species metaid="metaid_0000255" id="E24" name="HRG-Erb4-ErbB2" compartment="membrane" initialAmount="0"/>
    <species metaid="metaid_0000256" id="E44" name="(HRG-Erb4)2" compartment="membrane" initialAmount="0"/>
    <species metaid="metaid_0000257" id="E11P" name="E11_p" compartment="membrane" initialAmount="0">
      <annotation>
        <rdf:RDF xmlns:rdf="http://www.w3.org/1999/02/22-rdf-syntax-ns#" xmlns:dc="http://purl.org/dc/elements/1.1/" xmlns:dcterms="http://purl.org/dc/terms/" xmlns:vCard="http://www.w3.org/2001/vcard-rdf/3.0#" xmlns:bqbiol="http://biomodels.net/biology-qualifiers/" xmlns:bqmodel="http://biomodels.net/model-qualifiers/">
          <rdf:Description rdf:about="#metaid_0000257">
            <bqbiol:hasVersion>
              <rdf:Bag>
                <rdf:li rdf:resource="urn:miriam:kegg.compound:C00562"/>
              </rdf:Bag>
            </bqbiol:hasVersion>
          </rdf:Description>
        </rdf:RDF>
      </annotation>
    </species>
    <species metaid="metaid_0000258" id="E12P" name="E12_p" compartment="membrane" initialAmount="0">
      <annotation>
        <rdf:RDF xmlns:rdf="http://www.w3.org/1999/02/22-rdf-syntax-ns#" xmlns:dc="http://purl.org/dc/elements/1.1/" xmlns:dcterms="http://purl.org/dc/terms/" xmlns:vCard="http://www.w3.org/2001/vcard-rdf/3.0#" xmlns:bqbiol="http://biomodels.net/biology-qualifiers/" xmlns:bqmodel="http://biomodels.net/model-qualifiers/">
          <rdf:Description rdf:about="#metaid_0000258">
            <bqbiol:hasVersion>
              <rdf:Bag>
                <rdf:li rdf:resource="urn:miriam:kegg.compound:C00562"/>
              </rdf:Bag>
            </bqbiol:hasVersion>
          </rdf:Description>
        </rdf:RDF>
      </annotation>
    </species>
    <species metaid="metaid_0000259" id="E23P" name="E23_p" compartment="membrane" initialAmount="0"/>
    <species metaid="metaid_0000260" id="E34P" name="E34_p" compartment="membrane" initialAmount="0"/>
    <species metaid="metaid_0000261" id="E24P" name="E24_p" compartment="membrane" initialAmount="0"/>
    <species metaid="metaid_0000262" id="E44P" name="E44_p" compartment="membrane" initialAmount="0"/>
    <species metaid="metaid_0000263" id="G" name="Grb2" compartment="membrane" initialAmount="82.4">
      <annotation>
        <rdf:RDF xmlns:rdf="http://www.w3.org/1999/02/22-rdf-syntax-ns#" xmlns:dc="http://purl.org/dc/elements/1.1/" xmlns:dcterms="http://purl.org/dc/terms/" xmlns:vCard="http://www.w3.org/2001/vcard-rdf/3.0#" xmlns:bqbiol="http://biomodels.net/biology-qualifiers/" xmlns:bqmodel="http://biomodels.net/model-qualifiers/">
          <rdf:Description rdf:about="#metaid_0000263">
            <bqbiol:isVersionOf>
              <rdf:Bag>
                <rdf:li rdf:resource="urn:miriam:uniprot:P62993"/>
              </rdf:Bag>
            </bqbiol:isVersionOf>
            <bqbiol:isDescribedBy>
              <rdf:Bag>
                <rdf:li rdf:resource="urn:miriam:omim:108355"/>
              </rdf:Bag>
            </bqbiol:isDescribedBy>
          </rdf:Description>
        </rdf:RDF>
      </annotation>
    </species>
    <species metaid="metaid_0000264" id="S" name="Shc" compartment="membrane" initialAmount="11.5">
      <annotation>
        <rdf:RDF xmlns:rdf="http://www.w3.org/1999/02/22-rdf-syntax-ns#" xmlns:dc="http://purl.org/dc/elements/1.1/" xmlns:dcterms="http://purl.org/dc/terms/" xmlns:vCard="http://www.w3.org/2001/vcard-rdf/3.0#" xmlns:bqbiol="http://biomodels.net/biology-qualifiers/" xmlns:bqmodel="http://biomodels.net/model-qualifiers/">
          <rdf:Description rdf:about="#metaid_0000264">
            <bqbiol:isVersionOf>
              <rdf:Bag>
                <rdf:li rdf:resource="urn:miriam:uniprot:P98077"/>
              </rdf:Bag>
            </bqbiol:isVersionOf>
            <bqbiol:isDescribedBy>
              <rdf:Bag>
                <rdf:li rdf:resource="urn:miriam:omim:605217"/>
              </rdf:Bag>
            </bqbiol:isDescribedBy>
          </rdf:Description>
        </rdf:RDF>
      </annotation>
    </species>
    <species metaid="metaid_0000265" id="I" name="PI-3K" compartment="membrane" initialAmount="46.4">
      <annotation>
        <rdf:RDF xmlns:rdf="http://www.w3.org/1999/02/22-rdf-syntax-ns#" xmlns:dc="http://purl.org/dc/elements/1.1/" xmlns:dcterms="http://purl.org/dc/terms/" xmlns:vCard="http://www.w3.org/2001/vcard-rdf/3.0#" xmlns:bqbiol="http://biomodels.net/biology-qualifiers/" xmlns:bqmodel="http://biomodels.net/model-qualifiers/">
          <rdf:Description rdf:about="#metaid_0000265">
            <bqbiol:hasVersion>
              <rdf:Bag>
                <rdf:li rdf:resource="urn:miriam:uniprot:Q8WYR1"/>
                <rdf:li rdf:resource="urn:miriam:uniprot:P42336"/>
              </rdf:Bag>
            </bqbiol:hasVersion>
          </rdf:Description>
        </rdf:RDF>
      </annotation>
    </species>
    <species metaid="metaid_0000266" id="R" name="RasGAP" compartment="membrane" initialAmount="93.6">
      <annotation>
        <rdf:RDF xmlns:rdf="http://www.w3.org/1999/02/22-rdf-syntax-ns#" xmlns:dc="http://purl.org/dc/elements/1.1/" xmlns:dcterms="http://purl.org/dc/terms/" xmlns:vCard="http://www.w3.org/2001/vcard-rdf/3.0#" xmlns:bqbiol="http://biomodels.net/biology-qualifiers/" xmlns:bqmodel="http://biomodels.net/model-qualifiers/">
          <rdf:Description rdf:about="#metaid_0000266">
            <bqmodel:isDescribedBy>
              <rdf:Bag>
                <rdf:li rdf:resource="urn:miriam:omim:139150"/>
              </rdf:Bag>
            </bqmodel:isDescribedBy>
            <bqbiol:isVersionOf>
              <rdf:Bag>
                <rdf:li rdf:resource="urn:miriam:uniprot:P20936"/>
              </rdf:Bag>
            </bqbiol:isVersionOf>
            <bqbiol:isVersionOf>
              <rdf:Bag>
                <rdf:li rdf:resource="urn:miriam:interpro:IPR001936"/>
              </rdf:Bag>
            </bqbiol:isVersionOf>
          </rdf:Description>
        </rdf:RDF>
      </annotation>
    </species>
    <species metaid="metaid_0000267" id="O" name="SOS" compartment="membrane" initialAmount="82.3">
      <annotation>
        <rdf:RDF xmlns:rdf="http://www.w3.org/1999/02/22-rdf-syntax-ns#" xmlns:dc="http://purl.org/dc/elements/1.1/" xmlns:dcterms="http://purl.org/dc/terms/" xmlns:vCard="http://www.w3.org/2001/vcard-rdf/3.0#" xmlns:bqbiol="http://biomodels.net/biology-qualifiers/" xmlns:bqmodel="http://biomodels.net/model-qualifiers/">
          <rdf:Description rdf:about="#metaid_0000267">
            <bqbiol:isVersionOf>
              <rdf:Bag>
                <rdf:li rdf:resource="urn:miriam:uniprot:Q07889"/>
              </rdf:Bag>
            </bqbiol:isVersionOf>
            <bqbiol:isDescribedBy>
              <rdf:Bag>
                <rdf:li rdf:resource="urn:miriam:omim:182530"/>
              </rdf:Bag>
            </bqbiol:isDescribedBy>
          </rdf:Description>
        </rdf:RDF>
      </annotation>
    </species>
    <species metaid="metaid_0000268" id="A" name="Gab1" compartment="membrane" initialAmount="43.1">
      <annotation>
        <rdf:RDF xmlns:rdf="http://www.w3.org/1999/02/22-rdf-syntax-ns#" xmlns:dc="http://purl.org/dc/elements/1.1/" xmlns:dcterms="http://purl.org/dc/terms/" xmlns:vCard="http://www.w3.org/2001/vcard-rdf/3.0#" xmlns:bqbiol="http://biomodels.net/biology-qualifiers/" xmlns:bqmodel="http://biomodels.net/model-qualifiers/">
          <rdf:Description rdf:about="#metaid_0000268">
            <bqbiol:isVersionOf>
              <rdf:Bag>
                <rdf:li rdf:resource="urn:miriam:uniprot:Q13480"/>
              </rdf:Bag>
            </bqbiol:isVersionOf>
            <bqbiol:isDescribedBy>
              <rdf:Bag>
                <rdf:li rdf:resource="urn:miriam:omim:604439"/>
              </rdf:Bag>
            </bqbiol:isDescribedBy>
          </rdf:Description>
        </rdf:RDF>
      </annotation>
    </species>
    <species metaid="metaid_0000269" id="E11G" name="E11-Grb2" compartment="membrane" initialAmount="0"/>
    <species metaid="metaid_0000270" id="E11S" name="E11-Shc" compartment="membrane" initialAmount="0"/>
    <species metaid="metaid_0000271" id="E11R" name="E11-RasGAP" compartment="membrane" initialAmount="0"/>
    <species metaid="metaid_0000272" id="E12G" name="E12-Grb2" compartment="membrane" initialAmount="0"/>
    <species metaid="metaid_0000273" id="E12S" name="E12-Shc" compartment="membrane" initialAmount="0"/>
    <species metaid="metaid_0000274" id="E12R" name="E12-RasGAP" compartment="membrane" initialAmount="0"/>
    <species metaid="metaid_0000275" id="E23G" name="E23-Grb2" compartment="membrane" initialAmount="0"/>
    <species metaid="metaid_0000276" id="E23S" name="E23-Shc" compartment="membrane" initialAmount="0"/>
    <species metaid="metaid_0000277" id="E23I" name="E23-PI-3K" compartment="membrane" initialAmount="0"/>
    <species metaid="metaid_0000278" id="E23R" name="E23-RasGAP" compartment="membrane" initialAmount="0"/>
    <species metaid="metaid_0000279" id="E34G" name="E34-Grb2" compartment="membrane" initialAmount="0"/>
    <species metaid="metaid_0000280" id="E34S" name="E34-Shc" compartment="membrane" initialAmount="0"/>
    <species metaid="metaid_0000281" id="E34I" name="E34-PI-3K" compartment="membrane" initialAmount="0"/>
    <species metaid="metaid_0000282" id="E34R" name="E34-RasGAP" compartment="membrane" initialAmount="0"/>
    <species metaid="metaid_0000283" id="E24G" name="E24-Grb2" compartment="membrane" initialAmount="0"/>
    <species metaid="metaid_0000284" id="E24S" name="E24-Shc" compartment="membrane" initialAmount="0"/>
    <species metaid="metaid_0000285" id="E24I" name="E24-PI-3K" compartment="membrane" initialAmount="0"/>
    <species metaid="metaid_0000286" id="E24R" name="E24-RasGAP" compartment="membrane" initialAmount="0"/>
    <species metaid="metaid_0000287" id="E44G" name="E44-Grb2" compartment="membrane" initialAmount="0"/>
    <species metaid="metaid_0000288" id="E44S" name="E44-Shc" compartment="membrane" initialAmount="0"/>
    <species metaid="metaid_0000289" id="E44I" name="E44-PI-3K" compartment="membrane" initialAmount="0"/>
    <species metaid="metaid_0000290" id="E44R" name="E44-RasGAP" compartment="membrane" initialAmount="0"/>
    <species metaid="metaid_0000291" id="SigG" name="Sum Grb2" compartment="membrane" initialAmount="0"/>
    <species metaid="metaid_0000292" id="SigS" name="Sum Shc" compartment="membrane" initialAmount="0"/>
    <species metaid="metaid_0000293" id="SigI" name="Sum PI-3K" compartment="membrane" initialAmount="0"/>
    <species metaid="metaid_0000294" id="SigR" name="Sum RasGAP" compartment="membrane" initialAmount="0"/>
    <species metaid="metaid_0000295" id="SigA" name="Sum Gab1" compartment="membrane" initialAmount="0"/>
    <species metaid="metaid_0000296" id="SigSP" name="Sum Shc_p" compartment="membrane" initialAmount="0"/>
    <species metaid="metaid_0000297" id="SigAP" name="Sum Gab1_p" compartment="membrane" initialAmount="0"/>
    <species metaid="metaid_0000298" id="SigG_O" name="Sum Grb2-SOS" compartment="membrane" initialAmount="0"/>
    <species metaid="metaid_0000299" id="SigG_A" name="Sum Grb2-Gab1" compartment="membrane" initialAmount="0"/>
    <species metaid="metaid_0000300" id="SigSP_G" name="Sum Shc_p-Grb2" compartment="membrane" initialAmount="0"/>
    <species metaid="metaid_0000301" id="SigAP_S" name="Sum Gab1_p-Shc" compartment="membrane" initialAmount="0"/>
    <species metaid="metaid_0000302" id="SigAP_I" name="Sum Gab1_p-PI-3K" compartment="membrane" initialAmount="0"/>
    <species metaid="metaid_0000303" id="SigAP_R" name="Sum Gab1_p-RasGAP" compartment="membrane" initialAmount="0"/>
    <species metaid="metaid_0000304" id="Empty" name="Empty" compartment="membrane" initialAmount="0"/>
    <species metaid="metaid_0000305" id="P3_A" name="PIP3-Gab1" compartment="membrane" initialAmount="0"/>
    <species metaid="metaid_0000306" id="P2" name="PIP2" compartment="membrane" initialAmount="197">
      <annotation>
        <rdf:RDF xmlns:rdf="http://www.w3.org/1999/02/22-rdf-syntax-ns#" xmlns:dc="http://purl.org/dc/elements/1.1/" xmlns:dcterms="http://purl.org/dc/terms/" xmlns:vCard="http://www.w3.org/2001/vcard-rdf/3.0#" xmlns:bqbiol="http://biomodels.net/biology-qualifiers/" xmlns:bqmodel="http://biomodels.net/model-qualifiers/">
          <rdf:Description rdf:about="#metaid_0000306">
            <bqbiol:is>
              <rdf:Bag>
                <rdf:li rdf:resource="urn:miriam:obo.chebi:CHEBI%3A28910"/>
                <rdf:li rdf:resource="urn:miriam:kegg.compound:C04637"/>
              </rdf:Bag>
            </bqbiol:is>
          </rdf:Description>
        </rdf:RDF>
      </annotation>
    </species>
    <species metaid="metaid_0000307" id="P3" name="PIP3" compartment="membrane" initialAmount="0">
      <annotation>
        <rdf:RDF xmlns:rdf="http://www.w3.org/1999/02/22-rdf-syntax-ns#" xmlns:dc="http://purl.org/dc/elements/1.1/" xmlns:dcterms="http://purl.org/dc/terms/" xmlns:vCard="http://www.w3.org/2001/vcard-rdf/3.0#" xmlns:bqbiol="http://biomodels.net/biology-qualifiers/" xmlns:bqmodel="http://biomodels.net/model-qualifiers/">
          <rdf:Description rdf:about="#metaid_0000307">
            <bqbiol:is>
              <rdf:Bag>
                <rdf:li rdf:resource="urn:miriam:obo.chebi:CHEBI%3A16618"/>
                <rdf:li rdf:resource="urn:miriam:kegg.compound:C05981"/>
              </rdf:Bag>
            </bqbiol:is>
          </rdf:Description>
        </rdf:RDF>
      </annotation>
    </species>
    <species metaid="metaid_0000308" id="Akt" name="Akt" compartment="membrane" initialAmount="444">
      <annotation>
        <rdf:RDF xmlns:rdf="http://www.w3.org/1999/02/22-rdf-syntax-ns#" xmlns:dc="http://purl.org/dc/elements/1.1/" xmlns:dcterms="http://purl.org/dc/terms/" xmlns:vCard="http://www.w3.org/2001/vcard-rdf/3.0#" xmlns:bqbiol="http://biomodels.net/biology-qualifiers/" xmlns:bqmodel="http://biomodels.net/model-qualifiers/">
          <rdf:Description rdf:about="#metaid_0000308">
            <bqmodel:isDescribedBy>
              <rdf:Bag>
                <rdf:li rdf:resource="urn:miriam:omim:611223"/>
              </rdf:Bag>
            </bqmodel:isDescribedBy>
            <bqbiol:isVersionOf>
              <rdf:Bag>
                <rdf:li rdf:resource="urn:miriam:uniprot:Q9Y243"/>
              </rdf:Bag>
            </bqbiol:isVersionOf>
          </rdf:Description>
        </rdf:RDF>
      </annotation>
    </species>
    <species metaid="metaid_0000309" id="RsD" name="RasGDP" compartment="membrane" initialAmount="95.7">
      <annotation>
        <rdf:RDF xmlns:rdf="http://www.w3.org/1999/02/22-rdf-syntax-ns#" xmlns:dc="http://purl.org/dc/elements/1.1/" xmlns:dcterms="http://purl.org/dc/terms/" xmlns:vCard="http://www.w3.org/2001/vcard-rdf/3.0#" xmlns:bqbiol="http://biomodels.net/biology-qualifiers/" xmlns:bqmodel="http://biomodels.net/model-qualifiers/">
          <rdf:Description rdf:about="#metaid_0000309">
            <bqbiol:hasPart>
              <rdf:Bag>
                <rdf:li rdf:resource="urn:miriam:obo.chebi:CHEBI%3A17552"/>
                <rdf:li rdf:resource="urn:miriam:uniprot:P01112"/>
              </rdf:Bag>
            </bqbiol:hasPart>
            <bqbiol:isVersionOf>
              <rdf:Bag>
                <rdf:li rdf:resource="urn:miriam:interpro:IPR013753"/>
              </rdf:Bag>
            </bqbiol:isVersionOf>
          </rdf:Description>
        </rdf:RDF>
      </annotation>
    </species>
    <species metaid="metaid_0000310" id="RsT" name="RasGTP" compartment="membrane" initialAmount="0">
      <annotation>
        <rdf:RDF xmlns:rdf="http://www.w3.org/1999/02/22-rdf-syntax-ns#" xmlns:dc="http://purl.org/dc/elements/1.1/" xmlns:dcterms="http://purl.org/dc/terms/" xmlns:vCard="http://www.w3.org/2001/vcard-rdf/3.0#" xmlns:bqbiol="http://biomodels.net/biology-qualifiers/" xmlns:bqmodel="http://biomodels.net/model-qualifiers/">
          <rdf:Description rdf:about="#metaid_0000310">
            <bqbiol:hasPart>
              <rdf:Bag>
                <rdf:li rdf:resource="urn:miriam:obo.chebi:CHEBI%3A15996"/>
                <rdf:li rdf:resource="urn:miriam:uniprot:P01112"/>
              </rdf:Bag>
            </bqbiol:hasPart>
            <bqbiol:hasVersion>
              <rdf:Bag>
                <rdf:li rdf:resource="urn:miriam:interpro:IPR013753"/>
              </rdf:Bag>
            </bqbiol:hasVersion>
          </rdf:Description>
        </rdf:RDF>
      </annotation>
    </species>
    <species metaid="metaid_0000311" id="SigRP" name="Sum RasGAP_p" compartment="membrane" initialAmount="0"/>
    <species metaid="metaid_0000312" id="Raf" name="Raf" compartment="membrane" initialAmount="743">
      <annotation>
        <rdf:RDF xmlns:rdf="http://www.w3.org/1999/02/22-rdf-syntax-ns#" xmlns:dc="http://purl.org/dc/elements/1.1/" xmlns:dcterms="http://purl.org/dc/terms/" xmlns:vCard="http://www.w3.org/2001/vcard-rdf/3.0#" xmlns:bqbiol="http://biomodels.net/biology-qualifiers/" xmlns:bqmodel="http://biomodels.net/model-qualifiers/">
          <rdf:Description rdf:about="#metaid_0000312">
            <bqbiol:isVersionOf>
              <rdf:Bag>
                <rdf:li rdf:resource="null:P04049"/>
              </rdf:Bag>
            </bqbiol:isVersionOf>
            <bqmodel:isDescribedBy>
              <rdf:Bag>
                <rdf:li rdf:resource="null:164760"/>
              </rdf:Bag>
            </bqmodel:isDescribedBy>
          </rdf:Description>
        </rdf:RDF>
      </annotation>
    </species>
    <species metaid="metaid_0000313" id="Rafstar" name="Raf*" compartment="membrane" initialAmount="0">
      <annotation>
        <rdf:RDF xmlns:rdf="http://www.w3.org/1999/02/22-rdf-syntax-ns#" xmlns:dc="http://purl.org/dc/elements/1.1/" xmlns:dcterms="http://purl.org/dc/terms/" xmlns:vCard="http://www.w3.org/2001/vcard-rdf/3.0#" xmlns:bqbiol="http://biomodels.net/biology-qualifiers/" xmlns:bqmodel="http://biomodels.net/model-qualifiers/">
          <rdf:Description rdf:about="#metaid_0000313">
            <bqbiol:isVersionOf>
              <rdf:Bag>
                <rdf:li rdf:resource="null:P04049"/>
              </rdf:Bag>
            </bqbiol:isVersionOf>
            <bqmodel:isDescribedBy>
              <rdf:Bag>
                <rdf:li rdf:resource="null:164760"/>
              </rdf:Bag>
            </bqmodel:isDescribedBy>
          </rdf:Description>
        </rdf:RDF>
      </annotation>
    </species>
    <species metaid="metaid_0000314" id="MEK" name="MEK" compartment="membrane" initialAmount="772">
      <annotation>
        <rdf:RDF xmlns:rdf="http://www.w3.org/1999/02/22-rdf-syntax-ns#" xmlns:dc="http://purl.org/dc/elements/1.1/" xmlns:dcterms="http://purl.org/dc/terms/" xmlns:vCard="http://www.w3.org/2001/vcard-rdf/3.0#" xmlns:bqbiol="http://biomodels.net/biology-qualifiers/" xmlns:bqmodel="http://biomodels.net/model-qualifiers/">
          <rdf:Description rdf:about="#metaid_0000314">
            <bqmodel:isDescribedBy>
              <rdf:Bag>
                <rdf:li rdf:resource="urn:miriam:omim:176872"/>
              </rdf:Bag>
            </bqmodel:isDescribedBy>
            <bqbiol:isVersionOf>
              <rdf:Bag>
                <rdf:li rdf:resource="urn:miriam:uniprot:Q02750"/>
                <rdf:li rdf:resource="urn:miriam:uniprot:A4QPA9"/>
              </rdf:Bag>
            </bqbiol:isVersionOf>
          </rdf:Description>
        </rdf:RDF>
      </annotation>
    </species>
    <species metaid="metaid_0000315" id="MEKstar" name="MEK*" compartment="membrane" initialAmount="0" constant="true" boundaryCondition="true">
      <annotation>
        <rdf:RDF xmlns:rdf="http://www.w3.org/1999/02/22-rdf-syntax-ns#" xmlns:dc="http://purl.org/dc/elements/1.1/" xmlns:dcterms="http://purl.org/dc/terms/" xmlns:vCard="http://www.w3.org/2001/vcard-rdf/3.0#" xmlns:bqbiol="http://biomodels.net/biology-qualifiers/" xmlns:bqmodel="http://biomodels.net/model-qualifiers/">
          <rdf:Description rdf:about="#metaid_0000315">
            <bqmodel:isDescribedBy>
              <rdf:Bag>
                <rdf:li rdf:resource="urn:miriam:omim:176872"/>
              </rdf:Bag>
            </bqmodel:isDescribedBy>
            <bqbiol:isVersionOf>
              <rdf:Bag>
                <rdf:li rdf:resource="urn:miriam:uniprot:Q02750"/>
                <rdf:li rdf:resource="urn:miriam:uniprot:A4QPA9"/>
                <rdf:li rdf:resource="urn:miriam:kegg.compound:C00562"/>
              </rdf:Bag>
            </bqbiol:isVersionOf>
          </rdf:Description>
        </rdf:RDF>
      </annotation>
    </species>
    <species metaid="metaid_0000316" id="ERK" name="ERK" compartment="membrane" initialAmount="750">
      <annotation>
        <rdf:RDF xmlns:rdf="http://www.w3.org/1999/02/22-rdf-syntax-ns#" xmlns:dc="http://purl.org/dc/elements/1.1/" xmlns:dcterms="http://purl.org/dc/terms/" xmlns:vCard="http://www.w3.org/2001/vcard-rdf/3.0#" xmlns:bqbiol="http://biomodels.net/biology-qualifiers/" xmlns:bqmodel="http://biomodels.net/model-qualifiers/">
          <rdf:Description rdf:about="#metaid_0000316">
            <bqmodel:isDescribedBy>
              <rdf:Bag>
                <rdf:li rdf:resource="urn:miriam:omim:176948"/>
              </rdf:Bag>
            </bqmodel:isDescribedBy>
            <bqbiol:isVersionOf>
              <rdf:Bag>
                <rdf:li rdf:resource="urn:miriam:uniprot:P28482"/>
              </rdf:Bag>
            </bqbiol:isVersionOf>
          </rdf:Description>
        </rdf:RDF>
      </annotation>
    </species>
    <species metaid="metaid_0000317" id="ERKstar" name="ERK*" compartment="membrane" initialAmount="0"/>
    <species metaid="metaid_0000318" id="OP" name="SOS_p" compartment="membrane" initialAmount="0"/>
    <species metaid="metaid_0000319" id="AP" name="Gab1_p" compartment="membrane" initialAmount="0"/>
    <species metaid="metaid_0000320" id="A_SigG_O" name="Gab1_SumGrb2-SOS" compartment="membrane" initialAmount="0"/>
    <species metaid="metaid_0000321" id="SigA_G" name="Sum PIP3-Gab1-Grb2" compartment="membrane" initialAmount="0"/>
    <species metaid="metaid_0000322" id="SigA_G_O" name="Sum PIP3-Gab1-Grb2_SOS" compartment="membrane" initialAmount="0"/>
    <species metaid="metaid_0000323" id="SigO" name="Sum SOS" compartment="membrane" initialAmount="0"/>
    <species metaid="metaid_0000324" id="E13" name="ErbB1-ErbB3" compartment="membrane" initialAmount="0"/>
    <species metaid="metaid_0000325" id="E14" name="ErbB1-ErbB4" compartment="membrane" initialAmount="0"/>
    <species metaid="metaid_0000326" id="E13P" name="ErbB1-ErbB3_p" compartment="membrane" initialAmount="0"/>
    <species metaid="metaid_0000327" id="E14P" name="ErbB1-ErbB3_p" compartment="membrane" initialAmount="0"/>
    <species metaid="metaid_0000328" id="E13G" name="E13-Grb2" compartment="membrane" initialAmount="0"/>
    <species metaid="metaid_0000329" id="E13S" name="E13-Shc" compartment="membrane" initialAmount="0"/>
    <species metaid="metaid_0000330" id="E13I" name="E13-PI-3K" compartment="membrane" initialAmount="0"/>
    <species metaid="metaid_0000331" id="E13R" name="E13-RasGAP" compartment="membrane" initialAmount="0"/>
    <species metaid="metaid_0000332" id="E14G" name="E14-Grb2" compartment="membrane" initialAmount="0"/>
    <species metaid="metaid_0000333" id="E14S" name="E14-Shc" compartment="membrane" initialAmount="0"/>
    <species metaid="metaid_0000334" id="E14I" name="E14-PI-3K" compartment="membrane" initialAmount="0"/>
    <species metaid="metaid_0000335" id="E14R" name="E14-RasGAP" compartment="membrane" initialAmount="0"/>
    <species metaid="metaid_0000336" id="T" name="PTP-1B" compartment="membrane" initialAmount="500">
      <annotation>
        <rdf:RDF xmlns:rdf="http://www.w3.org/1999/02/22-rdf-syntax-ns#" xmlns:dc="http://purl.org/dc/elements/1.1/" xmlns:dcterms="http://purl.org/dc/terms/" xmlns:vCard="http://www.w3.org/2001/vcard-rdf/3.0#" xmlns:bqbiol="http://biomodels.net/biology-qualifiers/" xmlns:bqmodel="http://biomodels.net/model-qualifiers/">
          <rdf:Description rdf:about="#metaid_0000336">
            <bqmodel:isDescribedBy>
              <rdf:Bag>
                <rdf:li rdf:resource="urn:miriam:omim:176885"/>
              </rdf:Bag>
            </bqmodel:isDescribedBy>
            <bqbiol:isVersionOf>
              <rdf:Bag>
                <rdf:li rdf:resource="urn:miriam:uniprot:P18031"/>
              </rdf:Bag>
            </bqbiol:isVersionOf>
          </rdf:Description>
        </rdf:RDF>
      </annotation>
    </species>
    <species metaid="metaid_0000337" id="E11T" name="E11-PTP-1B" compartment="membrane" initialAmount="0"/>
    <species metaid="metaid_0000338" id="E12T" name="E12-PTP-1B" compartment="membrane" initialAmount="0"/>
    <species metaid="metaid_0000339" id="E23T" name="E23-PTP-1B" compartment="membrane" initialAmount="0"/>
    <species metaid="metaid_0000340" id="E34T" name="E34-PTP-1B" compartment="membrane" initialAmount="0"/>
    <species metaid="metaid_0000341" id="E24T" name="E24-PTP-1B" compartment="membrane" initialAmount="0"/>
    <species metaid="metaid_0000342" id="E44T" name="E44-PTP-1B" compartment="membrane" initialAmount="0"/>
    <species metaid="metaid_0000343" id="E13T" name="E13-PTP-1B" compartment="membrane" initialAmount="0"/>
    <species metaid="metaid_0000344" id="E14T" name="E14-PTP-1B" compartment="membrane" initialAmount="0"/>
    <species metaid="metaid_0000345" id="SigT" name="Sig-PTP-1B" compartment="membrane" initialAmount="0"/>
    <species metaid="metaid_0000346" id="E1_PT" name="E1_p-PTP-1B" compartment="membrane" initialAmount="0"/>
    <species metaid="metaid_0000347" id="E2_PT" name="E2_p-PTP-1B" compartment="membrane" initialAmount="0"/>
    <species metaid="metaid_0000348" id="E4_PT" name="E4_p-PTP-1B" compartment="membrane" initialAmount="0"/>
    <species metaid="metaid_0000349" id="E_E1_PT" name="E_E1_p-PTP-1B" compartment="membrane" initialAmount="0"/>
    <species metaid="metaid_0000350" id="H_E4_PT" name="H_E4_p-PTP-1B" compartment="membrane" initialAmount="0"/>
    <species metaid="metaid_0000351" id="Aktstar" name="Aktstar" compartment="membrane" initialAmount="0"/>
    <species metaid="metaid_0000352" id="SigAP_T" name="SumGab1_p-PTP-1B" compartment="membrane" initialAmount="0"/>
    <species metaid="metaid_0000353" id="E" name="EGF" compartment="membrane" initialAmount="10">
      <annotation>
        <rdf:RDF xmlns:rdf="http://www.w3.org/1999/02/22-rdf-syntax-ns#" xmlns:dc="http://purl.org/dc/elements/1.1/" xmlns:dcterms="http://purl.org/dc/terms/" xmlns:vCard="http://www.w3.org/2001/vcard-rdf/3.0#" xmlns:bqbiol="http://biomodels.net/biology-qualifiers/" xmlns:bqmodel="http://biomodels.net/model-qualifiers/">
          <rdf:Description rdf:about="#metaid_0000353">
            <bqbiol:isVersionOf>
              <rdf:Bag>
                <rdf:li rdf:resource="urn:miriam:uniprot:P01133"/>
                <rdf:li rdf:resource="urn:miriam:omim:131530"/>
              </rdf:Bag>
            </bqbiol:isVersionOf>
          </rdf:Description>
        </rdf:RDF>
      </annotation>
    </species>
    <species metaid="metaid_0000354" id="H" name="HRG" compartment="membrane" initialAmount="10">
      <annotation>
        <rdf:RDF xmlns:rdf="http://www.w3.org/1999/02/22-rdf-syntax-ns#" xmlns:dc="http://purl.org/dc/elements/1.1/" xmlns:dcterms="http://purl.org/dc/terms/" xmlns:vCard="http://www.w3.org/2001/vcard-rdf/3.0#" xmlns:bqbiol="http://biomodels.net/biology-qualifiers/" xmlns:bqmodel="http://biomodels.net/model-qualifiers/">
          <rdf:Description rdf:about="#metaid_0000354">
            <bqbiol:isVersionOf>
              <rdf:Bag>
                <rdf:li rdf:resource="urn:miriam:uniprot:Q02297"/>
                <rdf:li rdf:resource="urn:miriam:omim:142445"/>
              </rdf:Bag>
            </bqbiol:isVersionOf>
          </rdf:Description>
        </rdf:RDF>
      </annotation>
    </species>
    <species metaid="metaid_0000355" id="fint" name="fint" compartment="membrane" initialAmount="0"/>
    <species metaid="metaid_0000356" id="pERK" name="p_ERK" compartment="membrane" initialAmount="0"/>
    <species metaid="metaid_0000357" id="ERK_MEKstar" name="ERK-MEK*" compartment="membrane" initialAmount="0"/>
    <species metaid="metaid_0000358" id="pERK_MEKstar" name="p_ERK-MEK*" compartment="membrane" initialAmount="0"/>
    <species metaid="metaid_0000359" id="pERK_ERKpase" name="p_ERK-ERKpase" compartment="membrane" initialAmount="0"/>
    <species metaid="metaid_0000360" id="ERKpase" name="ERKpase" compartment="membrane" initialAmount="0">
      <annotation>
        <rdf:RDF xmlns:rdf="http://www.w3.org/1999/02/22-rdf-syntax-ns#" xmlns:dc="http://purl.org/dc/elements/1.1/" xmlns:dcterms="http://purl.org/dc/terms/" xmlns:vCard="http://www.w3.org/2001/vcard-rdf/3.0#" xmlns:bqbiol="http://biomodels.net/biology-qualifiers/" xmlns:bqmodel="http://biomodels.net/model-qualifiers/">
          <rdf:Description rdf:about="#metaid_0000360">
            <bqmodel:isDescribedBy>
              <rdf:Bag>
                <rdf:li rdf:resource="urn:miriam:omim:602747"/>
                <rdf:li rdf:resource="urn:miriam:omim:600714"/>
                <rdf:li rdf:resource="urn:miriam:omim:602748"/>
              </rdf:Bag>
            </bqmodel:isDescribedBy>
            <bqbiol:isVersionOf>
              <rdf:Bag>
                <rdf:li rdf:resource="urn:miriam:uniprot:P28562"/>
                <rdf:li rdf:resource="urn:miriam:uniprot:Q13115"/>
                <rdf:li rdf:resource="urn:miriam:uniprot:Q16828"/>
              </rdf:Bag>
            </bqbiol:isVersionOf>
          </rdf:Description>
        </rdf:RDF>
      </annotation>
    </species>
    <species metaid="metaid_0000361" id="ERKstar_ERKpase" name="ERK*-ERKpase" compartment="membrane" initialAmount="35"/>
    <species metaid="metaid_0000464" id="norm_Akt_star" name="normalized Akt*" compartment="membrane" boundaryCondition="true"/>
    <species metaid="metaid_0000465" id="norm_Erk_star" name="normalized Erk*" compartment="membrane" boundaryCondition="true"/>
  </listOfSpecies>
  <listOfParameters>
    <parameter metaid="metaid_0000003" id="ErbB1_Abund" name="ErbB1_Abund" value="274"/>
    <parameter metaid="metaid_0000004" id="ErbB2_Abund" name="ErbB2_Abund" value="158"/>
    <parameter metaid="metaid_0000005" id="ErbB3_Abund" name="ErbB3_Abund" value="294"/>
    <parameter metaid="metaid_0000006" id="ErbB4_Abund" name="ErbB4_Abund" value="399"/>
    <parameter metaid="metaid_0000007" id="Grb2_Abund" name="Grb2_Abund" value="82.4"/>
    <parameter metaid="metaid_0000008" id="Shc_Abund" name="Shc_Abund" value="11.5"/>
    <parameter metaid="metaid_0000009" id="PI3K_Abund" name="PI3K_Abund" value="46.4"/>
    <parameter metaid="metaid_0000010" id="RasGAP_Abund" name="RasGAP_Abund" value="93.6"/>
    <parameter metaid="metaid_0000011" id="SOS_Abund" name="SOS_Abund" value="82.3"/>
    <parameter metaid="metaid_0000012" id="Gab1_Abund" name="Gab1_Abund" value="43.1"/>
    <parameter metaid="metaid_0000013" id="PIP2_Abund" name="PIP2_Abund" value="197"/>
    <parameter metaid="metaid_0000014" id="Akt_Abund" name="Akt_Abund" value="444.2921"/>
    <parameter metaid="metaid_0000015" id="Ras_Abund" name="Ras_Abund" value="95.7"/>
    <parameter metaid="metaid_0000016" id="Raf_Abund" name="Raf_Abund" value="743"/>
    <parameter metaid="metaid_0000017" id="MEK_Abund" name="MEK_Abund" value="772"/>
    <parameter metaid="metaid_0000018" id="ERK_Abund" name="ERK_Abund" value="749.9716"/>
    <parameter metaid="metaid_0000019" id="VmaxPY" name="VmaxPY" value="223.8776"/>
    <parameter metaid="metaid_0000020" id="KmPY" name="KmPY" value="486.1398"/>
    <parameter metaid="metaid_0000021" id="kdeg" name="kdeg" value="0.0259"/>
    <parameter metaid="metaid_0000022" id="kf47" name="kf47" value="24.6048"/>
    <parameter metaid="metaid_0000023" id="Vmaxr47" name="Vmaxr47" value="590.5058"/>
    <parameter metaid="metaid_0000024" id="Kmf47" name="Kmf47" value="698.6022"/>
    <parameter metaid="metaid_0000025" id="Kmr47" name="Kmr47" value="483.8622"/>
    <parameter metaid="metaid_0000026" id="kf48" name="kf48" value="16.833"/>
    <parameter metaid="metaid_0000027" id="Kmf48" name="Kmf48" value="715.5688"/>
    <parameter metaid="metaid_0000028" id="Kmr48" name="Kmr48" value="324.9294"/>
    <parameter metaid="metaid_0000029" id="PTEN" name="PTEN" value="693.5786"/>
    <parameter metaid="metaid_0000030" id="kf49" name="kf49" value="44.3501"/>
    <parameter metaid="metaid_0000031" id="kr49" name="kr49" value="552.6746"/>
    <parameter metaid="metaid_0000032" id="Kmf49" name="Kmf49" value="343.2483"/>
    <parameter metaid="metaid_0000033" id="Kmr49" name="Kmr49" value="753.1667"/>
    <parameter metaid="metaid_0000034" id="Kmr49b" name="Kmr49b" value="381.2208"/>
    <parameter metaid="metaid_0000035" id="kr49b" name="kr49b" value="640.8212"/>
    <parameter metaid="metaid_0000036" id="kf51" name="kf51" value="3.6515"/>
    <parameter metaid="metaid_0000037" id="kr51" name="kr51" value="0"/>
    <parameter metaid="metaid_0000038" id="Vmaxr51" name="Vmaxr51" value="16.737"/>
    <parameter metaid="metaid_0000039" id="Kmf51" name="Kmf51" value="599.7076"/>
    <parameter metaid="metaid_0000040" id="Kmr51" name="Kmr51" value="346.4779"/>
    <parameter metaid="metaid_0000041" id="Kmrb51" name="Kmrb51" value="988.4496"/>
    <parameter metaid="metaid_0000042" id="kf52" name="kf52" value="0.7745"/>
    <parameter metaid="metaid_0000043" id="Vmaxr52" name="Vmaxr52" value="199.2773"/>
    <parameter metaid="metaid_0000044" id="Kmf52" name="Kmf52" value="545.4408"/>
    <parameter metaid="metaid_0000045" id="Kmr52" name="Kmr52" value="675.2994"/>
    <parameter metaid="metaid_0000046" id="kf53" name="kf53" value="0.6094"/>
    <parameter metaid="metaid_0000047" id="Vmaxr53" name="Vmaxr53" value="59.2314"/>
    <parameter metaid="metaid_0000048" id="Kmf53" name="Kmf53" value="812.254"/>
    <parameter metaid="metaid_0000049" id="Kmr53" name="Kmr53" value="944.7692"/>
    <parameter metaid="metaid_0000050" id="kf54" name="kf54" value="0.0538"/>
    <parameter metaid="metaid_0000051" id="Vmaxr54" name="Vmaxr54" value="588.2671"/>
    <parameter metaid="metaid_0000052" id="Kmf54" name="Kmf54" value="457.9645"/>
    <parameter metaid="metaid_0000053" id="Kmr54" name="Kmr54" value="336.183"/>
    <parameter metaid="metaid_0000054" id="kf55" name="kf55" value="0.2256"/>
    <parameter metaid="metaid_0000055" id="Vmaxr55" name="Vmaxr55" value="646.9003"/>
    <parameter metaid="metaid_0000056" id="Kmf55" name="Kmf55" value="460.9446"/>
    <parameter metaid="metaid_0000057" id="Kmr55" name="Kmr55" value="643.9247"/>
    <parameter metaid="metaid_0000058" id="kf38" name="kf38" value="279.9929"/>
    <parameter metaid="metaid_0000059" id="kf39" name="kf39" value="385.7428"/>
    <parameter metaid="metaid_0000060" id="kf50" name="kf50" value="389.1061"/>
    <parameter metaid="metaid_0000061" id="a98" name="a98" value="0.0849"/>
    <parameter metaid="metaid_0000062" id="b98" name="b98" value="0.1833"/>
    <parameter metaid="metaid_0000063" id="koff46" name="koff46" value="0.5194"/>
    <parameter metaid="metaid_0000064" id="EGF_off" name="EGF_off" value="0.0175"/>
    <parameter metaid="metaid_0000065" id="HRGoff_3" name="HRGoff_3" value="0.0009"/>
    <parameter metaid="metaid_0000066" id="HRGoff_4" name="HRGoff_4" value="0.0973"/>
    <parameter metaid="metaid_0000067" id="koff4" name="koff4" value="0.1717"/>
    <parameter metaid="metaid_0000068" id="koff5" name="koff5" value="4.3985"/>
    <parameter metaid="metaid_0000069" id="koff6" name="koff6" value="2.6619"/>
    <parameter metaid="metaid_0000070" id="koff7" name="koff7" value="8.0557"/>
    <parameter metaid="metaid_0000071" id="koff8" name="koff8" value="9.1034"/>
    <parameter metaid="metaid_0000072" id="koff9" name="koff9" value="5.5425"/>
    <parameter metaid="metaid_0000073" id="koff57" name="koff57" value="0.4526"/>
    <parameter metaid="metaid_0000074" id="koff16" name="koff16" value="0.5737"/>
    <parameter metaid="metaid_0000075" id="koff17" name="koff17" value="4.6874"/>
    <parameter metaid="metaid_0000076" id="koff18" name="koff18" value="2.2768"/>
    <parameter metaid="metaid_0000077" id="koff19" name="koff19" value="2.3361"/>
    <parameter metaid="metaid_0000078" id="koff20" name="koff20" value="0.6761"/>
    <parameter metaid="metaid_0000079" id="koff21" name="koff21" value="4.7291"/>
    <parameter metaid="metaid_0000080" id="koff22" name="koff22" value="3.6962"/>
    <parameter metaid="metaid_0000081" id="koff23" name="koff23" value="2.3619"/>
    <parameter metaid="metaid_0000082" id="koff24" name="koff24" value="4.4226"/>
    <parameter metaid="metaid_0000083" id="koff25" name="koff25" value="2.225"/>
    <parameter metaid="metaid_0000084" id="koff26" name="koff26" value="0.0103"/>
    <parameter metaid="metaid_0000085" id="koff27" name="koff27" value="1.8922"/>
    <parameter metaid="metaid_0000086" id="koff28" name="koff28" value="4.6432"/>
    <parameter metaid="metaid_0000087" id="koff29" name="koff29" value="2.0148"/>
    <parameter metaid="metaid_0000088" id="koff30" name="koff30" value="4.9936"/>
    <parameter metaid="metaid_0000089" id="koff31" name="koff31" value="1.2204"/>
    <parameter metaid="metaid_0000090" id="koff32" name="koff32" value="3.8752"/>
    <parameter metaid="metaid_0000091" id="koff33" name="koff33" value="1.2817"/>
    <parameter metaid="metaid_0000092" id="koff34" name="koff34" value="3.2036"/>
    <parameter metaid="metaid_0000093" id="koff35" name="koff35" value="1.8696"/>
    <parameter metaid="metaid_0000094" id="koff36" name="koff36" value="1.2567"/>
    <parameter metaid="metaid_0000095" id="koff37" name="koff37" value="0.4059"/>
    <parameter metaid="metaid_0000096" id="koff65" name="koff65" value="0.1185"/>
    <parameter metaid="metaid_0000097" id="koff66" name="koff66" value="2.2988"/>
    <parameter metaid="metaid_0000098" id="koff67" name="koff67" value="1.6142"/>
    <parameter metaid="metaid_0000099" id="koff40" name="koff40" value="3.1051"/>
    <parameter metaid="metaid_0000100" id="koff41" name="koff41" value="7.0487"/>
    <parameter metaid="metaid_0000101" id="koff42" name="koff42" value="3.5195"/>
    <parameter metaid="metaid_0000102" id="koff43" name="koff43" value="0.5441"/>
    <parameter metaid="metaid_0000103" id="koff44" name="koff44" value="0.4265"/>
    <parameter metaid="metaid_0000104" id="koff45" name="koff45" value="3.9967"/>
    <parameter metaid="metaid_0000105" id="koff58" name="koff58" value="6.3059"/>
    <parameter metaid="metaid_0000106" id="koff59" name="koff59" value="9.172"/>
    <parameter metaid="metaid_0000107" id="koff68" name="koff68" value="2.8871"/>
    <parameter metaid="metaid_0000108" id="PTP1B_Abund" name="PTP1B_Abund" value="500"/>
    <parameter metaid="metaid_0000109" id="kPTP10" name="kPTP10" value="29.8531"/>
    <parameter metaid="metaid_0000110" id="kPTP11" name="kPTP11" value="78.204"/>
    <parameter metaid="metaid_0000111" id="kPTP12" name="kPTP12" value="11.4211"/>
    <parameter metaid="metaid_0000112" id="kPTP13" name="kPTP13" value="55.2104"/>
    <parameter metaid="metaid_0000113" id="kPTP14" name="kPTP14" value="57.7506"/>
    <parameter metaid="metaid_0000114" id="kPTP15" name="kPTP15" value="60.2628"/>
    <parameter metaid="metaid_0000115" id="kPTP63" name="kPTP63" value="7.4766"/>
    <parameter metaid="metaid_0000116" id="kPTP64" name="kPTP64" value="48.6335"/>
    <parameter metaid="metaid_0000117" id="koff73" name="koff73" value="3.0048"/>
    <parameter metaid="metaid_0000118" id="koff74" name="koff74" value="1.2496"/>
    <parameter metaid="metaid_0000119" id="koff75" name="koff75" value="1.4323"/>
    <parameter metaid="metaid_0000120" id="koff76" name="koff76" value="2.1542"/>
    <parameter metaid="metaid_0000121" id="koff77" name="koff77" value="1.2237"/>
    <parameter metaid="metaid_0000122" id="koff78" name="koff78" value="0.2007"/>
    <parameter metaid="metaid_0000123" id="koff79" name="koff79" value="1.1852"/>
    <parameter metaid="metaid_0000124" id="koff80" name="koff80" value="2.9373"/>
    <parameter metaid="metaid_0000125" id="kPTP38" name="kPTP38" value="83.4465"/>
    <parameter metaid="metaid_0000126" id="kPTP39" name="kPTP39" value="79.6132"/>
    <parameter metaid="metaid_0000127" id="koff88" name="koff88" value="3.9255"/>
    <parameter metaid="metaid_0000128" id="kPTP50" name="kPTP50" value="96.5716"/>
    <parameter metaid="metaid_0000129" id="kf81" name="kf81" value="1.361"/>
    <parameter metaid="metaid_0000130" id="Vmaxr81" name="Vmaxr81" value="242.6034"/>
    <parameter metaid="metaid_0000131" id="Kmf81" name="Kmf81" value="485.2626"/>
    <parameter metaid="metaid_0000132" id="Kmr81" name="Kmr81" value="323.4012"/>
    <parameter metaid="metaid_0000133" id="kf82" name="kf82" value="6.9987"/>
    <parameter metaid="metaid_0000134" id="Vmaxr82" name="Vmaxr82" value="398.1931"/>
    <parameter metaid="metaid_0000135" id="Kmf82" name="Kmf82" value="781.4374"/>
    <parameter metaid="metaid_0000136" id="Kmr82" name="Kmr82" value="595.8395"/>
    <parameter metaid="metaid_0000137" id="kf83" name="kf83" value="1.7628"/>
    <parameter metaid="metaid_0000138" id="Vmaxr83" name="Vmaxr83" value="534.0531"/>
    <parameter metaid="metaid_0000139" id="Kmf83" name="Kmf83" value="609.4766"/>
    <parameter metaid="metaid_0000140" id="Kmr83" name="Kmr83" value="653.5184"/>
    <parameter metaid="metaid_0000141" id="kf84" name="kf84" value="4.6894"/>
    <parameter metaid="metaid_0000142" id="Vmaxr84" name="Vmaxr84" value="634.1626"/>
    <parameter metaid="metaid_0000143" id="Kmf84" name="Kmf84" value="622.3847"/>
    <parameter metaid="metaid_0000144" id="Kmr84" name="Kmr84" value="258.4637"/>
    <parameter metaid="metaid_0000145" id="kf85" name="kf85" value="6.7591"/>
    <parameter metaid="metaid_0000146" id="Vmaxr85" name="Vmaxr85" value="369.2261"/>
    <parameter metaid="metaid_0000147" id="Kmf85" name="Kmf85" value="179.6486"/>
    <parameter metaid="metaid_0000148" id="Kmr85" name="Kmr85" value="290.7667"/>
    <parameter metaid="metaid_0000149" id="kcon49" name="kcon49" value="9.9783"/>
    <parameter metaid="metaid_0000150" id="kon1" name="kon1" value="0.00010086"/>
    <parameter metaid="metaid_0000151" id="kon86" name="kon86" value="0.0038"/>
    <parameter metaid="metaid_0000152" id="kon2" name="kon2" value="0.0059"/>
    <parameter metaid="metaid_0000153" id="kon3" name="kon3" value="0.0334"/>
    <parameter metaid="metaid_0000154" id="kon87" name="kon87" value="0.0008"/>
    <parameter metaid="metaid_0000155" id="kon4" name="kon4" value="0.5005"/>
    <parameter metaid="metaid_0000156" id="kon5" name="kon5" value="2.5427"/>
    <parameter metaid="metaid_0000157" id="kon6" name="kon6" value="0.2283"/>
    <parameter metaid="metaid_0000158" id="kon7" name="kon7" value="1.0606"/>
    <parameter metaid="metaid_0000159" id="kon8" name="kon8" value="1.0259"/>
    <parameter metaid="metaid_0000160" id="kon9" name="kon9" value="2.2868"/>
    <parameter metaid="metaid_0000161" id="kon57" name="kon57" value="0.0039"/>
    <parameter metaid="metaid_0000162" id="kf10" name="kf10" value="0.6496"/>
    <parameter metaid="metaid_0000163" id="kf11" name="kf11" value="0.3721"/>
    <parameter metaid="metaid_0000164" id="kf12" name="kf12" value="1.8012"/>
    <parameter metaid="metaid_0000165" id="kf13" name="kf13" value="0.8875"/>
    <parameter metaid="metaid_0000166" id="kf14" name="kf14" value="6.1726"/>
    <parameter metaid="metaid_0000167" id="kf15" name="kf15" value="1.3565"/>
    <parameter metaid="metaid_0000168" id="kf63" name="kf63" value="0.9297"/>
    <parameter metaid="metaid_0000169" id="kf64" name="kf64" value="1.2083"/>
    <parameter metaid="metaid_0000170" id="kon16" name="kon16" value="0.0097"/>
    <parameter metaid="metaid_0000171" id="kon17" name="kon17" value="0.0049"/>
    <parameter metaid="metaid_0000172" id="kon18" name="kon18" value="0.0117"/>
    <parameter metaid="metaid_0000173" id="kon73" name="kon73" value="0.0116"/>
    <parameter metaid="metaid_0000174" id="kon19" name="kon19" value="0.0896"/>
    <parameter metaid="metaid_0000175" id="kon20" name="kon20" value="0.0478"/>
    <parameter metaid="metaid_0000176" id="kon21" name="kon21" value="0.0114"/>
    <parameter metaid="metaid_0000177" id="kon74" name="kon74" value="0.0133"/>
    <parameter metaid="metaid_0000178" id="kon22" name="kon22" value="0.0007"/>
    <parameter metaid="metaid_0000179" id="kon23" name="kon23" value="0.0138"/>
    <parameter metaid="metaid_0000180" id="kon24" name="kon24" value="0.005"/>
    <parameter metaid="metaid_0000181" id="kon25" name="kon25" value="0.0995"/>
    <parameter metaid="metaid_0000182" id="kon75" name="kon75" value="0.0137"/>
    <parameter metaid="metaid_0000183" id="kon26" name="kon26" value="0.0355"/>
    <parameter metaid="metaid_0000184" id="kon27" name="kon27" value="0.0201"/>
    <parameter metaid="metaid_0000185" id="kon28" name="kon28" value="0.0074"/>
    <parameter metaid="metaid_0000186" id="kon29" name="kon29" value="0.0346"/>
    <parameter metaid="metaid_0000187" id="kon76" name="kon76" value="0.0053"/>
    <parameter metaid="metaid_0000188" id="kon30" name="kon30" value="0.002"/>
    <parameter metaid="metaid_0000189" id="kon31" name="kon31" value="0.0032"/>
    <parameter metaid="metaid_0000190" id="kon32" name="kon32" value="0.0009"/>
    <parameter metaid="metaid_0000191" id="kon33" name="kon33" value="0.0335"/>
    <parameter metaid="metaid_0000192" id="kon77" name="kon77" value="0.0101"/>
    <parameter metaid="metaid_0000193" id="kon34" name="kon34" value="0.0001"/>
    <parameter metaid="metaid_0000194" id="kon35" name="kon35" value="0.0602"/>
    <parameter metaid="metaid_0000195" id="kon36" name="kon36" value="0.0043"/>
    <parameter metaid="metaid_0000196" id="kon37" name="kon37" value="0.0791"/>
    <parameter metaid="metaid_0000197" id="kon78" name="kon78" value="0.0076"/>
    <parameter metaid="metaid_0000198" id="kon79" name="kon79" value="0.0078"/>
    <parameter metaid="metaid_0000199" id="kon65" name="kon65" value="0.0123"/>
    <parameter metaid="metaid_0000200" id="kon66" name="kon66" value="0.00019264"/>
    <parameter metaid="metaid_0000201" id="kon67" name="kon67" value="6.6667e-05"/>
    <parameter metaid="metaid_0000202" id="kon80" name="kon80" value="0.0002"/>
    <parameter metaid="metaid_0000203" id="kon40" name="kon40" value="0.0191"/>
    <parameter metaid="metaid_0000204" id="kon41" name="kon41" value="0.0051"/>
    <parameter metaid="metaid_0000205" id="kon42" name="kon42" value="0.0023"/>
    <parameter metaid="metaid_0000206" id="kon43" name="kon43" value="0.0127"/>
    <parameter metaid="metaid_0000207" id="kon44" name="kon44" value="0.0122"/>
    <parameter metaid="metaid_0000208" id="kon45" name="kon45" value="0.0028"/>
    <parameter metaid="metaid_0000209" id="kon88" name="kon88" value="0.0108"/>
    <parameter metaid="metaid_0000210" id="kon46" name="kon46" value="0.0148"/>
    <parameter metaid="metaid_0000211" id="kon58" name="kon58" value="0.0215"/>
    <parameter metaid="metaid_0000212" id="kon59" name="kon59" value="0.0077"/>
    <parameter metaid="metaid_0000213" id="kon60" name="kon60" value="0.00011994"/>
    <parameter metaid="metaid_0000214" id="VeVc" name="VeVc" value="33.3"/>
    <parameter metaid="metaid_0000215" id="koff60" name="koff60" value="4.9981"/>
    <parameter metaid="metaid_0000216" id="koff61" name="koff61" value="5.229"/>
    <parameter metaid="metaid_0000217" id="kon61" name="kon61" value="0.8048"/>
    <parameter metaid="metaid_0000218" id="kon62" name="kon62" value="1.782"/>
    <parameter metaid="metaid_0000219" id="koff62" name="koff62" value="5.5142"/>
    <parameter metaid="metaid_0000220" id="kon68" name="kon68" value="0.0045"/>
    <parameter metaid="metaid_0000221" id="kon69" name="kon69" value="0.0084"/>
    <parameter metaid="metaid_0000222" id="koff69" name="koff69" value="3.97"/>
    <parameter metaid="metaid_0000223" id="kon70" name="kon70" value="0.0116"/>
    <parameter metaid="metaid_0000224" id="koff70" name="koff70" value="2.6069"/>
    <parameter metaid="metaid_0000225" id="kon71" name="kon71" value="0.0078"/>
    <parameter metaid="metaid_0000226" id="koff71" name="koff71" value="2.2988"/>
    <parameter metaid="metaid_0000227" id="kon72" name="kon72" value="0.0355"/>
    <parameter metaid="metaid_0000228" id="koff72" name="koff72" value="0.907"/>
    <parameter metaid="metaid_0000229" id="eps" name="eps" value="1e-16"/>
    <parameter metaid="metaid_0000230" id="kon89" name="kon89" value="0.1997"/>
    <parameter metaid="metaid_0000231" id="koff89" name="koff89" value="99.9637"/>
    <parameter metaid="metaid_0000232" id="kcat90" name="kcat90" value="20.0037"/>
    <parameter metaid="metaid_0000233" id="kon91" name="kon91" value="0.1966"/>
    <parameter metaid="metaid_0000234" id="koff91" name="koff91" value="99.9983"/>
    <parameter metaid="metaid_0000235" id="kcat92" name="kcat92" value="0.2004"/>
    <parameter metaid="metaid_0000236" id="kon93" name="kon93" value="0.2003"/>
    <parameter metaid="metaid_0000237" id="koff93" name="koff93" value="100.0037"/>
    <parameter metaid="metaid_0000238" id="kcat94" name="kcat94" value="0.9966"/>
    <parameter metaid="metaid_0000239" id="kon95" name="kon95" value="0.1993"/>
    <parameter metaid="metaid_0000240" id="koff95" name="koff95" value="100.0023"/>
    <parameter metaid="metaid_0000241" id="kcat96" name="kcat96" value="19.9851"/>
    <parameter metaid="metaid_0000242" id="ERKPpase_Abund" name="ERKPpase_Abund" value="35.005"/>
  </listOfParameters>
  <listOfRules>
    <assignmentRule metaid="metaid_0000466" variable="norm_Akt_star">
      <math xmlns="http://www.w3.org/1998/Math/MathML">
        <apply>
          <divide/>
          <ci> Aktstar </ci>
          <cn> 18.8 </cn>
        </apply>
      </math>
    </assignmentRule>
    <assignmentRule metaid="metaid_0000467" variable="norm_Erk_star">
      <math xmlns="http://www.w3.org/1998/Math/MathML">
        <apply>
          <divide/>
          <apply>
            <plus/>
            <ci> ERKstar </ci>
            <ci> ERKstar_ERKpase </ci>
          </apply>
          <cn> 589.5 </cn>
        </apply>
      </math>
    </assignmentRule>
  </listOfRules>
  <listOfReactions>
    <reaction metaid="metaid_0000362" id="EGF_Binding_to_ErbB1" name="EGF Binding to ErbB1" fast="false">
      <listOfReactants>
        <speciesReference species="E1"/>
      </listOfReactants>
      <listOfProducts>
        <speciesReference species="E_E1"/>
      </listOfProducts>
      <listOfModifiers>
        <modifierSpeciesReference species="E"/>
      </listOfModifiers>
      <kineticLaw>
        <math xmlns="http://www.w3.org/1998/Math/MathML">
          <apply>
            <times/>
            <ci> membrane </ci>
            <apply>
              <minus/>
              <apply>
                <times/>
                <ci> kon1 </ci>
                <ci> E </ci>
                <ci> E1 </ci>
              </apply>
              <apply>
                <times/>
                <ci> EGF_off </ci>
                <ci> E_E1 </ci>
              </apply>
            </apply>
          </apply>
        </math>
      </kineticLaw>
    </reaction>
    <reaction metaid="metaid_0000363" id="HRG_Binding_to_ErbB3" name="HRG Binding to ErbB3" fast="false">
      <listOfReactants>
        <speciesReference species="E3"/>
      </listOfReactants>
      <listOfProducts>
        <speciesReference species="H_E3"/>
      </listOfProducts>
      <listOfModifiers>
        <modifierSpeciesReference species="H"/>
      </listOfModifiers>
      <kineticLaw>
        <math xmlns="http://www.w3.org/1998/Math/MathML">
          <apply>
            <times/>
            <ci> membrane </ci>
            <apply>
              <minus/>
              <apply>
                <times/>
                <ci> kon2 </ci>
                <ci> H </ci>
                <ci> E3 </ci>
              </apply>
              <apply>
                <times/>
                <ci> HRGoff_3 </ci>
                <ci> H_E3 </ci>
              </apply>
            </apply>
          </apply>
        </math>
      </kineticLaw>
    </reaction>
    <reaction metaid="metaid_0000364" id="HRG_Binding_to_ErbB4" name="HRG Binding to ErbB4" fast="false">
      <listOfReactants>
        <speciesReference species="E4"/>
      </listOfReactants>
      <listOfProducts>
        <speciesReference species="H_E4"/>
      </listOfProducts>
      <listOfModifiers>
        <modifierSpeciesReference species="H"/>
      </listOfModifiers>
      <kineticLaw>
        <math xmlns="http://www.w3.org/1998/Math/MathML">
          <apply>
            <times/>
            <ci> membrane </ci>
            <apply>
              <minus/>
              <apply>
                <times/>
                <ci> kon3 </ci>
                <ci> H </ci>
                <ci> E4 </ci>
              </apply>
              <apply>
                <times/>
                <ci> HRGoff_4 </ci>
                <ci> H_E4 </ci>
              </apply>
            </apply>
          </apply>
        </math>
      </kineticLaw>
    </reaction>
    <reaction metaid="metaid_0000365" id="ErbB1_Dimerization" name="ErbB1 Dimerization" fast="false">
      <listOfReactants>
        <speciesReference species="E_E1"/>
        <speciesReference species="E_E1"/>
      </listOfReactants>
      <listOfProducts>
        <speciesReference species="E11"/>
      </listOfProducts>
      <kineticLaw>
        <math xmlns="http://www.w3.org/1998/Math/MathML">
          <apply>
            <times/>
            <ci> membrane </ci>
            <apply>
              <minus/>
              <apply>
                <times/>
                <ci> kon4 </ci>
                <ci> E_E1 </ci>
                <ci> E_E1 </ci>
              </apply>
              <apply>
                <times/>
                <ci> koff4 </ci>
                <ci> E11 </ci>
              </apply>
            </apply>
          </apply>
        </math>
      </kineticLaw>
    </reaction>
    <reaction metaid="metaid_0000366" id="ErbB1ErbB2_Heterodimerization" name="ErbB1/ErbB2 Heterodimerization" fast="false">
      <listOfReactants>
        <speciesReference species="E_E1"/>
        <speciesReference species="E2"/>
      </listOfReactants>
      <listOfProducts>
        <speciesReference species="E12"/>
      </listOfProducts>
      <kineticLaw>
        <math xmlns="http://www.w3.org/1998/Math/MathML">
          <apply>
            <times/>
            <ci> membrane </ci>
            <apply>
              <minus/>
              <apply>
                <times/>
                <ci> kon5 </ci>
                <ci> E_E1 </ci>
                <ci> E2 </ci>
              </apply>
              <apply>
                <times/>
                <ci> koff5 </ci>
                <ci> E12 </ci>
              </apply>
            </apply>
          </apply>
        </math>
      </kineticLaw>
    </reaction>
    <reaction metaid="metaid_0000367" id="ErbB2ErbB3_Heterodimerization" name="ErbB2/ErbB3 Heterodimerization" fast="false">
      <listOfReactants>
        <speciesReference species="H_E3"/>
        <speciesReference species="E2"/>
      </listOfReactants>
      <listOfProducts>
        <speciesReference species="E23"/>
      </listOfProducts>
      <kineticLaw>
        <math xmlns="http://www.w3.org/1998/Math/MathML">
          <apply>
            <times/>
            <ci> membrane </ci>
            <apply>
              <minus/>
              <apply>
                <times/>
                <ci> kon6 </ci>
                <ci> H_E3 </ci>
                <ci> E2 </ci>
              </apply>
              <apply>
                <times/>
                <ci> koff6 </ci>
                <ci> E23 </ci>
              </apply>
            </apply>
          </apply>
        </math>
      </kineticLaw>
    </reaction>
    <reaction metaid="metaid_0000368" id="ErbB3ErbB4_Heterodimerization" name="ErbB3/ErbB4 Heterodimerization" fast="false">
      <listOfReactants>
        <speciesReference species="H_E3"/>
        <speciesReference species="H_E4"/>
      </listOfReactants>
      <listOfProducts>
        <speciesReference species="E34"/>
      </listOfProducts>
      <kineticLaw>
        <math xmlns="http://www.w3.org/1998/Math/MathML">
          <apply>
            <times/>
            <ci> membrane </ci>
            <apply>
              <minus/>
              <apply>
                <times/>
                <ci> kon7 </ci>
                <ci> H_E3 </ci>
                <ci> H_E4 </ci>
              </apply>
              <apply>
                <times/>
                <ci> koff7 </ci>
                <ci> E34 </ci>
              </apply>
            </apply>
          </apply>
        </math>
      </kineticLaw>
    </reaction>
    <reaction metaid="metaid_0000369" id="ErbB2ErbB4_Heterodimerization" name="ErbB2/ErbB4 Heterodimerization" fast="false">
      <listOfReactants>
        <speciesReference species="H_E4"/>
        <speciesReference species="E2"/>
      </listOfReactants>
      <listOfProducts>
        <speciesReference species="E24"/>
      </listOfProducts>
      <kineticLaw>
        <math xmlns="http://www.w3.org/1998/Math/MathML">
          <apply>
            <minus/>
            <apply>
              <times/>
              <ci> kon8 </ci>
              <ci> H_E4 </ci>
              <ci> E2 </ci>
            </apply>
            <apply>
              <times/>
              <ci> koff8 </ci>
              <ci> E24 </ci>
            </apply>
          </apply>
        </math>
      </kineticLaw>
    </reaction>
    <reaction metaid="metaid_0000370" id="ErbB4_Homodimerization" name="ErbB4 Homodimerization" fast="false">
      <listOfReactants>
        <speciesReference species="H_E4"/>
        <speciesReference species="H_E4"/>
      </listOfReactants>
      <listOfProducts>
        <speciesReference species="E44"/>
      </listOfProducts>
      <kineticLaw>
        <math xmlns="http://www.w3.org/1998/Math/MathML">
          <apply>
            <times/>
            <ci> membrane </ci>
            <apply>
              <minus/>
              <apply>
                <times/>
                <ci> kon9 </ci>
                <ci> H_E4 </ci>
                <ci> H_E4 </ci>
              </apply>
              <apply>
                <times/>
                <ci> koff9 </ci>
                <ci> E44 </ci>
              </apply>
            </apply>
          </apply>
        </math>
      </kineticLaw>
    </reaction>
    <reaction metaid="metaid_0000371" id="Net_E11_Phosphorylation" name="Net E11 Phosphorylation" fast="false">
      <listOfReactants>
        <speciesReference species="E11"/>
      </listOfReactants>
      <listOfProducts>
        <speciesReference species="E11P"/>
      </listOfProducts>
      <listOfModifiers>
        <modifierSpeciesReference species="SigT"/>
      </listOfModifiers>
      <kineticLaw>
        <math xmlns="http://www.w3.org/1998/Math/MathML">
          <apply>
            <times/>
            <ci> membrane </ci>
            <apply>
              <minus/>
              <apply>
                <minus/>
                <apply>
                  <times/>
                  <ci> kf10 </ci>
                  <ci> E11 </ci>
                </apply>
                <apply>
                  <divide/>
                  <apply>
                    <times/>
                    <ci> VmaxPY </ci>
                    <ci> E11P </ci>
                  </apply>
                  <apply>
                    <plus/>
                    <ci> KmPY </ci>
                    <ci> E11P </ci>
                  </apply>
                </apply>
              </apply>
              <apply>
                <times/>
                <ci> kPTP10 </ci>
                <ci> SigT </ci>
                <ci> E11P </ci>
              </apply>
            </apply>
          </apply>
        </math>
      </kineticLaw>
    </reaction>
    <reaction metaid="metaid_0000372" id="Net_E12_Phosphorylation" name="Net E12 Phosphorylation" fast="false">
      <listOfReactants>
        <speciesReference species="E12"/>
      </listOfReactants>
      <listOfProducts>
        <speciesReference species="E12P"/>
      </listOfProducts>
      <listOfModifiers>
        <modifierSpeciesReference species="SigT"/>
      </listOfModifiers>
      <kineticLaw>
        <math xmlns="http://www.w3.org/1998/Math/MathML">
          <apply>
            <times/>
            <ci> membrane </ci>
            <apply>
              <minus/>
              <apply>
                <minus/>
                <apply>
                  <times/>
                  <ci> kf11 </ci>
                  <ci> E12 </ci>
                </apply>
                <apply>
                  <divide/>
                  <apply>
                    <times/>
                    <ci> VmaxPY </ci>
                    <ci> E12P </ci>
                  </apply>
                  <apply>
                    <plus/>
                    <ci> KmPY </ci>
                    <ci> E12P </ci>
                  </apply>
                </apply>
              </apply>
              <apply>
                <times/>
                <ci> kPTP11 </ci>
                <ci> SigT </ci>
                <ci> E12P </ci>
              </apply>
            </apply>
          </apply>
        </math>
      </kineticLaw>
    </reaction>
    <reaction metaid="metaid_0000373" id="Net_E23_Phosphorylation" name="Net E23 Phosphorylation" fast="false">
      <listOfReactants>
        <speciesReference species="E23"/>
      </listOfReactants>
      <listOfProducts>
        <speciesReference species="E23P"/>
      </listOfProducts>
      <listOfModifiers>
        <modifierSpeciesReference species="SigT"/>
      </listOfModifiers>
      <kineticLaw>
        <math xmlns="http://www.w3.org/1998/Math/MathML">
          <apply>
            <times/>
            <ci> membrane </ci>
            <apply>
              <minus/>
              <apply>
                <minus/>
                <apply>
                  <times/>
                  <ci> kf12 </ci>
                  <ci> E23 </ci>
                </apply>
                <apply>
                  <divide/>
                  <apply>
                    <times/>
                    <ci> VmaxPY </ci>
                    <ci> E23P </ci>
                  </apply>
                  <apply>
                    <plus/>
                    <ci> KmPY </ci>
                    <ci> E23P </ci>
                  </apply>
                </apply>
              </apply>
              <apply>
                <times/>
                <ci> kPTP12 </ci>
                <ci> SigT </ci>
                <ci> E23P </ci>
              </apply>
            </apply>
          </apply>
        </math>
      </kineticLaw>
    </reaction>
    <reaction metaid="metaid_0000374" id="Net_E34_Phosphorylation" name="Net E34 Phosphorylation" fast="false">
      <listOfReactants>
        <speciesReference species="E34"/>
      </listOfReactants>
      <listOfProducts>
        <speciesReference species="E34P"/>
      </listOfProducts>
      <listOfModifiers>
        <modifierSpeciesReference species="SigT"/>
      </listOfModifiers>
      <kineticLaw>
        <math xmlns="http://www.w3.org/1998/Math/MathML">
          <apply>
            <times/>
            <ci> membrane </ci>
            <apply>
              <minus/>
              <apply>
                <minus/>
                <apply>
                  <times/>
                  <ci> kf13 </ci>
                  <ci> E34 </ci>
                </apply>
                <apply>
                  <divide/>
                  <apply>
                    <times/>
                    <ci> VmaxPY </ci>
                    <ci> E34P </ci>
                  </apply>
                  <apply>
                    <plus/>
                    <ci> KmPY </ci>
                    <ci> E34P </ci>
                  </apply>
                </apply>
              </apply>
              <apply>
                <times/>
                <ci> kPTP13 </ci>
                <ci> SigT </ci>
                <ci> E34P </ci>
              </apply>
            </apply>
          </apply>
        </math>
      </kineticLaw>
    </reaction>
    <reaction metaid="metaid_0000375" id="Net_E24_Phosphorylation" name="Net E24 Phosphorylation" fast="false">
      <listOfReactants>
        <speciesReference species="E24"/>
      </listOfReactants>
      <listOfProducts>
        <speciesReference species="E24P"/>
      </listOfProducts>
      <listOfModifiers>
        <modifierSpeciesReference species="SigT"/>
      </listOfModifiers>
      <kineticLaw>
        <math xmlns="http://www.w3.org/1998/Math/MathML">
          <apply>
            <times/>
            <ci> membrane </ci>
            <apply>
              <minus/>
              <apply>
                <minus/>
                <apply>
                  <times/>
                  <ci> kf14 </ci>
                  <ci> E24 </ci>
                </apply>
                <apply>
                  <divide/>
                  <apply>
                    <times/>
                    <ci> VmaxPY </ci>
                    <ci> E24P </ci>
                  </apply>
                  <apply>
                    <plus/>
                    <ci> KmPY </ci>
                    <ci> E24P </ci>
                  </apply>
                </apply>
              </apply>
              <apply>
                <times/>
                <ci> kPTP14 </ci>
                <ci> SigT </ci>
                <ci> E24P </ci>
              </apply>
            </apply>
          </apply>
        </math>
      </kineticLaw>
    </reaction>
    <reaction metaid="metaid_0000376" id="Net_E44_Phosphorylation" name="Net E44 Phosphorylation" fast="false">
      <listOfReactants>
        <speciesReference species="E44"/>
      </listOfReactants>
      <listOfProducts>
        <speciesReference species="E44P"/>
      </listOfProducts>
      <listOfModifiers>
        <modifierSpeciesReference species="SigT"/>
      </listOfModifiers>
      <kineticLaw>
        <math xmlns="http://www.w3.org/1998/Math/MathML">
          <apply>
            <times/>
            <ci> membrane </ci>
            <apply>
              <minus/>
              <apply>
                <minus/>
                <apply>
                  <times/>
                  <ci> kf15 </ci>
                  <ci> E44 </ci>
                </apply>
                <apply>
                  <divide/>
                  <apply>
                    <times/>
                    <ci> VmaxPY </ci>
                    <ci> E44P </ci>
                  </apply>
                  <apply>
                    <plus/>
                    <ci> KmPY </ci>
                    <ci> E44P </ci>
                  </apply>
                </apply>
              </apply>
              <apply>
                <times/>
                <ci> kPTP15 </ci>
                <ci> SigT </ci>
                <ci> E44P </ci>
              </apply>
            </apply>
          </apply>
        </math>
      </kineticLaw>
    </reaction>
    <reaction metaid="metaid_0000377" id="Net_E11PGrb2_binding" name="Net E11P/Grb2 binding" fast="false">
      <listOfReactants>
        <speciesReference species="E11P"/>
        <speciesReference species="G"/>
      </listOfReactants>
      <listOfProducts>
        <speciesReference species="E11G"/>
        <speciesReference species="SigG"/>
      </listOfProducts>
      <listOfModifiers>
        <modifierSpeciesReference species="SigG_A"/>
        <modifierSpeciesReference species="SigG_O"/>
        <modifierSpeciesReference species="A_SigG_O"/>
      </listOfModifiers>
      <kineticLaw>
        <math xmlns="http://www.w3.org/1998/Math/MathML">
          <apply>
            <times/>
            <ci> membrane </ci>
            <apply>
              <minus/>
              <apply>
                <times/>
                <cn type="integer"> 4 </cn>
                <ci> kon16 </ci>
                <ci> E11P </ci>
                <ci> G </ci>
              </apply>
              <apply>
                <times/>
                <ci> koff16 </ci>
                <apply>
                  <divide/>
                  <ci> SigG </ci>
                  <apply>
                    <plus/>
                    <ci> SigG </ci>
                    <ci> SigG_A </ci>
                    <ci> SigG_O </ci>
                    <ci> A_SigG_O </ci>
                    <ci> eps </ci>
                  </apply>
                </apply>
                <ci> E11G </ci>
              </apply>
            </apply>
          </apply>
        </math>
      </kineticLaw>
    </reaction>
    <reaction metaid="metaid_0000378" id="Net_E11PShc_binding" name="Net E11P/Shc binding" fast="false">
      <listOfReactants>
        <speciesReference species="E11P"/>
        <speciesReference species="S"/>
      </listOfReactants>
      <listOfProducts>
        <speciesReference species="E11S"/>
        <speciesReference species="SigS"/>
      </listOfProducts>
      <listOfModifiers>
        <modifierSpeciesReference species="SigSP"/>
        <modifierSpeciesReference species="SigSP_G"/>
      </listOfModifiers>
      <kineticLaw>
        <math xmlns="http://www.w3.org/1998/Math/MathML">
          <apply>
            <times/>
            <ci> membrane </ci>
            <apply>
              <minus/>
              <apply>
                <times/>
                <cn type="integer"> 8 </cn>
                <ci> kon17 </ci>
                <ci> E11P </ci>
                <ci> S </ci>
              </apply>
              <apply>
                <times/>
                <ci> koff17 </ci>
                <apply>
                  <divide/>
                  <ci> SigS </ci>
                  <apply>
                    <plus/>
                    <ci> SigS </ci>
                    <ci> SigSP </ci>
                    <ci> SigSP_G </ci>
                    <ci> eps </ci>
                  </apply>
                </apply>
                <ci> E11S </ci>
              </apply>
            </apply>
          </apply>
        </math>
      </kineticLaw>
    </reaction>
    <reaction metaid="metaid_0000379" id="Net_E11PRasGAP_binding" name="Net E11P/RasGAP binding" fast="false">
      <listOfReactants>
        <speciesReference species="E11P"/>
        <speciesReference species="R"/>
      </listOfReactants>
      <listOfProducts>
        <speciesReference species="E11R"/>
        <speciesReference species="SigR"/>
      </listOfProducts>
      <listOfModifiers>
        <modifierSpeciesReference species="SigRP"/>
      </listOfModifiers>
      <kineticLaw>
        <math xmlns="http://www.w3.org/1998/Math/MathML">
          <apply>
            <times/>
            <ci> membrane </ci>
            <apply>
              <minus/>
              <apply>
                <times/>
                <cn type="integer"> 2 </cn>
                <ci> kon18 </ci>
                <ci> E11P </ci>
                <ci> R </ci>
              </apply>
              <apply>
                <times/>
                <ci> koff18 </ci>
                <apply>
                  <divide/>
                  <ci> SigR </ci>
                  <apply>
                    <plus/>
                    <ci> SigR </ci>
                    <ci> SigRP </ci>
                    <ci> eps </ci>
                  </apply>
                </apply>
                <ci> E11R </ci>
              </apply>
            </apply>
          </apply>
        </math>
      </kineticLaw>
    </reaction>
    <reaction metaid="metaid_0000380" id="Net_E12PGrb2_binding" name="Net E12P/Grb2 binding" fast="false">
      <listOfReactants>
        <speciesReference species="E12P"/>
        <speciesReference species="G"/>
      </listOfReactants>
      <listOfProducts>
        <speciesReference species="E12G"/>
        <speciesReference species="SigG"/>
      </listOfProducts>
      <listOfModifiers>
        <modifierSpeciesReference species="SigG_A"/>
        <modifierSpeciesReference species="SigG_O"/>
        <modifierSpeciesReference species="A_SigG_O"/>
      </listOfModifiers>
      <kineticLaw>
        <math xmlns="http://www.w3.org/1998/Math/MathML">
          <apply>
            <times/>
            <ci> membrane </ci>
            <apply>
              <minus/>
              <apply>
                <times/>
                <cn type="integer"> 3 </cn>
                <ci> kon19 </ci>
                <ci> E12P </ci>
                <ci> G </ci>
              </apply>
              <apply>
                <times/>
                <ci> koff19 </ci>
                <apply>
                  <divide/>
                  <ci> SigG </ci>
                  <apply>
                    <plus/>
                    <ci> SigG </ci>
                    <ci> SigG_A </ci>
                    <ci> SigG_O </ci>
                    <ci> A_SigG_O </ci>
                    <ci> eps </ci>
                  </apply>
                </apply>
                <ci> E12G </ci>
              </apply>
            </apply>
          </apply>
        </math>
      </kineticLaw>
    </reaction>
    <reaction metaid="metaid_0000381" id="Net_E12PShc_binding" name="Net E12P/Shc binding" fast="false">
      <listOfReactants>
        <speciesReference species="E12P"/>
        <speciesReference species="S"/>
      </listOfReactants>
      <listOfProducts>
        <speciesReference species="E12S"/>
        <speciesReference species="SigS"/>
      </listOfProducts>
      <listOfModifiers>
        <modifierSpeciesReference species="SigSP"/>
        <modifierSpeciesReference species="SigSP_G"/>
      </listOfModifiers>
      <kineticLaw>
        <math xmlns="http://www.w3.org/1998/Math/MathML">
          <apply>
            <times/>
            <ci> membrane </ci>
            <apply>
              <minus/>
              <apply>
                <times/>
                <cn type="integer"> 6 </cn>
                <ci> kon20 </ci>
                <ci> E12P </ci>
                <ci> S </ci>
              </apply>
              <apply>
                <times/>
                <ci> koff20 </ci>
                <apply>
                  <divide/>
                  <ci> SigS </ci>
                  <apply>
                    <plus/>
                    <ci> SigS </ci>
                    <ci> SigSP </ci>
                    <ci> SigSP_G </ci>
                    <ci> eps </ci>
                  </apply>
                </apply>
                <ci> E12S </ci>
              </apply>
            </apply>
          </apply>
        </math>
      </kineticLaw>
    </reaction>
    <reaction metaid="metaid_0000382" id="Net_E12PRasGAP_binding" name="Net E12P/RasGAP binding" fast="false">
      <listOfReactants>
        <speciesReference species="E12P"/>
        <speciesReference species="R"/>
      </listOfReactants>
      <listOfProducts>
        <speciesReference species="E12R"/>
        <speciesReference species="SigR"/>
      </listOfProducts>
      <listOfModifiers>
        <modifierSpeciesReference species="SigRP"/>
      </listOfModifiers>
      <kineticLaw>
        <math xmlns="http://www.w3.org/1998/Math/MathML">
          <apply>
            <times/>
            <ci> membrane </ci>
            <apply>
              <minus/>
              <apply>
                <times/>
                <cn type="integer"> 2 </cn>
                <ci> kon21 </ci>
                <ci> E12P </ci>
                <ci> R </ci>
              </apply>
              <apply>
                <times/>
                <ci> koff21 </ci>
                <apply>
                  <divide/>
                  <ci> SigR </ci>
                  <apply>
                    <plus/>
                    <ci> SigR </ci>
                    <ci> SigRP </ci>
                    <ci> eps </ci>
                  </apply>
                </apply>
                <ci> E12R </ci>
              </apply>
            </apply>
          </apply>
        </math>
      </kineticLaw>
    </reaction>
    <reaction metaid="metaid_0000383" id="Net_E23PGrb2_binding" name="Net E23P/Grb2 binding" fast="false">
      <listOfReactants>
        <speciesReference species="E23P"/>
        <speciesReference species="G"/>
      </listOfReactants>
      <listOfProducts>
        <speciesReference species="E23G"/>
        <speciesReference species="SigG"/>
      </listOfProducts>
      <listOfModifiers>
        <modifierSpeciesReference species="SigG_A"/>
        <modifierSpeciesReference species="SigG_O"/>
        <modifierSpeciesReference species="A_SigG_O"/>
      </listOfModifiers>
      <kineticLaw>
        <math xmlns="http://www.w3.org/1998/Math/MathML">
          <apply>
            <times/>
            <ci> membrane </ci>
            <apply>
              <minus/>
              <apply>
                <times/>
                <cn type="integer"> 3 </cn>
                <ci> kon22 </ci>
                <ci> E23P </ci>
                <ci> G </ci>
              </apply>
              <apply>
                <times/>
                <ci> koff22 </ci>
                <apply>
                  <divide/>
                  <ci> SigG </ci>
                  <apply>
                    <plus/>
                    <ci> SigG </ci>
                    <ci> SigG_A </ci>
                    <ci> SigG_O </ci>
                    <ci> A_SigG_O </ci>
                    <ci> eps </ci>
                  </apply>
                </apply>
                <ci> E23G </ci>
              </apply>
            </apply>
          </apply>
        </math>
      </kineticLaw>
    </reaction>
    <reaction metaid="metaid_0000384" id="Net_E23PShc_binding" name="Net E23P/Shc binding" fast="false">
      <listOfReactants>
        <speciesReference species="E23P"/>
        <speciesReference species="S"/>
      </listOfReactants>
      <listOfProducts>
        <speciesReference species="E23S"/>
        <speciesReference species="SigS"/>
      </listOfProducts>
      <listOfModifiers>
        <modifierSpeciesReference species="SigSP"/>
        <modifierSpeciesReference species="SigSP_G"/>
      </listOfModifiers>
      <kineticLaw>
        <math xmlns="http://www.w3.org/1998/Math/MathML">
          <apply>
            <times/>
            <ci> membrane </ci>
            <apply>
              <minus/>
              <apply>
                <times/>
                <cn type="integer"> 3 </cn>
                <ci> kon23 </ci>
                <ci> E23P </ci>
                <ci> S </ci>
              </apply>
              <apply>
                <times/>
                <ci> koff23 </ci>
                <apply>
                  <divide/>
                  <ci> SigS </ci>
                  <apply>
                    <plus/>
                    <ci> SigS </ci>
                    <ci> SigSP </ci>
                    <ci> SigSP_G </ci>
                    <ci> eps </ci>
                  </apply>
                </apply>
                <ci> E23S </ci>
              </apply>
            </apply>
          </apply>
        </math>
      </kineticLaw>
    </reaction>
    <reaction metaid="metaid_0000385" id="Net_E23PPI3K_binding" name="Net E23P/PI3K binding" fast="false">
      <listOfReactants>
        <speciesReference species="E23P"/>
        <speciesReference species="I"/>
      </listOfReactants>
      <listOfProducts>
        <speciesReference species="E23I"/>
        <speciesReference species="SigI"/>
      </listOfProducts>
      <kineticLaw>
        <math xmlns="http://www.w3.org/1998/Math/MathML">
          <apply>
            <times/>
            <ci> membrane </ci>
            <apply>
              <minus/>
              <apply>
                <times/>
                <cn type="integer"> 3 </cn>
                <ci> kon24 </ci>
                <ci> E23P </ci>
                <ci> I </ci>
              </apply>
              <apply>
                <times/>
                <ci> koff24 </ci>
                <ci> E23I </ci>
              </apply>
            </apply>
          </apply>
        </math>
      </kineticLaw>
    </reaction>
    <reaction metaid="metaid_0000386" id="Net_E23PRasGAP_binding" name="Net E23P/RasGAP binding" fast="false">
      <listOfReactants>
        <speciesReference species="E23P"/>
        <speciesReference species="R"/>
      </listOfReactants>
      <listOfProducts>
        <speciesReference species="E23R"/>
        <speciesReference species="SigR"/>
      </listOfProducts>
      <listOfModifiers>
        <modifierSpeciesReference species="SigRP"/>
      </listOfModifiers>
      <kineticLaw>
        <math xmlns="http://www.w3.org/1998/Math/MathML">
          <apply>
            <times/>
            <ci> membrane </ci>
            <apply>
              <minus/>
              <apply>
                <times/>
                <cn type="integer"> 2 </cn>
                <ci> kon25 </ci>
                <ci> E23P </ci>
                <ci> R </ci>
              </apply>
              <apply>
                <times/>
                <ci> koff25 </ci>
                <apply>
                  <divide/>
                  <ci> SigR </ci>
                  <apply>
                    <plus/>
                    <ci> SigR </ci>
                    <ci> SigRP </ci>
                    <ci> eps </ci>
                  </apply>
                </apply>
                <ci> E23R </ci>
              </apply>
            </apply>
          </apply>
        </math>
      </kineticLaw>
    </reaction>
    <reaction metaid="metaid_0000387" id="Net_E34PGrb2_binding" name="Net E34P/Grb2 binding" fast="false">
      <listOfReactants>
        <speciesReference species="E34P"/>
        <speciesReference species="G"/>
      </listOfReactants>
      <listOfProducts>
        <speciesReference species="E34G"/>
        <speciesReference species="SigG"/>
      </listOfProducts>
      <listOfModifiers>
        <modifierSpeciesReference species="SigG_A"/>
        <modifierSpeciesReference species="SigG_O"/>
        <modifierSpeciesReference species="A_SigG_O"/>
      </listOfModifiers>
      <kineticLaw>
        <math xmlns="http://www.w3.org/1998/Math/MathML">
          <apply>
            <times/>
            <ci> membrane </ci>
            <apply>
              <minus/>
              <apply>
                <times/>
                <cn type="integer"> 4 </cn>
                <ci> kon26 </ci>
                <ci> E34P </ci>
                <ci> G </ci>
              </apply>
              <apply>
                <times/>
                <ci> koff26 </ci>
                <apply>
                  <divide/>
                  <ci> SigG </ci>
                  <apply>
                    <plus/>
                    <ci> SigG </ci>
                    <ci> SigG_A </ci>
                    <ci> SigG_O </ci>
                    <ci> A_SigG_O </ci>
                    <ci> eps </ci>
                  </apply>
                </apply>
                <ci> E34G </ci>
              </apply>
            </apply>
          </apply>
        </math>
      </kineticLaw>
    </reaction>
    <reaction metaid="metaid_0000388" id="Net_E34PShc_binding" name="Net E34P/Shc binding" fast="false">
      <listOfReactants>
        <speciesReference species="E34P"/>
        <speciesReference species="S"/>
      </listOfReactants>
      <listOfProducts>
        <speciesReference species="E34S"/>
        <speciesReference species="SigS"/>
      </listOfProducts>
      <listOfModifiers>
        <modifierSpeciesReference species="SigSP"/>
        <modifierSpeciesReference species="SigSP_G"/>
      </listOfModifiers>
      <kineticLaw>
        <math xmlns="http://www.w3.org/1998/Math/MathML">
          <apply>
            <times/>
            <ci> membrane </ci>
            <apply>
              <minus/>
              <apply>
                <times/>
                <cn type="integer"> 3 </cn>
                <ci> kon27 </ci>
                <ci> E34P </ci>
                <ci> S </ci>
              </apply>
              <apply>
                <times/>
                <ci> koff27 </ci>
                <apply>
                  <divide/>
                  <ci> SigS </ci>
                  <apply>
                    <plus/>
                    <ci> SigS </ci>
                    <ci> SigSP </ci>
                    <ci> SigSP_G </ci>
                    <ci> eps </ci>
                  </apply>
                </apply>
                <ci> E34S </ci>
              </apply>
            </apply>
          </apply>
        </math>
      </kineticLaw>
    </reaction>
    <reaction metaid="metaid_0000389" id="Net_E34PPI3K_binding" name="Net E34P/PI3K binding" fast="false">
      <listOfReactants>
        <speciesReference species="E34P"/>
        <speciesReference species="I"/>
      </listOfReactants>
      <listOfProducts>
        <speciesReference species="E34I"/>
        <speciesReference species="SigI"/>
      </listOfProducts>
      <kineticLaw>
        <math xmlns="http://www.w3.org/1998/Math/MathML">
          <apply>
            <times/>
            <ci> membrane </ci>
            <apply>
              <minus/>
              <apply>
                <times/>
                <cn type="integer"> 4 </cn>
                <ci> kon28 </ci>
                <ci> E34P </ci>
                <ci> I </ci>
              </apply>
              <apply>
                <times/>
                <ci> koff28 </ci>
                <ci> E34I </ci>
              </apply>
            </apply>
          </apply>
        </math>
      </kineticLaw>
    </reaction>
    <reaction metaid="metaid_0000390" id="Net_E34PRasGAP_binding" name="Net E34P/RasGAP binding" fast="false">
      <listOfReactants>
        <speciesReference species="E34P"/>
        <speciesReference species="R"/>
      </listOfReactants>
      <listOfProducts>
        <speciesReference species="E34R"/>
        <speciesReference species="SigR"/>
      </listOfProducts>
      <listOfModifiers>
        <modifierSpeciesReference species="SigRP"/>
      </listOfModifiers>
      <kineticLaw>
        <math xmlns="http://www.w3.org/1998/Math/MathML">
          <apply>
            <times/>
            <ci> membrane </ci>
            <apply>
              <minus/>
              <apply>
                <times/>
                <cn type="integer"> 2 </cn>
                <ci> kon29 </ci>
                <ci> E34P </ci>
                <ci> R </ci>
              </apply>
              <apply>
                <times/>
                <ci> koff29 </ci>
                <apply>
                  <divide/>
                  <ci> SigR </ci>
                  <apply>
                    <plus/>
                    <ci> SigR </ci>
                    <ci> SigRP </ci>
                    <ci> eps </ci>
                  </apply>
                </apply>
                <ci> E34R </ci>
              </apply>
            </apply>
          </apply>
        </math>
      </kineticLaw>
    </reaction>
    <reaction metaid="metaid_0000391" id="Net_E24PGrb2_binding" name="Net E24P/Grb2 binding" fast="false">
      <listOfReactants>
        <speciesReference species="E24P"/>
        <speciesReference species="G"/>
      </listOfReactants>
      <listOfProducts>
        <speciesReference species="E24G"/>
        <speciesReference species="SigG"/>
      </listOfProducts>
      <listOfModifiers>
        <modifierSpeciesReference species="SigG_A"/>
        <modifierSpeciesReference species="SigG_O"/>
        <modifierSpeciesReference species="A_SigG_O"/>
      </listOfModifiers>
      <kineticLaw>
        <math xmlns="http://www.w3.org/1998/Math/MathML">
          <apply>
            <times/>
            <ci> membrane </ci>
            <apply>
              <minus/>
              <apply>
                <times/>
                <cn type="integer"> 3 </cn>
                <ci> kon30 </ci>
                <ci> E24P </ci>
                <ci> G </ci>
              </apply>
              <apply>
                <times/>
                <ci> koff30 </ci>
                <apply>
                  <divide/>
                  <ci> SigG </ci>
                  <apply>
                    <plus/>
                    <ci> SigG </ci>
                    <ci> SigG_A </ci>
                    <ci> SigG_O </ci>
                    <ci> A_SigG_O </ci>
                    <ci> eps </ci>
                  </apply>
                </apply>
                <ci> E24G </ci>
              </apply>
            </apply>
          </apply>
        </math>
      </kineticLaw>
    </reaction>
    <reaction metaid="metaid_0000392" id="Net_E24PShc_binding" name="Net E24P/Shc binding" fast="false">
      <listOfReactants>
        <speciesReference species="E24P"/>
        <speciesReference species="S"/>
      </listOfReactants>
      <listOfProducts>
        <speciesReference species="E24S"/>
        <speciesReference species="SigS"/>
      </listOfProducts>
      <listOfModifiers>
        <modifierSpeciesReference species="SigSP"/>
        <modifierSpeciesReference species="SigSP_G"/>
      </listOfModifiers>
      <kineticLaw>
        <math xmlns="http://www.w3.org/1998/Math/MathML">
          <apply>
            <times/>
            <ci> membrane </ci>
            <apply>
              <minus/>
              <apply>
                <times/>
                <cn type="integer"> 4 </cn>
                <ci> kon31 </ci>
                <ci> E24P </ci>
                <ci> S </ci>
              </apply>
              <apply>
                <times/>
                <ci> koff31 </ci>
                <apply>
                  <divide/>
                  <ci> SigS </ci>
                  <apply>
                    <plus/>
                    <ci> SigS </ci>
                    <ci> SigSP </ci>
                    <ci> SigSP_G </ci>
                    <ci> eps </ci>
                  </apply>
                </apply>
                <ci> E24S </ci>
              </apply>
            </apply>
          </apply>
        </math>
      </kineticLaw>
    </reaction>
    <reaction metaid="metaid_0000393" id="Net_E24PPI3K_binding" name="Net E24P/PI3K binding" fast="false">
      <listOfReactants>
        <speciesReference species="E24P"/>
        <speciesReference species="I"/>
      </listOfReactants>
      <listOfProducts>
        <speciesReference species="E24I"/>
        <speciesReference species="SigI"/>
      </listOfProducts>
      <kineticLaw>
        <math xmlns="http://www.w3.org/1998/Math/MathML">
          <apply>
            <times/>
            <ci> membrane </ci>
            <apply>
              <minus/>
              <apply>
                <times/>
                <cn type="integer"> 1 </cn>
                <ci> kon32 </ci>
                <ci> E24P </ci>
                <ci> I </ci>
              </apply>
              <apply>
                <times/>
                <ci> koff32 </ci>
                <ci> E24I </ci>
              </apply>
            </apply>
          </apply>
        </math>
      </kineticLaw>
    </reaction>
    <reaction metaid="metaid_0000394" id="Net_E24PRasGAP_binding" name="Net E24P/RasGAP binding" fast="false">
      <listOfReactants>
        <speciesReference species="E24P"/>
        <speciesReference species="R"/>
      </listOfReactants>
      <listOfProducts>
        <speciesReference species="E24R"/>
        <speciesReference species="SigR"/>
      </listOfProducts>
      <listOfModifiers>
        <modifierSpeciesReference species="SigRP"/>
      </listOfModifiers>
      <kineticLaw>
        <math xmlns="http://www.w3.org/1998/Math/MathML">
          <apply>
            <times/>
            <ci> membrane </ci>
            <apply>
              <minus/>
              <apply>
                <times/>
                <cn type="integer"> 2 </cn>
                <ci> kon33 </ci>
                <ci> E24P </ci>
                <ci> R </ci>
              </apply>
              <apply>
                <times/>
                <ci> koff33 </ci>
                <apply>
                  <divide/>
                  <ci> SigR </ci>
                  <apply>
                    <plus/>
                    <ci> SigR </ci>
                    <ci> SigRP </ci>
                    <ci> eps </ci>
                  </apply>
                </apply>
                <ci> E24R </ci>
              </apply>
            </apply>
          </apply>
        </math>
      </kineticLaw>
    </reaction>
    <reaction metaid="metaid_0000395" id="Net_E44PRasGAP_binding_1" name="Net E44P/RasGAP binding" fast="false">
      <listOfReactants>
        <speciesReference species="E44P"/>
        <speciesReference species="G"/>
      </listOfReactants>
      <listOfProducts>
        <speciesReference species="E44G"/>
        <speciesReference species="SigG"/>
      </listOfProducts>
      <listOfModifiers>
        <modifierSpeciesReference species="SigG_A"/>
        <modifierSpeciesReference species="SigG_O"/>
        <modifierSpeciesReference species="A_SigG_O"/>
      </listOfModifiers>
      <kineticLaw>
        <math xmlns="http://www.w3.org/1998/Math/MathML">
          <apply>
            <times/>
            <ci> membrane </ci>
            <apply>
              <minus/>
              <apply>
                <times/>
                <cn type="integer"> 4 </cn>
                <ci> kon34 </ci>
                <ci> E44P </ci>
                <ci> G </ci>
              </apply>
              <apply>
                <times/>
                <ci> koff34 </ci>
                <apply>
                  <divide/>
                  <ci> SigG </ci>
                  <apply>
                    <plus/>
                    <ci> SigG </ci>
                    <ci> SigG_A </ci>
                    <ci> SigG_O </ci>
                    <ci> A_SigG_O </ci>
                    <ci> eps </ci>
                  </apply>
                </apply>
                <ci> E44G </ci>
              </apply>
            </apply>
          </apply>
        </math>
      </kineticLaw>
    </reaction>
    <reaction metaid="metaid_0000396" id="Net_E44PShc_binding" name="Net E44P/Shc binding" fast="false">
      <listOfReactants>
        <speciesReference species="E44P"/>
        <speciesReference species="S"/>
      </listOfReactants>
      <listOfProducts>
        <speciesReference species="E44S"/>
        <speciesReference species="SigS"/>
      </listOfProducts>
      <listOfModifiers>
        <modifierSpeciesReference species="SigSP"/>
        <modifierSpeciesReference species="SigSP_G"/>
      </listOfModifiers>
      <kineticLaw>
        <math xmlns="http://www.w3.org/1998/Math/MathML">
          <apply>
            <times/>
            <ci> membrane </ci>
            <apply>
              <minus/>
              <apply>
                <times/>
                <cn type="integer"> 4 </cn>
                <ci> kon35 </ci>
                <ci> E44P </ci>
                <ci> S </ci>
              </apply>
              <apply>
                <times/>
                <ci> koff35 </ci>
                <apply>
                  <divide/>
                  <ci> SigS </ci>
                  <apply>
                    <plus/>
                    <ci> SigS </ci>
                    <ci> SigSP </ci>
                    <ci> SigSP_G </ci>
                    <ci> eps </ci>
                  </apply>
                </apply>
                <ci> E44S </ci>
              </apply>
            </apply>
          </apply>
        </math>
      </kineticLaw>
    </reaction>
    <reaction metaid="metaid_0000397" id="Net_E44PPI3K_binding" name="Net E44P/PI3K binding" fast="false">
      <listOfReactants>
        <speciesReference species="E44P"/>
        <speciesReference species="I"/>
      </listOfReactants>
      <listOfProducts>
        <speciesReference species="E44I"/>
        <speciesReference species="SigI"/>
      </listOfProducts>
      <kineticLaw>
        <math xmlns="http://www.w3.org/1998/Math/MathML">
          <apply>
            <times/>
            <ci> membrane </ci>
            <apply>
              <minus/>
              <apply>
                <times/>
                <cn type="integer"> 2 </cn>
                <ci> kon36 </ci>
                <ci> E44P </ci>
                <ci> I </ci>
              </apply>
              <apply>
                <times/>
                <ci> koff36 </ci>
                <ci> E44I </ci>
              </apply>
            </apply>
          </apply>
        </math>
      </kineticLaw>
    </reaction>
    <reaction metaid="metaid_0000398" id="Net_E44PRasGAP_binding_2" name="Net E44P/RasGAP binding" fast="false">
      <listOfReactants>
        <speciesReference species="E44P"/>
        <speciesReference species="R"/>
      </listOfReactants>
      <listOfProducts>
        <speciesReference species="E44R"/>
        <speciesReference species="SigR"/>
      </listOfProducts>
      <listOfModifiers>
        <modifierSpeciesReference species="SigRP"/>
      </listOfModifiers>
      <kineticLaw>
        <math xmlns="http://www.w3.org/1998/Math/MathML">
          <apply>
            <times/>
            <ci> membrane </ci>
            <apply>
              <minus/>
              <apply>
                <times/>
                <cn type="integer"> 2 </cn>
                <ci> kon37 </ci>
                <ci> E44P </ci>
                <ci> R </ci>
              </apply>
              <apply>
                <times/>
                <ci> koff37 </ci>
                <apply>
                  <divide/>
                  <ci> SigR </ci>
                  <apply>
                    <plus/>
                    <ci> SigR </ci>
                    <ci> SigRP </ci>
                    <ci> eps </ci>
                  </apply>
                </apply>
                <ci> E44R </ci>
              </apply>
            </apply>
          </apply>
        </math>
      </kineticLaw>
    </reaction>
    <reaction metaid="metaid_0000399" id="Net_Shc_Phosphorylation" name="Net Shc Phosphorylation" fast="false">
      <listOfReactants>
        <speciesReference species="SigS"/>
      </listOfReactants>
      <listOfProducts>
        <speciesReference species="SigSP"/>
      </listOfProducts>
      <listOfModifiers>
        <modifierSpeciesReference species="E11P"/>
        <modifierSpeciesReference species="E12P"/>
        <modifierSpeciesReference species="E23P"/>
        <modifierSpeciesReference species="E24P"/>
        <modifierSpeciesReference species="E34P"/>
        <modifierSpeciesReference species="E44P"/>
        <modifierSpeciesReference species="E13P"/>
        <modifierSpeciesReference species="E14P"/>
        <modifierSpeciesReference species="SigT"/>
      </listOfModifiers>
      <kineticLaw>
        <math xmlns="http://www.w3.org/1998/Math/MathML">
          <apply>
            <times/>
            <ci> membrane </ci>
            <apply>
              <minus/>
              <apply>
                <minus/>
                <apply>
                  <times/>
                  <ci> kf38 </ci>
                  <ci> SigS </ci>
                  <apply>
                    <plus/>
                    <ci> E11P </ci>
                    <ci> E12P </ci>
                    <ci> E23P </ci>
                    <ci> E24P </ci>
                    <ci> E34P </ci>
                    <ci> E44P </ci>
                    <ci> E13P </ci>
                    <ci> E14P </ci>
                  </apply>
                </apply>
                <apply>
                  <divide/>
                  <apply>
                    <times/>
                    <ci> VmaxPY </ci>
                    <ci> SigSP </ci>
                  </apply>
                  <apply>
                    <plus/>
                    <ci> KmPY </ci>
                    <ci> SigSP </ci>
                  </apply>
                </apply>
              </apply>
              <apply>
                <times/>
                <ci> kPTP38 </ci>
                <ci> SigT </ci>
                <ci> SigSP </ci>
              </apply>
            </apply>
          </apply>
        </math>
      </kineticLaw>
    </reaction>
    <reaction metaid="metaid_0000400" id="Net_Gab1_Phosphorylation" name="Net Gab1 Phosphorylation" fast="false">
      <listOfReactants>
        <speciesReference species="SigA"/>
      </listOfReactants>
      <listOfProducts>
        <speciesReference species="SigAP"/>
      </listOfProducts>
      <listOfModifiers>
        <modifierSpeciesReference species="E11P"/>
        <modifierSpeciesReference species="E12P"/>
        <modifierSpeciesReference species="E23P"/>
        <modifierSpeciesReference species="E24P"/>
        <modifierSpeciesReference species="E34P"/>
        <modifierSpeciesReference species="E44P"/>
        <modifierSpeciesReference species="E13P"/>
        <modifierSpeciesReference species="E14P"/>
        <modifierSpeciesReference species="SigT"/>
      </listOfModifiers>
      <kineticLaw>
        <math xmlns="http://www.w3.org/1998/Math/MathML">
          <apply>
            <times/>
            <ci> membrane </ci>
            <apply>
              <minus/>
              <apply>
                <minus/>
                <apply>
                  <times/>
                  <ci> kf39 </ci>
                  <ci> SigA </ci>
                  <apply>
                    <plus/>
                    <ci> E11P </ci>
                    <ci> E12P </ci>
                    <ci> E23P </ci>
                    <ci> E24P </ci>
                    <ci> E34P </ci>
                    <ci> E44P </ci>
                    <ci> E13P </ci>
                    <ci> E14P </ci>
                  </apply>
                </apply>
                <apply>
                  <divide/>
                  <apply>
                    <times/>
                    <ci> VmaxPY </ci>
                    <ci> SigAP </ci>
                  </apply>
                  <apply>
                    <plus/>
                    <ci> KmPY </ci>
                    <ci> SigAP </ci>
                  </apply>
                </apply>
              </apply>
              <apply>
                <times/>
                <ci> kPTP39 </ci>
                <ci> SigT </ci>
                <ci> SigAP </ci>
              </apply>
            </apply>
          </apply>
        </math>
      </kineticLaw>
    </reaction>
    <reaction metaid="metaid_0000401" id="Net_Grb2SOS_binding" name="Net Grb2/SOS binding" fast="false">
      <listOfReactants>
        <speciesReference species="SigG"/>
        <speciesReference species="O"/>
      </listOfReactants>
      <listOfProducts>
        <speciesReference species="SigG_O"/>
        <speciesReference species="SigO"/>
      </listOfProducts>
      <kineticLaw>
        <math xmlns="http://www.w3.org/1998/Math/MathML">
          <apply>
            <times/>
            <ci> membrane </ci>
            <apply>
              <minus/>
              <apply>
                <times/>
                <ci> kon40 </ci>
                <ci> SigG </ci>
                <ci> O </ci>
              </apply>
              <apply>
                <times/>
                <ci> koff40 </ci>
                <ci> SigG_O </ci>
              </apply>
            </apply>
          </apply>
        </math>
      </kineticLaw>
    </reaction>
    <reaction metaid="metaid_0000402" id="Net_Grb2Gab1_binding" name="Net Grb2/Gab1 binding" fast="false">
      <listOfReactants>
        <speciesReference species="SigG"/>
        <speciesReference species="A"/>
      </listOfReactants>
      <listOfProducts>
        <speciesReference species="SigG_A"/>
        <speciesReference species="SigA"/>
      </listOfProducts>
      <listOfModifiers>
        <modifierSpeciesReference species="SigAP"/>
        <modifierSpeciesReference species="SigAP_S"/>
        <modifierSpeciesReference species="SigAP_R"/>
        <modifierSpeciesReference species="SigAP_I"/>
        <modifierSpeciesReference species="SigAP_T"/>
      </listOfModifiers>
      <kineticLaw>
        <math xmlns="http://www.w3.org/1998/Math/MathML">
          <apply>
            <times/>
            <ci> membrane </ci>
            <apply>
              <minus/>
              <apply>
                <times/>
                <ci> kon41 </ci>
                <ci> SigG </ci>
                <ci> A </ci>
              </apply>
              <apply>
                <times/>
                <ci> koff41 </ci>
                <ci> SigG_A </ci>
                <apply>
                  <divide/>
                  <ci> SigA </ci>
                  <apply>
                    <plus/>
                    <ci> eps </ci>
                    <ci> SigA </ci>
                    <ci> SigAP </ci>
                    <ci> SigAP_S </ci>
                    <ci> SigAP_R </ci>
                    <ci> SigAP_I </ci>
                    <ci> SigAP_T </ci>
                  </apply>
                </apply>
              </apply>
            </apply>
          </apply>
        </math>
      </kineticLaw>
    </reaction>
    <reaction metaid="metaid_0000403" id="Net_ShcGrb2_binding" name="Net Shc/Grb2 binding" fast="false">
      <listOfReactants>
        <speciesReference species="SigSP"/>
        <speciesReference species="G"/>
      </listOfReactants>
      <listOfProducts>
        <speciesReference species="SigSP_G"/>
        <speciesReference species="SigG"/>
      </listOfProducts>
      <listOfModifiers>
        <modifierSpeciesReference species="SigG_A"/>
        <modifierSpeciesReference species="SigG_O"/>
        <modifierSpeciesReference species="A_SigG_O"/>
      </listOfModifiers>
      <kineticLaw>
        <math xmlns="http://www.w3.org/1998/Math/MathML">
          <apply>
            <times/>
            <ci> membrane </ci>
            <apply>
              <minus/>
              <apply>
                <times/>
                <ci> kon42 </ci>
                <ci> SigSP </ci>
                <ci> G </ci>
              </apply>
              <apply>
                <times/>
                <ci> koff42 </ci>
                <ci> SigSP_G </ci>
                <apply>
                  <divide/>
                  <ci> SigG </ci>
                  <apply>
                    <plus/>
                    <ci> SigG </ci>
                    <ci> SigG_A </ci>
                    <ci> SigG_O </ci>
                    <ci> A_SigG_O </ci>
                    <ci> eps </ci>
                  </apply>
                </apply>
              </apply>
            </apply>
          </apply>
        </math>
      </kineticLaw>
    </reaction>
    <reaction metaid="metaid_0000404" id="Net_Gab1Shc_binding" name="Net Gab1/Shc binding" fast="false">
      <listOfReactants>
        <speciesReference species="SigAP"/>
        <speciesReference species="S"/>
      </listOfReactants>
      <listOfProducts>
        <speciesReference species="SigAP_S"/>
        <speciesReference species="SigS"/>
      </listOfProducts>
      <listOfModifiers>
        <modifierSpeciesReference species="SigSP"/>
        <modifierSpeciesReference species="SigSP_G"/>
      </listOfModifiers>
      <kineticLaw>
        <math xmlns="http://www.w3.org/1998/Math/MathML">
          <apply>
            <times/>
            <ci> membrane </ci>
            <apply>
              <minus/>
              <apply>
                <times/>
                <cn type="integer"> 3 </cn>
                <ci> kon43 </ci>
                <ci> SigAP </ci>
                <ci> S </ci>
              </apply>
              <apply>
                <times/>
                <ci> koff43 </ci>
                <ci> SigAP_S </ci>
                <apply>
                  <divide/>
                  <ci> SigS </ci>
                  <apply>
                    <plus/>
                    <ci> SigS </ci>
                    <ci> SigSP </ci>
                    <ci> SigSP_G </ci>
                    <ci> eps </ci>
                  </apply>
                </apply>
              </apply>
            </apply>
          </apply>
        </math>
      </kineticLaw>
    </reaction>
    <reaction metaid="metaid_0000405" id="Net_Gab1PI3K_binding" name="Net Gab1/PI3K binding" fast="false">
      <listOfReactants>
        <speciesReference species="SigAP"/>
        <speciesReference species="I"/>
      </listOfReactants>
      <listOfProducts>
        <speciesReference species="SigAP_I"/>
        <speciesReference species="SigI"/>
      </listOfProducts>
      <kineticLaw>
        <math xmlns="http://www.w3.org/1998/Math/MathML">
          <apply>
            <times/>
            <ci> membrane </ci>
            <apply>
              <minus/>
              <apply>
                <times/>
                <cn type="integer"> 3 </cn>
                <ci> kon44 </ci>
                <ci> SigAP </ci>
                <ci> I </ci>
              </apply>
              <apply>
                <times/>
                <ci> koff44 </ci>
                <ci> SigAP_I </ci>
              </apply>
            </apply>
          </apply>
        </math>
      </kineticLaw>
    </reaction>
    <reaction metaid="metaid_0000406" id="Net_Gab1RasGAP_binding" name="Net Gab1/RasGAP binding" fast="false">
      <listOfReactants>
        <speciesReference species="SigAP"/>
        <speciesReference species="R"/>
      </listOfReactants>
      <listOfProducts>
        <speciesReference species="SigAP_R"/>
        <speciesReference species="SigR"/>
      </listOfProducts>
      <listOfModifiers>
        <modifierSpeciesReference species="SigRP"/>
      </listOfModifiers>
      <kineticLaw>
        <math xmlns="http://www.w3.org/1998/Math/MathML">
          <apply>
            <times/>
            <ci> membrane </ci>
            <apply>
              <minus/>
              <apply>
                <times/>
                <cn type="integer"> 2 </cn>
                <ci> kon45 </ci>
                <ci> SigAP </ci>
                <ci> R </ci>
              </apply>
              <apply>
                <times/>
                <ci> koff45 </ci>
                <ci> SigAP_R </ci>
                <apply>
                  <divide/>
                  <ci> SigR </ci>
                  <apply>
                    <plus/>
                    <ci> SigR </ci>
                    <ci> SigRP </ci>
                    <ci> eps </ci>
                  </apply>
                </apply>
              </apply>
            </apply>
          </apply>
        </math>
      </kineticLaw>
    </reaction>
    <reaction metaid="metaid_0000407" id="Net_Gab1PIP3_binding" name="Net Gab1/PIP3 binding" fast="false">
      <listOfReactants>
        <speciesReference species="P3"/>
        <speciesReference species="A"/>
      </listOfReactants>
      <listOfProducts>
        <speciesReference species="P3_A"/>
        <speciesReference species="SigA"/>
      </listOfProducts>
      <listOfModifiers>
        <modifierSpeciesReference species="SigAP"/>
        <modifierSpeciesReference species="SigAP_S"/>
        <modifierSpeciesReference species="SigAP_R"/>
        <modifierSpeciesReference species="SigAP_I"/>
        <modifierSpeciesReference species="SigAP_T"/>
      </listOfModifiers>
      <kineticLaw>
        <math xmlns="http://www.w3.org/1998/Math/MathML">
          <apply>
            <times/>
            <ci> membrane </ci>
            <apply>
              <minus/>
              <apply>
                <times/>
                <ci> kon46 </ci>
                <ci> P3 </ci>
                <ci> A </ci>
              </apply>
              <apply>
                <times/>
                <ci> koff46 </ci>
                <ci> P3_A </ci>
                <apply>
                  <divide/>
                  <ci> SigA </ci>
                  <apply>
                    <plus/>
                    <ci> eps </ci>
                    <ci> SigA </ci>
                    <ci> SigAP </ci>
                    <ci> SigAP_S </ci>
                    <ci> SigAP_R </ci>
                    <ci> SigAP_I </ci>
                    <ci> SigAP_T </ci>
                  </apply>
                </apply>
              </apply>
            </apply>
          </apply>
        </math>
      </kineticLaw>
    </reaction>
    <reaction metaid="metaid_0000408" id="Net_Akt_Activation" name="Net Akt Activation" fast="false">
      <listOfReactants>
        <speciesReference species="Akt"/>
      </listOfReactants>
      <listOfProducts>
        <speciesReference species="Aktstar"/>
      </listOfProducts>
      <listOfModifiers>
        <modifierSpeciesReference species="P3"/>
      </listOfModifiers>
      <kineticLaw>
        <math xmlns="http://www.w3.org/1998/Math/MathML">
          <apply>
            <times/>
            <ci> membrane </ci>
            <apply>
              <minus/>
              <apply>
                <divide/>
                <apply>
                  <times/>
                  <ci> kf47 </ci>
                  <ci> P3 </ci>
                  <ci> Akt </ci>
                </apply>
                <apply>
                  <plus/>
                  <ci> Kmf47 </ci>
                  <ci> Akt </ci>
                </apply>
              </apply>
              <apply>
                <divide/>
                <apply>
                  <times/>
                  <ci> Vmaxr47 </ci>
                  <ci> Aktstar </ci>
                </apply>
                <apply>
                  <plus/>
                  <ci> Kmr47 </ci>
                  <ci> Aktstar </ci>
                </apply>
              </apply>
            </apply>
          </apply>
        </math>
      </kineticLaw>
    </reaction>
    <reaction metaid="metaid_0000409" id="Net_PIP3_Production" name="Net PIP3 Production" fast="false">
      <listOfReactants>
        <speciesReference species="P2"/>
      </listOfReactants>
      <listOfProducts>
        <speciesReference species="P3"/>
      </listOfProducts>
      <listOfModifiers>
        <modifierSpeciesReference species="fint"/>
        <modifierSpeciesReference species="E11P"/>
        <modifierSpeciesReference species="E12P"/>
        <modifierSpeciesReference species="E23P"/>
        <modifierSpeciesReference species="E24P"/>
        <modifierSpeciesReference species="E34P"/>
        <modifierSpeciesReference species="E44P"/>
        <modifierSpeciesReference species="E13P"/>
        <modifierSpeciesReference species="E14P"/>
        <modifierSpeciesReference species="SigI"/>
      </listOfModifiers>
      <kineticLaw>
        <math xmlns="http://www.w3.org/1998/Math/MathML">
          <apply>
            <times/>
            <ci> membrane </ci>
            <apply>
              <minus/>
              <apply>
                <divide/>
                <apply>
                  <times/>
                  <ci> kf48 </ci>
                  <apply>
                    <minus/>
                    <cn type="integer"> 1 </cn>
                    <apply>
                      <times/>
                      <ci> fint </ci>
                      <apply>
                        <divide/>
                        <ci> E11P </ci>
                        <apply>
                          <plus/>
                          <ci> E11P </ci>
                          <ci> E12P </ci>
                          <ci> E23P </ci>
                          <ci> E24P </ci>
                          <ci> E34P </ci>
                          <ci> E44P </ci>
                          <ci> E13P </ci>
                          <ci> E14P </ci>
                          <ci> eps </ci>
                        </apply>
                      </apply>
                    </apply>
                  </apply>
                  <ci> SigI </ci>
                  <ci> P2 </ci>
                </apply>
                <apply>
                  <plus/>
                  <ci> Kmf48 </ci>
                  <ci> P2 </ci>
                </apply>
              </apply>
              <apply>
                <divide/>
                <apply>
                  <times/>
                  <cn type="integer"> 3 </cn>
                  <ci> PTEN </ci>
                  <ci> P3 </ci>
                </apply>
                <apply>
                  <plus/>
                  <ci> Kmr48 </ci>
                  <ci> P3 </ci>
                </apply>
              </apply>
            </apply>
          </apply>
        </math>
      </kineticLaw>
    </reaction>
    <reaction metaid="metaid_0000410" id="Net_RasGTP_Production" name="Net RasGTP Production" fast="false">
      <listOfReactants>
        <speciesReference species="RsD"/>
      </listOfReactants>
      <listOfProducts>
        <speciesReference species="RsT"/>
      </listOfProducts>
      <listOfModifiers>
        <modifierSpeciesReference species="SigO"/>
        <modifierSpeciesReference species="SigR"/>
        <modifierSpeciesReference species="SigRP"/>
      </listOfModifiers>
      <kineticLaw>
        <math xmlns="http://www.w3.org/1998/Math/MathML">
          <apply>
            <times/>
            <ci> membrane </ci>
            <apply>
              <minus/>
              <apply>
                <minus/>
                <apply>
                  <minus/>
                  <apply>
                    <divide/>
                    <apply>
                      <times/>
                      <ci> kf49 </ci>
                      <ci> SigO </ci>
                      <ci> RsD </ci>
                    </apply>
                    <apply>
                      <plus/>
                      <ci> Kmf49 </ci>
                      <ci> RsD </ci>
                    </apply>
                  </apply>
                  <apply>
                    <divide/>
                    <apply>
                      <times/>
                      <ci> kr49 </ci>
                      <ci> SigR </ci>
                      <ci> RsT </ci>
                    </apply>
                    <apply>
                      <plus/>
                      <ci> Kmr49 </ci>
                      <ci> RsT </ci>
                    </apply>
                  </apply>
                </apply>
                <apply>
                  <divide/>
                  <apply>
                    <times/>
                    <ci> kr49b </ci>
                    <ci> SigRP </ci>
                    <ci> RsT </ci>
                  </apply>
                  <apply>
                    <plus/>
                    <ci> Kmr49b </ci>
                    <ci> RsT </ci>
                  </apply>
                </apply>
              </apply>
              <apply>
                <times/>
                <ci> kcon49 </ci>
                <ci> RsT </ci>
              </apply>
            </apply>
          </apply>
        </math>
      </kineticLaw>
    </reaction>
    <reaction metaid="metaid_0000411" id="Net_RasGAP_Phosphorylation" name="Net RasGAP Phosphorylation" fast="false">
      <listOfReactants>
        <speciesReference species="SigR"/>
      </listOfReactants>
      <listOfProducts>
        <speciesReference species="SigRP"/>
      </listOfProducts>
      <listOfModifiers>
        <modifierSpeciesReference species="E11P"/>
        <modifierSpeciesReference species="E12P"/>
        <modifierSpeciesReference species="E23P"/>
        <modifierSpeciesReference species="E24P"/>
        <modifierSpeciesReference species="E34P"/>
        <modifierSpeciesReference species="E44P"/>
        <modifierSpeciesReference species="E13P"/>
        <modifierSpeciesReference species="E14P"/>
        <modifierSpeciesReference species="SigT"/>
      </listOfModifiers>
      <kineticLaw>
        <math xmlns="http://www.w3.org/1998/Math/MathML">
          <apply>
            <times/>
            <ci> membrane </ci>
            <apply>
              <minus/>
              <apply>
                <minus/>
                <apply>
                  <times/>
                  <ci> kf50 </ci>
                  <ci> SigR </ci>
                  <apply>
                    <plus/>
                    <ci> E11P </ci>
                    <ci> E12P </ci>
                    <ci> E23P </ci>
                    <ci> E24P </ci>
                    <ci> E34P </ci>
                    <ci> E44P </ci>
                    <ci> E13P </ci>
                    <ci> E14P </ci>
                  </apply>
                </apply>
                <apply>
                  <divide/>
                  <apply>
                    <times/>
                    <ci> VmaxPY </ci>
                    <ci> SigRP </ci>
                  </apply>
                  <apply>
                    <plus/>
                    <ci> KmPY </ci>
                    <ci> SigRP </ci>
                  </apply>
                </apply>
              </apply>
              <apply>
                <times/>
                <ci> kPTP50 </ci>
                <ci> SigT </ci>
                <ci> SigRP </ci>
              </apply>
            </apply>
          </apply>
        </math>
      </kineticLaw>
    </reaction>
    <reaction metaid="metaid_0000412" id="Net_Raf_Activation" name="Net Raf Activation" fast="false">
      <listOfReactants>
        <speciesReference species="Raf"/>
      </listOfReactants>
      <listOfProducts>
        <speciesReference species="Rafstar"/>
      </listOfProducts>
      <listOfModifiers>
        <modifierSpeciesReference species="RsT"/>
      </listOfModifiers>
      <kineticLaw>
        <math xmlns="http://www.w3.org/1998/Math/MathML">
          <apply>
            <times/>
            <ci> membrane </ci>
            <apply>
              <minus/>
              <apply>
                <divide/>
                <apply>
                  <times/>
                  <ci> kf51 </ci>
                  <ci> RsT </ci>
                  <ci> Raf </ci>
                </apply>
                <apply>
                  <plus/>
                  <ci> Kmf51 </ci>
                  <ci> Raf </ci>
                </apply>
              </apply>
              <apply>
                <divide/>
                <apply>
                  <times/>
                  <ci> Vmaxr51 </ci>
                  <ci> Rafstar </ci>
                </apply>
                <apply>
                  <plus/>
                  <ci> Kmrb51 </ci>
                  <ci> Rafstar </ci>
                </apply>
              </apply>
            </apply>
          </apply>
        </math>
      </kineticLaw>
    </reaction>
    <reaction metaid="metaid_0000413" id="Net_MEK_Activation" name="Net MEK Activation" fast="false">
      <listOfReactants>
        <speciesReference species="MEK"/>
      </listOfReactants>
      <listOfProducts>
        <speciesReference species="MEKstar"/>
      </listOfProducts>
      <listOfModifiers>
        <modifierSpeciesReference species="Rafstar"/>
      </listOfModifiers>
      <kineticLaw>
        <math xmlns="http://www.w3.org/1998/Math/MathML">
          <apply>
            <times/>
            <ci> membrane </ci>
            <apply>
              <minus/>
              <apply>
                <divide/>
                <apply>
                  <times/>
                  <ci> kf52 </ci>
                  <ci> Rafstar </ci>
                  <ci> MEK </ci>
                </apply>
                <apply>
                  <plus/>
                  <ci> Kmf52 </ci>
                  <ci> MEK </ci>
                </apply>
              </apply>
              <apply>
                <divide/>
                <apply>
                  <times/>
                  <ci> Vmaxr52 </ci>
                  <ci> MEKstar </ci>
                </apply>
                <apply>
                  <plus/>
                  <ci> Kmr52 </ci>
                  <ci> MEKstar </ci>
                </apply>
              </apply>
            </apply>
          </apply>
        </math>
      </kineticLaw>
    </reaction>
    <reaction metaid="metaid_0000414" id="Net_SOS_ST_Phosphorylation" name="Net SOS S/T Phosphorylation" fast="false">
      <listOfReactants>
        <speciesReference species="O"/>
      </listOfReactants>
      <listOfProducts>
        <speciesReference species="OP"/>
      </listOfProducts>
      <listOfModifiers>
        <modifierSpeciesReference species="ERKstar"/>
      </listOfModifiers>
      <kineticLaw>
        <math xmlns="http://www.w3.org/1998/Math/MathML">
          <apply>
            <times/>
            <ci> membrane </ci>
            <apply>
              <minus/>
              <apply>
                <divide/>
                <apply>
                  <times/>
                  <ci> kf54 </ci>
                  <ci> O </ci>
                  <ci> ERKstar </ci>
                </apply>
                <apply>
                  <plus/>
                  <ci> Kmf54 </ci>
                  <ci> O </ci>
                </apply>
              </apply>
              <apply>
                <divide/>
                <apply>
                  <times/>
                  <ci> Vmaxr54 </ci>
                  <ci> OP </ci>
                </apply>
                <apply>
                  <plus/>
                  <ci> Kmr54 </ci>
                  <ci> OP </ci>
                </apply>
              </apply>
            </apply>
          </apply>
        </math>
      </kineticLaw>
    </reaction>
    <reaction metaid="metaid_0000415" id="Net_Gab1_ST_Phosphorylation" name="Net Gab1 S/T Phosphorylation" fast="false">
      <listOfReactants>
        <speciesReference species="A"/>
      </listOfReactants>
      <listOfProducts>
        <speciesReference species="AP"/>
      </listOfProducts>
      <listOfModifiers>
        <modifierSpeciesReference species="ERKstar"/>
      </listOfModifiers>
      <kineticLaw>
        <math xmlns="http://www.w3.org/1998/Math/MathML">
          <apply>
            <times/>
            <ci> membrane </ci>
            <apply>
              <minus/>
              <apply>
                <divide/>
                <apply>
                  <times/>
                  <ci> kf55 </ci>
                  <ci> A </ci>
                  <ci> ERKstar </ci>
                </apply>
                <apply>
                  <plus/>
                  <ci> Kmf55 </ci>
                  <ci> A </ci>
                </apply>
              </apply>
              <apply>
                <divide/>
                <apply>
                  <times/>
                  <ci> Vmaxr55 </ci>
                  <ci> AP </ci>
                </apply>
                <apply>
                  <plus/>
                  <ci> Kmr55 </ci>
                  <ci> AP </ci>
                </apply>
              </apply>
            </apply>
          </apply>
        </math>
      </kineticLaw>
    </reaction>
    <reaction metaid="metaid_0000416" id="Grb2_binding_to_P3_A" name="Grb2 binding to P3_A" fast="false">
      <listOfReactants>
        <speciesReference species="G"/>
        <speciesReference species="P3_A"/>
      </listOfReactants>
      <listOfProducts>
        <speciesReference species="SigA_G"/>
      </listOfProducts>
      <kineticLaw>
        <math xmlns="http://www.w3.org/1998/Math/MathML">
          <apply>
            <times/>
            <ci> membrane </ci>
            <apply>
              <minus/>
              <apply>
                <times/>
                <ci> kon57 </ci>
                <ci> P3_A </ci>
                <ci> G </ci>
              </apply>
              <apply>
                <times/>
                <ci> koff57 </ci>
                <ci> SigA_G </ci>
              </apply>
            </apply>
          </apply>
        </math>
      </kineticLaw>
    </reaction>
    <reaction metaid="metaid_0000417" id="SOS_binding_to_SigAG" name="SOS binding to SigA-G" fast="false">
      <listOfReactants>
        <speciesReference species="SigA_G"/>
        <speciesReference species="O"/>
      </listOfReactants>
      <listOfProducts>
        <speciesReference species="SigA_G_O"/>
        <speciesReference species="SigO"/>
      </listOfProducts>
      <kineticLaw>
        <math xmlns="http://www.w3.org/1998/Math/MathML">
          <apply>
            <times/>
            <ci> membrane </ci>
            <apply>
              <minus/>
              <apply>
                <times/>
                <ci> kon58 </ci>
                <ci> SigA_G </ci>
                <ci> O </ci>
              </apply>
              <apply>
                <times/>
                <ci> koff58 </ci>
                <ci> SigA_G_O </ci>
              </apply>
            </apply>
          </apply>
        </math>
      </kineticLaw>
    </reaction>
    <reaction metaid="metaid_0000418" id="Gab1_binding_to_SigGO" name="Gab1 binding to SigG-O" fast="false">
      <listOfReactants>
        <speciesReference species="SigG_O"/>
        <speciesReference species="A"/>
      </listOfReactants>
      <listOfProducts>
        <speciesReference species="A_SigG_O"/>
        <speciesReference species="SigA"/>
      </listOfProducts>
      <listOfModifiers>
        <modifierSpeciesReference species="SigAP"/>
        <modifierSpeciesReference species="SigAP_S"/>
        <modifierSpeciesReference species="SigAP_R"/>
        <modifierSpeciesReference species="SigAP_I"/>
        <modifierSpeciesReference species="SigAP_T"/>
      </listOfModifiers>
      <kineticLaw>
        <math xmlns="http://www.w3.org/1998/Math/MathML">
          <apply>
            <times/>
            <ci> membrane </ci>
            <apply>
              <minus/>
              <apply>
                <times/>
                <ci> kon59 </ci>
                <ci> SigG_O </ci>
                <ci> A </ci>
              </apply>
              <apply>
                <times/>
                <ci> koff59 </ci>
                <ci> A_SigG_O </ci>
                <apply>
                  <divide/>
                  <ci> SigA </ci>
                  <apply>
                    <plus/>
                    <ci> eps </ci>
                    <ci> SigA </ci>
                    <ci> SigAP </ci>
                    <ci> SigAP_S </ci>
                    <ci> SigAP_R </ci>
                    <ci> SigAP_I </ci>
                    <ci> SigAP_T </ci>
                  </apply>
                </apply>
              </apply>
            </apply>
          </apply>
        </math>
      </kineticLaw>
    </reaction>
    <reaction metaid="metaid_0000419" id="SOS_binding_to_SigGA" name="SOS binding to SigG-A" fast="false">
      <listOfReactants>
        <speciesReference species="SigG_A"/>
        <speciesReference species="O"/>
      </listOfReactants>
      <listOfProducts>
        <speciesReference species="A_SigG_O"/>
        <speciesReference species="SigO"/>
      </listOfProducts>
      <kineticLaw>
        <math xmlns="http://www.w3.org/1998/Math/MathML">
          <apply>
            <times/>
            <ci> membrane </ci>
            <apply>
              <minus/>
              <apply>
                <times/>
                <ci> kon60 </ci>
                <ci> SigG_A </ci>
                <ci> O </ci>
              </apply>
              <apply>
                <times/>
                <ci> koff60 </ci>
                <ci> A_SigG_O </ci>
              </apply>
            </apply>
          </apply>
        </math>
      </kineticLaw>
    </reaction>
    <reaction metaid="metaid_0000420" id="ErbB1ErbB3_Heterodimerization" name="ErbB1/ErbB3 Heterodimerization" fast="false">
      <listOfReactants>
        <speciesReference species="H_E3"/>
        <speciesReference species="E_E1"/>
      </listOfReactants>
      <listOfProducts>
        <speciesReference species="E13"/>
      </listOfProducts>
      <kineticLaw>
        <math xmlns="http://www.w3.org/1998/Math/MathML">
          <apply>
            <times/>
            <ci> membrane </ci>
            <apply>
              <minus/>
              <apply>
                <times/>
                <ci> kon61 </ci>
                <ci> H_E3 </ci>
                <ci> E_E1 </ci>
              </apply>
              <apply>
                <times/>
                <ci> koff61 </ci>
                <ci> E13 </ci>
              </apply>
            </apply>
          </apply>
        </math>
      </kineticLaw>
    </reaction>
    <reaction metaid="metaid_0000421" id="ErbB1ErbB4_Heterodimerization" name="ErbB1/ErbB4 Heterodimerization" fast="false">
      <listOfReactants>
        <speciesReference species="H_E4"/>
        <speciesReference species="E_E1"/>
      </listOfReactants>
      <listOfProducts>
        <speciesReference species="E14"/>
      </listOfProducts>
      <kineticLaw>
        <math xmlns="http://www.w3.org/1998/Math/MathML">
          <apply>
            <times/>
            <ci> membrane </ci>
            <apply>
              <minus/>
              <apply>
                <times/>
                <ci> kon62 </ci>
                <ci> H_E4 </ci>
                <ci> E_E1 </ci>
              </apply>
              <apply>
                <times/>
                <ci> koff62 </ci>
                <ci> E14 </ci>
              </apply>
            </apply>
          </apply>
        </math>
      </kineticLaw>
    </reaction>
    <reaction metaid="metaid_0000422" id="Net_E13_Phosphorylation" name="Net E13 Phosphorylation" fast="false">
      <listOfReactants>
        <speciesReference species="E13"/>
      </listOfReactants>
      <listOfProducts>
        <speciesReference species="E13P"/>
      </listOfProducts>
      <listOfModifiers>
        <modifierSpeciesReference species="SigT"/>
      </listOfModifiers>
      <kineticLaw>
        <math xmlns="http://www.w3.org/1998/Math/MathML">
          <apply>
            <times/>
            <ci> membrane </ci>
            <apply>
              <minus/>
              <apply>
                <minus/>
                <apply>
                  <times/>
                  <ci> kf63 </ci>
                  <ci> E13 </ci>
                </apply>
                <apply>
                  <divide/>
                  <apply>
                    <times/>
                    <ci> VmaxPY </ci>
                    <ci> E13P </ci>
                  </apply>
                  <apply>
                    <plus/>
                    <ci> KmPY </ci>
                    <ci> E13P </ci>
                  </apply>
                </apply>
              </apply>
              <apply>
                <times/>
                <ci> kPTP63 </ci>
                <ci> SigT </ci>
                <ci> E13P </ci>
              </apply>
            </apply>
          </apply>
        </math>
      </kineticLaw>
    </reaction>
    <reaction metaid="metaid_0000423" id="Net_E14_Phosphorylation" name="Net E14 Phosphorylation" fast="false">
      <listOfReactants>
        <speciesReference species="E14"/>
      </listOfReactants>
      <listOfProducts>
        <speciesReference species="E14P"/>
      </listOfProducts>
      <listOfModifiers>
        <modifierSpeciesReference species="SigT"/>
      </listOfModifiers>
      <kineticLaw>
        <math xmlns="http://www.w3.org/1998/Math/MathML">
          <apply>
            <times/>
            <ci> membrane </ci>
            <apply>
              <minus/>
              <apply>
                <minus/>
                <apply>
                  <times/>
                  <ci> kf64 </ci>
                  <ci> E14 </ci>
                </apply>
                <apply>
                  <divide/>
                  <apply>
                    <times/>
                    <ci> VmaxPY </ci>
                    <ci> E14P </ci>
                  </apply>
                  <apply>
                    <plus/>
                    <ci> KmPY </ci>
                    <ci> E14P </ci>
                  </apply>
                </apply>
              </apply>
              <apply>
                <times/>
                <ci> kPTP64 </ci>
                <ci> SigT </ci>
                <ci> E14P </ci>
              </apply>
            </apply>
          </apply>
        </math>
      </kineticLaw>
    </reaction>
    <reaction metaid="metaid_0000424" id="Net_E13Grb2_Binding" name="Net E13/Grb2 Binding" fast="false">
      <listOfReactants>
        <speciesReference species="E13P"/>
        <speciesReference species="G"/>
      </listOfReactants>
      <listOfProducts>
        <speciesReference species="E13G"/>
        <speciesReference species="SigG"/>
      </listOfProducts>
      <listOfModifiers>
        <modifierSpeciesReference species="SigG_A"/>
        <modifierSpeciesReference species="SigG_O"/>
        <modifierSpeciesReference species="A_SigG_O"/>
      </listOfModifiers>
      <kineticLaw>
        <math xmlns="http://www.w3.org/1998/Math/MathML">
          <apply>
            <times/>
            <ci> membrane </ci>
            <apply>
              <minus/>
              <apply>
                <times/>
                <cn type="integer"> 4 </cn>
                <ci> kon65 </ci>
                <ci> E13P </ci>
                <ci> G </ci>
              </apply>
              <apply>
                <times/>
                <ci> koff65 </ci>
                <apply>
                  <divide/>
                  <ci> SigG </ci>
                  <apply>
                    <plus/>
                    <ci> SigG </ci>
                    <ci> SigG_A </ci>
                    <ci> SigG_O </ci>
                    <ci> A_SigG_O </ci>
                    <ci> eps </ci>
                  </apply>
                </apply>
                <ci> E13G </ci>
              </apply>
            </apply>
          </apply>
        </math>
      </kineticLaw>
    </reaction>
    <reaction metaid="metaid_0000425" id="Net_E13Shc_Binding" name="Net E13/Shc Binding" fast="false">
      <listOfReactants>
        <speciesReference species="E13P"/>
        <speciesReference species="S"/>
      </listOfReactants>
      <listOfProducts>
        <speciesReference species="E13S"/>
        <speciesReference species="SigS"/>
      </listOfProducts>
      <listOfModifiers>
        <modifierSpeciesReference species="SigSP"/>
        <modifierSpeciesReference species="SigSP_G"/>
      </listOfModifiers>
      <kineticLaw>
        <math xmlns="http://www.w3.org/1998/Math/MathML">
          <apply>
            <times/>
            <ci> membrane </ci>
            <apply>
              <minus/>
              <apply>
                <times/>
                <cn type="integer"> 5 </cn>
                <ci> kon66 </ci>
                <ci> E13P </ci>
                <ci> S </ci>
              </apply>
              <apply>
                <times/>
                <ci> koff66 </ci>
                <apply>
                  <divide/>
                  <ci> SigS </ci>
                  <apply>
                    <plus/>
                    <ci> SigS </ci>
                    <ci> SigSP </ci>
                    <ci> SigSP_G </ci>
                    <ci> eps </ci>
                  </apply>
                </apply>
                <ci> E13S </ci>
              </apply>
            </apply>
          </apply>
        </math>
      </kineticLaw>
    </reaction>
    <reaction metaid="metaid_0000426" id="Net_E13PI3K_Binding" name="Net E13/PI3K Binding" fast="false">
      <listOfReactants>
        <speciesReference species="E13P"/>
        <speciesReference species="I"/>
      </listOfReactants>
      <listOfProducts>
        <speciesReference species="E13I"/>
        <speciesReference species="SigI"/>
      </listOfProducts>
      <kineticLaw>
        <math xmlns="http://www.w3.org/1998/Math/MathML">
          <apply>
            <times/>
            <ci> membrane </ci>
            <apply>
              <minus/>
              <apply>
                <times/>
                <cn type="integer"> 3 </cn>
                <ci> kon67 </ci>
                <ci> E13P </ci>
                <ci> I </ci>
              </apply>
              <apply>
                <times/>
                <ci> koff67 </ci>
                <ci> E13I </ci>
              </apply>
            </apply>
          </apply>
        </math>
      </kineticLaw>
    </reaction>
    <reaction metaid="metaid_0000427" id="Net_E13RasGAP_Binding" name="Net E13/RasGAP Binding" fast="false">
      <listOfReactants>
        <speciesReference species="E13P"/>
        <speciesReference species="R"/>
      </listOfReactants>
      <listOfProducts>
        <speciesReference species="E13R"/>
        <speciesReference species="SigR"/>
      </listOfProducts>
      <listOfModifiers>
        <modifierSpeciesReference species="SigRP"/>
      </listOfModifiers>
      <kineticLaw>
        <math xmlns="http://www.w3.org/1998/Math/MathML">
          <apply>
            <times/>
            <ci> membrane </ci>
            <apply>
              <minus/>
              <apply>
                <times/>
                <cn type="integer"> 2 </cn>
                <ci> kon68 </ci>
                <ci> E13P </ci>
                <ci> R </ci>
              </apply>
              <apply>
                <times/>
                <ci> koff68 </ci>
                <apply>
                  <divide/>
                  <ci> SigR </ci>
                  <apply>
                    <plus/>
                    <ci> SigR </ci>
                    <ci> SigRP </ci>
                    <ci> eps </ci>
                  </apply>
                </apply>
                <ci> E13R </ci>
              </apply>
            </apply>
          </apply>
        </math>
      </kineticLaw>
    </reaction>
    <reaction metaid="metaid_0000428" id="Net_E14Grb2_Binding" name="Net E14/Grb2 Binding" fast="false">
      <listOfReactants>
        <speciesReference species="E14P"/>
        <speciesReference species="G"/>
      </listOfReactants>
      <listOfProducts>
        <speciesReference species="E14G"/>
        <speciesReference species="SigG"/>
      </listOfProducts>
      <listOfModifiers>
        <modifierSpeciesReference species="SigG_A"/>
        <modifierSpeciesReference species="SigG_O"/>
        <modifierSpeciesReference species="A_SigG_O"/>
      </listOfModifiers>
      <kineticLaw>
        <math xmlns="http://www.w3.org/1998/Math/MathML">
          <apply>
            <times/>
            <ci> membrane </ci>
            <apply>
              <minus/>
              <apply>
                <times/>
                <cn type="integer"> 4 </cn>
                <ci> kon69 </ci>
                <ci> E14P </ci>
                <ci> G </ci>
              </apply>
              <apply>
                <times/>
                <ci> koff69 </ci>
                <apply>
                  <divide/>
                  <ci> SigG </ci>
                  <apply>
                    <plus/>
                    <ci> SigG </ci>
                    <ci> SigG_A </ci>
                    <ci> SigG_O </ci>
                    <ci> A_SigG_O </ci>
                    <ci> eps </ci>
                  </apply>
                </apply>
                <ci> E14G </ci>
              </apply>
            </apply>
          </apply>
        </math>
      </kineticLaw>
    </reaction>
    <reaction metaid="metaid_0000429" id="Net_E14Shc_Binding" name="Net E14/Shc Binding" fast="false">
      <listOfReactants>
        <speciesReference species="E14P"/>
        <speciesReference species="S"/>
      </listOfReactants>
      <listOfProducts>
        <speciesReference species="E14S"/>
        <speciesReference species="SigS"/>
      </listOfProducts>
      <listOfModifiers>
        <modifierSpeciesReference species="SigSP"/>
        <modifierSpeciesReference species="SigSP_G"/>
      </listOfModifiers>
      <kineticLaw>
        <math xmlns="http://www.w3.org/1998/Math/MathML">
          <apply>
            <times/>
            <ci> membrane </ci>
            <apply>
              <minus/>
              <apply>
                <times/>
                <cn type="integer"> 6 </cn>
                <ci> kon70 </ci>
                <ci> E14P </ci>
                <ci> S </ci>
              </apply>
              <apply>
                <times/>
                <ci> koff70 </ci>
                <apply>
                  <divide/>
                  <ci> SigS </ci>
                  <apply>
                    <plus/>
                    <ci> SigS </ci>
                    <ci> SigSP </ci>
                    <ci> SigSP_G </ci>
                    <ci> eps </ci>
                  </apply>
                </apply>
                <ci> E14S </ci>
              </apply>
            </apply>
          </apply>
        </math>
      </kineticLaw>
    </reaction>
    <reaction metaid="metaid_0000430" id="Net_E14PI3K_Binding" name="Net E14/PI3K Binding" fast="false">
      <listOfReactants>
        <speciesReference species="E14P"/>
        <speciesReference species="I"/>
      </listOfReactants>
      <listOfProducts>
        <speciesReference species="E14I"/>
        <speciesReference species="SigI"/>
      </listOfProducts>
      <kineticLaw>
        <math xmlns="http://www.w3.org/1998/Math/MathML">
          <apply>
            <times/>
            <ci> membrane </ci>
            <apply>
              <minus/>
              <apply>
                <times/>
                <cn type="integer"> 1 </cn>
                <ci> kon71 </ci>
                <ci> E14P </ci>
                <ci> I </ci>
              </apply>
              <apply>
                <times/>
                <ci> koff71 </ci>
                <ci> E14I </ci>
              </apply>
            </apply>
          </apply>
        </math>
      </kineticLaw>
    </reaction>
    <reaction metaid="metaid_0000431" id="Net_E14RasGAP_Binding" name="Net E14/RasGAP Binding" fast="false">
      <listOfReactants>
        <speciesReference species="E14P"/>
        <speciesReference species="R"/>
      </listOfReactants>
      <listOfProducts>
        <speciesReference species="E14R"/>
        <speciesReference species="SigR"/>
      </listOfProducts>
      <listOfModifiers>
        <modifierSpeciesReference species="SigRP"/>
      </listOfModifiers>
      <kineticLaw>
        <math xmlns="http://www.w3.org/1998/Math/MathML">
          <apply>
            <times/>
            <ci> membrane </ci>
            <apply>
              <minus/>
              <apply>
                <times/>
                <cn type="integer"> 2 </cn>
                <ci> kon72 </ci>
                <ci> E14P </ci>
                <ci> R </ci>
              </apply>
              <apply>
                <times/>
                <ci> koff72 </ci>
                <apply>
                  <divide/>
                  <ci> SigR </ci>
                  <apply>
                    <plus/>
                    <ci> SigR </ci>
                    <ci> SigRP </ci>
                    <ci> eps </ci>
                  </apply>
                </apply>
                <ci> E14R </ci>
              </apply>
            </apply>
          </apply>
        </math>
      </kineticLaw>
    </reaction>
    <reaction metaid="metaid_0000432" id="Net_E11PTP1B_Binding" name="Net E11/PTP1B Binding" fast="false">
      <listOfReactants>
        <speciesReference species="E11P"/>
        <speciesReference species="T"/>
      </listOfReactants>
      <listOfProducts>
        <speciesReference species="E11T"/>
        <speciesReference species="SigT"/>
      </listOfProducts>
      <kineticLaw>
        <math xmlns="http://www.w3.org/1998/Math/MathML">
          <apply>
            <times/>
            <ci> membrane </ci>
            <apply>
              <minus/>
              <apply>
                <times/>
                <cn type="integer"> 4 </cn>
                <ci> kon73 </ci>
                <ci> E11P </ci>
                <ci> T </ci>
              </apply>
              <apply>
                <times/>
                <ci> koff73 </ci>
                <ci> E11T </ci>
              </apply>
            </apply>
          </apply>
        </math>
      </kineticLaw>
    </reaction>
    <reaction metaid="metaid_0000433" id="Net_E12PTP1B_Binding" name="Net E12/PTP1B Binding" fast="false">
      <listOfReactants>
        <speciesReference species="E12P"/>
        <speciesReference species="T"/>
      </listOfReactants>
      <listOfProducts>
        <speciesReference species="E12T"/>
        <speciesReference species="SigT"/>
      </listOfProducts>
      <kineticLaw>
        <math xmlns="http://www.w3.org/1998/Math/MathML">
          <apply>
            <times/>
            <ci> membrane </ci>
            <apply>
              <minus/>
              <apply>
                <times/>
                <cn type="integer"> 3 </cn>
                <ci> kon74 </ci>
                <ci> E12P </ci>
                <ci> T </ci>
              </apply>
              <apply>
                <times/>
                <ci> koff74 </ci>
                <ci> E12T </ci>
              </apply>
            </apply>
          </apply>
        </math>
      </kineticLaw>
    </reaction>
    <reaction metaid="metaid_0000434" id="Net_E23PTP1B_Binding" name="Net E23/PTP1B Binding" fast="false">
      <listOfReactants>
        <speciesReference species="E23P"/>
        <speciesReference species="T"/>
      </listOfReactants>
      <listOfProducts>
        <speciesReference species="E23T"/>
        <speciesReference species="SigT"/>
      </listOfProducts>
      <kineticLaw>
        <math xmlns="http://www.w3.org/1998/Math/MathML">
          <apply>
            <times/>
            <ci> membrane </ci>
            <apply>
              <minus/>
              <apply>
                <times/>
                <cn type="integer"> 2 </cn>
                <ci> kon75 </ci>
                <ci> E23P </ci>
                <ci> T </ci>
              </apply>
              <apply>
                <times/>
                <ci> koff75 </ci>
                <ci> E23T </ci>
              </apply>
            </apply>
          </apply>
        </math>
      </kineticLaw>
    </reaction>
    <reaction metaid="metaid_0000435" id="Net_E34PTP1B_Binding" name="Net E34/PTP1B Binding" fast="false">
      <listOfReactants>
        <speciesReference species="E34P"/>
        <speciesReference species="T"/>
      </listOfReactants>
      <listOfProducts>
        <speciesReference species="E34T"/>
        <speciesReference species="SigT"/>
      </listOfProducts>
      <kineticLaw>
        <math xmlns="http://www.w3.org/1998/Math/MathML">
          <apply>
            <times/>
            <ci> membrane </ci>
            <apply>
              <minus/>
              <apply>
                <times/>
                <cn type="integer"> 2 </cn>
                <ci> kon76 </ci>
                <ci> E34P </ci>
                <ci> T </ci>
              </apply>
              <apply>
                <times/>
                <ci> koff76 </ci>
                <ci> E34T </ci>
              </apply>
            </apply>
          </apply>
        </math>
      </kineticLaw>
    </reaction>
    <reaction metaid="metaid_0000436" id="Net_E24PTP1B_Binding" name="Net E24/PTP1B Binding" fast="false">
      <listOfReactants>
        <speciesReference species="E24P"/>
        <speciesReference species="T"/>
      </listOfReactants>
      <listOfProducts>
        <speciesReference species="E24T"/>
        <speciesReference species="SigT"/>
      </listOfProducts>
      <kineticLaw>
        <math xmlns="http://www.w3.org/1998/Math/MathML">
          <apply>
            <times/>
            <ci> membrane </ci>
            <apply>
              <minus/>
              <apply>
                <times/>
                <cn type="integer"> 2 </cn>
                <ci> kon77 </ci>
                <ci> E24P </ci>
                <ci> T </ci>
              </apply>
              <apply>
                <times/>
                <ci> koff77 </ci>
                <ci> E24T </ci>
              </apply>
            </apply>
          </apply>
        </math>
      </kineticLaw>
    </reaction>
    <reaction metaid="metaid_0000437" id="Net_E44PTP1B_Binding" name="Net E44/PTP1B Binding" fast="false">
      <listOfReactants>
        <speciesReference species="E44P"/>
        <speciesReference species="T"/>
      </listOfReactants>
      <listOfProducts>
        <speciesReference species="E44T"/>
        <speciesReference species="SigT"/>
      </listOfProducts>
      <kineticLaw>
        <math xmlns="http://www.w3.org/1998/Math/MathML">
          <apply>
            <times/>
            <ci> membrane </ci>
            <apply>
              <minus/>
              <apply>
                <times/>
                <cn type="integer"> 2 </cn>
                <ci> kon78 </ci>
                <ci> E44P </ci>
                <ci> T </ci>
              </apply>
              <apply>
                <times/>
                <ci> koff78 </ci>
                <ci> E44T </ci>
              </apply>
            </apply>
          </apply>
        </math>
      </kineticLaw>
    </reaction>
    <reaction metaid="metaid_0000438" id="Net_E13PTP1B_Binding" name="Net E13/PTP1B Binding" fast="false">
      <listOfReactants>
        <speciesReference species="E13P"/>
        <speciesReference species="T"/>
      </listOfReactants>
      <listOfProducts>
        <speciesReference species="E13T"/>
        <speciesReference species="SigT"/>
      </listOfProducts>
      <kineticLaw>
        <math xmlns="http://www.w3.org/1998/Math/MathML">
          <apply>
            <times/>
            <ci> membrane </ci>
            <apply>
              <minus/>
              <apply>
                <times/>
                <cn type="integer"> 3 </cn>
                <ci> kon79 </ci>
                <ci> E13P </ci>
                <ci> T </ci>
              </apply>
              <apply>
                <times/>
                <ci> koff79 </ci>
                <ci> E13T </ci>
              </apply>
            </apply>
          </apply>
        </math>
      </kineticLaw>
    </reaction>
    <reaction metaid="metaid_0000439" id="Net_E14PTP1B_Binding" name="Net E14/PTP1B Binding" fast="false">
      <listOfReactants>
        <speciesReference species="E14P"/>
        <speciesReference species="T"/>
      </listOfReactants>
      <listOfProducts>
        <speciesReference species="E14T"/>
        <speciesReference species="SigT"/>
      </listOfProducts>
      <kineticLaw>
        <math xmlns="http://www.w3.org/1998/Math/MathML">
          <apply>
            <times/>
            <ci> membrane </ci>
            <apply>
              <minus/>
              <apply>
                <times/>
                <cn type="integer"> 3 </cn>
                <ci> kon80 </ci>
                <ci> E14P </ci>
                <ci> T </ci>
              </apply>
              <apply>
                <times/>
                <ci> koff80 </ci>
                <ci> E14T </ci>
              </apply>
            </apply>
          </apply>
        </math>
      </kineticLaw>
    </reaction>
    <reaction metaid="metaid_0000440" id="Net_E1_ST_Phosphorylation" name="Net E1 S/T Phosphorylation" fast="false">
      <listOfReactants>
        <speciesReference species="E1"/>
      </listOfReactants>
      <listOfProducts>
        <speciesReference species="E1_PT"/>
      </listOfProducts>
      <listOfModifiers>
        <modifierSpeciesReference species="ERKstar"/>
      </listOfModifiers>
      <kineticLaw>
        <math xmlns="http://www.w3.org/1998/Math/MathML">
          <apply>
            <times/>
            <ci> membrane </ci>
            <apply>
              <minus/>
              <apply>
                <divide/>
                <apply>
                  <times/>
                  <ci> kf81 </ci>
                  <ci> E1 </ci>
                  <ci> ERKstar </ci>
                </apply>
                <apply>
                  <plus/>
                  <ci> Kmf81 </ci>
                  <ci> E1 </ci>
                </apply>
              </apply>
              <apply>
                <divide/>
                <apply>
                  <times/>
                  <ci> Vmaxr81 </ci>
                  <ci> E1_PT </ci>
                </apply>
                <apply>
                  <plus/>
                  <ci> Kmr81 </ci>
                  <ci> E1_PT </ci>
                </apply>
              </apply>
            </apply>
          </apply>
        </math>
      </kineticLaw>
    </reaction>
    <reaction metaid="metaid_0000441" id="Net_E2_ST_Phosphorylation" name="Net E2 S/T Phosphorylation" fast="false">
      <listOfReactants>
        <speciesReference species="E2"/>
      </listOfReactants>
      <listOfProducts>
        <speciesReference species="E2_PT"/>
      </listOfProducts>
      <listOfModifiers>
        <modifierSpeciesReference species="ERKstar"/>
      </listOfModifiers>
      <kineticLaw>
        <math xmlns="http://www.w3.org/1998/Math/MathML">
          <apply>
            <times/>
            <ci> membrane </ci>
            <apply>
              <minus/>
              <apply>
                <divide/>
                <apply>
                  <times/>
                  <ci> kf82 </ci>
                  <ci> E2 </ci>
                  <ci> ERKstar </ci>
                </apply>
                <apply>
                  <plus/>
                  <ci> Kmf82 </ci>
                  <ci> E2 </ci>
                </apply>
              </apply>
              <apply>
                <divide/>
                <apply>
                  <times/>
                  <ci> Vmaxr82 </ci>
                  <ci> E2_PT </ci>
                </apply>
                <apply>
                  <plus/>
                  <ci> Kmr82 </ci>
                  <ci> E2_PT </ci>
                </apply>
              </apply>
            </apply>
          </apply>
        </math>
      </kineticLaw>
    </reaction>
    <reaction metaid="metaid_0000442" id="Net_E4_ST_Phosphorylation" name="Net E4 S/T Phosphorylation" fast="false">
      <listOfReactants>
        <speciesReference species="E4"/>
      </listOfReactants>
      <listOfProducts>
        <speciesReference species="E4_PT"/>
      </listOfProducts>
      <listOfModifiers>
        <modifierSpeciesReference species="ERKstar"/>
      </listOfModifiers>
      <kineticLaw>
        <math xmlns="http://www.w3.org/1998/Math/MathML">
          <apply>
            <times/>
            <ci> membrane </ci>
            <apply>
              <minus/>
              <apply>
                <divide/>
                <apply>
                  <times/>
                  <ci> kf83 </ci>
                  <ci> E4 </ci>
                  <ci> ERKstar </ci>
                </apply>
                <apply>
                  <plus/>
                  <ci> Kmf83 </ci>
                  <ci> E4 </ci>
                </apply>
              </apply>
              <apply>
                <divide/>
                <apply>
                  <times/>
                  <ci> Vmaxr83 </ci>
                  <ci> E4_PT </ci>
                </apply>
                <apply>
                  <plus/>
                  <ci> Kmr83 </ci>
                  <ci> E4_PT </ci>
                </apply>
              </apply>
            </apply>
          </apply>
        </math>
      </kineticLaw>
    </reaction>
    <reaction metaid="metaid_0000443" id="Net_E_E1_ST_Phosphorylation" name="Net E_E1 S/T Phosphorylation" fast="false">
      <listOfReactants>
        <speciesReference species="E_E1"/>
      </listOfReactants>
      <listOfProducts>
        <speciesReference species="E_E1_PT"/>
      </listOfProducts>
      <listOfModifiers>
        <modifierSpeciesReference species="ERKstar"/>
      </listOfModifiers>
      <kineticLaw>
        <math xmlns="http://www.w3.org/1998/Math/MathML">
          <apply>
            <times/>
            <ci> membrane </ci>
            <apply>
              <minus/>
              <apply>
                <divide/>
                <apply>
                  <times/>
                  <ci> kf84 </ci>
                  <ci> E_E1 </ci>
                  <ci> ERKstar </ci>
                </apply>
                <apply>
                  <plus/>
                  <ci> Kmf84 </ci>
                  <ci> E_E1 </ci>
                </apply>
              </apply>
              <apply>
                <divide/>
                <apply>
                  <times/>
                  <ci> Vmaxr84 </ci>
                  <ci> E_E1_PT </ci>
                </apply>
                <apply>
                  <plus/>
                  <ci> Kmr84 </ci>
                  <ci> E_E1_PT </ci>
                </apply>
              </apply>
            </apply>
          </apply>
        </math>
      </kineticLaw>
    </reaction>
    <reaction metaid="metaid_0000444" id="Net_H_E4_ST_Phosphorylation" name="Net H_E4 S/T Phosphorylation" fast="false">
      <listOfReactants>
        <speciesReference species="H_E4"/>
      </listOfReactants>
      <listOfProducts>
        <speciesReference species="H_E4_PT"/>
      </listOfProducts>
      <listOfModifiers>
        <modifierSpeciesReference species="ERKstar"/>
      </listOfModifiers>
      <kineticLaw>
        <math xmlns="http://www.w3.org/1998/Math/MathML">
          <apply>
            <times/>
            <ci> membrane </ci>
            <apply>
              <minus/>
              <apply>
                <divide/>
                <apply>
                  <times/>
                  <ci> kf85 </ci>
                  <ci> H_E4 </ci>
                  <ci> ERKstar </ci>
                </apply>
                <apply>
                  <plus/>
                  <ci> Kmf85 </ci>
                  <ci> H_E4 </ci>
                </apply>
              </apply>
              <apply>
                <divide/>
                <apply>
                  <times/>
                  <ci> Vmaxr85 </ci>
                  <ci> H_E4_PT </ci>
                </apply>
                <apply>
                  <plus/>
                  <ci> Kmr85 </ci>
                  <ci> H_E4_PT </ci>
                </apply>
              </apply>
            </apply>
          </apply>
        </math>
      </kineticLaw>
    </reaction>
    <reaction metaid="metaid_0000445" id="EGF_binding_to_E1PT" name="EGF binding to E1-PT" fast="false">
      <listOfReactants>
        <speciesReference species="E1_PT"/>
      </listOfReactants>
      <listOfProducts>
        <speciesReference species="E_E1_PT"/>
      </listOfProducts>
      <listOfModifiers>
        <modifierSpeciesReference species="E"/>
      </listOfModifiers>
      <kineticLaw>
        <math xmlns="http://www.w3.org/1998/Math/MathML">
          <apply>
            <times/>
            <ci> membrane </ci>
            <apply>
              <minus/>
              <apply>
                <times/>
                <ci> kon86 </ci>
                <ci> E </ci>
                <ci> E1_PT </ci>
              </apply>
              <apply>
                <times/>
                <ci> EGF_off </ci>
                <ci> E_E1_PT </ci>
              </apply>
            </apply>
          </apply>
        </math>
      </kineticLaw>
    </reaction>
    <reaction metaid="metaid_0000446" id="HRG_binding_to_E4PT" name="HRG binding to E4-PT" fast="false">
      <listOfReactants>
        <speciesReference species="E4_PT"/>
      </listOfReactants>
      <listOfProducts>
        <speciesReference species="H_E4_PT"/>
      </listOfProducts>
      <listOfModifiers>
        <modifierSpeciesReference species="H"/>
      </listOfModifiers>
      <kineticLaw>
        <math xmlns="http://www.w3.org/1998/Math/MathML">
          <apply>
            <times/>
            <ci> membrane </ci>
            <apply>
              <minus/>
              <apply>
                <times/>
                <ci> kon87 </ci>
                <ci> H </ci>
                <ci> E4_PT </ci>
              </apply>
              <apply>
                <times/>
                <ci> HRGoff_4 </ci>
                <ci> H_E4_PT </ci>
              </apply>
            </apply>
          </apply>
        </math>
      </kineticLaw>
    </reaction>
    <reaction metaid="metaid_0000447" id="PTP1B_binding_to_SigAP" name="PTP1B binding to SigAP" fast="false">
      <listOfReactants>
        <speciesReference species="SigAP"/>
        <speciesReference species="T"/>
      </listOfReactants>
      <listOfProducts>
        <speciesReference species="SigAP_T"/>
        <speciesReference species="SigT"/>
      </listOfProducts>
      <kineticLaw>
        <math xmlns="http://www.w3.org/1998/Math/MathML">
          <apply>
            <times/>
            <ci> membrane </ci>
            <apply>
              <minus/>
              <apply>
                <times/>
                <cn type="integer"> 2 </cn>
                <ci> kon88 </ci>
                <ci> SigAP </ci>
                <ci> T </ci>
              </apply>
              <apply>
                <times/>
                <ci> koff88 </ci>
                <ci> SigAP_T </ci>
              </apply>
            </apply>
          </apply>
        </math>
      </kineticLaw>
    </reaction>
    <reaction metaid="metaid_0000448" id="E11P_Degradation" name="E11P Degradation" reversible="false" fast="false">
      <listOfReactants>
        <speciesReference species="E11P"/>
      </listOfReactants>
      <listOfProducts>
        <speciesReference species="Empty"/>
      </listOfProducts>
      <kineticLaw>
        <math xmlns="http://www.w3.org/1998/Math/MathML">
          <apply>
            <times/>
            <ci> membrane </ci>
            <ci> kdeg </ci>
            <ci> E11P </ci>
          </apply>
        </math>
      </kineticLaw>
    </reaction>
    <reaction metaid="metaid_0000449" id="E11G_Degradation" name="E11G Degradation" reversible="false" fast="false">
      <listOfReactants>
        <speciesReference species="E11G"/>
        <speciesReference species="SigG"/>
      </listOfReactants>
      <listOfProducts>
        <speciesReference species="G"/>
      </listOfProducts>
      <kineticLaw>
        <math xmlns="http://www.w3.org/1998/Math/MathML">
          <apply>
            <times/>
            <ci> membrane </ci>
            <ci> kdeg </ci>
            <ci> E11G </ci>
          </apply>
        </math>
      </kineticLaw>
    </reaction>
    <reaction metaid="metaid_0000450" id="E11S_Degradation" name="E11S Degradation" reversible="false" fast="false">
      <listOfReactants>
        <speciesReference species="E11S"/>
        <speciesReference species="SigS"/>
      </listOfReactants>
      <listOfProducts>
        <speciesReference species="S"/>
      </listOfProducts>
      <kineticLaw>
        <math xmlns="http://www.w3.org/1998/Math/MathML">
          <apply>
            <times/>
            <ci> membrane </ci>
            <ci> kdeg </ci>
            <ci> E11S </ci>
          </apply>
        </math>
      </kineticLaw>
    </reaction>
    <reaction metaid="metaid_0000451" id="E11R_Degradation" name="E11R Degradation" reversible="false" fast="false">
      <listOfReactants>
        <speciesReference species="E11R"/>
        <speciesReference species="SigR"/>
      </listOfReactants>
      <listOfProducts>
        <speciesReference species="R"/>
      </listOfProducts>
      <kineticLaw>
        <math xmlns="http://www.w3.org/1998/Math/MathML">
          <apply>
            <times/>
            <ci> membrane </ci>
            <ci> kdeg </ci>
            <ci> E11R </ci>
          </apply>
        </math>
      </kineticLaw>
    </reaction>
    <reaction metaid="metaid_0000452" id="E11T_Degradation" name="E11T Degradation" reversible="false" fast="false">
      <listOfReactants>
        <speciesReference species="E11T"/>
        <speciesReference species="SigT"/>
      </listOfReactants>
      <listOfProducts>
        <speciesReference species="T"/>
      </listOfProducts>
      <kineticLaw>
        <math xmlns="http://www.w3.org/1998/Math/MathML">
          <apply>
            <times/>
            <ci> membrane </ci>
            <ci> kdeg </ci>
            <ci> E11T </ci>
          </apply>
        </math>
      </kineticLaw>
    </reaction>
    <reaction metaid="metaid_0000453" id="mwbbde76d1_155c_4264_8447_4457527547cb" name="1-1 Dimer Internalization Fraction" reversible="false" fast="false">
      <listOfReactants>
        <speciesReference species="Empty"/>
      </listOfReactants>
      <listOfProducts>
        <speciesReference species="fint"/>
      </listOfProducts>
      <kineticLaw>
        <math xmlns="http://www.w3.org/1998/Math/MathML">
          <apply>
            <times/>
            <ci> membrane </ci>
            <ci> a98 </ci>
            <apply>
              <plus/>
              <apply>
                <minus/>
                <ci> fint </ci>
              </apply>
              <ci> b98 </ci>
            </apply>
          </apply>
        </math>
      </kineticLaw>
    </reaction>
    <reaction metaid="metaid_0000454" id="EGF_in_EC_compartment" name="EGF in EC compartment" fast="false">
      <listOfReactants>
        <speciesReference species="E"/>
      </listOfReactants>
      <listOfProducts>
        <speciesReference species="Empty"/>
      </listOfProducts>
      <listOfModifiers>
        <modifierSpeciesReference species="E1"/>
        <modifierSpeciesReference species="E_E1"/>
        <modifierSpeciesReference species="E1_PT"/>
        <modifierSpeciesReference species="E_E1_PT"/>
      </listOfModifiers>
      <kineticLaw>
        <math xmlns="http://www.w3.org/1998/Math/MathML">
          <apply>
            <times/>
            <ci> membrane </ci>
            <apply>
              <divide/>
              <apply>
                <minus/>
                <apply>
                  <plus/>
                  <apply>
                    <minus/>
                    <apply>
                      <times/>
                      <ci> kon1 </ci>
                      <ci> E </ci>
                      <ci> E1 </ci>
                    </apply>
                    <apply>
                      <times/>
                      <ci> EGF_off </ci>
                      <ci> E_E1 </ci>
                    </apply>
                  </apply>
                  <apply>
                    <times/>
                    <ci> kon86 </ci>
                    <ci> E </ci>
                    <ci> E1_PT </ci>
                  </apply>
                </apply>
                <apply>
                  <times/>
                  <ci> EGF_off </ci>
                  <ci> E_E1_PT </ci>
                </apply>
              </apply>
              <ci> VeVc </ci>
            </apply>
          </apply>
        </math>
      </kineticLaw>
    </reaction>
    <reaction metaid="metaid_0000455" id="HRG_in_EC_compartment" name="HRG in EC compartment" fast="false">
      <listOfReactants>
        <speciesReference species="H"/>
      </listOfReactants>
      <listOfProducts>
        <speciesReference species="Empty"/>
      </listOfProducts>
      <listOfModifiers>
        <modifierSpeciesReference species="E4_PT"/>
        <modifierSpeciesReference species="H_E4_PT"/>
        <modifierSpeciesReference species="E3"/>
        <modifierSpeciesReference species="H_E3"/>
        <modifierSpeciesReference species="E4"/>
        <modifierSpeciesReference species="H_E4"/>
      </listOfModifiers>
      <kineticLaw>
        <math xmlns="http://www.w3.org/1998/Math/MathML">
          <apply>
            <times/>
            <ci> membrane </ci>
            <apply>
              <divide/>
              <apply>
                <minus/>
                <apply>
                  <plus/>
                  <apply>
                    <minus/>
                    <apply>
                      <plus/>
                      <apply>
                        <minus/>
                        <apply>
                          <times/>
                          <ci> kon87 </ci>
                          <ci> H </ci>
                          <ci> E4_PT </ci>
                        </apply>
                        <apply>
                          <times/>
                          <ci> HRGoff_4 </ci>
                          <ci> H_E4_PT </ci>
                        </apply>
                      </apply>
                      <apply>
                        <times/>
                        <ci> kon2 </ci>
                        <ci> H </ci>
                        <ci> E3 </ci>
                      </apply>
                    </apply>
                    <apply>
                      <times/>
                      <ci> HRGoff_3 </ci>
                      <ci> H_E3 </ci>
                    </apply>
                  </apply>
                  <apply>
                    <times/>
                    <ci> kon3 </ci>
                    <ci> H </ci>
                    <ci> E4 </ci>
                  </apply>
                </apply>
                <apply>
                  <times/>
                  <ci> HRGoff_4 </ci>
                  <ci> H_E4 </ci>
                </apply>
              </apply>
              <ci> VeVc </ci>
            </apply>
          </apply>
        </math>
      </kineticLaw>
    </reaction>
    <reaction metaid="metaid_0000456" id="ERK_binding_to_MEKstar_1" name="ERK binding to MEKstar" fast="false">
      <listOfReactants>
        <speciesReference species="ERK"/>
        <speciesReference species="MEKstar"/>
      </listOfReactants>
      <listOfProducts>
        <speciesReference species="ERK_MEKstar"/>
      </listOfProducts>
      <kineticLaw>
        <math xmlns="http://www.w3.org/1998/Math/MathML">
          <apply>
            <times/>
            <ci> membrane </ci>
            <apply>
              <minus/>
              <apply>
                <times/>
                <ci> kon89 </ci>
                <ci> ERK </ci>
                <ci> MEKstar </ci>
              </apply>
              <apply>
                <times/>
                <ci> koff89 </ci>
                <ci> ERK_MEKstar </ci>
              </apply>
            </apply>
          </apply>
        </math>
      </kineticLaw>
    </reaction>
    <reaction metaid="metaid_0000457" id="pERK_production" name="pERK production" reversible="false" fast="false">
      <listOfReactants>
        <speciesReference species="ERK_MEKstar"/>
      </listOfReactants>
      <listOfProducts>
        <speciesReference species="pERK"/>
        <speciesReference species="MEKstar"/>
      </listOfProducts>
      <kineticLaw>
        <math xmlns="http://www.w3.org/1998/Math/MathML">
          <apply>
            <times/>
            <ci> membrane </ci>
            <ci> kcat90 </ci>
            <ci> ERK_MEKstar </ci>
          </apply>
        </math>
      </kineticLaw>
    </reaction>
    <reaction metaid="metaid_0000458" id="ERK_binding_to_MEKstar_2" name="ERK binding to MEKstar" fast="false">
      <listOfReactants>
        <speciesReference species="pERK"/>
        <speciesReference species="MEKstar"/>
      </listOfReactants>
      <listOfProducts>
        <speciesReference species="pERK_MEKstar"/>
      </listOfProducts>
      <kineticLaw>
        <math xmlns="http://www.w3.org/1998/Math/MathML">
          <apply>
            <times/>
            <ci> membrane </ci>
            <apply>
              <minus/>
              <apply>
                <times/>
                <ci> kon91 </ci>
                <ci> pERK </ci>
                <ci> MEKstar </ci>
              </apply>
              <apply>
                <times/>
                <ci> koff91 </ci>
                <ci> pERK_MEKstar </ci>
              </apply>
            </apply>
          </apply>
        </math>
      </kineticLaw>
    </reaction>
    <reaction metaid="metaid_0000459" id="ERKstar_production" name="ERKstar production" reversible="false" fast="false">
      <listOfReactants>
        <speciesReference species="pERK_MEKstar"/>
      </listOfReactants>
      <listOfProducts>
        <speciesReference species="ERKstar"/>
        <speciesReference species="MEKstar"/>
      </listOfProducts>
      <kineticLaw>
        <math xmlns="http://www.w3.org/1998/Math/MathML">
          <apply>
            <times/>
            <ci> membrane </ci>
            <ci> kcat92 </ci>
            <ci> pERK_MEKstar </ci>
          </apply>
        </math>
      </kineticLaw>
    </reaction>
    <reaction metaid="metaid_0000460" id="ERKstar_binding_to_Phosphatase" name="ERKstar binding to Phosphatase" fast="false">
      <listOfReactants>
        <speciesReference species="ERKstar"/>
        <speciesReference species="ERKpase"/>
      </listOfReactants>
      <listOfProducts>
        <speciesReference species="ERKstar_ERKpase"/>
      </listOfProducts>
      <kineticLaw>
        <math xmlns="http://www.w3.org/1998/Math/MathML">
          <apply>
            <times/>
            <ci> membrane </ci>
            <apply>
              <minus/>
              <apply>
                <times/>
                <ci> kon93 </ci>
                <ci> ERKstar </ci>
                <ci> ERKpase </ci>
              </apply>
              <apply>
                <times/>
                <ci> koff93 </ci>
                <ci> ERKstar_ERKpase </ci>
              </apply>
            </apply>
          </apply>
        </math>
      </kineticLaw>
    </reaction>
    <reaction metaid="metaid_0000461" id="ERKstar_dephosphorylation" name="ERKstar dephosphorylation" reversible="false" fast="false">
      <listOfReactants>
        <speciesReference species="ERKstar_ERKpase"/>
      </listOfReactants>
      <listOfProducts>
        <speciesReference species="pERK"/>
        <speciesReference species="ERKpase"/>
      </listOfProducts>
      <kineticLaw>
        <math xmlns="http://www.w3.org/1998/Math/MathML">
          <apply>
            <times/>
            <ci> membrane </ci>
            <ci> kcat94 </ci>
            <ci> ERKstar_ERKpase </ci>
          </apply>
        </math>
      </kineticLaw>
    </reaction>
    <reaction metaid="metaid_0000462" id="pERK_binding_to_Phosphatase" name="pERK binding to Phosphatase" fast="false">
      <listOfReactants>
        <speciesReference species="pERK"/>
        <speciesReference species="ERKpase"/>
      </listOfReactants>
      <listOfProducts>
        <speciesReference species="pERK_ERKpase"/>
      </listOfProducts>
      <kineticLaw>
        <math xmlns="http://www.w3.org/1998/Math/MathML">
          <apply>
            <times/>
            <ci> membrane </ci>
            <apply>
              <minus/>
              <apply>
                <times/>
                <ci> kon95 </ci>
                <ci> pERK </ci>
                <ci> ERKpase </ci>
              </apply>
              <apply>
                <times/>
                <ci> koff95 </ci>
                <ci> pERK_ERKpase </ci>
              </apply>
            </apply>
          </apply>
        </math>
      </kineticLaw>
    </reaction>
    <reaction metaid="metaid_0000463" id="pERK_dephosphorylation" name="pERK dephosphorylation" reversible="false" fast="false">
      <listOfReactants>
        <speciesReference species="pERK_ERKpase"/>
      </listOfReactants>
      <listOfProducts>
        <speciesReference species="ERK"/>
        <speciesReference species="ERKpase"/>
      </listOfProducts>
      <kineticLaw>
        <math xmlns="http://www.w3.org/1998/Math/MathML">
          <apply>
            <times/>
            <ci> membrane </ci>
            <ci> kcat96 </ci>
            <ci> pERK_ERKpase </ci>
          </apply>
        </math>
      </kineticLaw>
    </reaction>
  </listOfReactions>
</model>
</sbml>
